# Supplementary material for: An analysis of genetically regulated gene expression across multiple tissues implicates novel gene candidates in Alzheimer’s disease
Source: Alzheimers Res Ther. 2020 Apr 16;12:43. doi: 10.1186/s13195-020-00611-8 (PMC7164172; doi:10.1186/s13195-020-00611-8)
Supplement: Supplementary file 1 — Additional file 1: Supplementary Table 1. Bonferroni corrected P value thresholds after adjusting for the number of genes expressed in a given tissue (i.e. 0.05/number of genes in tissue). [file 13195_2020_611_MOESM1_ESM.xlsx]

## Sheet: Table_S1
Tissue	Number.of.RNASeq.Samples	ngenes	threshold
Muscle_Skeletal	564	6058	8.25355e-06
Skin_Sun_Exposed_Lower_leg	473	7032	7.11035e-06
Thyroid	446	7243	6.90322e-06
Adipose_Subcutaneous	442	6366	7.85423e-06
Artery_Tibial	441	6460	7.73994e-06
Lung	427	5950	8.40336e-06
Nerve_Tibial	414	7253	6.8937e-06
Esophagus_Mucosa	407	6484	7.71129e-06
Whole_Blood	407	5094	9.81547e-06
Skin_Not_Sun_Exposed_Suprapubic	387	5820	8.59107e-06
Esophagus_Muscularis	370	6007	8.32362e-06
Adipose_Visceral_Omentum	355	4959	1.00827e-05
Cells_Transformed_fibroblasts	343	5891	8.48752e-06
Heart_Left_Ventricle	303	4219	1.18511e-05
Artery_Aorta	299	5192	9.6302e-06
Heart_Atrial_Appendage	297	4574	1.09314e-05
Breast_Mammary_Tissue	290	3890	1.28535e-05
Colon_Transverse	274	4121	1.2133e-05
Stomach	262	3584	1.39509e-05
Testis	259	5766	8.67152e-06
Pancreas	248	4154	1.20366e-05
Esophagus_Gastroesophageal_Junction	244	3935	1.27065e-05
Colon_Sigmoid	233	3902	1.28139e-05
Adrenal_Gland	190	3478	1.43761e-05
Pituitary	183	3380	1.47929e-05
Liver	175	2528	1.97785e-05
Artery_Coronary	173	2569	1.94628e-05
Brain_Cerebellum	173	4616	1.08319e-05
Spleen	162	3386	1.47667e-05
Brain_Caudate_basal_ganglia	160	3023	1.65399e-05
Brain_Cortex	158	3176	1.57431e-05
Prostate	152	2200	2.27273e-05
Brain_Nucleus_accumbens_basal_ganglia	147	2549	1.96155e-05
Small_Intestine_Terminal_Ileum	137	2188	2.28519e-05
Brain_Cerebellar_Hemisphere	136	3552	1.40766e-05
Ovary	133	2141	2.33536e-05
Cells_EBV-transformed_lymphocytes	130	2290	2.18341e-05
Brain_Frontal_Cortex_BA9	129	2578	1.93949e-05
Brain_Putamen_basal_ganglia	124	2304	2.17014e-05
Brain_Hippocampus	123	2004	2.49501e-05
Brain_Anterior_cingulate_cortex_BA24	121	2368	2.11149e-05
Brain_Hypothalamus	121	1980	2.52525e-05
Vagina	115	1620	3.08642e-05
Uterus	111	1708	2.9274e-05
Brain_Amygdala	100	1716	2.91375e-05
Minor_Salivary_Gland	97	1631	3.0656e-05
Brain_Spinal_cord_cervical_c-1	91	1829	2.73373e-05
Brain_Substantia_nigra	88	1462	3.41997e-05
CMC DLPFC	476	9839	5.08182e-06
