# Supplementary material for: An analysis of genetically regulated gene expression across multiple tissues implicates novel gene candidates in Alzheimer’s disease
Source: Alzheimers Res Ther. 2020 Apr 16;12:43. doi: 10.1186/s13195-020-00611-8 (PMC7164172; doi:10.1186/s13195-020-00611-8)
Supplement: Supplementary file 2 — Additional file 2: Supplementary Table 2. Single-tissue S-PrediXcan results across 48 GTEx tissues. [file 13195_2020_611_MOESM2_ESM.xls]

## Sheet: merged_annotated_final
symbol	chr	start	end	tissue	zscore	effect_size	pvalue	var_g	pred_perf_r2	pred_perf_pval	n_snps_used	n_snps_in_cov	n_snps_in_model	description	apoe_region	significant
APOE	19	44905754	44909393	Skin_Sun_Exposed_Lower_leg	-19.5031	-0.986626	1.03403e-84	0.0687478	0.125156	3.42867e-12	10	10	10	apolipoprotein E [Source:HGNC Symbol;Acc:HGNC:613]	1	1
NECTIN2	19	44846175	44889228	Esophagus_Muscularis	-19.2774	-1.54442	8.32047e-83	0.0211584	0.0527839	9.33378e-05	3	3	3	nectin cell adhesion molecule 2 [Source:HGNC Symbol;Acc:HGNC:9707]	1	1
APOC1	19	44914247	44919349	Adrenal_Gland	-19.128	-1.81725	1.47624e-81	0.0161962	0.0868512	0.000384318	3	3	3	apolipoprotein C1 [Source:HGNC Symbol;Acc:HGNC:607]	1	1
APOE	19	44905754	44909393	Skin_Not_Sun_Exposed_Suprapubic	-16.5638	-0.63744	1.27378e-61	0.105827	0.175467	8.77469e-14	21	23	23	apolipoprotein E [Source:HGNC Symbol;Acc:HGNC:613]	1	1
APOC1	19	44914247	44919349	Skin_Sun_Exposed_Lower_leg	-16.5389	-1.33523	1.92503e-61	0.0260489	0.0302062	0.000958211	11	12	12	apolipoprotein C1 [Source:HGNC Symbol;Acc:HGNC:607]	1	1
BLOC1S3	19	45178745	45181801	Esophagus_Muscularis	-15.6337	-3.74441	4.2947e-55	0.0136202	0.0412165	0.000653485	7	9	9	biogenesis of lysosomal organelles complex 1 subunit 3 [Source:HGNC Symbol;Acc:HGNC:20914]	1	1
NECTIN2	19	44846175	44889228	Muscle_Skeletal	-11.8618	-0.420762	1.86808e-32	0.101979	0.123144	1.02589e-13	21	23	23	nectin cell adhesion molecule 2 [Source:HGNC Symbol;Acc:HGNC:9707]	1	1
NECTIN2	19	44846175	44889228	Artery_Coronary	-11.7293	-0.584395	9.02414e-32	0.0516968	0.0316786	0.0495599	16	19	19	nectin cell adhesion molecule 2 [Source:HGNC Symbol;Acc:HGNC:9707]	1	1
RELB	19	45001430	45038198	Lung	11.5528	2.09918	7.1442e-31	0.0201703	0.0119216	0.0497102	20	24	24	RELB proto-oncogene, NF-kB subunit [Source:HGNC Symbol;Acc:HGNC:9956]	1	1
VASP	19	45506579	45526983	Testis	-11.305	-0.393818	1.24e-29	0.109894	0.0322563	0.0148638	46	53	53	vasodilator-stimulated phosphoprotein [Source:HGNC Symbol;Acc:HGNC:12652]	0	1
NECTIN2	19	44846175	44889228	Artery_Tibial	-11.0587	-0.431268	1.98866e-28	0.0844894	0.0660328	2.10263e-06	61	70	70	nectin cell adhesion molecule 2 [Source:HGNC Symbol;Acc:HGNC:9707]	1	1
PVR	19	44643798	44663583	Spleen	-10.7353	-0.485394	6.94907e-27	0.0669168	0.0831845	0.00231165	24	25	25	poliovirus receptor [Source:HGNC Symbol;Acc:HGNC:9705]	1	1
NECTIN2	19	44846175	44889228	Skin_Sun_Exposed_Lower_leg	-10.5483	-0.850619	5.17e-26	0.0187737	0.0154164	0.0200191	11	11	11	nectin cell adhesion molecule 2 [Source:HGNC Symbol;Acc:HGNC:9707]	1	1
NECTIN2	19	44846175	44889228	Artery_Aorta	-10.3758	-0.576808	3.19499e-25	0.0355723	0.0808837	6.40165e-06	11	11	11	nectin cell adhesion molecule 2 [Source:HGNC Symbol;Acc:HGNC:9707]	1	1
SIX5	19	45764785	45769226	Skin_Sun_Exposed_Lower_leg	10.2808	0.751962	8.6015e-25	0.0366485	0.0170004	0.0141925	37	40	40	SIX homeobox 5 [Source:HGNC Symbol;Acc:HGNC:10891]	0	1
CD3EAP	19	45406209	45410766	Brain_Substantia_nigra	10.0559	1.89441	8.65102e-24	0.0286766	0.0782265	0.0254482	5	6	6	CD3e molecule associated protein [Source:HGNC Symbol;Acc:HGNC:24219]	0	1
APOC2	19	44945982	44949565	Skin_Not_Sun_Exposed_Suprapubic	9.82714	0.464116	8.60239e-23	0.058995	0.0350484	0.00168115	41	47	47	apolipoprotein C2 [Source:HGNC Symbol;Acc:HGNC:609]	1	1
APOC4	19	44942238	44945496	Adrenal_Gland	-9.52785	-0.606523	1.60578e-21	0.0355992	0.0318198	0.0341735	10	10	10	apolipoprotein C4 [Source:HGNC Symbol;Acc:HGNC:611]	1	1
CEACAM19	19	44662278	44684359	Adipose_Visceral_Omentum	9.27945	0.338746	1.70362e-20	0.100213	0.199524	1.01895e-14	15	15	15	carcinoembryonic antigen related cell adhesion molecule 19 [Source:HGNC Symbol;Acc:HGNC:31951]	1	1
CEACAM19	19	44662278	44684359	Small_Intestine_Terminal_Ileum	9.17837	0.298066	4.37657e-20	0.143071	0.27093	3.91948e-08	17	18	18	carcinoembryonic antigen related cell adhesion molecule 19 [Source:HGNC Symbol;Acc:HGNC:31951]	1	1
CEACAM19	19	44662278	44684359	Testis	9.085	0.499696	1.03698e-19	0.0448933	0.0816089	7.9379e-05	15	15	15	carcinoembryonic antigen related cell adhesion molecule 19 [Source:HGNC Symbol;Acc:HGNC:31951]	1	1
CEACAM19	19	44662278	44684359	Pancreas	9.07274	0.311769	1.16061e-19	0.1396	0.200566	3.84686e-10	17	19	19	carcinoembryonic antigen related cell adhesion molecule 19 [Source:HGNC Symbol;Acc:HGNC:31951]	1	1
CEACAM19	19	44662278	44684359	Artery_Coronary	8.94337	0.33291	3.77477e-19	0.139033	0.23197	2.50626e-09	22	25	25	carcinoembryonic antigen related cell adhesion molecule 19 [Source:HGNC Symbol;Acc:HGNC:31951]	1	1
CBLC	19	44777869	44800634	Pancreas	8.56379	0.580597	1.09217e-17	0.0447899	0.0300041	0.0236994	23	29	29	Cbl proto-oncogene C [Source:HGNC Symbol;Acc:HGNC:15961]	1	1
ZNF155	19	43967862	43998325	Minor_Salivary_Gland	-8.44597	-0.175811	3.01531e-17	0.318037	0.0840374	0.0178091	55	62	62	zinc finger protein 155 [Source:HGNC Symbol;Acc:HGNC:12940]	0	1
CEACAM19	19	44662278	44684359	Pituitary	8.31882	0.207854	8.88436e-17	0.219926	0.292215	4.64795e-12	31	32	32	carcinoembryonic antigen related cell adhesion molecule 19 [Source:HGNC Symbol;Acc:HGNC:31951]	1	1
CEACAM19	19	44662278	44684359	Colon_Sigmoid	8.29428	0.434542	1.09248e-16	0.0570532	0.128714	6.35689e-07	12	14	14	carcinoembryonic antigen related cell adhesion molecule 19 [Source:HGNC Symbol;Acc:HGNC:31951]	1	1
CLU	8	27596917	27615031	Skin_Sun_Exposed_Lower_leg	8.21976	0.819004	2.03908e-16	0.0150093	0.0481511	2.45765e-05	5	5	5	clusterin [Source:HGNC Symbol;Acc:HGNC:2095]	0	1
CEACAM19	19	44662278	44684359	Artery_Aorta	8.18741	0.336847	2.66903e-16	0.0908422	0.167929	6.27006e-11	19	23	23	carcinoembryonic antigen related cell adhesion molecule 19 [Source:HGNC Symbol;Acc:HGNC:31951]	1	1
CEACAM19	19	44662278	44684359	Brain_Nucleus_accumbens_basal_ganglia	8.12354	0.286696	4.52774e-16	0.123541	0.302313	3.93192e-10	15	16	16	carcinoembryonic antigen related cell adhesion molecule 19 [Source:HGNC Symbol;Acc:HGNC:31951]	1	1
PPP1R13L	19	45379634	45406349	Esophagus_Mucosa	-7.96561	-0.393257	1.64417e-15	0.13639	0.038843	0.000523958	76	81	81	protein phosphatase 1 regulatory subunit 13 like [Source:HGNC Symbol;Acc:HGNC:18838]	1	1
CEACAM19	19	44662278	44684359	Esophagus_Gastroesophageal_Junction	7.69211	0.389234	1.44728e-14	0.0599459	0.166422	5.58328e-09	13	13	13	carcinoembryonic antigen related cell adhesion molecule 19 [Source:HGNC Symbol;Acc:HGNC:31951]	1	1
CEACAM19	19	44662278	44684359	Brain_Frontal_Cortex_BA9	7.5886	0.309307	3.23371e-14	0.112821	0.242508	6.91921e-08	9	11	11	carcinoembryonic antigen related cell adhesion molecule 19 [Source:HGNC Symbol;Acc:HGNC:31951]	1	1
GEMIN7	19	45079195	45091524	Brain_Anterior_cingulate_cortex_BA24	7.55597	0.20596	4.15763e-14	0.179866	0.204405	4.95641e-06	53	55	55	gem nuclear organelle associated protein 7 [Source:HGNC Symbol;Acc:HGNC:20045]	1	1
PVR	19	44643798	44663583	Brain_Cortex	-7.53632	-0.487064	4.83416e-14	0.030181	0.0642838	0.00693376	5	5	5	poliovirus receptor [Source:HGNC Symbol;Acc:HGNC:9705]	1	1
APOE	19	44905754	44909393	Lung	7.50522	0.473483	6.13234e-14	0.0309796	0.0768384	1.90074e-07	11	11	11	apolipoprotein E [Source:HGNC Symbol;Acc:HGNC:613]	1	1
CLPTM1	19	44954585	44993341	Skin_Sun_Exposed_Lower_leg	-7.4709	-0.229039	7.96499e-14	0.134823	0.147524	3.12387e-14	37	39	39	CLPTM1, transmembrane protein [Source:HGNC Symbol;Acc:HGNC:2087]	1	1
CLPTM1	19	44954585	44993341	Skin_Not_Sun_Exposed_Suprapubic	-7.36244	-0.396812	1.80579e-13	0.0428701	0.0443779	0.000436659	33	35	35	CLPTM1, transmembrane protein [Source:HGNC Symbol;Acc:HGNC:2087]	1	1
CEACAM19	19	44662278	44684359	Colon_Transverse	7.34891	0.177462	1.99834e-13	0.279243	0.248044	7.10008e-16	67	72	72	carcinoembryonic antigen related cell adhesion molecule 19 [Source:HGNC Symbol;Acc:HGNC:31951]	1	1
CEACAM19	19	44662278	44684359	Brain_Cerebellum	7.34264	0.237121	2.09426e-13	0.141905	0.183681	2.63187e-07	29	33	33	carcinoembryonic antigen related cell adhesion molecule 19 [Source:HGNC Symbol;Acc:HGNC:31951]	1	1
CR1	1	207496147	207640647	Esophagus_Muscularis	7.3347	0.46629	2.22216e-13	0.0278021	0.0364133	0.0013096	8	10	10	complement C3b/C4b receptor 1 (Knops blood group) [Source:HGNC Symbol;Acc:HGNC:2334]	0	1
CEACAM19	19	44662278	44684359	Cells_Transformed_fibroblasts	7.31307	0.208271	2.61113e-13	0.184551	0.335865	1.41446e-25	5	6	6	carcinoembryonic antigen related cell adhesion molecule 19 [Source:HGNC Symbol;Acc:HGNC:31951]	1	1
CR1	1	207496147	207640647	Brain_Caudate_basal_ganglia	7.28263	0.348407	3.27386e-13	0.0460526	0.152454	6.4258e-06	13	13	13	complement C3b/C4b receptor 1 (Knops blood group) [Source:HGNC Symbol;Acc:HGNC:2334]	0	1
CEACAM19	19	44662278	44684359	Brain_Cortex	7.24271	0.426582	4.39816e-13	0.0411959	0.113712	0.000326	2	2	2	carcinoembryonic antigen related cell adhesion molecule 19 [Source:HGNC Symbol;Acc:HGNC:31951]	1	1
ZNF296	19	45071500	45076588	Pituitary	-7.20955	-0.157859	5.61375e-13	0.308877	0.0521228	0.0074594	80	123	123	zinc finger protein 296 [Source:HGNC Symbol;Acc:HGNC:15981]	1	1
CEACAM19	19	44662278	44684359	Ovary	7.19478	0.503383	6.25601e-13	0.0319864	0.157037	3.79441e-05	1	1	1	carcinoembryonic antigen related cell adhesion molecule 19 [Source:HGNC Symbol;Acc:HGNC:31951]	1	1
BCL3	19	44747705	44760044	Brain_Frontal_Cortex_BA9	-7.09296	-0.706317	1.31271e-12	0.0106123	0.0410666	0.045987	4	5	5	B-cell CLL/lymphoma 3 [Source:HGNC Symbol;Acc:HGNC:998]	1	1
CEACAM19	19	44662278	44684359	Prostate	7.08526	0.264272	1.38787e-12	0.140348	0.320856	2.0422e-11	12	12	12	carcinoembryonic antigen related cell adhesion molecule 19 [Source:HGNC Symbol;Acc:HGNC:31951]	1	1
NKPD1	19	45149750	45158737	Testis	6.98056	0.224164	2.93998e-12	0.102796	0.159598	4.32127e-09	29	33	33	NTPase KAP family P-loop domain containing 1 [Source:HGNC Symbol;Acc:HGNC:24739]	1	1
CEACAM19	19	44662278	44684359	Brain_Hippocampus	6.941	0.306535	3.89324e-12	0.0862028	0.254577	1.03683e-07	7	7	7	carcinoembryonic antigen related cell adhesion molecule 19 [Source:HGNC Symbol;Acc:HGNC:31951]	1	1
CEACAM19	19	44662278	44684359	Brain_Putamen_basal_ganglia	6.90934	0.41612	4.86925e-12	0.0391505	0.163085	6.95003e-05	16	17	17	carcinoembryonic antigen related cell adhesion molecule 19 [Source:HGNC Symbol;Acc:HGNC:31951]	1	1
GEMIN7	19	45079195	45091524	Brain_Nucleus_accumbens_basal_ganglia	6.88212	0.446319	5.89678e-12	0.0936893	0.187783	1.57546e-06	29	32	32	gem nuclear organelle associated protein 7 [Source:HGNC Symbol;Acc:HGNC:20045]	1	1
CEACAM19	19	44662278	44684359	Brain_Cerebellar_Hemisphere	6.8677	0.299707	6.52471e-12	0.0868846	0.142409	4.58159e-05	16	20	20	carcinoembryonic antigen related cell adhesion molecule 19 [Source:HGNC Symbol;Acc:HGNC:31951]	1	1
CEACAM19	19	44662278	44684359	Adipose_Subcutaneous	6.83879	0.283358	7.98666e-12	0.0979316	0.167617	8.9386e-15	13	16	16	carcinoembryonic antigen related cell adhesion molecule 19 [Source:HGNC Symbol;Acc:HGNC:31951]	1	1
KLC3	19	45333434	45351520	Esophagus_Mucosa	-6.80517	-0.261431	1.00931e-11	0.0866606	0.0594054	1.86165e-05	53	56	56	kinesin light chain 3 [Source:HGNC Symbol;Acc:HGNC:20717]	1	1
CEACAM19	19	44662278	44684359	Heart_Left_Ventricle	6.79738	0.184803	1.06536e-11	0.180605	0.205911	2.41167e-13	41	44	44	carcinoembryonic antigen related cell adhesion molecule 19 [Source:HGNC Symbol;Acc:HGNC:31951]	1	1
QPCTL	19	45692483	45703989	Adrenal_Gland	6.79462	0.231979	1.08596e-11	0.129859	0.0328039	0.0357386	48	52	52	glutaminyl-peptide cyclotransferase like [Source:HGNC Symbol;Acc:HGNC:25952]	0	1
CEACAM19	19	44662278	44684359	Esophagus_Muscularis	6.78857	0.206258	1.13253e-11	0.161299	0.221009	3.34677e-17	45	50	50	carcinoembryonic antigen related cell adhesion molecule 19 [Source:HGNC Symbol;Acc:HGNC:31951]	1	1
TAS2R60	7	143443453	143444409	Whole_Blood	-6.77841	-0.215364	1.21506e-11	0.127563	0.183425	2.46867e-16	19	19	19	taste 2 receptor member 60 [Source:HGNC Symbol;Acc:HGNC:20639]	0	1
CEACAM19	19	44662278	44684359	Thyroid	6.76157	0.150057	1.365e-11	0.336945	0.348953	6.38923e-36	76	85	85	carcinoembryonic antigen related cell adhesion molecule 19 [Source:HGNC Symbol;Acc:HGNC:31951]	1	1
CEACAM19	19	44662278	44684359	Nerve_Tibial	6.67679	0.224868	2.44234e-11	0.140551	0.165208	1.0253e-13	38	45	45	carcinoembryonic antigen related cell adhesion molecule 19 [Source:HGNC Symbol;Acc:HGNC:31951]	1	1
CEACAM19	19	44662278	44684359	Brain_Hypothalamus	6.65958	0.304896	2.74615e-11	0.0732361	0.0947989	0.00211645	20	21	21	carcinoembryonic antigen related cell adhesion molecule 19 [Source:HGNC Symbol;Acc:HGNC:31951]	1	1
CEACAM19	19	44662278	44684359	Brain_Amygdala	6.64365	0.255391	3.06012e-11	0.0721845	0.148983	0.000337535	9	10	10	carcinoembryonic antigen related cell adhesion molecule 19 [Source:HGNC Symbol;Acc:HGNC:31951]	1	1
FZD4	11	86945679	86955391	Spleen	6.63138	0.325646	3.32561e-11	0.0471098	0.11831	0.000237567	12	13	13	frizzled class receptor 4 [Source:HGNC Symbol;Acc:HGNC:4042]	0	1
CLU	8	27596917	27615031	Muscle_Skeletal	6.62315	0.312775	3.51629e-11	0.0648049	0.0316894	0.00026629	36	38	38	clusterin [Source:HGNC Symbol;Acc:HGNC:2095]	0	1
CR1	1	207496147	207640647	Esophagus_Gastroesophageal_Junction	6.55113	0.321945	5.7102e-11	0.049717	0.0956111	2.15029e-05	20	20	20	complement C3b/C4b receptor 1 (Knops blood group) [Source:HGNC Symbol;Acc:HGNC:2334]	0	1
CEACAM19	19	44662278	44684359	Breast_Mammary_Tissue	6.5177	0.378591	7.13938e-11	0.0391545	0.0839377	2.54857e-05	9	10	10	carcinoembryonic antigen related cell adhesion molecule 19 [Source:HGNC Symbol;Acc:HGNC:31951]	1	1
ERCC1	19	45407333	45478828	Ovary	-6.39662	-0.243696	1.58856e-10	0.208236	0.168676	2.8692e-05	49	53	53	ERCC excision repair 1, endonuclease non-catalytic subunit [Source:HGNC Symbol;Acc:HGNC:3433]	0	1
CEACAM19	19	44662278	44684359	Heart_Atrial_Appendage	6.39204	0.196043	1.63685e-10	0.14586	0.205658	5.46076e-13	38	39	39	carcinoembryonic antigen related cell adhesion molecule 19 [Source:HGNC Symbol;Acc:HGNC:31951]	1	1
ZNF285	19	44382298	44401608	Prostate	6.3874	0.354814	1.68725e-10	0.0928978	0.167659	5.65483e-06	26	32	32	zinc finger protein 285 [Source:HGNC Symbol;Acc:HGNC:13079]	0	1
BIN1	2	127048027	127107355	Esophagus_Muscularis	-6.32499	-0.132629	2.53242e-10	0.292302	0.304895	2.84188e-25	75	86	86	bridging integrator 1 [Source:HGNC Symbol;Acc:HGNC:1052]	0	1
SNRPD2	19	45687454	45692569	Cells_Transformed_fibroblasts	6.31584	0.330729	2.68699e-10	0.05238	0.0911024	8.22069e-07	15	16	16	small nuclear ribonucleoprotein D2 polypeptide [Source:HGNC Symbol;Acc:HGNC:11159]	0	1
SLC15A3	11	60937084	60952530	Brain_Cerebellar_Hemisphere	6.26997	0.274436	3.61128e-10	0.0633173	0.0807776	0.00289136	24	25	25	solute carrier family 15 member 3 [Source:HGNC Symbol;Acc:HGNC:18068]	0	1
CR1	1	207496147	207640647	Brain_Hippocampus	6.26706	0.387703	3.67917e-10	0.0290947	0.166027	3.86861e-05	13	13	13	complement C3b/C4b receptor 1 (Knops blood group) [Source:HGNC Symbol;Acc:HGNC:2334]	0	1
CEACAM19	19	44662278	44684359	Brain_Caudate_basal_ganglia	6.23222	0.218266	4.59866e-10	0.116275	0.244786	8.3561e-09	11	11	11	carcinoembryonic antigen related cell adhesion molecule 19 [Source:HGNC Symbol;Acc:HGNC:31951]	1	1
CEACAM19	19	44662278	44684359	Spleen	6.23059	0.270122	4.64687e-10	0.0866847	0.109755	0.000269604	17	19	19	carcinoembryonic antigen related cell adhesion molecule 19 [Source:HGNC Symbol;Acc:HGNC:31951]	1	1
EPHA1	7	143390289	143408892	Esophagus_Mucosa	-6.1954	-0.36009	5.81373e-10	0.0400945	0.0969817	3.41716e-08	9	9	9	EPH receptor A1 [Source:HGNC Symbol;Acc:HGNC:3385]	0	1
CEACAM19	19	44662278	44684359	Lung	6.19253	0.292733	5.92077e-10	0.0760965	0.0926598	1.37774e-08	25	27	27	carcinoembryonic antigen related cell adhesion molecule 19 [Source:HGNC Symbol;Acc:HGNC:31951]	1	1
SIX5	19	45764785	45769226	Spleen	-6.17801	-0.444654	6.49135e-10	0.034816	0.0339086	0.0478707	11	11	11	SIX homeobox 5 [Source:HGNC Symbol;Acc:HGNC:10891]	0	1
APOC2	19	44945982	44949565	Brain_Putamen_basal_ganglia	6.15491	0.358601	7.51213e-10	0.0399634	0.058062	0.0137077	6	7	7	apolipoprotein C2 [Source:HGNC Symbol;Acc:HGNC:609]	1	1
PVR	19	44643798	44663583	Esophagus_Muscularis	-6.1509	-0.449114	7.7045e-10	0.0275463	0.0178268	0.0246822	18	18	18	poliovirus receptor [Source:HGNC Symbol;Acc:HGNC:9705]	1	1
MS4A2	11	60088261	60098466	Stomach	-6.14042	-0.401935	8.23014e-10	0.0283621	0.0425892	0.00422476	15	17	17	membrane spanning 4-domains A2 [Source:HGNC Symbol;Acc:HGNC:7316]	0	1
FOSB	19	45467995	45475179	Pancreas	6.08957	0.236627	1.13211e-09	0.123178	0.0324426	0.0169297	69	82	82	FosB proto-oncogene, AP-1 transcription factor subunit [Source:HGNC Symbol;Acc:HGNC:3797]	0	1
ZNF223	19	44051367	44067991	Brain_Cerebellum	6.07884	0.242636	1.21058e-09	0.240607	0.218387	1.50023e-08	49	53	53	zinc finger protein 223 [Source:HGNC Symbol;Acc:HGNC:13016]	0	1
ZNF234	19	44141557	44160309	Esophagus_Mucosa	6.07384	0.409059	1.24885e-09	0.0524087	0.071819	2.18392e-06	23	25	25	zinc finger protein 234 [Source:HGNC Symbol;Acc:HGNC:13027]	0	1
ZNF224	19	44094339	44109886	Thyroid	6.06144	0.724266	1.34908e-09	0.0107996	0.0255703	0.00338369	15	16	16	zinc finger protein 224 [Source:HGNC Symbol;Acc:HGNC:13017]	0	1
APOC2	19	44945982	44949565	Lung	-6.01391	-0.300365	1.81106e-09	0.0534958	0.129422	2.85484e-12	11	11	11	apolipoprotein C2 [Source:HGNC Symbol;Acc:HGNC:609]	1	1
ZYX	7	143381080	143391111	Skin_Sun_Exposed_Lower_leg	-6.00228	-0.451359	1.94566e-09	0.0259353	0.043666	5.32174e-05	9	9	9	zyxin [Source:HGNC Symbol;Acc:HGNC:13200]	0	1
APOC1	19	44914247	44919349	Lung	5.98387	0.769536	2.17896e-09	0.00787675	0.0268256	0.00298205	2	2	2	apolipoprotein C1 [Source:HGNC Symbol;Acc:HGNC:607]	1	1
MS4A6A	11	60172014	60184666	Whole_Blood	5.97114	0.350634	2.35606e-09	0.0339604	0.0876889	7.96492e-08	18	19	19	membrane spanning 4-domains A6A [Source:HGNC Symbol;Acc:HGNC:13375]	0	1
PVR	19	44643798	44663583	Colon_Sigmoid	-5.92483	-0.410305	3.12626e-09	0.0313959	0.136563	3.75875e-07	4	4	4	poliovirus receptor [Source:HGNC Symbol;Acc:HGNC:9705]	1	1
NECTIN2	19	44846175	44889228	Brain_Hippocampus	-5.92237	-0.202215	3.17334e-09	0.100334	0.122497	0.000263503	25	29	29	nectin cell adhesion molecule 2 [Source:HGNC Symbol;Acc:HGNC:9707]	1	1
APOC4	19	44942238	44945496	Lung	5.91475	0.401909	3.3238e-09	0.0291389	0.0768972	2.87411e-07	8	8	8	apolipoprotein C4 [Source:HGNC Symbol;Acc:HGNC:611]	1	1
CEACAM19	19	44662278	44684359	Adrenal_Gland	5.90777	0.182233	3.46759e-09	0.172868	0.125903	1.93962e-05	67	75	75	carcinoembryonic antigen related cell adhesion molecule 19 [Source:HGNC Symbol;Acc:HGNC:31951]	1	1
BIN1	2	127048027	127107355	Colon_Transverse	-5.87391	-0.313061	4.2563e-09	0.0418586	0.0545245	0.000682264	19	19	19	bridging integrator 1 [Source:HGNC Symbol;Acc:HGNC:1052]	0	1
MS4A2	11	60088261	60098466	Esophagus_Mucosa	-5.86588	-0.342785	4.46749e-09	0.0361136	0.0813824	4.88622e-07	11	11	11	membrane spanning 4-domains A2 [Source:HGNC Symbol;Acc:HGNC:7316]	0	1
APOC4	19	44942238	44945496	Brain_Nucleus_accumbens_basal_ganglia	-5.85255	-0.133928	4.84083e-09	0.310394	0.112139	0.000440958	71	79	79	apolipoprotein C4 [Source:HGNC Symbol;Acc:HGNC:611]	1	1
ZNF45	19	43912629	43935278	Stomach	-5.8451	-0.220374	5.06279e-09	0.0920038	0.06162	0.000475005	24	28	28	zinc finger protein 45 [Source:HGNC Symbol;Acc:HGNC:13111]	0	1
GEMIN7	19	45079195	45091524	Brain_Frontal_Cortex_BA9	5.82592	0.228102	5.67975e-09	0.0957807	0.162611	3.46028e-05	29	33	33	gem nuclear organelle associated protein 7 [Source:HGNC Symbol;Acc:HGNC:20045]	1	1
PPP1R13L	19	45379634	45406349	Skin_Sun_Exposed_Lower_leg	-5.80426	-0.554859	6.4649e-09	0.0161192	0.0156955	0.0188283	17	18	18	protein phosphatase 1 regulatory subunit 13 like [Source:HGNC Symbol;Acc:HGNC:18838]	1	1
PVR	19	44643798	44663583	Muscle_Skeletal	-5.78213	-0.148644	7.3759e-09	0.217634	0.31816	8.39168e-39	15	16	16	poliovirus receptor [Source:HGNC Symbol;Acc:HGNC:9705]	1	1
NECTIN2	19	44846175	44889228	Liver	5.77757	0.156178	7.57851e-09	0.205676	0.32034	3.13943e-13	11	12	12	nectin cell adhesion molecule 2 [Source:HGNC Symbol;Acc:HGNC:9707]	1	1
APOC4	19	44942238	44945496	Liver	5.77371	0.335029	7.75449e-09	0.0435286	0.0622959	0.00482445	19	21	21	apolipoprotein C4 [Source:HGNC Symbol;Acc:HGNC:611]	1	1
CBLC	19	44777869	44800634	Stomach	5.74752	0.284296	9.056e-09	0.0647444	0.0292313	0.0184308	30	30	30	Cbl proto-oncogene C [Source:HGNC Symbol;Acc:HGNC:15961]	1	1
DMWD	19	45782947	45792802	Adipose_Visceral_Omentum	5.74602	0.274629	9.13693e-09	0.0588589	0.0668831	1.39233e-05	25	27	27	dystrophia myotonica, WD repeat containing [Source:HGNC Symbol;Acc:HGNC:2936]	0	1
ZNF180	19	44474428	44500524	Artery_Tibial	-5.73448	-0.80248	9.78121e-09	0.00792983	0.0202319	0.0107095	8	8	8	zinc finger protein 180 [Source:HGNC Symbol;Acc:HGNC:12970]	1	1
ZNF155	19	43967862	43998325	Brain_Cortex	5.6684	0.537569	1.44139e-08	0.0606842	0.186029	1.37173e-06	25	29	29	zinc finger protein 155 [Source:HGNC Symbol;Acc:HGNC:12940]	0	1
CEACAM19	19	44662278	44684359	Artery_Tibial	5.65024	0.169792	1.60222e-08	0.158589	0.169332	3.63805e-15	55	64	64	carcinoembryonic antigen related cell adhesion molecule 19 [Source:HGNC Symbol;Acc:HGNC:31951]	1	1
ZNF235	19	44228729	44305046	Adipose_Subcutaneous	5.62059	0.308448	1.90304e-08	0.0549431	0.0185528	0.0137853	47	51	51	zinc finger protein 235 [Source:HGNC Symbol;Acc:HGNC:12866]	0	1
BCAM	19	44809059	44821420	Pancreas	5.59498	0.345625	2.20643e-08	0.0551109	0.0262736	0.0352201	24	25	25	basal cell adhesion molecule (Lutheran blood group) [Source:HGNC Symbol;Acc:HGNC:6722]	1	1
ZNF235	19	44228729	44305046	Brain_Cerebellum	5.5838	0.393959	2.3532e-08	0.0255089	0.0707178	0.00220971	14	17	17	zinc finger protein 235 [Source:HGNC Symbol;Acc:HGNC:12866]	0	1
TOMM40	19	44890569	44903689	Esophagus_Mucosa	5.5658	0.332775	2.60947e-08	0.0663839	0.0262585	0.00431465	38	45	45	translocase of outer mitochondrial membrane 40 [Source:HGNC Symbol;Acc:HGNC:18001]	1	1
CEACAM19	19	44662278	44684359	Stomach	5.55033	0.160101	2.85125e-08	0.148792	0.29098	1.64295e-16	23	27	27	carcinoembryonic antigen related cell adhesion molecule 19 [Source:HGNC Symbol;Acc:HGNC:31951]	1	1
HLA-DQA2	6	32741342	32747215	Brain_Hippocampus	-5.50691	-1.12564	3.65183e-08	0.00454152	0.571133	2.75158e-20	6	49	49	major histocompatibility complex, class II, DQ alpha 2 [Source:HGNC Symbol;Acc:HGNC:4943]	0	1
MS4A2	11	60088261	60098466	Skin_Not_Sun_Exposed_Suprapubic	-5.4251	-0.557323	5.79215e-08	0.0114407	0.0245295	0.00929992	18	19	19	membrane spanning 4-domains A2 [Source:HGNC Symbol;Acc:HGNC:7316]	0	1
ZNF221	19	43951223	43967709	Brain_Hypothalamus	-5.39886	-0.102751	6.70639e-08	0.242273	0.0846282	0.00498283	44	52	52	zinc finger protein 221 [Source:HGNC Symbol;Acc:HGNC:13014]	0	1
SNRPD2	19	45687454	45692569	Uterus	5.38116	0.155185	7.40084e-08	0.153122	0.129428	0.00107383	33	33	33	small nuclear ribonucleoprotein D2 polypeptide [Source:HGNC Symbol;Acc:HGNC:11159]	0	1
HLA-DQA2	6	32741342	32747215	Thyroid	-5.32352	-0.908121	1.01776e-07	0.0055321	0.605997	6.80835e-80	12	49	49	major histocompatibility complex, class II, DQ alpha 2 [Source:HGNC Symbol;Acc:HGNC:4943]	0	1
TRAPPC6A	19	45162928	45178237	Thyroid	-5.31362	-0.573318	1.0747e-07	0.0133908	0.0194926	0.00936924	14	14	14	trafficking protein particle complex 6A [Source:HGNC Symbol;Acc:HGNC:23069]	1	1
KLC3	19	45333434	45351520	Skin_Sun_Exposed_Lower_leg	-5.27449	-0.15585	1.33128e-07	0.189515	0.173313	1.27041e-16	55	59	59	kinesin light chain 3 [Source:HGNC Symbol;Acc:HGNC:20717]	1	1
SLC39A13	11	47407132	47416501	Testis	-5.26369	-0.261262	1.41192e-07	0.0531659	0.078703	0.000101595	14	15	15	solute carrier family 39 member 13 [Source:HGNC Symbol;Acc:HGNC:20859]	0	1
MS4A2	11	60088261	60098466	Lung	-5.2333	-0.358725	1.6651e-07	0.0257304	0.074465	5.07439e-07	12	13	13	membrane spanning 4-domains A2 [Source:HGNC Symbol;Acc:HGNC:7316]	0	1
DMPK	19	45769717	45782552	Lung	5.23083	0.22066	1.68754e-07	0.0688871	0.138628	1.75844e-12	25	26	26	dystrophia myotonica protein kinase [Source:HGNC Symbol;Acc:HGNC:2933]	0	1
PVR	19	44643798	44663583	Skin_Not_Sun_Exposed_Suprapubic	-5.20125	-0.112092	1.97951e-07	0.258025	0.255517	1.03557e-20	88	95	95	poliovirus receptor [Source:HGNC Symbol;Acc:HGNC:9705]	1	1
PVR	19	44643798	44663583	Esophagus_Mucosa	-5.19443	-0.142072	2.05344e-07	0.193024	0.0846975	2.3422e-07	87	98	98	poliovirus receptor [Source:HGNC Symbol;Acc:HGNC:9705]	1	1
HLA-DQA2	6	32741342	32747215	Breast_Mammary_Tissue	-5.16782	-0.256556	2.36846e-07	0.0823654	0.692422	1.12416e-64	14	74	74	major histocompatibility complex, class II, DQ alpha 2 [Source:HGNC Symbol;Acc:HGNC:4943]	0	1
BIN1	2	127048027	127107355	Pancreas	-5.12325	-0.136582	3.00318e-07	0.172302	0.280464	2.13909e-15	12	14	14	bridging integrator 1 [Source:HGNC Symbol;Acc:HGNC:1052]	0	0
SLC39A13	11	47407132	47416501	Brain_Caudate_basal_ganglia	-5.11749	-0.449172	3.09625e-07	0.0132332	0.0388023	0.0335029	4	5	5	solute carrier family 39 member 13 [Source:HGNC Symbol;Acc:HGNC:20859]	0	0
DMPK	19	45769717	45782552	Skin_Sun_Exposed_Lower_leg	5.10658	0.145152	3.28046e-07	0.154763	0.17429	2.45301e-17	35	38	38	dystrophia myotonica protein kinase [Source:HGNC Symbol;Acc:HGNC:2933]	0	0
ZNF112	19	44326555	44367217	Brain_Cerebellum	5.0784	0.322292	3.80631e-07	0.0374635	0.0441449	0.0145051	29	37	37	zinc finger protein 112 [Source:HGNC Symbol;Acc:HGNC:12892]	0	0
HLA-DQA2	6	32741342	32747215	Stomach	-5.07627	-0.400782	3.84922e-07	0.0343621	0.575896	7.68424e-42	10	45	45	major histocompatibility complex, class II, DQ alpha 2 [Source:HGNC Symbol;Acc:HGNC:4943]	0	0
DMWD	19	45782947	45792802	Skin_Sun_Exposed_Lower_leg	5.03821	0.321714	4.69901e-07	0.0326708	0.0723499	2.95836e-07	13	15	15	dystrophia myotonica, WD repeat containing [Source:HGNC Symbol;Acc:HGNC:2936]	0	0
DMWD	19	45782947	45792802	Esophagus_Mucosa	5.03428	0.28482	4.79659e-07	0.0395336	0.0203099	0.0119236	28	34	34	dystrophia myotonica, WD repeat containing [Source:HGNC Symbol;Acc:HGNC:2936]	0	0
HLA-DQA2	6	32741342	32747215	Artery_Aorta	-5.01827	-0.421809	5.21396e-07	0.0311394	0.510816	5.32975e-42	3	29	29	major histocompatibility complex, class II, DQ alpha 2 [Source:HGNC Symbol;Acc:HGNC:4943]	0	0
HLA-DQA2	6	32741342	32747215	Artery_Tibial	-5.0056	-0.297746	5.56879e-07	0.0563402	0.601716	2.10898e-77	4	31	31	major histocompatibility complex, class II, DQ alpha 2 [Source:HGNC Symbol;Acc:HGNC:4943]	0	0
HLA-DQA2	6	32741342	32747215	Colon_Transverse	-5.00156	-0.618855	5.6869e-07	0.013873	0.613946	5.38752e-51	5	19	19	major histocompatibility complex, class II, DQ alpha 2 [Source:HGNC Symbol;Acc:HGNC:4943]	0	0
CEACAM19	19	44662278	44684359	Muscle_Skeletal	-4.98267	-0.263149	6.27123e-07	0.0459412	0.101006	3.09484e-11	10	10	10	carcinoembryonic antigen related cell adhesion molecule 19 [Source:HGNC Symbol;Acc:HGNC:31951]	1	0
PVR	19	44643798	44663583	Brain_Frontal_Cortex_BA9	-4.96389	-0.227538	6.90962e-07	0.0681729	0.0894371	0.00219786	16	19	19	poliovirus receptor [Source:HGNC Symbol;Acc:HGNC:9705]	1	0
CD3EAP	19	45406209	45410766	Thyroid	4.93599	0.255711	7.97439e-07	0.0523387	0.063393	2.21617e-06	18	21	21	CD3e molecule associated protein [Source:HGNC Symbol;Acc:HGNC:24219]	0	0
HLA-DQA2	6	32741342	32747215	Esophagus_Muscularis	-4.92917	-0.227113	8.25792e-07	0.104874	0.693931	5.44629e-89	4	36	36	major histocompatibility complex, class II, DQ alpha 2 [Source:HGNC Symbol;Acc:HGNC:4943]	0	0
HLA-DQA2	6	32741342	32747215	Artery_Coronary	-4.91997	-1.29607	8.65581e-07	0.00265623	0.475143	1.59874e-20	3	29	29	major histocompatibility complex, class II, DQ alpha 2 [Source:HGNC Symbol;Acc:HGNC:4943]	0	0
CHRNE	17	4897774	4903074	Colon_Transverse	4.91587	0.1064	8.83895e-07	0.253454	0.336651	3.59639e-21	40	42	42	cholinergic receptor nicotinic epsilon subunit [Source:HGNC Symbol;Acc:HGNC:1966]	0	0
PVR	19	44643798	44663583	Cells_Transformed_fibroblasts	-4.91208	-0.178297	9.01133e-07	0.0967372	0.167032	1.16644e-11	16	20	20	poliovirus receptor [Source:HGNC Symbol;Acc:HGNC:9705]	1	0
HLA-DQA2	6	32741342	32747215	Muscle_Skeletal	-4.9094	-0.923649	9.13548e-07	0.00572947	0.631305	1.12613e-106	12	71	71	major histocompatibility complex, class II, DQ alpha 2 [Source:HGNC Symbol;Acc:HGNC:4943]	0	0
HLA-DQA2	6	32741342	32747215	Pituitary	-4.90531	-0.815264	9.32802e-07	0.00679529	0.37819	1.17053e-16	3	49	49	major histocompatibility complex, class II, DQ alpha 2 [Source:HGNC Symbol;Acc:HGNC:4943]	0	0
CD2AP	6	47477789	47627263	Pancreas	4.89298	0.471689	9.93208e-07	0.0128974	0.0305762	0.0208316	8	9	9	CD2 associated protein [Source:HGNC Symbol;Acc:HGNC:14258]	0	0
NECTIN2	19	44846175	44889228	Prostate	-4.85371	-0.308992	1.21172e-06	0.0424115	0.0948448	0.00141806	12	14	14	nectin cell adhesion molecule 2 [Source:HGNC Symbol;Acc:HGNC:9707]	1	0
ERCC2	19	45349837	45370918	Breast_Mammary_Tissue	4.83694	0.282421	1.31856e-06	0.0514371	0.12214	1.75181e-07	15	16	16	ERCC excision repair 2, TFIIH core complex helicase subunit [Source:HGNC Symbol;Acc:HGNC:3434]	1	0
HLA-DQA2	6	32741342	32747215	Colon_Sigmoid	-4.83623	-0.576134	1.32326e-06	0.0146835	0.597322	6.1975e-43	4	28	28	major histocompatibility complex, class II, DQ alpha 2 [Source:HGNC Symbol;Acc:HGNC:4943]	0	0
HLA-DQA2	6	32741342	32747215	Pancreas	-4.8336	-0.803933	1.34089e-06	0.00768098	0.42475	3.15411e-24	3	23	23	major histocompatibility complex, class II, DQ alpha 2 [Source:HGNC Symbol;Acc:HGNC:4943]	0	0
MS4A4A	11	60280541	60308972	Whole_Blood	4.82049	0.646237	1.43207e-06	0.0066738	0.0224431	0.00853972	8	8	8	membrane spanning 4-domains A4A [Source:HGNC Symbol;Acc:HGNC:13371]	0	0
NR1H3	11	47248300	47269032	Artery_Tibial	-4.81457	-0.490127	1.47519e-06	0.0132602	0.0131671	0.0381274	9	9	9	nuclear receptor subfamily 1 group H member 3 [Source:HGNC Symbol;Acc:HGNC:7966]	0	0
C1QTNF4	11	47589664	47594659	Small_Intestine_Terminal_Ileum	4.80918	0.107045	1.51548e-06	0.212653	0.30833	4.81058e-10	14	14	14	C1q and TNF related 4 [Source:HGNC Symbol;Acc:HGNC:14346]	0	0
FAM180B	11	47586693	47589194	Brain_Cerebellar_Hemisphere	-4.80822	-0.487356	1.52278e-06	0.0116545	0.0489283	0.0250972	13	13	13	family with sequence similarity 180 member B [Source:HGNC Symbol;Acc:HGNC:34451]	0	0
PCDHA3	5	140801028	141012344	Adipose_Visceral_Omentum	4.79254	0.327151	1.6468e-06	0.0263866	0.0506196	0.000230123	26	28	28	protocadherin alpha 3 [Source:HGNC Symbol;Acc:HGNC:8669]	0	0
PHACTR1	6	12716805	13290484	Whole_Blood	-4.76587	-0.141475	1.88045e-06	0.143537	0.151594	3.27363e-13	41	42	42	phosphatase and actin regulator 1 [Source:HGNC Symbol;Acc:HGNC:20990]	0	0
CD2AP	6	47477789	47627263	Pituitary	4.76095	0.165963	1.92682e-06	0.0983325	0.23367	9.61158e-10	32	32	32	CD2 associated protein [Source:HGNC Symbol;Acc:HGNC:14258]	0	0
GEMIN7	19	45079195	45091524	Spleen	4.75994	0.531629	1.93647e-06	0.0122715	0.0572601	0.0118107	7	7	7	gem nuclear organelle associated protein 7 [Source:HGNC Symbol;Acc:HGNC:20045]	1	0
HLA-DQA2	6	32741342	32747215	Brain_Caudate_basal_ganglia	-4.75718	-0.442447	1.96318e-06	0.014291	0.451805	4.64478e-18	2	18	18	major histocompatibility complex, class II, DQ alpha 2 [Source:HGNC Symbol;Acc:HGNC:4943]	0	0
CAMTA2	17	4967992	4987652	Whole_Blood	4.75507	0.140276	1.98382e-06	0.140424	0.206821	3.91899e-18	35	39	39	calmodulin binding transcription activator 2 [Source:HGNC Symbol;Acc:HGNC:18807]	0	0
ACP2	11	47239302	47248906	Brain_Anterior_cingulate_cortex_BA24	-4.75288	-0.518252	2.00539e-06	0.0106878	0.0458098	0.0358891	5	6	6	acid phosphatase 2, lysosomal [Source:HGNC Symbol;Acc:HGNC:123]	0	0
BIN1	2	127048027	127107355	Esophagus_Mucosa	-4.74619	-0.130092	2.07287e-06	0.161668	0.238987	6.02685e-20	46	53	53	bridging integrator 1 [Source:HGNC Symbol;Acc:HGNC:1052]	0	0
BIN1	2	127048027	127107355	Heart_Left_Ventricle	-4.74399	-0.110382	2.09546e-06	0.186123	0.262885	3.80371e-17	22	24	24	bridging integrator 1 [Source:HGNC Symbol;Acc:HGNC:1052]	0	0
SLC39A13	11	47407132	47416501	Brain_Anterior_cingulate_cortex_BA24	-4.73266	-0.455869	2.21594e-06	0.0129141	0.0523331	0.0266436	16	18	18	solute carrier family 39 member 13 [Source:HGNC Symbol;Acc:HGNC:20859]	0	0
HLA-DQA2	6	32741342	32747215	Adrenal_Gland	-4.72538	-0.428805	2.2969e-06	0.0250675	0.54718	2.9214e-28	2	29	29	major histocompatibility complex, class II, DQ alpha 2 [Source:HGNC Symbol;Acc:HGNC:4943]	0	0
APOC1	19	44914247	44919349	Pituitary	4.7101	0.158974	2.47592e-06	0.116694	0.0329946	0.0351516	36	41	41	apolipoprotein C1 [Source:HGNC Symbol;Acc:HGNC:607]	1	0
MADD	11	47269161	47330031	Esophagus_Muscularis	-4.70311	-0.144798	2.56225e-06	0.131842	0.192394	7.82843e-15	17	18	18	MAP kinase activating death domain [Source:HGNC Symbol;Acc:HGNC:6766]	0	0
DMWD	19	45782947	45792802	Thyroid	4.69155	0.175123	2.71137e-06	0.0925753	0.15531	3.88773e-14	14	15	15	dystrophia myotonica, WD repeat containing [Source:HGNC Symbol;Acc:HGNC:2936]	0	0
ARHGAP45	19	1065923	1086628	Brain_Cerebellum	4.6872	0.167821	2.76974e-06	0.127815	0.2999	1.47339e-12	9	10	10	Rho GTPase activating protein 45 [Source:HGNC Symbol;Acc:HGNC:17102]	0	0
RHO	3	129528640	129535169	Brain_Anterior_cingulate_cortex_BA24	4.68681	0.399847	2.775e-06	0.01797	0.0830026	0.00521461	1	14	14	rhodopsin [Source:HGNC Symbol;Acc:HGNC:10012]	0	0
C1QTNF4	11	47589664	47594659	Muscle_Skeletal	4.68558	0.126227	2.79165e-06	0.188075	0.219972	8.26504e-25	18	18	18	C1q and TNF related 4 [Source:HGNC Symbol;Acc:HGNC:14346]	0	0
FAM153A	5	177707981	177783398	Esophagus_Mucosa	4.68466	0.14544	2.80432e-06	0.14086	0.126338	1.87633e-10	38	44	44	family with sequence similarity 153 member A [Source:HGNC Symbol;Acc:HGNC:29940]	0	0
CHRNE	17	4897774	4903074	Stomach	4.67537	0.112165	2.93428e-06	0.229931	0.352804	5.44711e-21	17	18	18	cholinergic receptor nicotinic epsilon subunit [Source:HGNC Symbol;Acc:HGNC:1966]	0	0
NDUFS3	11	47565336	47584562	Brain_Cerebellar_Hemisphere	-4.67274	-0.158697	2.97202e-06	0.101604	0.120824	0.000134711	45	51	51	NADH:ubiquinone oxidoreductase core subunit S3 [Source:HGNC Symbol;Acc:HGNC:7710]	0	0
PCDHA10	5	140855883	141012344	Adipose_Visceral_Omentum	4.66961	0.116962	3.01776e-06	0.226096	0.238307	1.85557e-18	50	57	57	protocadherin alpha 10 [Source:HGNC Symbol;Acc:HGNC:8664]	0	0
NECTIN2	19	44846175	44889228	Pancreas	4.66334	0.142923	3.11118e-06	0.169534	0.302518	7.31464e-16	11	11	11	nectin cell adhesion molecule 2 [Source:HGNC Symbol;Acc:HGNC:9707]	1	0
PVR	19	44643798	44663583	Whole_Blood	-4.6594	-0.39678	3.17125e-06	0.0232229	0.0261633	0.00448904	25	27	27	poliovirus receptor [Source:HGNC Symbol;Acc:HGNC:9705]	1	0
CHRNE	17	4897774	4903074	Colon_Sigmoid	4.64811	0.134567	3.34991e-06	0.114647	0.245188	7.77047e-13	16	17	17	cholinergic receptor nicotinic epsilon subunit [Source:HGNC Symbol;Acc:HGNC:1966]	0	0
C1QTNF4	11	47589664	47594659	Thyroid	4.64044	0.192779	3.47674e-06	0.0666684	0.0730262	3.86082e-07	25	26	26	C1q and TNF related 4 [Source:HGNC Symbol;Acc:HGNC:14346]	0	0
MTCH2	11	47617315	47642623	Brain_Nucleus_accumbens_basal_ganglia	-4.63097	-0.130173	3.63958e-06	0.146409	0.225912	1.36269e-07	21	24	24	mitochondrial carrier 2 [Source:HGNC Symbol;Acc:HGNC:17587]	0	0
DMWD	19	45782947	45792802	Lung	4.61711	0.357893	3.89116e-06	0.0199547	0.0786493	2.23058e-07	6	7	7	dystrophia myotonica, WD repeat containing [Source:HGNC Symbol;Acc:HGNC:2936]	0	0
HLA-DQA2	6	32741342	32747215	Esophagus_Gastroesophageal_Junction	-4.608	-0.383001	4.06561e-06	0.0322697	0.634589	5.5909e-47	6	33	33	major histocompatibility complex, class II, DQ alpha 2 [Source:HGNC Symbol;Acc:HGNC:4943]	0	0
CELF1	11	47465944	47565569	Artery_Tibial	-4.6059	-0.511647	4.10691e-06	0.0093607	0.0294838	0.00183591	4	4	4	CUGBP Elav-like family member 1 [Source:HGNC Symbol;Acc:HGNC:2549]	0	0
PICALM	11	85957684	86069882	Cells_Transformed_fibroblasts	4.60514	0.256682	4.12198e-06	0.0340376	0.0325039	0.00450964	33	34	34	phosphatidylinositol binding clathrin assembly protein [Source:HGNC Symbol;Acc:HGNC:15514]	0	0
HLA-DQA2	6	32741342	32747215	Whole_Blood	-4.60293	-0.616074	4.16587e-06	0.0120636	0.650233	3.4983e-84	17	106	106	major histocompatibility complex, class II, DQ alpha 2 [Source:HGNC Symbol;Acc:HGNC:4943]	0	0
C1QTNF4	11	47589664	47594659	Spleen	4.6004	0.0977404	4.21673e-06	0.267533	0.424254	7.03409e-16	39	42	42	C1q and TNF related 4 [Source:HGNC Symbol;Acc:HGNC:14346]	0	0
PPP1R37	19	45091396	45148077	Brain_Cerebellum	-4.59742	-0.146327	4.27763e-06	0.161968	0.228483	6.91781e-09	33	35	35	protein phosphatase 1 regulatory subunit 37 [Source:HGNC Symbol;Acc:HGNC:27607]	1	0
SLC39A13	11	47407132	47416501	Cells_Transformed_fibroblasts	4.5961	0.635735	4.30474e-06	0.00643962	0.0308773	0.00566173	6	7	7	solute carrier family 39 member 13 [Source:HGNC Symbol;Acc:HGNC:20859]	0	0
IK	5	140647058	140662479	Pancreas	4.59127	0.326775	4.40563e-06	0.023779	0.0263967	0.0333239	15	15	15	IK cytokine, down-regulator of HLA II [Source:HGNC Symbol;Acc:HGNC:5958]	0	0
DMPK	19	45769717	45782552	Esophagus_Mucosa	4.58201	0.366981	4.60532e-06	0.021974	0.0507611	8.17646e-05	13	13	13	dystrophia myotonica protein kinase [Source:HGNC Symbol;Acc:HGNC:2933]	0	0
SLC39A13	11	47407132	47416501	Lung	-4.57889	-0.362225	4.67439e-06	0.0175405	0.0459428	9.87588e-05	3	4	4	solute carrier family 39 member 13 [Source:HGNC Symbol;Acc:HGNC:20859]	0	0
CELF1	11	47465944	47565569	Whole_Blood	-4.57531	-1.019	4.75525e-06	0.00241593	0.0254862	0.00480632	3	4	4	CUGBP Elav-like family member 1 [Source:HGNC Symbol;Acc:HGNC:2549]	0	0
QPCTL	19	45692483	45703989	Colon_Transverse	-4.57063	-0.2445	4.86256e-06	0.0536645	0.0439257	0.00277489	30	32	32	glutaminyl-peptide cyclotransferase like [Source:HGNC Symbol;Acc:HGNC:25952]	0	0
CASS4	20	56412112	56460387	Cells_Transformed_fibroblasts	-4.56932	-0.116121	4.89316e-06	0.268799	0.398611	2.68881e-31	12	13	13	Cas scaffolding protein family member 4 [Source:HGNC Symbol;Acc:HGNC:15878]	0	0
BIN1	2	127048027	127107355	Brain_Cerebellum	-4.56513	-0.120071	4.99177e-06	0.234796	0.324797	4.32708e-13	29	30	30	bridging integrator 1 [Source:HGNC Symbol;Acc:HGNC:1052]	0	0
RPN1	3	128619970	128681075	Breast_Mammary_Tissue	4.56318	0.214629	5.03836e-06	0.0530582	0.0611316	0.000349446	11	11	11	ribophorin I [Source:HGNC Symbol;Acc:HGNC:10381]	0	0
APOE	19	44905754	44909393	Prostate	4.55989	0.133155	5.11811e-06	0.100693	0.0568839	0.0128294	29	39	39	apolipoprotein E [Source:HGNC Symbol;Acc:HGNC:613]	1	0
CEACAM19	19	44662278	44684359	Whole_Blood	4.54391	0.252737	5.52195e-06	0.0506805	0.0660082	3.98994e-06	36	39	39	carcinoembryonic antigen related cell adhesion molecule 19 [Source:HGNC Symbol;Acc:HGNC:31951]	1	0
CHRNE	17	4897774	4903074	Adrenal_Gland	4.53692	0.130077	5.70812e-06	0.209979	0.22309	6.1667e-10	23	23	23	cholinergic receptor nicotinic epsilon subunit [Source:HGNC Symbol;Acc:HGNC:1966]	0	0
SRA1	5	140537340	140558252	Adipose_Visceral_Omentum	-4.52988	-0.348814	5.90166e-06	0.0246326	0.0580216	5.33999e-05	14	15	15	steroid receptor RNA activator 1 [Source:HGNC Symbol;Acc:HGNC:11281]	0	0
PVR	19	44643798	44663583	Skin_Sun_Exposed_Lower_leg	-4.529	-0.160261	5.92639e-06	0.112021	0.16603	5.98774e-16	28	33	33	poliovirus receptor [Source:HGNC Symbol;Acc:HGNC:9705]	1	0
ZNF283	19	43827292	43852017	Esophagus_Muscularis	-4.52324	-0.125031	6.0899e-06	0.18376	0.125722	9.0159e-10	68	74	74	zinc finger protein 283 [Source:HGNC Symbol;Acc:HGNC:13077]	0	0
HLA-DQA2	6	32741342	32747215	Lung	-4.49389	-0.37458	6.99347e-06	0.0300628	0.648303	1.7456e-88	6	49	49	major histocompatibility complex, class II, DQ alpha 2 [Source:HGNC Symbol;Acc:HGNC:4943]	0	0
ZNF404	19	43872363	43901385	Cells_EBV-transformed_lymphocytes	-4.49282	-0.130293	7.02878e-06	0.20405	0.107433	0.0016255	42	51	51	zinc finger protein 404 [Source:HGNC Symbol;Acc:HGNC:19417]	0	0
BIN1	2	127048027	127107355	Liver	-4.48704	-0.223638	7.2218e-06	0.0525285	0.161817	1.20946e-06	18	21	21	bridging integrator 1 [Source:HGNC Symbol;Acc:HGNC:1052]	0	0
ZNF155	19	43967862	43998325	Adipose_Visceral_Omentum	-4.4843	-0.162327	7.31546e-06	0.119423	0.09268	2.76584e-07	48	51	51	zinc finger protein 155 [Source:HGNC Symbol;Acc:HGNC:12940]	0	0
HLA-DQA2	6	32741342	32747215	Uterus	-4.48186	-0.431957	7.39958e-06	0.0232523	0.43159	1.85944e-11	4	33	33	major histocompatibility complex, class II, DQ alpha 2 [Source:HGNC Symbol;Acc:HGNC:4943]	0	0
SLC39A13	11	47407132	47416501	Adipose_Subcutaneous	-4.48115	-0.547746	7.42412e-06	0.00741365	0.0453426	0.000127428	10	13	13	solute carrier family 39 member 13 [Source:HGNC Symbol;Acc:HGNC:20859]	0	0
ZNF296	19	45071500	45076588	Testis	-4.47961	-0.130291	7.47794e-06	0.132281	0.0401425	0.00607641	59	66	66	zinc finger protein 296 [Source:HGNC Symbol;Acc:HGNC:15981]	1	0
C1QTNF4	11	47589664	47594659	Artery_Tibial	4.46812	0.158129	7.8909e-06	0.090455	0.135241	4.09611e-12	25	28	28	C1q and TNF related 4 [Source:HGNC Symbol;Acc:HGNC:14346]	0	0
FAM180B	11	47586693	47589194	Brain_Cerebellum	-4.45743	-0.17508	8.29481e-06	0.0692652	0.0761173	0.00152745	23	26	26	family with sequence similarity 180 member B [Source:HGNC Symbol;Acc:HGNC:34451]	0	0
HLA-DQA2	6	32741342	32747215	Adipose_Subcutaneous	-4.45741	-0.641044	8.29548e-06	0.0097925	0.635049	3.10326e-83	2	31	31	major histocompatibility complex, class II, DQ alpha 2 [Source:HGNC Symbol;Acc:HGNC:4943]	0	0
HLA-DQA2	6	32741342	32747215	Nerve_Tibial	-4.45515	-0.955375	8.38336e-06	0.00525703	0.642928	6.67651e-80	4	57	57	major histocompatibility complex, class II, DQ alpha 2 [Source:HGNC Symbol;Acc:HGNC:4943]	0	0
MTCH2	11	47617315	47642623	Brain_Frontal_Cortex_BA9	-4.44945	-0.267216	8.60915e-06	0.0310849	0.139954	8.06083e-05	25	30	30	mitochondrial carrier 2 [Source:HGNC Symbol;Acc:HGNC:17587]	0	0
C17orf107	17	4899418	4902932	Artery_Tibial	4.4491	0.105736	8.62314e-06	0.225209	0.351155	4.62505e-34	6	7	7	chromosome 17 open reading frame 107 [Source:HGNC Symbol;Acc:HGNC:37238]	0	0
C1QTNF4	11	47589664	47594659	Liver	4.44592	0.124601	8.75159e-06	0.148985	0.275424	3.60059e-11	10	10	10	C1q and TNF related 4 [Source:HGNC Symbol;Acc:HGNC:14346]	0	0
MTCH2	11	47617315	47642623	Brain_Caudate_basal_ganglia	-4.4419	-0.192877	8.91698e-06	0.0524899	0.117927	2.91325e-05	17	18	18	mitochondrial carrier 2 [Source:HGNC Symbol;Acc:HGNC:17587]	0	0
CD2AP	6	47477789	47627263	Cells_Transformed_fibroblasts	4.43425	0.161406	9.23925e-06	0.0940996	0.0942082	7.31614e-07	73	82	82	CD2 associated protein [Source:HGNC Symbol;Acc:HGNC:14258]	0	0
C17orf107	17	4899418	4902932	Whole_Blood	4.43353	0.125247	9.27024e-06	0.151186	0.191824	1.96218e-16	29	29	29	chromosome 17 open reading frame 107 [Source:HGNC Symbol;Acc:HGNC:37238]	0	0
PSMC3	11	47418769	47426473	Liver	-4.42831	-0.123271	9.49736e-06	0.154598	0.188085	2.3546e-07	62	68	68	proteasome 26S subunit, ATPase 3 [Source:HGNC Symbol;Acc:HGNC:9549]	0	0
HLA-DQA2	6	32741342	32747215	Esophagus_Mucosa	-4.42434	-0.429729	9.67355e-06	0.0212346	0.56012	3.59261e-62	11	61	61	major histocompatibility complex, class II, DQ alpha 2 [Source:HGNC Symbol;Acc:HGNC:4943]	0	0
ZNF404	19	43872363	43901385	Brain_Substantia_nigra	-4.42284	-0.122063	9.7414e-06	0.176874	0.0732018	0.0114648	68	75	75	zinc finger protein 404 [Source:HGNC Symbol;Acc:HGNC:19417]	0	0
NYAP1	7	100483927	100494799	Adipose_Visceral_Omentum	-4.41748	-0.200125	9.98605e-06	0.0657711	0.155921	1.36807e-11	6	7	7	neuronal tyrosine phosphorylated phosphoinositide-3-kinase adaptor 1 [Source:HGNC Symbol;Acc:HGNC:22009]	0	0
SNRPD2	19	45687454	45692569	Adipose_Visceral_Omentum	4.41722	0.357705	9.99799e-06	0.0225706	0.107121	3.84768e-08	1	1	1	small nuclear ribonucleoprotein D2 polypeptide [Source:HGNC Symbol;Acc:HGNC:11159]	0	0
FAM180B	11	47586693	47589194	Brain_Frontal_Cortex_BA9	-4.41419	-0.159561	1.01388e-05	0.0800827	0.13987	0.000124453	11	12	12	family with sequence similarity 180 member B [Source:HGNC Symbol;Acc:HGNC:34451]	0	0
NFAT5	16	69565094	69704666	Muscle_Skeletal	-4.41174	-0.391475	1.02542e-05	0.0168029	0.0374237	7.74388e-05	10	12	12	nuclear factor of activated T-cells 5 [Source:HGNC Symbol;Acc:HGNC:7774]	0	0
CHRNE	17	4897774	4903074	Esophagus_Muscularis	4.40915	0.0965949	1.03775e-05	0.26241	0.380795	7.01385e-33	20	20	20	cholinergic receptor nicotinic epsilon subunit [Source:HGNC Symbol;Acc:HGNC:1966]	0	0
CLPTM1	19	44954585	44993341	Brain_Anterior_cingulate_cortex_BA24	-4.40837	-0.243972	1.04152e-05	0.0427219	0.0934082	0.00306306	11	14	14	CLPTM1, transmembrane protein [Source:HGNC Symbol;Acc:HGNC:2087]	1	0
SLC39A13	11	47407132	47416501	Brain_Frontal_Cortex_BA9	-4.40691	-0.166996	1.04857e-05	0.0806545	0.168273	1.77137e-05	17	20	20	solute carrier family 39 member 13 [Source:HGNC Symbol;Acc:HGNC:20859]	0	0
C17orf107	17	4899418	4902932	Skin_Sun_Exposed_Lower_leg	4.4069	0.152983	1.04861e-05	0.110925	0.160799	1.78444e-15	20	21	21	chromosome 17 open reading frame 107 [Source:HGNC Symbol;Acc:HGNC:37238]	0	0
NUP160	11	47778087	47848555	Muscle_Skeletal	-4.40263	-0.384447	1.06944e-05	0.0139293	0.0358502	0.000106071	19	23	23	nucleoporin 160 [Source:HGNC Symbol;Acc:HGNC:18017]	0	0
HLA-DRB1	6	32578769	32589848	Adipose_Visceral_Omentum	4.39592	0.760232	1.10306e-05	0.00716716	0.200569	3.20601e-15	5	50	50	major histocompatibility complex, class II, DR beta 1 [Source:HGNC Symbol;Acc:HGNC:4948]	0	0
C1QTNF4	11	47589664	47594659	Lung	4.38327	0.093379	1.16911e-05	0.264475	0.286561	4.41622e-27	35	39	39	C1q and TNF related 4 [Source:HGNC Symbol;Acc:HGNC:14346]	0	0
HLA-DQA1	6	32628179	32647062	Cells_EBV-transformed_lymphocytes	4.38198	0.378122	1.17607e-05	0.0329651	0.266714	1.52557e-08	7	41	41	major histocompatibility complex, class II, DQ alpha 1 [Source:HGNC Symbol;Acc:HGNC:4942]	0	0
CHRNE	17	4897774	4903074	Cells_Transformed_fibroblasts	4.37891	0.0937864	1.19274e-05	0.285728	0.461452	2.92842e-38	11	11	11	cholinergic receptor nicotinic epsilon subunit [Source:HGNC Symbol;Acc:HGNC:1966]	0	0
SRA1	5	140537340	140558252	Brain_Hypothalamus	-4.37593	-0.134362	1.20913e-05	0.140225	0.140363	0.000324393	56	56	56	steroid receptor RNA activator 1 [Source:HGNC Symbol;Acc:HGNC:11281]	0	0
SPPL2A	15	50702266	50765808	Heart_Left_Ventricle	-4.37368	-0.143702	1.22172e-05	0.11936	0.154158	7.62583e-10	74	76	76	signal peptide peptidase like 2A [Source:HGNC Symbol;Acc:HGNC:30227]	0	0
CHRNE	17	4897774	4903074	Breast_Mammary_Tissue	4.36846	0.105602	1.25128e-05	0.203925	0.301607	1.17694e-18	14	14	14	cholinergic receptor nicotinic epsilon subunit [Source:HGNC Symbol;Acc:HGNC:1966]	0	0
SIX5	19	45764785	45769226	Testis	-4.36816	-0.23221	1.253e-05	0.0436496	0.0245167	0.0355283	22	24	24	SIX homeobox 5 [Source:HGNC Symbol;Acc:HGNC:10891]	0	0
CHRNE	17	4897774	4903074	Artery_Coronary	4.36471	0.157787	1.27291e-05	0.101039	0.114671	7.71496e-05	14	15	15	cholinergic receptor nicotinic epsilon subunit [Source:HGNC Symbol;Acc:HGNC:1966]	0	0
RAPSN	11	47437757	47449178	Adipose_Visceral_Omentum	4.36425	0.291374	1.27558e-05	0.0250627	0.0476386	0.000341914	21	23	23	receptor associated protein of the synapse [Source:HGNC Symbol;Acc:HGNC:9863]	0	0
HLA-DRB1	6	32578769	32589848	Artery_Tibial	4.36194	1.26726	1.28914e-05	0.0025489	0.290603	4.54248e-27	3	36	36	major histocompatibility complex, class II, DR beta 1 [Source:HGNC Symbol;Acc:HGNC:4948]	0	0
HLA-DQB2	6	32756098	32763534	Minor_Salivary_Gland	-4.36001	-0.427195	1.30054e-05	0.0281397	0.413223	1.75914e-09	2	34	34	major histocompatibility complex, class II, DQ beta 2 [Source:HGNC Symbol;Acc:HGNC:4945]	0	0
C1QTNF4	11	47589664	47594659	Skin_Not_Sun_Exposed_Suprapubic	4.35698	0.0905906	1.31869e-05	0.258985	0.38299	8.84452e-33	14	15	15	C1q and TNF related 4 [Source:HGNC Symbol;Acc:HGNC:14346]	0	0
CHRNE	17	4897774	4903074	Artery_Tibial	4.35411	0.0898184	1.33611e-05	0.299015	0.401512	2.02324e-42	15	15	15	cholinergic receptor nicotinic epsilon subunit [Source:HGNC Symbol;Acc:HGNC:1966]	0	0
CHRNE	17	4897774	4903074	Lung	4.35351	0.0815462	1.33975e-05	0.374579	0.462646	2.4918e-50	32	35	35	cholinergic receptor nicotinic epsilon subunit [Source:HGNC Symbol;Acc:HGNC:1966]	0	0
EML2	19	45606994	45645629	Brain_Cerebellar_Hemisphere	4.35283	0.240207	1.34389e-05	0.034646	0.0404236	0.0393238	35	38	38	echinoderm microtubule associated protein like 2 [Source:HGNC Symbol;Acc:HGNC:18035]	0	0
CHRNE	17	4897774	4903074	Whole_Blood	4.35257	0.134635	1.3455e-05	0.127418	0.225468	3.07915e-20	7	7	7	cholinergic receptor nicotinic epsilon subunit [Source:HGNC Symbol;Acc:HGNC:1966]	0	0
HLA-DQA2	6	32741342	32747215	Brain_Anterior_cingulate_cortex_BA24	-4.3499	-3.97467	1.362e-05	0.000258995	0.386451	5.18483e-12	1	19	19	major histocompatibility complex, class II, DQ alpha 2 [Source:HGNC Symbol;Acc:HGNC:4943]	0	0
HLA-DRB1	6	32578769	32589848	Muscle_Skeletal	4.3499	2.83765	1.362e-05	0.000491923	0.259444	8.08457e-31	1	25	25	major histocompatibility complex, class II, DR beta 1 [Source:HGNC Symbol;Acc:HGNC:4948]	0	0
SLC39A13	11	47407132	47416501	Artery_Tibial	-4.34316	-0.300445	1.40449e-05	0.023478	0.0817591	6.61172e-08	9	12	12	solute carrier family 39 member 13 [Source:HGNC Symbol;Acc:HGNC:20859]	0	0
C1QTNF4	11	47589664	47594659	Adipose_Subcutaneous	4.34117	0.0838251	1.41724e-05	0.28325	0.396151	2.18024e-40	12	12	12	C1q and TNF related 4 [Source:HGNC Symbol;Acc:HGNC:14346]	0	0
HLA-DQA2	6	32741342	32747215	Brain_Cortex	-4.3352	-1.46368	1.4563e-05	0.00161745	0.2814	6.75367e-10	3	45	45	major histocompatibility complex, class II, DQ alpha 2 [Source:HGNC Symbol;Acc:HGNC:4943]	0	0
HARS2	5	140691426	140699291	Brain_Cerebellar_Hemisphere	4.32953	0.240295	1.49428e-05	0.0390695	0.0708386	0.00651772	31	32	32	histidyl-tRNA synthetase 2, mitochondrial [Source:HGNC Symbol;Acc:HGNC:4817]	0	0
ZNF221	19	43951223	43967709	Skin_Sun_Exposed_Lower_leg	-4.32341	-0.293505	1.53635e-05	0.0302508	0.0856847	1.69463e-08	8	9	9	zinc finger protein 221 [Source:HGNC Symbol;Acc:HGNC:13014]	0	0
HLA-DQA2	6	32741342	32747215	Minor_Salivary_Gland	-4.32314	-0.260638	1.53822e-05	0.0535337	0.46094	1.08445e-10	8	30	30	major histocompatibility complex, class II, DQ alpha 2 [Source:HGNC Symbol;Acc:HGNC:4943]	0	0
NECTIN2	19	44846175	44889228	Esophagus_Mucosa	-4.32287	-0.246985	1.54009e-05	0.047272	0.0701007	3.44068e-06	24	26	26	nectin cell adhesion molecule 2 [Source:HGNC Symbol;Acc:HGNC:9707]	1	0
SPI1	11	47354860	47378576	Brain_Spinal_cord_cervical_c-1	-4.32132	-0.22212	1.55096e-05	0.0379863	0.066646	0.0202896	6	6	6	Spi-1 proto-oncogene [Source:HGNC Symbol;Acc:HGNC:11241]	0	0
HLA-DRB1	6	32578769	32589848	Adipose_Subcutaneous	4.31821	1.51664	1.573e-05	0.00173174	0.213144	3.40827e-19	1	21	21	major histocompatibility complex, class II, DR beta 1 [Source:HGNC Symbol;Acc:HGNC:4948]	0	0
HLA-DRB1	6	32578769	32589848	Brain_Cerebellum	4.31821	5.63703	1.573e-05	0.000121833	0.182225	2.21625e-07	1	13	13	major histocompatibility complex, class II, DR beta 1 [Source:HGNC Symbol;Acc:HGNC:4948]	0	0
HLA-DRB1	6	32578769	32589848	Brain_Nucleus_accumbens_basal_ganglia	4.31821	1.50896	1.573e-05	0.00188469	0.200829	7.83379e-07	1	17	17	major histocompatibility complex, class II, DR beta 1 [Source:HGNC Symbol;Acc:HGNC:4948]	0	0
HLA-DRB1	6	32578769	32589848	Heart_Atrial_Appendage	4.31821	1.08834	1.573e-05	0.00343269	0.302992	1.53291e-20	1	28	28	major histocompatibility complex, class II, DR beta 1 [Source:HGNC Symbol;Acc:HGNC:4948]	0	0
HLA-DRB1	6	32578769	32589848	Pancreas	4.31821	2.17541	1.573e-05	0.000921276	0.229388	7.71772e-12	1	41	41	major histocompatibility complex, class II, DR beta 1 [Source:HGNC Symbol;Acc:HGNC:4948]	0	0
C1QTNF4	11	47589664	47594659	Whole_Blood	4.31304	0.122118	1.61022e-05	0.132022	0.207738	9.90969e-18	19	19	19	C1q and TNF related 4 [Source:HGNC Symbol;Acc:HGNC:14346]	0	0
C17orf107	17	4899418	4902932	Esophagus_Muscularis	4.31037	0.129595	1.62984e-05	0.138728	0.228824	4.62856e-18	20	20	20	chromosome 17 open reading frame 107 [Source:HGNC Symbol;Acc:HGNC:37238]	0	0
NDUFS3	11	47565336	47584562	Brain_Cerebellum	-4.30909	-0.284931	1.63927e-05	0.0274295	0.0903255	0.000388971	31	33	33	NADH:ubiquinone oxidoreductase core subunit S3 [Source:HGNC Symbol;Acc:HGNC:7710]	0	0
SLC24A4	14	92322581	92501483	Adipose_Visceral_Omentum	-4.30416	-0.265144	1.67618e-05	0.0310831	0.0315347	0.0028341	9	9	9	solute carrier family 24 member 4 [Source:HGNC Symbol;Acc:HGNC:10978]	0	0
RPN1	3	128619970	128681075	Adipose_Subcutaneous	4.30308	0.149006	1.68442e-05	0.107367	0.151048	1.21381e-13	23	27	27	ribophorin I [Source:HGNC Symbol;Acc:HGNC:10381]	0	0
EFCAB13	17	47323290	47441312	Uterus	-4.3007	-0.122744	1.70261e-05	0.17898	0.299097	5.99951e-08	27	28	28	EF-hand calcium binding domain 13 [Source:HGNC Symbol;Acc:HGNC:26864]	0	0
C17orf107	17	4899418	4902932	Colon_Transverse	4.29922	0.216038	1.71402e-05	0.0497055	0.141191	2.10494e-08	12	12	12	chromosome 17 open reading frame 107 [Source:HGNC Symbol;Acc:HGNC:37238]	0	0
ZNF404	19	43872363	43901385	Brain_Putamen_basal_ganglia	-4.29457	-0.0848651	1.75036e-05	0.418703	0.282356	2.85862e-08	94	98	98	zinc finger protein 404 [Source:HGNC Symbol;Acc:HGNC:19417]	0	0
RPN1	3	128619970	128681075	Esophagus_Gastroesophageal_Junction	4.29374	0.254586	1.75691e-05	0.0365126	0.0795279	0.000108103	19	19	19	ribophorin I [Source:HGNC Symbol;Acc:HGNC:10381]	0	0
C1QTNF4	11	47589664	47594659	Skin_Sun_Exposed_Lower_leg	4.29336	0.0727529	1.75987e-05	0.384184	0.389482	2.06615e-42	51	63	63	C1q and TNF related 4 [Source:HGNC Symbol;Acc:HGNC:14346]	0	0
HLA-DRB1	6	32578769	32589848	Lung	4.29296	1.23961	1.76306e-05	0.00414516	0.360126	2.73009e-35	4	32	32	major histocompatibility complex, class II, DR beta 1 [Source:HGNC Symbol;Acc:HGNC:4948]	0	0
TRAPPC6A	19	45162928	45178237	Esophagus_Mucosa	-4.29238	-0.489754	1.76764e-05	0.0121042	0.0379557	0.000694129	7	9	9	trafficking protein particle complex 6A [Source:HGNC Symbol;Acc:HGNC:23069]	1	0
HLA-DRB1	6	32578769	32589848	Brain_Spinal_cord_cervical_c-1	4.28934	2.86755	1.79207e-05	0.000483977	0.0870468	0.0154885	2	22	22	major histocompatibility complex, class II, DR beta 1 [Source:HGNC Symbol;Acc:HGNC:4948]	0	0
C1QTNF4	11	47589664	47594659	Esophagus_Mucosa	4.28071	0.136095	1.86296e-05	0.102462	0.198757	2.26763e-16	12	16	16	C1q and TNF related 4 [Source:HGNC Symbol;Acc:HGNC:14346]	0	0
C17orf107	17	4899418	4902932	Nerve_Tibial	4.2802	0.114673	1.86722e-05	0.151213	0.268467	5.60414e-23	9	9	9	chromosome 17 open reading frame 107 [Source:HGNC Symbol;Acc:HGNC:37238]	0	0
RPN1	3	128619970	128681075	Adipose_Visceral_Omentum	4.27903	0.319263	1.8771e-05	0.0241792	0.0656189	1.81722e-05	4	4	4	ribophorin I [Source:HGNC Symbol;Acc:HGNC:10381]	0	0
CD33	19	51225064	51243860	Lung	4.26876	0.675178	1.96563e-05	0.00553289	0.0149568	0.0264825	6	6	6	CD33 molecule [Source:HGNC Symbol;Acc:HGNC:1659]	0	0
ZNF284	19	44072144	44089613	Artery_Aorta	4.2648	0.141433	2.00078e-05	0.130878	0.0917188	2.66745e-06	45	52	52	zinc finger protein 284 [Source:HGNC Symbol;Acc:HGNC:13078]	0	0
DMWD	19	45782947	45792802	Testis	4.24811	0.298401	2.15583e-05	0.0281803	0.10002	1.06902e-05	5	5	5	dystrophia myotonica, WD repeat containing [Source:HGNC Symbol;Acc:HGNC:2936]	0	0
AREL1	14	74653437	74713115	Brain_Nucleus_accumbens_basal_ganglia	4.24743	0.175501	2.16241e-05	0.0785529	0.206307	2.94856e-07	18	18	18	apoptosis resistant E3 ubiquitin protein ligase 1 [Source:HGNC Symbol;Acc:HGNC:20363]	0	0
C1QTNF4	11	47589664	47594659	Adipose_Visceral_Omentum	4.24703	0.138363	2.16625e-05	0.102839	0.179712	1.47755e-13	13	15	15	C1q and TNF related 4 [Source:HGNC Symbol;Acc:HGNC:14346]	0	0
HLA-DRB1	6	32578769	32589848	Thyroid	4.24287	0.990313	2.20676e-05	0.00362594	0.300373	3.61788e-29	7	41	41	major histocompatibility complex, class II, DR beta 1 [Source:HGNC Symbol;Acc:HGNC:4948]	0	0
NDUFAF6	8	94895767	95116455	Esophagus_Gastroesophageal_Junction	4.23925	0.516856	2.24266e-05	0.00820863	0.0595982	0.0011005	10	10	10	NADH:ubiquinone oxidoreductase complex assembly factor 6 [Source:HGNC Symbol;Acc:HGNC:28625]	0	0
HLA-DQA2	6	32741342	32747215	Brain_Putamen_basal_ganglia	-4.2349	-0.709345	2.28652e-05	0.00665454	0.363554	1.79185e-11	2	28	28	major histocompatibility complex, class II, DQ alpha 2 [Source:HGNC Symbol;Acc:HGNC:4943]	0	0
TUBA4A	2	219249711	219278170	Brain_Spinal_cord_cervical_c-1	-4.23456	-0.859747	2.29e-05	0.00254764	0.103497	0.0066527	1	2	2	tubulin alpha 4a [Source:HGNC Symbol;Acc:HGNC:12407]	0	0
CHRNE	17	4897774	4903074	Esophagus_Gastroesophageal_Junction	4.23232	0.122226	2.31297e-05	0.132854	0.25356	3.41876e-13	17	17	17	cholinergic receptor nicotinic epsilon subunit [Source:HGNC Symbol;Acc:HGNC:1966]	0	0
LRRC25	19	18391144	18397617	Artery_Aorta	-4.21952	-0.258655	2.44821e-05	0.0325958	0.0895402	2.52293e-06	10	14	14	leucine rich repeat containing 25 [Source:HGNC Symbol;Acc:HGNC:29806]	0	0
YDJC	22	21628089	21630064	Nerve_Tibial	-4.21414	-0.227808	2.50732e-05	0.04893	0.0614074	1.50541e-05	30	35	35	YdjC chitooligosaccharide deacetylase homolog [Source:HGNC Symbol;Acc:HGNC:27158]	0	0
LRRC25	19	18391144	18397617	Nerve_Tibial	-4.2129	-0.33238	2.5211e-05	0.0220712	0.0343388	0.00120485	16	16	16	leucine rich repeat containing 25 [Source:HGNC Symbol;Acc:HGNC:29806]	0	0
MADD	11	47269161	47330031	Cells_Transformed_fibroblasts	-4.21026	-0.146652	2.55078e-05	0.120375	0.155233	5.55552e-11	15	18	18	MAP kinase activating death domain [Source:HGNC Symbol;Acc:HGNC:6766]	0	0
BIN1	2	127048027	127107355	Brain_Cerebellar_Hemisphere	-4.20162	-0.164064	2.65015e-05	0.0986538	0.16994	8.15812e-06	16	16	16	bridging integrator 1 [Source:HGNC Symbol;Acc:HGNC:1052]	0	0
MTCH2	11	47617315	47642623	Brain_Anterior_cingulate_cortex_BA24	-4.20081	-0.215754	2.65961e-05	0.0390582	0.120759	0.00040813	18	22	22	mitochondrial carrier 2 [Source:HGNC Symbol;Acc:HGNC:17587]	0	0
CHRNE	17	4897774	4903074	Thyroid	4.19667	0.101006	2.70873e-05	0.224064	0.360551	1.63724e-37	10	10	10	cholinergic receptor nicotinic epsilon subunit [Source:HGNC Symbol;Acc:HGNC:1966]	0	0
WDR55	5	140664676	140674124	Liver	4.19051	0.162213	2.78333e-05	0.0858219	0.0986979	0.000351123	24	24	24	WD repeat domain 55 [Source:HGNC Symbol;Acc:HGNC:25971]	0	0
FNBP4	11	47716517	47767443	Cells_Transformed_fibroblasts	-4.19045	-0.223682	2.78398e-05	0.0555413	0.116251	2.46669e-08	17	20	20	formin binding protein 4 [Source:HGNC Symbol;Acc:HGNC:19752]	0	0
CCDC116	22	21632716	21637327	Heart_Left_Ventricle	4.18887	0.230605	2.80348e-05	0.0446779	0.0321515	0.00539184	25	29	29	coiled-coil domain containing 116 [Source:HGNC Symbol;Acc:HGNC:26688]	0	0
CHRNE	17	4897774	4903074	Muscle_Skeletal	4.18843	0.235628	2.80896e-05	0.0398321	0.0665211	7.28746e-08	16	17	17	cholinergic receptor nicotinic epsilon subunit [Source:HGNC Symbol;Acc:HGNC:1966]	0	0
HLA-DRB1	6	32578769	32589848	Brain_Substantia_nigra	4.18769	0.317304	2.81809e-05	0.033738	0.25397	5.65848e-06	8	26	26	major histocompatibility complex, class II, DR beta 1 [Source:HGNC Symbol;Acc:HGNC:4948]	0	0
C1QTNF4	11	47589664	47594659	Breast_Mammary_Tissue	4.18756	0.187222	2.81973e-05	0.0583506	0.117287	3.58563e-07	4	4	4	C1q and TNF related 4 [Source:HGNC Symbol;Acc:HGNC:14346]	0	0
HLA-DQB1	6	32659467	32668383	Brain_Anterior_cingulate_cortex_BA24	4.18546	0.238636	2.84586e-05	0.0803876	0.36942	1.00039e-11	6	33	33	major histocompatibility complex, class II, DQ beta 1 [Source:HGNC Symbol;Acc:HGNC:4944]	0	0
HLA-DQB2	6	32756098	32763534	Brain_Nucleus_accumbens_basal_ganglia	-4.1827	-0.629985	2.88071e-05	0.0223834	0.268132	8.35381e-09	6	36	36	major histocompatibility complex, class II, DQ beta 2 [Source:HGNC Symbol;Acc:HGNC:4945]	0	0
WDR55	5	140664676	140674124	Breast_Mammary_Tissue	4.18244	0.268434	2.88397e-05	0.0429043	0.0360801	0.00650009	22	25	25	WD repeat domain 55 [Source:HGNC Symbol;Acc:HGNC:25971]	0	0
SSBP4	19	18418864	18434562	Esophagus_Muscularis	-4.18069	-0.253509	2.90623e-05	0.0372466	0.106923	1.50736e-08	10	10	10	single stranded DNA binding protein 4 [Source:HGNC Symbol;Acc:HGNC:15676]	0	0
CHRNE	17	4897774	4903074	Small_Intestine_Terminal_Ileum	4.17704	0.226005	2.95326e-05	0.0438555	0.121069	0.000354992	8	9	9	cholinergic receptor nicotinic epsilon subunit [Source:HGNC Symbol;Acc:HGNC:1966]	0	0
CD2AP	6	47477789	47627263	Esophagus_Mucosa	4.16968	0.158045	3.05027e-05	0.0922257	0.130162	4.33045e-11	47	47	47	CD2 associated protein [Source:HGNC Symbol;Acc:HGNC:14258]	0	0
HLA-DQA2	6	32741342	32747215	Spleen	-4.16619	-0.792085	3.09729e-05	0.00664566	0.632284	3.54907e-30	3	29	29	major histocompatibility complex, class II, DQ alpha 2 [Source:HGNC Symbol;Acc:HGNC:4943]	0	0
C1QTNF4	11	47589664	47594659	Colon_Transverse	4.16401	0.108838	3.12702e-05	0.164917	0.236962	5.17177e-14	13	14	14	C1q and TNF related 4 [Source:HGNC Symbol;Acc:HGNC:14346]	0	0
QPCTL	19	45692483	45703989	Heart_Left_Ventricle	-4.16393	-0.213794	3.1281e-05	0.0519432	0.0435263	0.0016088	22	24	24	glutaminyl-peptide cyclotransferase like [Source:HGNC Symbol;Acc:HGNC:25952]	0	0
MS4A4A	11	60280541	60308972	Nerve_Tibial	4.15599	0.297721	3.23883e-05	0.0296596	0.0588223	2.39281e-05	18	20	20	membrane spanning 4-domains A4A [Source:HGNC Symbol;Acc:HGNC:13371]	0	0
HLA-DQA1	6	32628179	32647062	Prostate	4.1555	0.904303	3.24584e-05	0.00401989	0.123126	0.000111803	3	19	19	major histocompatibility complex, class II, DQ alpha 1 [Source:HGNC Symbol;Acc:HGNC:4942]	0	0
CHRNE	17	4897774	4903074	Esophagus_Mucosa	4.14807	0.0940057	3.35289e-05	0.25211	0.357608	3.55416e-32	14	15	15	cholinergic receptor nicotinic epsilon subunit [Source:HGNC Symbol;Acc:HGNC:1966]	0	0
DTWD1	15	49620980	49656232	Spleen	-4.1464	-0.237701	3.37744e-05	0.0387194	0.0514429	0.0142197	16	16	16	DTW domain containing 1 [Source:HGNC Symbol;Acc:HGNC:30926]	0	0
SNRPD2	19	45687454	45692569	Skin_Sun_Exposed_Lower_leg	4.14357	0.114365	3.41942e-05	0.176066	0.298861	2.00729e-30	8	8	8	small nuclear ribonucleoprotein D2 polypeptide [Source:HGNC Symbol;Acc:HGNC:11159]	0	0
IL24	1	206897443	206904139	Muscle_Skeletal	4.14328	0.2926	3.42378e-05	0.0354119	0.0246382	0.00127735	36	40	40	interleukin 24 [Source:HGNC Symbol;Acc:HGNC:11346]	0	0
PVR	19	44643798	44663583	Adipose_Subcutaneous	-4.13828	-0.0827299	3.49922e-05	0.0857642	0.112213	6.17566e-10	32	38	38	poliovirus receptor [Source:HGNC Symbol;Acc:HGNC:9705]	1	0
ZNF180	19	44474428	44500524	Esophagus_Muscularis	-4.13686	-0.470477	3.52089e-05	0.0349605	0.0484176	0.000209664	13	13	13	zinc finger protein 180 [Source:HGNC Symbol;Acc:HGNC:12970]	1	0
ZNF404	19	43872363	43901385	Brain_Hippocampus	-4.1334	-0.195193	3.57437e-05	0.0676744	0.0541009	0.0266059	47	48	48	zinc finger protein 404 [Source:HGNC Symbol;Acc:HGNC:19417]	0	0
HLA-DRB1	6	32578769	32589848	Brain_Anterior_cingulate_cortex_BA24	4.13077	0.445635	3.61549e-05	0.0175012	0.231047	3.71534e-07	2	25	25	major histocompatibility complex, class II, DR beta 1 [Source:HGNC Symbol;Acc:HGNC:4948]	0	0
DMWD	19	45782947	45792802	Nerve_Tibial	4.12876	0.172611	3.64725e-05	0.107257	0.0637472	1.04164e-05	47	54	54	dystrophia myotonica, WD repeat containing [Source:HGNC Symbol;Acc:HGNC:2936]	0	0
HLA-DQA2	6	32741342	32747215	Testis	-4.12061	-0.4817	3.77869e-05	0.0155629	0.523653	3.83539e-34	5	36	36	major histocompatibility complex, class II, DQ alpha 2 [Source:HGNC Symbol;Acc:HGNC:4943]	0	0
HLA-DQB1	6	32659467	32668383	Minor_Salivary_Gland	4.11553	0.88569	3.86297e-05	0.0125037	0.292917	6.89102e-07	3	28	28	major histocompatibility complex, class II, DQ beta 1 [Source:HGNC Symbol;Acc:HGNC:4944]	0	0
HLA-DQA2	6	32741342	32747215	Adipose_Visceral_Omentum	-4.11553	-0.370368	3.86299e-05	0.0203127	0.635537	2.45542e-70	17	74	74	major histocompatibility complex, class II, DQ alpha 2 [Source:HGNC Symbol;Acc:HGNC:4943]	0	0
DMPK	19	45769717	45782552	Whole_Blood	4.11331	0.253075	3.90018e-05	0.0320646	0.0840648	1.58442e-07	21	22	22	dystrophia myotonica protein kinase [Source:HGNC Symbol;Acc:HGNC:2933]	0	0
MADD	11	47269161	47330031	Uterus	-4.11255	-0.192199	3.91308e-05	0.108928	0.055958	0.0456839	21	21	21	MAP kinase activating death domain [Source:HGNC Symbol;Acc:HGNC:6766]	0	0
SPPL2A	15	50702266	50765808	Nerve_Tibial	-4.11215	-0.137553	3.91986e-05	0.126132	0.182528	2.68222e-15	45	45	45	signal peptide peptidase like 2A [Source:HGNC Symbol;Acc:HGNC:30227]	0	0
RPN1	3	128619970	128681075	Lung	4.1086	0.266843	3.98073e-05	0.0330449	0.0629149	3.70421e-06	15	15	15	ribophorin I [Source:HGNC Symbol;Acc:HGNC:10381]	0	0
COG4	16	70480568	70523565	Stomach	4.10794	0.355255	3.992e-05	0.0181592	0.0291171	0.014716	3	5	5	component of oligomeric golgi complex 4 [Source:HGNC Symbol;Acc:HGNC:18620]	0	0
LRP4	11	46856868	46918642	Brain_Putamen_basal_ganglia	-4.10514	-0.131487	4.04066e-05	0.127477	0.154224	4.1194e-05	29	33	33	LDL receptor related protein 4 [Source:HGNC Symbol;Acc:HGNC:6696]	0	0
CHRNE	17	4897774	4903074	Skin_Not_Sun_Exposed_Suprapubic	4.10231	0.0813246	4.09045e-05	0.271917	0.410061	7.66126e-37	14	14	14	cholinergic receptor nicotinic epsilon subunit [Source:HGNC Symbol;Acc:HGNC:1966]	0	0
LYPD5	19	43795929	43827206	Brain_Frontal_Cortex_BA9	-4.1018	-0.158127	4.09953e-05	0.107677	0.113233	0.000856499	27	29	29	LY6/PLAUR domain containing 5 [Source:HGNC Symbol;Acc:HGNC:26397]	0	0
MADD	11	47269161	47330031	Pituitary	-4.10175	-0.0944295	4.10041e-05	0.283913	0.17508	1.83457e-07	52	60	60	MAP kinase activating death domain [Source:HGNC Symbol;Acc:HGNC:6766]	0	0
GPC2	7	100169606	100177372	Skin_Not_Sun_Exposed_Suprapubic	4.09931	0.268968	4.14378e-05	0.0310943	0.0184339	0.0237992	26	29	29	glypican 2 [Source:HGNC Symbol;Acc:HGNC:4450]	0	0
ELL	19	18442663	18522127	Nerve_Tibial	4.09854	0.513089	4.15769e-05	0.00802007	0.031121	0.00224232	9	10	10	elongation factor for RNA polymerase II [Source:HGNC Symbol;Acc:HGNC:23114]	0	0
HLA-DQB1	6	32659467	32668383	Brain_Putamen_basal_ganglia	4.09713	0.262729	4.18301e-05	0.0741138	0.459613	5.09415e-15	5	28	28	major histocompatibility complex, class II, DQ beta 1 [Source:HGNC Symbol;Acc:HGNC:4944]	0	0
RPN1	3	128619970	128681075	Esophagus_Muscularis	4.09478	0.137085	4.22576e-05	0.11622	0.173966	8.81368e-14	22	22	22	ribophorin I [Source:HGNC Symbol;Acc:HGNC:10381]	0	0
C1QTNF4	11	47589664	47594659	Esophagus_Muscularis	4.09043	0.13038	4.30568e-05	0.109612	0.133363	1.55431e-10	8	8	8	C1q and TNF related 4 [Source:HGNC Symbol;Acc:HGNC:14346]	0	0
BIN1	2	127048027	127107355	Artery_Aorta	4.0903	0.204006	4.30812e-05	0.057407	0.124706	3.39585e-08	18	19	19	bridging integrator 1 [Source:HGNC Symbol;Acc:HGNC:1052]	0	0
PCDHA4	5	140806929	141012344	Adipose_Subcutaneous	4.08969	0.242538	4.3195e-05	0.040375	0.0452538	0.000119487	18	18	18	protocadherin alpha 4 [Source:HGNC Symbol;Acc:HGNC:8670]	0	0
BIN1	2	127048027	127107355	Skin_Not_Sun_Exposed_Suprapubic	-4.08593	-0.314157	4.39012e-05	0.0163251	0.0460697	0.000321205	6	8	8	bridging integrator 1 [Source:HGNC Symbol;Acc:HGNC:1052]	0	0
RPN1	3	128619970	128681075	Pancreas	4.08174	0.201492	4.47005e-05	0.0505297	0.0820237	0.00010211	7	8	8	ribophorin I [Source:HGNC Symbol;Acc:HGNC:10381]	0	0
C17orf107	17	4899418	4902932	Lung	4.08066	0.096024	4.49089e-05	0.23505	0.264159	1.30625e-24	36	40	40	chromosome 17 open reading frame 107 [Source:HGNC Symbol;Acc:HGNC:37238]	0	0
SSBP4	19	18418864	18434562	Skin_Sun_Exposed_Lower_leg	-4.07949	-0.148144	4.5134e-05	0.108904	0.182298	1.10715e-17	15	16	16	single stranded DNA binding protein 4 [Source:HGNC Symbol;Acc:HGNC:15676]	0	0
C17orf107	17	4899418	4902932	Esophagus_Gastroesophageal_Junction	4.07473	0.226328	4.60672e-05	0.0345687	0.0822468	0.000105409	6	7	7	chromosome 17 open reading frame 107 [Source:HGNC Symbol;Acc:HGNC:37238]	0	0
SSBP4	19	18418864	18434562	Cells_Transformed_fibroblasts	-4.07449	-0.348791	4.6115e-05	0.0149517	0.0320464	0.00406515	9	9	9	single stranded DNA binding protein 4 [Source:HGNC Symbol;Acc:HGNC:15676]	0	0
C1QTNF4	11	47589664	47594659	Nerve_Tibial	4.07369	0.0982133	4.6274e-05	0.202199	0.289197	5.5298e-25	8	8	8	C1q and TNF related 4 [Source:HGNC Symbol;Acc:HGNC:14346]	0	0
ZNF235	19	44228729	44305046	Prostate	-4.06986	-0.290273	4.7041e-05	0.0331071	0.0693357	0.00502772	18	19	19	zinc finger protein 235 [Source:HGNC Symbol;Acc:HGNC:12866]	0	0
CHRNE	17	4897774	4903074	Adipose_Visceral_Omentum	4.06641	0.0896124	4.77435e-05	0.218258	0.353188	1.76234e-28	12	12	12	cholinergic receptor nicotinic epsilon subunit [Source:HGNC Symbol;Acc:HGNC:1966]	0	0
CAMTA2	17	4967992	4987652	Thyroid	4.0644	0.138691	4.81565e-05	0.107714	0.169035	1.31324e-16	13	14	14	calmodulin binding transcription activator 2 [Source:HGNC Symbol;Acc:HGNC:18807]	0	0
MTCH2	11	47617315	47642623	Muscle_Skeletal	-4.05347	-0.114046	5.04637e-05	0.140455	0.210792	6.34009e-24	37	39	39	mitochondrial carrier 2 [Source:HGNC Symbol;Acc:HGNC:17587]	0	0
C17orf107	17	4899418	4902932	Adipose_Subcutaneous	4.0527	0.107117	5.06288e-05	0.202781	0.32568	4.80277e-31	19	19	19	chromosome 17 open reading frame 107 [Source:HGNC Symbol;Acc:HGNC:37238]	0	0
WDR55	5	140664676	140674124	Testis	4.05164	0.137118	5.08597e-05	0.10786	0.0623252	0.000505222	51	51	51	WD repeat domain 55 [Source:HGNC Symbol;Acc:HGNC:25971]	0	0
FAM213A	10	80407829	80437115	Muscle_Skeletal	-4.05059	-0.26009	5.10878e-05	0.0393051	0.0615435	2.4508e-07	30	33	33	family with sequence similarity 213 member A [Source:HGNC Symbol;Acc:HGNC:28651]	0	0
PCDHA10	5	140855883	141012344	Brain_Amygdala	4.05018	0.117123	5.11792e-05	0.150653	0.164158	0.000323561	50	54	54	protocadherin alpha 10 [Source:HGNC Symbol;Acc:HGNC:8664]	0	0
CCDC116	22	21632716	21637327	Thyroid	4.04993	0.283245	5.12326e-05	0.0264041	0.0724275	3.27073e-07	12	13	13	coiled-coil domain containing 116 [Source:HGNC Symbol;Acc:HGNC:26688]	0	0
CHRNE	17	4897774	4903074	Brain_Hippocampus	4.04913	0.225462	5.14089e-05	0.05115	0.144583	0.000155258	11	12	12	cholinergic receptor nicotinic epsilon subunit [Source:HGNC Symbol;Acc:HGNC:1966]	0	0
UBE2L3	22	21549447	21624034	Whole_Blood	-4.04903	-0.237279	5.14294e-05	0.0362866	0.0617609	9.22851e-06	20	23	23	ubiquitin conjugating enzyme E2 L3 [Source:HGNC Symbol;Acc:HGNC:12488]	0	0
HLA-DQB2	6	32756098	32763534	Adipose_Visceral_Omentum	-4.04837	-0.330327	5.1576e-05	0.0297061	0.563483	6.65866e-56	11	87	87	major histocompatibility complex, class II, DQ beta 2 [Source:HGNC Symbol;Acc:HGNC:4945]	0	0
CNPY4	7	100119613	100125511	Nerve_Tibial	-4.04631	-0.195772	5.20304e-05	0.0563939	0.042237	0.000356937	26	30	30	canopy FGF signaling regulator 4 [Source:HGNC Symbol;Acc:HGNC:28631]	0	0
HLA-DQA2	6	32741342	32747215	Brain_Frontal_Cortex_BA9	-4.04417	-0.603389	5.25088e-05	0.0100706	0.374258	8.47247e-12	5	33	33	major histocompatibility complex, class II, DQ alpha 2 [Source:HGNC Symbol;Acc:HGNC:4943]	0	0
C1QTNF4	11	47589664	47594659	Brain_Cerebellum	4.0417	0.210428	5.30643e-05	0.0444352	0.167699	8.11622e-07	4	4	4	C1q and TNF related 4 [Source:HGNC Symbol;Acc:HGNC:14346]	0	0
MS4A4E	11	60201253	60243088	Spleen	4.04082	0.235215	5.32635e-05	0.0364887	0.10952	0.000336651	13	14	14	membrane spanning 4-domains A4E [Source:HGNC Symbol;Acc:HGNC:14284]	0	0
HLA-DQB1	6	32659467	32668383	Brain_Cerebellar_Hemisphere	4.04041	0.309602	5.33577e-05	0.0718884	0.502585	5.01315e-19	3	57	57	major histocompatibility complex, class II, DQ beta 1 [Source:HGNC Symbol;Acc:HGNC:4944]	0	0
DMPK	19	45769717	45782552	Skin_Not_Sun_Exposed_Suprapubic	4.03396	0.128564	5.48444e-05	0.125484	0.215036	8.35824e-17	28	31	31	dystrophia myotonica protein kinase [Source:HGNC Symbol;Acc:HGNC:2933]	0	0
ARHGAP45	19	1065923	1086628	Testis	-4.03356	-0.132668	5.49391e-05	0.122777	0.172351	7.12581e-10	15	23	23	Rho GTPase activating protein 45 [Source:HGNC Symbol;Acc:HGNC:17102]	0	0
STAG3	7	100177563	100221488	Nerve_Tibial	4.03104	0.278652	5.55313e-05	0.0371093	0.0457966	0.000185139	17	22	22	stromal antigen 3 [Source:HGNC Symbol;Acc:HGNC:11356]	0	0
COG4	16	70480568	70523565	Heart_Atrial_Appendage	4.02991	0.208058	5.57991e-05	0.0443021	0.0740946	1.79347e-05	15	20	20	component of oligomeric golgi complex 4 [Source:HGNC Symbol;Acc:HGNC:18620]	0	0
SH2D4B	10	80537902	80646560	Adipose_Visceral_Omentum	-4.0298	-0.263956	5.5824e-05	0.0286718	0.0664217	2.0346e-05	16	18	18	SH2 domain containing 4B [Source:HGNC Symbol;Acc:HGNC:31440]	0	0
C17orf107	17	4899418	4902932	Colon_Sigmoid	4.02576	0.111426	5.67922e-05	0.12792	0.137381	1.8151e-07	28	31	31	chromosome 17 open reading frame 107 [Source:HGNC Symbol;Acc:HGNC:37238]	0	0
AP1S1	7	101154397	101161596	Colon_Transverse	-4.02221	-0.170669	5.76543e-05	0.0649478	0.189003	3.33372e-11	5	5	5	adaptor related protein complex 1 sigma 1 subunit [Source:HGNC Symbol;Acc:HGNC:559]	0	0
C1QTNF4	11	47589664	47594659	Stomach	4.02176	0.155326	5.77637e-05	0.075517	0.149215	5.92864e-09	14	14	14	C1q and TNF related 4 [Source:HGNC Symbol;Acc:HGNC:14346]	0	0
MYPOP	19	45890020	45902604	Adipose_Visceral_Omentum	-4.02147	-0.353162	5.78367e-05	0.0248907	0.0781404	3.24279e-06	11	12	12	Myb related transcription factor, partner of profilin [Source:HGNC Symbol;Acc:HGNC:20178]	0	0
SSBP4	19	18418864	18434562	Skin_Not_Sun_Exposed_Suprapubic	-4.02015	-0.121426	5.81602e-05	0.14642	0.253857	3.66518e-20	19	19	19	single stranded DNA binding protein 4 [Source:HGNC Symbol;Acc:HGNC:15676]	0	0
PVR	19	44643798	44663583	Lung	-4.01935	-0.201103	5.83586e-05	0.0544503	0.0837674	9.66409e-08	33	34	34	poliovirus receptor [Source:HGNC Symbol;Acc:HGNC:9705]	1	0
ZNF221	19	43951223	43967709	Brain_Cortex	-4.01904	-0.131091	5.84366e-05	0.167543	0.100099	0.000713441	55	59	59	zinc finger protein 221 [Source:HGNC Symbol;Acc:HGNC:13014]	0	0
CHRNE	17	4897774	4903074	Skin_Sun_Exposed_Lower_leg	4.01757	0.0813424	5.88009e-05	0.325906	0.415739	1.00634e-46	23	23	23	cholinergic receptor nicotinic epsilon subunit [Source:HGNC Symbol;Acc:HGNC:1966]	0	0
BIN1	2	127048027	127107355	Esophagus_Gastroesophageal_Junction	-4.01431	-0.117917	5.9621e-05	0.141088	0.139129	2.54621e-07	80	85	85	bridging integrator 1 [Source:HGNC Symbol;Acc:HGNC:1052]	0	0
HLA-DQA2	6	32741342	32747215	Prostate	-4.01026	-0.589929	6.06531e-05	0.0100652	0.616348	1.56709e-26	5	57	57	major histocompatibility complex, class II, DQ alpha 2 [Source:HGNC Symbol;Acc:HGNC:4943]	0	0
C17orf107	17	4899418	4902932	Adipose_Visceral_Omentum	4.00975	0.157429	6.0784e-05	0.0715334	0.15968	6.86006e-12	11	11	11	chromosome 17 open reading frame 107 [Source:HGNC Symbol;Acc:HGNC:37238]	0	0
CNPY4	7	100119613	100125511	Colon_Transverse	-4.0097	-0.169344	6.07955e-05	0.0760513	0.0337567	0.00901967	46	49	49	canopy FGF signaling regulator 4 [Source:HGNC Symbol;Acc:HGNC:28631]	0	0
HS3ST1	4	11393150	11429765	Heart_Left_Ventricle	4.00947	0.246809	6.08544e-05	0.029516	0.0186731	0.0402081	13	13	13	heparan sulfate-glucosamine 3-sulfotransferase 1 [Source:HGNC Symbol;Acc:HGNC:5194]	0	0
TP53INP1	8	94925972	94949411	Colon_Sigmoid	-4.00449	-0.240456	6.21521e-05	0.0332581	0.0270875	0.0287387	14	15	15	tumor protein p53 inducible nuclear protein 1 [Source:HGNC Symbol;Acc:HGNC:18022]	0	0
CHRNE	17	4897774	4903074	Artery_Aorta	4.00405	0.0941703	6.22659e-05	0.201994	0.333067	1.61479e-23	9	9	9	cholinergic receptor nicotinic epsilon subunit [Source:HGNC Symbol;Acc:HGNC:1966]	0	0
HLA-DQB2	6	32756098	32763534	Brain_Hippocampus	-4.00377	-1.9421	6.23412e-05	0.00318378	0.423064	2.84118e-13	2	55	55	major histocompatibility complex, class II, DQ beta 2 [Source:HGNC Symbol;Acc:HGNC:4945]	0	0
AP1S1	7	101154397	101161596	Adipose_Subcutaneous	-4.00245	-0.603118	6.269e-05	0.00540376	0.0215794	0.00845603	1	1	1	adaptor related protein complex 1 sigma 1 subunit [Source:HGNC Symbol;Acc:HGNC:559]	0	0
ZNF404	19	43872363	43901385	Skin_Not_Sun_Exposed_Suprapubic	-3.99986	-0.179478	6.33803e-05	0.0533998	0.104384	2.88152e-08	47	55	55	zinc finger protein 404 [Source:HGNC Symbol;Acc:HGNC:19417]	0	0
RPN1	3	128619970	128681075	Skin_Not_Sun_Exposed_Suprapubic	3.9984	0.187892	6.37716e-05	0.0615228	0.0705388	5.11986e-06	15	16	16	ribophorin I [Source:HGNC Symbol;Acc:HGNC:10381]	0	0
SRA1	5	140537340	140558252	Lung	-3.99809	-0.185414	6.38556e-05	0.0610998	0.0698344	1.14763e-06	41	42	42	steroid receptor RNA activator 1 [Source:HGNC Symbol;Acc:HGNC:11281]	0	0
SNRPD2	19	45687454	45692569	Lung	3.99545	0.194618	6.45704e-05	0.0560021	0.115022	2.07529e-10	6	6	6	small nuclear ribonucleoprotein D2 polypeptide [Source:HGNC Symbol;Acc:HGNC:11159]	0	0
C17orf107	17	4899418	4902932	Cells_Transformed_fibroblasts	3.99471	0.120566	6.47727e-05	0.138485	0.168098	2.382e-12	17	19	19	chromosome 17 open reading frame 107 [Source:HGNC Symbol;Acc:HGNC:37238]	0	0
AP1S1	7	101154397	101161596	Nerve_Tibial	-3.9939	-0.415369	6.49954e-05	0.011954	0.0493321	0.0001096	2	2	2	adaptor related protein complex 1 sigma 1 subunit [Source:HGNC Symbol;Acc:HGNC:559]	0	0
HLA-DQB2	6	32756098	32763534	Thyroid	-3.99074	-1.04019	6.58673e-05	0.00952774	0.505233	3.2679e-59	5	13	13	major histocompatibility complex, class II, DQ beta 2 [Source:HGNC Symbol;Acc:HGNC:4945]	0	0
C17orf107	17	4899418	4902932	Esophagus_Mucosa	3.99069	0.34228	6.58812e-05	0.0188534	0.0460731	0.000161757	17	17	17	chromosome 17 open reading frame 107 [Source:HGNC Symbol;Acc:HGNC:37238]	0	0
C17orf107	17	4899418	4902932	Artery_Aorta	3.98697	0.16453	6.69233e-05	0.0662085	0.0524477	0.000397806	9	10	10	chromosome 17 open reading frame 107 [Source:HGNC Symbol;Acc:HGNC:37238]	0	0
PRRT1	6	32148359	32154373	Adipose_Subcutaneous	-3.98648	-1.46789	6.70598e-05	0.0014977	0.044039	0.000147893	2	42	42	proline rich transmembrane protein 1 [Source:HGNC Symbol;Acc:HGNC:13943]	0	0
WDR55	5	140664676	140674124	Esophagus_Mucosa	3.98565	0.280478	6.72945e-05	0.0259466	0.0359775	0.000767216	28	29	29	WD repeat domain 55 [Source:HGNC Symbol;Acc:HGNC:25971]	0	0
POLR2E	19	1086579	1095380	Adipose_Visceral_Omentum	3.98333	0.205755	6.7956e-05	0.0553652	0.0791038	1.93766e-06	22	33	33	RNA polymerase II subunit E [Source:HGNC Symbol;Acc:HGNC:9192]	0	0
DMWD	19	45782947	45792802	Spleen	3.9814	0.22407	6.85117e-05	0.0400327	0.0664348	0.00614225	8	9	9	dystrophia myotonica, WD repeat containing [Source:HGNC Symbol;Acc:HGNC:2936]	0	0
HLA-DQB2	6	32756098	32763534	Pituitary	-3.97828	-1.9824	6.94163e-05	0.00283163	0.524217	1.233e-25	2	34	34	major histocompatibility complex, class II, DQ beta 2 [Source:HGNC Symbol;Acc:HGNC:4945]	0	0
CD3EAP	19	45406209	45410766	Esophagus_Mucosa	3.97741	0.202049	6.96688e-05	0.0587943	0.0688982	4.03704e-06	19	20	20	CD3e molecule associated protein [Source:HGNC Symbol;Acc:HGNC:24219]	0	0
HLA-DQB2	6	32756098	32763534	Brain_Caudate_basal_ganglia	-3.97703	-0.2515	6.97818e-05	0.0724041	0.374003	4.64143e-15	5	30	30	major histocompatibility complex, class II, DQ beta 2 [Source:HGNC Symbol;Acc:HGNC:4945]	0	0
HLA-DQA2	6	32741342	32747215	Brain_Nucleus_accumbens_basal_ganglia	-3.97581	-1.40265	7.014e-05	0.0018815	0.517313	2.13068e-20	1	41	41	major histocompatibility complex, class II, DQ alpha 2 [Source:HGNC Symbol;Acc:HGNC:4943]	0	0
EGFL8	6	32164583	32168281	Minor_Salivary_Gland	3.97581	11.5036	7.014e-05	2.12648e-05	0.0716698	0.0277291	1	12	12	EGF like domain multiple 8 [Source:HGNC Symbol;Acc:HGNC:13944]	0	0
MPIG6B	6	31718594	31726714	Thyroid	3.97581	188.425	7.014e-05	8.12056e-08	0.0194708	0.0106105	1	10	10	megakaryocyte and platelet inhibitory receptor G6b [Source:HGNC Symbol;Acc:HGNC:13937]	0	0
FKBPL	6	32128707	32130291	Whole_Blood	3.97581	1.38982	7.014e-05	0.00196126	0.0357242	0.000787643	1	90	90	FK506 binding protein like [Source:HGNC Symbol;Acc:HGNC:13949]	0	0
SNRPD2	19	45687454	45692569	Esophagus_Mucosa	3.97248	0.161989	7.11282e-05	0.0830608	0.176508	1.59162e-14	7	7	7	small nuclear ribonucleoprotein D2 polypeptide [Source:HGNC Symbol;Acc:HGNC:11159]	0	0
SNRPD2	19	45687454	45692569	Skin_Not_Sun_Exposed_Suprapubic	3.96776	0.1354	7.25505e-05	0.115551	0.186732	4.88997e-15	11	13	13	small nuclear ribonucleoprotein D2 polypeptide [Source:HGNC Symbol;Acc:HGNC:11159]	0	0
PROB1	5	139390592	139395713	Testis	3.96705	0.235132	7.2767e-05	0.0363178	0.0322833	0.0122699	11	11	11	proline rich basic protein 1 [Source:HGNC Symbol;Acc:HGNC:41906]	0	0
CHRNE	17	4897774	4903074	Nerve_Tibial	3.96462	0.0850535	7.35118e-05	0.233232	0.382999	2.21393e-35	8	8	8	cholinergic receptor nicotinic epsilon subunit [Source:HGNC Symbol;Acc:HGNC:1966]	0	0
MYBPC3	11	47331397	47352702	Lung	3.9609	0.159044	7.46683e-05	0.0743628	0.0732871	6.25489e-07	21	28	28	myosin binding protein C, cardiac [Source:HGNC Symbol;Acc:HGNC:7551]	0	0
ERCC2	19	45349837	45370918	Muscle_Skeletal	3.9578	0.219232	7.56421e-05	0.052239	0.0564652	1.02158e-06	18	19	19	ERCC excision repair 2, TFIIH core complex helicase subunit [Source:HGNC Symbol;Acc:HGNC:3434]	1	0
QPCTL	19	45692483	45703989	Brain_Substantia_nigra	3.95705	0.157275	7.58814e-05	0.0790504	0.197418	0.000208258	12	12	12	glutaminyl-peptide cyclotransferase like [Source:HGNC Symbol;Acc:HGNC:25952]	0	0
SSBP4	19	18418864	18434562	Esophagus_Mucosa	-3.95618	-0.123286	7.6158e-05	0.130387	0.222296	1.09078e-18	27	28	28	single stranded DNA binding protein 4 [Source:HGNC Symbol;Acc:HGNC:15676]	0	0
NDUFAF6	8	94895767	95116455	Brain_Cerebellum	3.95523	0.136718	7.64602e-05	0.0893285	0.18357	2.06665e-07	12	12	12	NADH:ubiquinone oxidoreductase complex assembly factor 6 [Source:HGNC Symbol;Acc:HGNC:28625]	0	0
WDR55	5	140664676	140674124	Skin_Not_Sun_Exposed_Suprapubic	3.95466	0.176281	7.66429e-05	0.068805	0.0553672	7.53084e-05	35	37	37	WD repeat domain 55 [Source:HGNC Symbol;Acc:HGNC:25971]	0	0
HLA-DRB1	6	32578769	32589848	Brain_Cerebellar_Hemisphere	3.95173	0.942183	7.75877e-05	0.00384651	0.20001	1.52841e-06	2	44	44	major histocompatibility complex, class II, DR beta 1 [Source:HGNC Symbol;Acc:HGNC:4948]	0	0
EML2	19	45606994	45645629	Artery_Tibial	-3.94194	-0.13161	8.08247e-05	0.288275	0.315411	6.25151e-30	90	107	107	echinoderm microtubule associated protein like 2 [Source:HGNC Symbol;Acc:HGNC:18035]	0	0
PRSS36	16	31138925	31150094	Liver	-3.94087	-0.286853	8.11861e-05	0.033791	0.0785709	0.00114562	4	5	5	protease, serine 36 [Source:HGNC Symbol;Acc:HGNC:26906]	0	0
ZNF283	19	43827292	43852017	Colon_Sigmoid	-3.939	-0.339181	8.1821e-05	0.0153295	0.0743578	0.00023561	5	5	5	zinc finger protein 283 [Source:HGNC Symbol;Acc:HGNC:13077]	0	0
HLA-DQB2	6	32756098	32763534	Prostate	-3.93861	-0.569073	8.19541e-05	0.021633	0.204207	3.0806e-08	6	32	32	major histocompatibility complex, class II, DQ beta 2 [Source:HGNC Symbol;Acc:HGNC:4945]	0	0
PCDHA4	5	140806929	141012344	Thyroid	3.93515	0.276301	8.3144e-05	0.0229179	0.0508523	2.68701e-05	43	45	45	protocadherin alpha 4 [Source:HGNC Symbol;Acc:HGNC:8670]	0	0
NYAP1	7	100483927	100494799	Breast_Mammary_Tissue	-3.92801	-0.400791	8.56515e-05	0.0137825	0.024248	0.0255493	9	9	9	neuronal tyrosine phosphorylated phosphoinositide-3-kinase adaptor 1 [Source:HGNC Symbol;Acc:HGNC:22009]	0	0
OAS1	12	112906777	112933222	Skin_Not_Sun_Exposed_Suprapubic	-3.92696	-0.264717	8.60277e-05	0.0275198	0.0872077	4.82162e-07	21	22	22	2'-5'-oligoadenylate synthetase 1 [Source:HGNC Symbol;Acc:HGNC:8086]	0	0
HLA-DQB1	6	32659467	32668383	Brain_Hypothalamus	3.92647	0.293074	8.62027e-05	0.111498	0.523431	5.48964e-17	7	42	42	major histocompatibility complex, class II, DQ beta 1 [Source:HGNC Symbol;Acc:HGNC:4944]	0	0
NDUFAF6	8	94895767	95116455	Adipose_Visceral_Omentum	3.92235	0.366241	8.76913e-05	0.014465	0.027869	0.00658864	11	12	12	NADH:ubiquinone oxidoreductase complex assembly factor 6 [Source:HGNC Symbol;Acc:HGNC:28625]	0	0
HLA-DQA2	6	32741342	32747215	Small_Intestine_Terminal_Ileum	-3.91779	-0.498234	8.93638e-05	0.013225	0.628471	1.75652e-25	14	71	71	major histocompatibility complex, class II, DQ alpha 2 [Source:HGNC Symbol;Acc:HGNC:4943]	0	0
KLC3	19	45333434	45351520	Brain_Anterior_cingulate_cortex_BA24	-3.91288	-0.215616	9.12033e-05	0.0514924	0.0656254	0.0114269	21	24	24	kinesin light chain 3 [Source:HGNC Symbol;Acc:HGNC:20717]	1	0
CSTF1	20	56392371	56406369	Brain_Caudate_basal_ganglia	3.91236	0.346182	9.13999e-05	0.0190374	0.104425	0.000229577	6	6	6	cleavage stimulation factor subunit 1 [Source:HGNC Symbol;Acc:HGNC:2483]	0	0
LRRC25	19	18391144	18397617	Whole_Blood	-3.90994	-0.18451	9.23189e-05	0.0573919	0.159206	1.74473e-13	11	11	11	leucine rich repeat containing 25 [Source:HGNC Symbol;Acc:HGNC:29806]	0	0
CNPY4	7	100119613	100125511	Brain_Anterior_cingulate_cortex_BA24	-3.90775	-0.189513	9.31591e-05	0.056305	0.0976625	0.00249135	29	31	31	canopy FGF signaling regulator 4 [Source:HGNC Symbol;Acc:HGNC:28631]	0	0
POLR2E	19	1086579	1095380	Esophagus_Gastroesophageal_Junction	3.90769	0.104925	9.31843e-05	0.195545	0.347151	7.45888e-20	14	16	16	RNA polymerase II subunit E [Source:HGNC Symbol;Acc:HGNC:9192]	0	0
EIF4EBP3	5	140547666	140549578	Esophagus_Mucosa	3.90579	0.289724	9.39196e-05	0.0230824	0.0137072	0.0434769	24	26	26	eukaryotic translation initiation factor 4E binding protein 3 [Source:HGNC Symbol;Acc:HGNC:3290]	0	0
CAMTA2	17	4967992	4987652	Spleen	3.90053	0.146035	9.59841e-05	0.0820685	0.143988	3.16405e-05	18	19	19	calmodulin binding transcription activator 2 [Source:HGNC Symbol;Acc:HGNC:18807]	0	0
HLA-DQB2	6	32756098	32763534	Adrenal_Gland	-3.89423	-0.625019	9.85093e-05	0.0267821	0.342665	6.91138e-16	2	9	9	major histocompatibility complex, class II, DQ beta 2 [Source:HGNC Symbol;Acc:HGNC:4945]	0	0
DOK3	5	177501907	177511274	Lung	3.89305	0.291319	9.89919e-05	0.0319614	0.0608996	4.55023e-06	18	18	18	docking protein 3 [Source:HGNC Symbol;Acc:HGNC:24583]	0	0
HLA-DRB1	6	32578769	32589848	Prostate	3.89283	0.726496	9.90796e-05	0.00611151	0.113373	0.000352561	4	27	27	major histocompatibility complex, class II, DR beta 1 [Source:HGNC Symbol;Acc:HGNC:4948]	0	0
CHRNE	17	4897774	4903074	Cells_EBV-transformed_lymphocytes	3.89271	0.122951	9.91298e-05	0.144007	0.161595	4.29647e-05	18	18	18	cholinergic receptor nicotinic epsilon subunit [Source:HGNC Symbol;Acc:HGNC:1966]	0	0
PCDHA3	5	140801028	141012344	Colon_Transverse	3.8923	0.448934	9.92986e-05	0.0100262	0.027108	0.0179766	5	5	5	protocadherin alpha 3 [Source:HGNC Symbol;Acc:HGNC:8669]	0	0
PTPN21	14	88465778	88554733	Brain_Substantia_nigra	-3.89151	-0.348788	9.96218e-05	0.0172092	0.0824611	0.023215	42	42	42	protein tyrosine phosphatase, non-receptor type 21 [Source:HGNC Symbol;Acc:HGNC:9651]	0	0
PSMC3	11	47418769	47426473	Brain_Putamen_basal_ganglia	3.88963	0.172955	0.000100399	0.0579186	0.110038	0.00153941	10	10	10	proteasome 26S subunit, ATPase 3 [Source:HGNC Symbol;Acc:HGNC:9549]	0	0
C17orf107	17	4899418	4902932	Thyroid	3.888	0.106364	0.000101075	0.174703	0.203356	3.74026e-19	32	34	34	chromosome 17 open reading frame 107 [Source:HGNC Symbol;Acc:HGNC:37238]	0	0
HLA-DQA2	6	32741342	32747215	Skin_Not_Sun_Exposed_Suprapubic	-3.88451	-0.697726	0.000102535	0.00675513	0.52182	1.85325e-52	7	43	43	major histocompatibility complex, class II, DQ alpha 2 [Source:HGNC Symbol;Acc:HGNC:4943]	0	0
PCDHA9	5	140847463	141012344	Testis	3.88376	0.0871542	0.000102854	0.288997	0.34936	4.29848e-20	50	56	56	protocadherin alpha 9 [Source:HGNC Symbol;Acc:HGNC:8675]	0	0
DMWD	19	45782947	45792802	Breast_Mammary_Tissue	3.88182	0.376852	0.000103678	0.0119084	0.0520255	0.000975254	6	6	6	dystrophia myotonica, WD repeat containing [Source:HGNC Symbol;Acc:HGNC:2936]	0	0
WNT3	17	46762506	46833154	Breast_Mammary_Tissue	-3.87973	-0.438123	0.000104574	0.0120909	0.159987	2.64609e-09	16	26	26	Wnt family member 3 [Source:HGNC Symbol;Acc:HGNC:12782]	0	0
UBE2L3	22	21549447	21624034	Muscle_Skeletal	-3.87972	-0.234609	0.000104578	0.0325041	0.0869503	6.60974e-10	13	15	15	ubiquitin conjugating enzyme E2 L3 [Source:HGNC Symbol;Acc:HGNC:12488]	0	0
SSBP4	19	18418864	18434562	Breast_Mammary_Tissue	-3.87377	-0.237578	0.000107164	0.0335497	0.053558	0.000821101	21	22	22	single stranded DNA binding protein 4 [Source:HGNC Symbol;Acc:HGNC:15676]	0	0
TRMT61A	14	103529184	103537073	Skin_Sun_Exposed_Lower_leg	-3.87296	-0.223649	0.00010752	0.0401181	0.0304456	0.0010696	25	27	27	tRNA methyltransferase 61A [Source:HGNC Symbol;Acc:HGNC:23790]	0	0
C17orf107	17	4899418	4902932	Muscle_Skeletal	3.86928	0.292887	0.000109157	0.0259264	0.0510607	3.18991e-06	18	18	18	chromosome 17 open reading frame 107 [Source:HGNC Symbol;Acc:HGNC:37238]	0	0
HLA-DQB2	6	32756098	32763534	Artery_Aorta	-3.86673	-0.498938	0.000110303	0.0390351	0.523998	1.60011e-43	4	16	16	major histocompatibility complex, class II, DQ beta 2 [Source:HGNC Symbol;Acc:HGNC:4945]	0	0
SSBP4	19	18418864	18434562	Muscle_Skeletal	-3.86659	-0.191211	0.000110366	0.0569559	0.137869	2.85969e-15	9	9	9	single stranded DNA binding protein 4 [Source:HGNC Symbol;Acc:HGNC:15676]	0	0
BIN1	2	127048027	127107355	Brain_Cortex	-3.86533	-0.337544	0.000110939	0.0299955	0.0339427	0.0470908	8	8	8	bridging integrator 1 [Source:HGNC Symbol;Acc:HGNC:1052]	0	0
NDUFAF6	8	94895767	95116455	Adipose_Subcutaneous	3.86512	0.239103	0.000111032	0.0323707	0.0413689	0.000226865	39	40	40	NADH:ubiquinone oxidoreductase complex assembly factor 6 [Source:HGNC Symbol;Acc:HGNC:28625]	0	0
KNOP1	16	19701934	19718235	Liver	-3.86426	-0.116072	0.000111429	0.136121	0.34543	2.90603e-14	48	52	52	lysine rich nucleolar protein 1 [Source:HGNC Symbol;Acc:HGNC:34404]	0	0
TAF6	7	100107070	100119841	Lung	3.86263	0.302666	0.000112175	0.0209181	0.0288513	0.0021867	20	23	23	TATA-box binding protein associated factor 6 [Source:HGNC Symbol;Acc:HGNC:11540]	0	0
SEC24B	4	109433772	109540896	Cells_Transformed_fibroblasts	3.86101	0.23032	0.000112921	0.0341235	0.0279158	0.00766343	29	29	29	SEC24 homolog B, COPII coat complex component [Source:HGNC Symbol;Acc:HGNC:10704]	0	0
HIKESHI	11	86302211	86345931	Spleen	-3.85928	-0.28526	0.000113723	0.0161923	0.0433175	0.025995	5	5	5	Hikeshi, heat shock protein nuclear import factor [Source:HGNC Symbol;Acc:HGNC:26938]	0	0
PCDHB8	5	141177790	141180529	Brain_Hypothalamus	-3.85544	-0.131394	0.000115521	0.111662	0.18787	1.35064e-05	37	38	38	protocadherin beta 8 [Source:HGNC Symbol;Acc:HGNC:8693]	0	0
PRSS36	16	31138925	31150094	Brain_Hypothalamus	-3.85508	-0.126936	0.000115694	0.117409	0.241688	6.29319e-07	14	16	16	protease, serine 36 [Source:HGNC Symbol;Acc:HGNC:26906]	0	0
HLA-DQB2	6	32756098	32763534	Testis	-3.85329	-0.546332	0.000116541	0.0327253	0.381912	2.54776e-22	3	15	15	major histocompatibility complex, class II, DQ beta 2 [Source:HGNC Symbol;Acc:HGNC:4945]	0	0
PSMC3	11	47418769	47426473	Adrenal_Gland	-3.85308	-0.149242	0.000116641	0.110864	0.149535	1.79307e-06	41	48	48	proteasome 26S subunit, ATPase 3 [Source:HGNC Symbol;Acc:HGNC:9549]	0	0
CHRNE	17	4897774	4903074	Heart_Left_Ventricle	3.84988	0.0932666	0.000118174	0.24165	0.307729	4.39645e-23	22	24	24	cholinergic receptor nicotinic epsilon subunit [Source:HGNC Symbol;Acc:HGNC:1966]	0	0
AZU1	19	825097	832018	Esophagus_Gastroesophageal_Junction	3.84976	0.413014	0.000118235	0.0114476	0.024152	0.0385286	3	4	4	azurocidin 1 [Source:HGNC Symbol;Acc:HGNC:913]	0	0
ERCC2	19	45349837	45370918	Pancreas	3.84801	0.199613	0.000119082	0.0525059	0.0618525	0.000646996	39	42	42	ERCC excision repair 2, TFIIH core complex helicase subunit [Source:HGNC Symbol;Acc:HGNC:3434]	1	0
PCDHA10	5	140855883	141012344	Brain_Frontal_Cortex_BA9	3.84763	0.0758383	0.000119267	0.342714	0.524738	2.49988e-18	96	98	98	protocadherin alpha 10 [Source:HGNC Symbol;Acc:HGNC:8664]	0	0
HLA-DQB2	6	32756098	32763534	Colon_Sigmoid	-3.84647	-0.470283	0.000119831	0.0424436	0.519874	2.08378e-33	8	49	49	major histocompatibility complex, class II, DQ beta 2 [Source:HGNC Symbol;Acc:HGNC:4945]	0	0
MS4A4A	11	60280541	60308972	Artery_Tibial	3.84586	0.284455	0.000120128	0.024352	0.0170224	0.0176763	17	21	21	membrane spanning 4-domains A4A [Source:HGNC Symbol;Acc:HGNC:13371]	0	0
ZNF180	19	44474428	44500524	Brain_Anterior_cingulate_cortex_BA24	-3.84332	-0.20378	0.00012138	0.0555693	0.0888352	0.00294667	24	26	26	zinc finger protein 180 [Source:HGNC Symbol;Acc:HGNC:12970]	1	0
SPATA7	14	88384924	88470350	Brain_Cerebellum	-3.84135	-0.069268	0.000122358	0.412277	0.398456	1.18019e-17	75	75	75	spermatogenesis associated 7 [Source:HGNC Symbol;Acc:HGNC:20423]	0	0
PFDN1	5	140245039	140303121	Liver	-3.84031	-0.0932255	0.00012288	0.18994	0.121358	4.02442e-05	70	73	73	prefoldin subunit 1 [Source:HGNC Symbol;Acc:HGNC:8866]	0	0
ERCC2	19	45349837	45370918	Uterus	3.83871	0.253511	0.000123683	0.168068	0.0986605	0.00585014	61	70	70	ERCC excision repair 2, TFIIH core complex helicase subunit [Source:HGNC Symbol;Acc:HGNC:3434]	1	0
CD3EAP	19	45406209	45410766	Esophagus_Muscularis	3.83852	0.244889	0.000123778	0.0368655	0.061313	2.58133e-05	12	14	14	CD3e molecule associated protein [Source:HGNC Symbol;Acc:HGNC:24219]	0	0
SPATA7	14	88384924	88470350	Brain_Substantia_nigra	-3.83768	-0.0676378	0.000124201	0.411184	0.499526	6.29435e-12	105	105	105	spermatogenesis associated 7 [Source:HGNC Symbol;Acc:HGNC:20423]	0	0
INCA1	17	4988130	4997610	Colon_Transverse	3.8336	0.242939	0.000126283	0.02862	0.0595662	0.000377146	14	14	14	inhibitor of CDK, cyclin A1 interacting protein 1 [Source:HGNC Symbol;Acc:HGNC:32224]	0	0
CHRNE	17	4897774	4903074	Brain_Anterior_cingulate_cortex_BA24	3.8288	0.164081	0.000128772	0.0763948	0.107504	0.000743732	16	16	16	cholinergic receptor nicotinic epsilon subunit [Source:HGNC Symbol;Acc:HGNC:1966]	0	0
RPN1	3	128619970	128681075	Artery_Tibial	3.8284	0.150895	0.000128979	0.0822115	0.122964	5.79698e-11	27	29	29	ribophorin I [Source:HGNC Symbol;Acc:HGNC:10381]	0	0
CCDC116	22	21632716	21637327	Cells_Transformed_fibroblasts	3.82805	0.177357	0.00012916	0.0573364	0.119213	1.1731e-08	27	30	30	coiled-coil domain containing 116 [Source:HGNC Symbol;Acc:HGNC:26688]	0	0
PPM1N	19	45488777	45502510	Brain_Anterior_cingulate_cortex_BA24	3.82788	0.217229	0.00012925	0.0420603	0.0386117	0.0414952	6	9	9	protein phosphatase, Mg2+/Mn2+ dependent 1N (putative) [Source:HGNC Symbol;Acc:HGNC:26845]	0	0
SLC39A13	11	47407132	47416501	Adipose_Visceral_Omentum	-3.82297	-0.301597	0.000131855	0.0172058	0.0664382	1.33198e-05	16	18	18	solute carrier family 39 member 13 [Source:HGNC Symbol;Acc:HGNC:20859]	0	0
ARHGAP45	19	1065923	1086628	Lung	3.82178	0.41234	0.000132492	0.0147629	0.0400194	0.000259717	10	15	15	Rho GTPase activating protein 45 [Source:HGNC Symbol;Acc:HGNC:17102]	0	0
PCDHA4	5	140806929	141012344	Esophagus_Gastroesophageal_Junction	3.82	0.223551	0.000133451	0.0382811	0.0999059	1.12999e-05	10	10	10	protocadherin alpha 4 [Source:HGNC Symbol;Acc:HGNC:8670]	0	0
STYX	14	52730180	52774998	Cells_EBV-transformed_lymphocytes	3.81941	0.293715	0.000133771	0.024603	0.101824	0.00239334	11	11	11	serine/threonine/tyrosine interacting protein [Source:HGNC Symbol;Acc:HGNC:11447]	0	0
ZNF180	19	44474428	44500524	Prostate	-3.81741	-0.120873	0.000134862	0.135217	0.125019	0.000195187	35	40	40	zinc finger protein 180 [Source:HGNC Symbol;Acc:HGNC:12970]	1	0
NDUFA2	5	140638740	140647785	Cells_EBV-transformed_lymphocytes	-3.81709	-0.139871	0.000135034	0.10229	0.0929481	0.0030938	28	30	30	NADH:ubiquinone oxidoreductase subunit A2 [Source:HGNC Symbol;Acc:HGNC:7685]	0	0
PFDN1	5	140245039	140303121	Breast_Mammary_Tissue	-3.81666	-0.21333	0.000135271	0.0416577	0.101215	2.49749e-06	39	40	40	prefoldin subunit 1 [Source:HGNC Symbol;Acc:HGNC:8866]	0	0
VAC14	16	70687439	70801161	Muscle_Skeletal	-3.81471	-0.132013	0.000136344	0.128004	0.0282917	0.000559656	56	69	69	Vac14, PIKFYVE complex component [Source:HGNC Symbol;Acc:HGNC:25507]	0	0
CHRNE	17	4897774	4903074	Adipose_Subcutaneous	3.81293	0.0839041	0.00013733	0.301552	0.347231	3.68612e-34	31	34	34	cholinergic receptor nicotinic epsilon subunit [Source:HGNC Symbol;Acc:HGNC:1966]	0	0
ZNF155	19	43967862	43998325	Vagina	-3.81265	-0.185965	0.000137482	0.261123	0.0532409	0.0340634	50	57	57	zinc finger protein 155 [Source:HGNC Symbol;Acc:HGNC:12940]	0	0
C17orf107	17	4899418	4902932	Cells_EBV-transformed_lymphocytes	3.80735	0.257178	0.000140464	0.0322389	0.070301	0.0109493	8	8	8	chromosome 17 open reading frame 107 [Source:HGNC Symbol;Acc:HGNC:37238]	0	0
LRRC25	19	18391144	18397617	Skin_Not_Sun_Exposed_Suprapubic	-3.80614	-0.255416	0.00014115	0.0332393	0.0444487	0.000381572	20	22	22	leucine rich repeat containing 25 [Source:HGNC Symbol;Acc:HGNC:29806]	0	0
NR1H3	11	47248300	47269032	Thyroid	-3.80424	-0.220807	0.000142242	0.032809	0.032046	0.000981648	19	20	20	nuclear receptor subfamily 1 group H member 3 [Source:HGNC Symbol;Acc:HGNC:7966]	0	0
BIN1	2	127048027	127107355	Colon_Sigmoid	-3.8027	-0.0854567	0.000143129	0.201588	0.270035	4.68306e-14	34	36	36	bridging integrator 1 [Source:HGNC Symbol;Acc:HGNC:1052]	0	0
PCDHA2	5	140794852	141012344	Testis	3.80057	0.318891	0.000144364	0.0174158	0.054588	0.00127734	7	8	8	protocadherin alpha 2 [Source:HGNC Symbol;Acc:HGNC:8668]	0	0
ITGAX	16	31355134	31382997	Colon_Transverse	3.79528	0.412122	0.000147477	0.0129621	0.0620934	0.000296173	7	7	7	integrin subunit alpha X [Source:HGNC Symbol;Acc:HGNC:6152]	0	0
CHRNE	17	4897774	4903074	Prostate	3.79106	0.239148	0.000150003	0.0427984	0.11146	0.00022839	10	10	10	cholinergic receptor nicotinic epsilon subunit [Source:HGNC Symbol;Acc:HGNC:1966]	0	0
C1QTNF4	11	47589664	47594659	Cells_Transformed_fibroblasts	3.7893	0.171689	0.000151075	0.0541357	0.0990126	2.30001e-07	20	21	21	C1q and TNF related 4 [Source:HGNC Symbol;Acc:HGNC:14346]	0	0
CRHR1	17	45784280	45835828	Adipose_Visceral_Omentum	-3.78811	-6.33665	0.0001518	0.000104794	0.170646	7.30075e-13	1	27	27	corticotropin releasing hormone receptor 1 [Source:HGNC Symbol;Acc:HGNC:2357]	0	0
ARHGAP27	17	45393902	45434421	Stomach	3.78811	1.22826	0.0001518	0.00288622	0.0623387	0.00038091	1	10	10	Rho GTPase activating protein 27 [Source:HGNC Symbol;Acc:HGNC:31813]	0	0
POLR2E	19	1086579	1095380	Adipose_Subcutaneous	3.78749	0.187017	0.000152176	0.0657324	0.115073	3.58527e-10	17	19	19	RNA polymerase II subunit E [Source:HGNC Symbol;Acc:HGNC:9192]	0	0
WDR55	5	140664676	140674124	Brain_Cerebellar_Hemisphere	3.78426	0.18922	0.000154165	0.0544945	0.0628232	0.00638043	27	27	27	WD repeat domain 55 [Source:HGNC Symbol;Acc:HGNC:25971]	0	0
OTULIN	5	14664664	14699711	Whole_Blood	3.78308	0.211948	0.000154902	0.0433377	0.183741	6.02383e-16	11	12	12	OTU deubiquitinase with linear linkage specificity [Source:HGNC Symbol;Acc:HGNC:25118]	0	0
SPATA7	14	88384924	88470350	Testis	-3.78239	-0.109219	0.000155331	0.166065	0.269838	1.16001e-14	19	20	20	spermatogenesis associated 7 [Source:HGNC Symbol;Acc:HGNC:20423]	0	0
WDR55	5	140664676	140674124	Esophagus_Muscularis	3.78124	0.483837	0.000156048	0.00902196	0.02956	0.00339017	18	18	18	WD repeat domain 55 [Source:HGNC Symbol;Acc:HGNC:25971]	0	0
BCAR1	16	75228187	75268053	Minor_Salivary_Gland	3.77339	0.115968	0.000161041	0.153731	0.188475	0.000296031	31	35	35	BCAR1, Cas family scaffolding protein [Source:HGNC Symbol;Acc:HGNC:971]	0	0
HLA-DQB1	6	32659467	32668383	Brain_Nucleus_accumbens_basal_ganglia	3.7668	0.33493	0.000165353	0.0529909	0.334733	1.61587e-11	7	41	41	major histocompatibility complex, class II, DQ beta 1 [Source:HGNC Symbol;Acc:HGNC:4944]	0	0
HLA-DQB1	6	32659467	32668383	Breast_Mammary_Tissue	3.76381	0.253959	0.000167342	0.142292	0.654734	5.33335e-56	3	27	27	major histocompatibility complex, class II, DQ beta 1 [Source:HGNC Symbol;Acc:HGNC:4944]	0	0
CELF1	11	47465944	47565569	Nerve_Tibial	-3.75955	-0.22884	0.000170219	0.0339969	0.0603005	1.7383e-05	17	19	19	CUGBP Elav-like family member 1 [Source:HGNC Symbol;Acc:HGNC:2549]	0	0
SRA1	5	140537340	140558252	Pancreas	-3.75872	-0.0872459	0.000170787	0.227693	0.244635	1.65129e-12	61	64	64	steroid receptor RNA activator 1 [Source:HGNC Symbol;Acc:HGNC:11281]	0	0
COG4	16	70480568	70523565	Nerve_Tibial	3.75677	0.163323	0.00017212	0.0671792	0.110491	2.99778e-09	16	21	21	component of oligomeric golgi complex 4 [Source:HGNC Symbol;Acc:HGNC:18620]	0	0
PLCH1	3	155375580	155745067	Artery_Tibial	-3.75004	-0.189166	0.000176806	0.0513473	0.075866	4.39666e-07	30	32	32	phospholipase C eta 1 [Source:HGNC Symbol;Acc:HGNC:29185]	0	0
PFDN1	5	140245039	140303121	Artery_Coronary	-3.74782	-0.129105	0.000178378	0.110635	0.126817	5.13445e-05	56	58	58	prefoldin subunit 1 [Source:HGNC Symbol;Acc:HGNC:8866]	0	0
SLC52A1	17	5032600	5052009	Esophagus_Mucosa	3.74691	0.105292	0.000179027	0.168402	0.261377	2.31297e-22	27	28	28	solute carrier family 52 member 1 [Source:HGNC Symbol;Acc:HGNC:30225]	0	0
HLA-DRB1	6	32578769	32589848	Brain_Putamen_basal_ganglia	3.746	1.92167	0.000179676	0.000652695	0.175613	1.78971e-05	2	24	24	major histocompatibility complex, class II, DR beta 1 [Source:HGNC Symbol;Acc:HGNC:4948]	0	0
CASS4	20	56412112	56460387	Whole_Blood	3.74383	0.364577	0.000181236	0.0188455	0.0301612	0.00232754	8	8	8	Cas scaffolding protein family member 4 [Source:HGNC Symbol;Acc:HGNC:15878]	0	0
GTF3C5	9	133030675	133058503	Esophagus_Mucosa	-3.74074	-0.240818	0.00018348	0.0306823	0.0848849	2.17056e-07	8	8	8	general transcription factor IIIC subunit 5 [Source:HGNC Symbol;Acc:HGNC:4668]	0	0
TREM2	6	41158506	41163186	Nerve_Tibial	-3.74028	-0.267219	0.000183819	0.0238351	0.0295837	0.00294044	29	32	32	triggering receptor expressed on myeloid cells 2 [Source:HGNC Symbol;Acc:HGNC:17761]	0	0
ZNF710	15	90001392	90082206	Nerve_Tibial	-3.73872	-0.353713	0.000184957	0.015012	0.0256785	0.00523905	6	6	6	zinc finger protein 710 [Source:HGNC Symbol;Acc:HGNC:25352]	0	0
PCDHA7	5	140834248	141012344	Colon_Transverse	3.73803	0.26224	0.000185471	0.0261446	0.0889747	1.23044e-05	7	7	7	protocadherin alpha 7 [Source:HGNC Symbol;Acc:HGNC:8673]	0	0
ANGPT1	8	107249482	107498055	Muscle_Skeletal	3.73731	0.150714	0.000185996	0.0787199	0.0878372	5.87617e-10	69	73	73	angiopoietin 1 [Source:HGNC Symbol;Acc:HGNC:484]	0	0
FAM208A	3	56620133	56683237	Adipose_Visceral_Omentum	-3.7338	-0.322033	0.000188614	0.0169836	0.0382855	0.00124811	13	14	14	family with sequence similarity 208 member A [Source:HGNC Symbol;Acc:HGNC:30314]	0	0
MARK4	19	45079288	45305283	Skin_Sun_Exposed_Lower_leg	-3.73178	-0.709942	0.000190133	0.0033724	0.0138793	0.0265717	15	18	18	microtubule affinity regulating kinase 4 [Source:HGNC Symbol;Acc:HGNC:13538]	1	0
CD46	1	207752057	207795513	Brain_Caudate_basal_ganglia	-3.72963	-0.139832	0.000191764	0.0897945	0.220679	5.55884e-08	18	20	20	CD46 molecule [Source:HGNC Symbol;Acc:HGNC:6953]	0	0
ZNF710	15	90001392	90082206	Spleen	-3.72956	-0.284598	0.000191811	0.0211802	0.0554635	0.0105597	3	3	3	zinc finger protein 710 [Source:HGNC Symbol;Acc:HGNC:25352]	0	0
C17orf107	17	4899418	4902932	Breast_Mammary_Tissue	3.72817	0.215798	0.000192874	0.0346296	0.0924465	8.43611e-06	15	15	15	chromosome 17 open reading frame 107 [Source:HGNC Symbol;Acc:HGNC:37238]	0	0
NR1H3	11	47248300	47269032	Small_Intestine_Terminal_Ileum	-3.72626	-0.221784	0.000194341	0.0403037	0.125038	0.000482981	3	4	4	nuclear receptor subfamily 1 group H member 3 [Source:HGNC Symbol;Acc:HGNC:7966]	0	0
SAXO2	15	82262810	82284930	Brain_Putamen_basal_ganglia	3.72322	0.131043	0.000196695	0.136679	0.308181	6.62128e-09	29	30	30	stabilizer of axonemal microtubules 2 [Source:HGNC Symbol;Acc:HGNC:33727]	0	0
PCDHA10	5	140855883	141012344	Brain_Cerebellar_Hemisphere	3.72215	0.0899892	0.000197534	0.230407	0.408572	2.09762e-14	48	49	49	protocadherin alpha 10 [Source:HGNC Symbol;Acc:HGNC:8664]	0	0
HLA-DQB1	6	32659467	32668383	Small_Intestine_Terminal_Ileum	3.72206	0.266332	0.000197601	0.0837374	0.573988	1.76662e-22	4	14	14	major histocompatibility complex, class II, DQ beta 1 [Source:HGNC Symbol;Acc:HGNC:4944]	0	0
GRAMD4	22	46576012	46679790	Esophagus_Muscularis	3.72199	0.366985	0.000197656	0.0139078	0.0409318	0.000594373	6	6	6	GRAM domain containing 4 [Source:HGNC Symbol;Acc:HGNC:29113]	0	0
NDUFAF6	8	94895767	95116455	Esophagus_Mucosa	3.71903	0.285835	0.000199987	0.0221441	0.0335402	0.00113999	13	13	13	NADH:ubiquinone oxidoreductase complex assembly factor 6 [Source:HGNC Symbol;Acc:HGNC:28625]	0	0
HLA-DQB1	6	32659467	32668383	Cells_EBV-transformed_lymphocytes	3.71737	0.174277	0.000201307	0.266978	0.56911	2.52586e-24	7	36	36	major histocompatibility complex, class II, DQ beta 1 [Source:HGNC Symbol;Acc:HGNC:4944]	0	0
ARL6IP4	12	122980060	122982913	Testis	3.71577	0.128409	0.000202587	0.120141	0.109634	3.92243e-06	28	32	32	ADP ribosylation factor like GTPase 6 interacting protein 4 [Source:HGNC Symbol;Acc:HGNC:18076]	0	0
NDUFS3	11	47565336	47584562	Cells_Transformed_fibroblasts	3.71508	0.154507	0.000203143	0.0632403	0.0320098	0.00435171	28	32	32	NADH:ubiquinone oxidoreductase core subunit S3 [Source:HGNC Symbol;Acc:HGNC:7710]	0	0
PPP1R37	19	45091396	45148077	Adipose_Subcutaneous	-3.71035	-0.216287	0.000206974	0.0391083	0.0177438	0.0174567	27	33	33	protein phosphatase 1 regulatory subunit 37 [Source:HGNC Symbol;Acc:HGNC:27607]	1	0
CD3EAP	19	45406209	45410766	Spleen	3.70822	0.242588	0.00020872	0.0374731	0.0594096	0.00935711	14	14	14	CD3e molecule associated protein [Source:HGNC Symbol;Acc:HGNC:24219]	0	0
ERCC2	19	45349837	45370918	Skin_Sun_Exposed_Lower_leg	3.70756	0.133997	0.000209263	0.114975	0.185072	2.44564e-18	23	26	26	ERCC excision repair 2, TFIIH core complex helicase subunit [Source:HGNC Symbol;Acc:HGNC:3434]	1	0
IQCK	16	19716456	19858467	Brain_Cerebellum	3.70613	0.152122	0.000210452	0.0824884	0.0372179	0.0297596	56	57	57	IQ motif containing K [Source:HGNC Symbol;Acc:HGNC:28556]	0	0
TSPOAP1	17	58301228	58328760	Stomach	-3.70522	-0.31532	0.000211204	0.0173223	0.0666783	0.000227274	5	5	5	TSPO associated protein 1 [Source:HGNC Symbol;Acc:HGNC:16831]	0	0
ZNF45	19	43912629	43935278	Uterus	3.70428	0.117185	0.000211995	0.127991	0.108934	0.00384313	36	39	39	zinc finger protein 45 [Source:HGNC Symbol;Acc:HGNC:13111]	0	0
RPN1	3	128619970	128681075	Testis	3.70426	0.144607	0.000212011	0.0828476	0.120415	6.58336e-07	28	28	28	ribophorin I [Source:HGNC Symbol;Acc:HGNC:10381]	0	0
SCTR	2	119439843	119525301	Colon_Transverse	-3.70406	-0.249016	0.000212175	0.0308103	0.0722864	6.62941e-05	17	20	20	secretin receptor [Source:HGNC Symbol;Acc:HGNC:10608]	0	0
MVB12B	9	126326849	126507041	Esophagus_Mucosa	-3.70363	-0.212409	0.000212536	0.0336782	0.110146	1.92752e-09	5	5	5	multivesicular body subunit 12B [Source:HGNC Symbol;Acc:HGNC:23368]	0	0
SRA1	5	140537340	140558252	Skin_Not_Sun_Exposed_Suprapubic	-3.70266	-0.115116	0.00021335	0.122283	0.164824	7.95003e-13	54	54	54	steroid receptor RNA activator 1 [Source:HGNC Symbol;Acc:HGNC:11281]	0	0
CCDC116	22	21632716	21637327	Pancreas	3.70191	0.334653	0.000213986	0.0155836	0.0370024	0.00983525	10	11	11	coiled-coil domain containing 116 [Source:HGNC Symbol;Acc:HGNC:26688]	0	0
GEMIN7	19	45079195	45091524	Heart_Left_Ventricle	-3.70076	-0.284747	0.000214957	0.113282	0.119575	6.03097e-08	27	28	28	gem nuclear organelle associated protein 7 [Source:HGNC Symbol;Acc:HGNC:20045]	1	0
UBE2L3	22	21549447	21624034	Esophagus_Mucosa	-3.69768	-0.167782	0.000217582	0.0738881	0.0699095	2.56114e-06	48	54	54	ubiquitin conjugating enzyme E2 L3 [Source:HGNC Symbol;Acc:HGNC:12488]	0	0
CCDC116	22	21632716	21637327	Brain_Anterior_cingulate_cortex_BA24	3.69688	0.299081	0.000218262	0.0235281	0.113446	0.000910416	3	3	3	coiled-coil domain containing 116 [Source:HGNC Symbol;Acc:HGNC:26688]	0	0
MME	3	155024124	155183729	Testis	3.6965	0.202105	0.000218596	0.0388978	0.0906243	2.60637e-05	28	30	30	membrane metalloendopeptidase [Source:HGNC Symbol;Acc:HGNC:7154]	0	0
DNAJB2	2	219279267	219286900	Breast_Mammary_Tissue	3.69636	0.313004	0.000218711	0.0223256	0.048079	0.00159537	6	6	6	DnaJ heat shock protein family (Hsp40) member B2 [Source:HGNC Symbol;Acc:HGNC:5228]	0	0
RPN1	3	128619970	128681075	Skin_Sun_Exposed_Lower_leg	3.69424	0.135025	0.000220547	0.0897133	0.140877	2.05114e-13	21	21	21	ribophorin I [Source:HGNC Symbol;Acc:HGNC:10381]	0	0
AP1S1	7	101154397	101161596	Small_Intestine_Terminal_Ileum	-3.69415	-0.125443	0.000220622	0.0960041	0.230421	1.13731e-07	6	6	6	adaptor related protein complex 1 sigma 1 subunit [Source:HGNC Symbol;Acc:HGNC:559]	0	0
CAMTA2	17	4967992	4987652	Skin_Not_Sun_Exposed_Suprapubic	3.69353	0.263488	0.000221165	0.0235517	0.061919	2.10365e-05	6	6	6	calmodulin binding transcription activator 2 [Source:HGNC Symbol;Acc:HGNC:18807]	0	0
EFCAB13	17	47323290	47441312	Esophagus_Gastroesophageal_Junction	-3.69218	-0.110844	0.000222338	0.16208	0.289811	1.05478e-15	31	32	32	EF-hand calcium binding domain 13 [Source:HGNC Symbol;Acc:HGNC:26864]	0	0
C1QTNF4	11	47589664	47594659	Brain_Cerebellar_Hemisphere	3.69177	0.131087	0.0002227	0.0958531	0.111406	0.000564066	43	46	46	C1q and TNF related 4 [Source:HGNC Symbol;Acc:HGNC:14346]	0	0
CCDC116	22	21632716	21637327	Nerve_Tibial	3.69081	0.142102	0.000223538	0.0859043	0.173103	2.77203e-14	30	31	31	coiled-coil domain containing 116 [Source:HGNC Symbol;Acc:HGNC:26688]	0	0
DMPK	19	45769717	45782552	Spleen	3.68997	0.124162	0.000224278	0.111149	0.0746666	0.00219248	22	23	23	dystrophia myotonica protein kinase [Source:HGNC Symbol;Acc:HGNC:2933]	0	0
HLA-DQB1	6	32659467	32668383	Brain_Frontal_Cortex_BA9	3.68592	0.154837	0.000227878	0.123087	0.499635	2.29045e-17	11	39	39	major histocompatibility complex, class II, DQ beta 1 [Source:HGNC Symbol;Acc:HGNC:4944]	0	0
MYBPC3	11	47331397	47352702	Spleen	3.68386	0.206167	0.000229731	0.0441338	0.0679489	0.00462546	30	33	33	myosin binding protein C, cardiac [Source:HGNC Symbol;Acc:HGNC:7551]	0	0
IL34	16	70579895	70660682	Skin_Sun_Exposed_Lower_leg	-3.68292	-0.214731	0.000230574	0.0420279	0.0495647	2.44307e-05	17	21	21	interleukin 34 [Source:HGNC Symbol;Acc:HGNC:28529]	0	0
WDR55	5	140664676	140674124	Nerve_Tibial	3.68175	0.185045	0.00023164	0.0622009	0.0890563	1.09277e-07	38	39	39	WD repeat domain 55 [Source:HGNC Symbol;Acc:HGNC:25971]	0	0
CCNE2	8	94879770	94896678	Adipose_Visceral_Omentum	3.67979	0.1811	0.000233427	0.0539367	0.11635	9.44305e-09	16	16	16	cyclin E2 [Source:HGNC Symbol;Acc:HGNC:1590]	0	0
CCDC116	22	21632716	21637327	Artery_Aorta	3.67781	0.179671	0.000235249	0.0516224	0.102958	6.22459e-07	30	32	32	coiled-coil domain containing 116 [Source:HGNC Symbol;Acc:HGNC:26688]	0	0
ZMAT2	5	140698680	140706676	Skin_Sun_Exposed_Lower_leg	3.67678	0.182696	0.000236194	0.051922	0.0757399	1.48528e-07	26	27	27	zinc finger matrin-type 2 [Source:HGNC Symbol;Acc:HGNC:26433]	0	0
PCDHA10	5	140855883	141012344	Heart_Atrial_Appendage	3.6766	0.0919877	0.000236359	0.203789	0.156565	3.97147e-10	79	89	89	protocadherin alpha 10 [Source:HGNC Symbol;Acc:HGNC:8664]	0	0
PRKD2	19	46674275	46717127	Skin_Not_Sun_Exposed_Suprapubic	-3.67653	-0.208439	0.000236424	0.0392061	0.0798311	1.62891e-06	7	7	7	protein kinase D2 [Source:HGNC Symbol;Acc:HGNC:17293]	0	0
TMEM184A	7	1542235	1560821	Spleen	3.67343	0.150674	0.000239313	0.0728906	0.252512	6.52059e-09	17	20	20	transmembrane protein 184A [Source:HGNC Symbol;Acc:HGNC:28797]	0	0
DAZAP1	19	1407569	1435687	Testis	-3.67295	-0.222326	0.000239766	0.0513418	0.0387737	0.00696251	29	32	32	DAZ associated protein 1 [Source:HGNC Symbol;Acc:HGNC:2683]	0	0
AP2A2	11	924894	1012245	Heart_Atrial_Appendage	-3.67253	-0.338215	0.000240165	0.0144159	0.03652	0.00271996	6	6	6	adaptor related protein complex 2 alpha 2 subunit [Source:HGNC Symbol;Acc:HGNC:562]	0	0
SPPL2A	15	50702266	50765808	Brain_Anterior_cingulate_cortex_BA24	-3.67188	-0.174587	0.000240777	0.0709591	0.0852007	0.00371923	37	39	39	signal peptide peptidase like 2A [Source:HGNC Symbol;Acc:HGNC:30227]	0	0
NDUFAF6	8	94895767	95116455	Heart_Left_Ventricle	3.67058	0.144142	0.000242002	0.0830763	0.136693	7.50197e-09	33	33	33	NADH:ubiquinone oxidoreductase complex assembly factor 6 [Source:HGNC Symbol;Acc:HGNC:28625]	0	0
PCDHA10	5	140855883	141012344	Esophagus_Gastroesophageal_Junction	3.66992	0.125715	0.000242624	0.113145	0.158871	2.09787e-08	38	40	40	protocadherin alpha 10 [Source:HGNC Symbol;Acc:HGNC:8664]	0	0
NDUFA2	5	140638740	140647785	Cells_Transformed_fibroblasts	-3.66875	-0.208591	0.000243742	0.0386311	0.0824825	4.19814e-06	18	21	21	NADH:ubiquinone oxidoreductase subunit A2 [Source:HGNC Symbol;Acc:HGNC:7685]	0	0
SRA1	5	140537340	140558252	Prostate	-3.66458	-0.165827	0.000247749	0.0652335	0.101994	0.000481405	21	22	22	steroid receptor RNA activator 1 [Source:HGNC Symbol;Acc:HGNC:11281]	0	0
QPCTL	19	45692483	45703989	Cells_Transformed_fibroblasts	3.66353	0.190986	0.000248768	0.0644924	0.0329675	0.00425681	40	46	46	glutaminyl-peptide cyclotransferase like [Source:HGNC Symbol;Acc:HGNC:25952]	0	0
MEP1A	6	46793390	46839782	Brain_Substantia_nigra	3.66248	0.229208	0.000249785	0.0386956	0.0745357	0.0243011	10	10	10	meprin A subunit alpha [Source:HGNC Symbol;Acc:HGNC:7015]	0	0
POLR2E	19	1086579	1095380	Artery_Tibial	3.66225	0.0775972	0.000250008	0.353461	0.494283	1.25135e-54	15	24	24	RNA polymerase II subunit E [Source:HGNC Symbol;Acc:HGNC:9192]	0	0
WBP2NL	22	41998725	42058456	Artery_Aorta	3.66165	0.145938	0.000250594	0.0750907	0.116762	1.05209e-07	23	25	25	WBP2 N-terminal like [Source:HGNC Symbol;Acc:HGNC:28389]	0	0
SPATA7	14	88384924	88470350	Skin_Not_Sun_Exposed_Suprapubic	-3.65909	-0.112066	0.000253112	0.167897	0.221901	3.12107e-17	45	48	48	spermatogenesis associated 7 [Source:HGNC Symbol;Acc:HGNC:20423]	0	0
RABEP1	17	5282265	5385812	Adipose_Subcutaneous	3.6587	0.183457	0.000253501	0.0545305	0.145019	1.09841e-12	17	20	20	rabaptin, RAB GTPase binding effector protein 1 [Source:HGNC Symbol;Acc:HGNC:17677]	0	0
GEMIN7	19	45079195	45091524	Brain_Amygdala	-3.65851	-0.166069	0.000253683	0.0789266	0.0903366	0.00861037	20	22	22	gem nuclear organelle associated protein 7 [Source:HGNC Symbol;Acc:HGNC:20045]	1	0
SNRPD2	19	45687454	45692569	Artery_Tibial	3.6585	0.337321	0.000253696	0.0179157	0.0207683	0.00850792	5	6	6	small nuclear ribonucleoprotein D2 polypeptide [Source:HGNC Symbol;Acc:HGNC:11159]	0	0
HLA-DQB2	6	32756098	32763534	Brain_Amygdala	-3.65786	-1.27714	0.000254329	0.00158892	0.128495	0.00102586	5	55	55	major histocompatibility complex, class II, DQ beta 2 [Source:HGNC Symbol;Acc:HGNC:4945]	0	0
MVB12B	9	126326849	126507041	Esophagus_Muscularis	-3.65395	-0.151763	0.00025824	0.0694573	0.0942296	1.15106e-07	22	24	24	multivesicular body subunit 12B [Source:HGNC Symbol;Acc:HGNC:23368]	0	0
PCDHA2	5	140794852	141012344	Pituitary	-3.65212	-0.218012	0.000260083	0.0333563	0.147489	2.53148e-06	22	24	24	protocadherin alpha 2 [Source:HGNC Symbol;Acc:HGNC:8668]	0	0
WDR55	5	140664676	140674124	Skin_Sun_Exposed_Lower_leg	3.6516	0.162522	0.000260613	0.0647304	0.123307	8.46213e-12	31	32	32	WD repeat domain 55 [Source:HGNC Symbol;Acc:HGNC:25971]	0	0
TBX6	16	30085793	30091887	Esophagus_Mucosa	-3.65151	-0.172975	0.000260706	0.111766	0.0825163	3.79045e-07	30	37	37	T-box 6 [Source:HGNC Symbol;Acc:HGNC:11605]	0	0
AVL9	7	32495426	32588721	Skin_Sun_Exposed_Lower_leg	3.65125	0.319014	0.000260964	0.0175736	0.0249162	0.00285888	27	28	28	AVL9 cell migration associated [Source:HGNC Symbol;Acc:HGNC:28994]	0	0
EFCAB13	17	47323290	47441312	Ovary	-3.65044	-0.0634128	0.000261796	0.416365	0.451466	2.32546e-14	81	88	88	EF-hand calcium binding domain 13 [Source:HGNC Symbol;Acc:HGNC:26864]	0	0
OAS1	12	112906777	112933222	Skin_Sun_Exposed_Lower_leg	-3.64897	-0.15412	0.000263296	0.0654875	0.131403	5.59524e-13	23	23	23	2'-5'-oligoadenylate synthetase 1 [Source:HGNC Symbol;Acc:HGNC:8086]	0	0
RALGDS	9	133097720	133149334	Esophagus_Mucosa	-3.64827	-0.183425	0.000264016	0.0508945	0.132855	5.37269e-11	10	11	11	ral guanine nucleotide dissociation stimulator [Source:HGNC Symbol;Acc:HGNC:9842]	0	0
ENGASE	17	79074939	79088599	Brain_Putamen_basal_ganglia	-3.64672	-0.309049	0.000265612	0.0176308	0.0657198	0.0151653	3	3	3	endo-beta-N-acetylglucosaminidase [Source:HGNC Symbol;Acc:HGNC:24622]	0	0
GP6	19	55013705	55038264	Adipose_Subcutaneous	3.64654	0.260282	0.000265791	0.0281456	0.0592747	8.05384e-06	19	20	20	glycoprotein VI platelet [Source:HGNC Symbol;Acc:HGNC:14388]	0	0
TMEM120B	12	121712752	121783001	Lung	3.64654	0.170387	0.000265797	0.0634657	0.0367023	0.000508897	38	41	41	transmembrane protein 120B [Source:HGNC Symbol;Acc:HGNC:32008]	0	0
HLA-DQB1	6	32659467	32668383	Testis	3.64463	0.807844	0.000267782	0.0178736	0.578141	6.45881e-41	6	54	54	major histocompatibility complex, class II, DQ beta 1 [Source:HGNC Symbol;Acc:HGNC:4944]	0	0
ZNF710	15	90001392	90082206	Skin_Sun_Exposed_Lower_leg	-3.64417	-0.402364	0.000268259	0.0105849	0.022296	0.00514667	11	14	14	zinc finger protein 710 [Source:HGNC Symbol;Acc:HGNC:25352]	0	0
PSMC3	11	47418769	47426473	Cells_Transformed_fibroblasts	-3.64406	-0.181156	0.00026837	0.047293	0.0944233	7.20557e-07	34	40	40	proteasome 26S subunit, ATPase 3 [Source:HGNC Symbol;Acc:HGNC:9549]	0	0
EFCAB13	17	47323290	47441312	Adipose_Visceral_Omentum	-3.64082	-0.102267	0.000271769	0.158978	0.213961	2.36305e-16	29	29	29	EF-hand calcium binding domain 13 [Source:HGNC Symbol;Acc:HGNC:26864]	0	0
HLA-DQB1	6	32659467	32668383	Brain_Caudate_basal_ganglia	3.64008	0.172276	0.00027255	0.185737	0.58812	7.69357e-28	7	59	59	major histocompatibility complex, class II, DQ beta 1 [Source:HGNC Symbol;Acc:HGNC:4944]	0	0
GOLGA8A	15	34379068	34437466	Esophagus_Gastroesophageal_Junction	-3.63942	-0.186985	0.000273255	0.0556751	0.0608025	0.000984893	32	38	38	golgin A8 family member A [Source:HGNC Symbol;Acc:HGNC:31972]	0	0
SAXO2	15	82262810	82284930	Brain_Caudate_basal_ganglia	3.63935	0.209792	0.000273326	0.0401364	0.126561	8.17487e-05	16	16	16	stabilizer of axonemal microtubules 2 [Source:HGNC Symbol;Acc:HGNC:33727]	0	0
PSMC3	11	47418769	47426473	Small_Intestine_Terminal_Ileum	-3.63861	-0.213527	0.000274117	0.0287371	0.112122	0.000953898	25	31	31	proteasome 26S subunit, ATPase 3 [Source:HGNC Symbol;Acc:HGNC:9549]	0	0
RPN1	3	128619970	128681075	Muscle_Skeletal	3.6386	0.278052	0.000274126	0.0241503	0.0449522	1.04494e-05	10	11	11	ribophorin I [Source:HGNC Symbol;Acc:HGNC:10381]	0	0
CCDC116	22	21632716	21637327	Vagina	3.63681	0.17193	0.000276039	0.0732586	0.15543	6.12926e-05	9	9	9	coiled-coil domain containing 116 [Source:HGNC Symbol;Acc:HGNC:26688]	0	0
HLA-DQB2	6	32756098	32763534	Nerve_Tibial	-3.63534	-0.605834	0.000277614	0.0303827	0.647106	5.52736e-82	4	34	34	major histocompatibility complex, class II, DQ beta 2 [Source:HGNC Symbol;Acc:HGNC:4945]	0	0
PCDHA4	5	140806929	141012344	Brain_Hippocampus	3.63454	0.137865	0.000278473	0.0866182	0.101037	0.00189813	43	44	44	protocadherin alpha 4 [Source:HGNC Symbol;Acc:HGNC:8670]	0	0
NDUFAF6	8	94895767	95116455	Skin_Not_Sun_Exposed_Suprapubic	3.6345	0.673623	0.000278525	0.00373842	0.0155749	0.038009	12	12	12	NADH:ubiquinone oxidoreductase complex assembly factor 6 [Source:HGNC Symbol;Acc:HGNC:28625]	0	0
STAG3	7	100177563	100221488	Colon_Sigmoid	-3.62747	-0.135511	0.000286213	0.0975141	0.0972146	1.89055e-05	44	50	50	stromal antigen 3 [Source:HGNC Symbol;Acc:HGNC:11356]	0	0
INPP5D	2	233059967	233207903	Testis	-3.62644	-0.122156	0.00028736	0.12111	0.153133	2.95895e-08	13	13	13	inositol polyphosphate-5-phosphatase D [Source:HGNC Symbol;Acc:HGNC:6079]	0	0
ELL	19	18442663	18522127	Adipose_Subcutaneous	3.62457	0.161795	0.000289442	0.0796862	0.0768763	3.99282e-07	29	31	31	elongation factor for RNA polymerase II [Source:HGNC Symbol;Acc:HGNC:23114]	0	0
CCDC116	22	21632716	21637327	Lung	3.62372	0.164568	0.0002904	0.0677998	0.118297	1.39485e-10	14	15	15	coiled-coil domain containing 116 [Source:HGNC Symbol;Acc:HGNC:26688]	0	0
BIN1	2	127048027	127107355	Heart_Atrial_Appendage	-3.62242	-0.126623	0.000291863	0.0993514	0.0686504	6.07819e-05	44	55	55	bridging integrator 1 [Source:HGNC Symbol;Acc:HGNC:1052]	0	0
HPS5	11	18278668	18322198	Nerve_Tibial	3.62041	0.242319	0.000294133	0.0276679	0.0818355	2.72431e-07	22	25	25	HPS5, biogenesis of lysosomal organelles complex 2 subunit 2 [Source:HGNC Symbol;Acc:HGNC:17022]	0	0
ELL	19	18442663	18522127	Spleen	3.61891	0.146343	0.000295842	0.0800372	0.132142	7.87912e-05	23	24	24	elongation factor for RNA polymerase II [Source:HGNC Symbol;Acc:HGNC:23114]	0	0
SPATA7	14	88384924	88470350	Artery_Coronary	-3.6174	-0.248534	0.000297577	0.0237835	0.0702191	0.00256989	27	27	27	spermatogenesis associated 7 [Source:HGNC Symbol;Acc:HGNC:20423]	0	0
CHRNE	17	4897774	4903074	Brain_Frontal_Cortex_BA9	3.6168	0.0955608	0.000298263	0.215415	0.294101	9.54679e-10	32	33	33	cholinergic receptor nicotinic epsilon subunit [Source:HGNC Symbol;Acc:HGNC:1966]	0	0
CLEC18A	16	69950705	69964452	Uterus	3.61622	0.0830109	0.00029894	0.343534	0.41656	3.1231e-10	26	26	26	C-type lectin domain family 18 member A [Source:HGNC Symbol;Acc:HGNC:30388]	0	0
PCDHA4	5	140806929	141012344	Artery_Coronary	3.61606	0.203092	0.000299122	0.0350855	0.0766391	0.0014985	9	9	9	protocadherin alpha 4 [Source:HGNC Symbol;Acc:HGNC:8670]	0	0
LY6G5C	6	31676684	31684040	Brain_Anterior_cingulate_cortex_BA24	3.61315	1.09611	0.0003025	0.00111347	0.32379	1.44962e-09	1	58	58	lymphocyte antigen 6 family member G5C [Source:HGNC Symbol;Acc:HGNC:13932]	0	0
MPIG6B	6	31718594	31726714	Brain_Cerebellum	3.61315	0.702126	0.0003025	0.00275809	0.048053	0.0119926	1	14	14	megakaryocyte and platelet inhibitory receptor G6b [Source:HGNC Symbol;Acc:HGNC:13937]	0	0
ATF6B	6	32098176	32128253	Pancreas	-3.61212	-2.57983	0.000303705	0.000589973	0.178525	1.33205e-09	2	39	39	activating transcription factor 6 beta [Source:HGNC Symbol;Acc:HGNC:2349]	0	0
HLA-DQB2	6	32756098	32763534	Muscle_Skeletal	-3.6117	-0.419519	0.000304199	0.0328959	0.562871	6.5996e-88	6	26	26	major histocompatibility complex, class II, DQ beta 2 [Source:HGNC Symbol;Acc:HGNC:4945]	0	0
PIGC	1	172370189	172444086	Muscle_Skeletal	-3.6116	-0.214538	0.00030431	0.0384737	0.0780406	6.39796e-09	40	42	42	phosphatidylinositol glycan anchor biosynthesis class C [Source:HGNC Symbol;Acc:HGNC:8960]	0	0
WSCD1	17	5772234	6124427	Artery_Aorta	-3.6113	-0.170364	0.00030467	0.0612564	0.0707089	4.67625e-05	42	43	43	WSC domain containing 1 [Source:HGNC Symbol;Acc:HGNC:29060]	0	0
CCDC116	22	21632716	21637327	Esophagus_Mucosa	3.60974	0.162348	0.000306508	0.0627971	0.155849	5.67425e-13	31	32	32	coiled-coil domain containing 116 [Source:HGNC Symbol;Acc:HGNC:26688]	0	0
SP1	12	53380176	53416446	Brain_Cerebellum	3.60951	0.156184	0.00030678	0.0829665	0.135752	1.21674e-05	34	34	34	Sp1 transcription factor [Source:HGNC Symbol;Acc:HGNC:11205]	0	0
SSBP4	19	18418864	18434562	Stomach	-3.60852	-0.206974	0.000307945	0.0445468	0.123798	2.79893e-07	11	11	11	single stranded DNA binding protein 4 [Source:HGNC Symbol;Acc:HGNC:15676]	0	0
MGAT4B	5	179797597	179806952	Whole_Blood	-3.60837	-0.190331	0.000308122	0.0220391	0.0870458	8.94636e-08	8	8	8	mannosyl (alpha-1,3-)-glycoprotein beta-1,4-N-acetylglucosaminyltransferase, isozyme B [Source:HGNC Symbol;Acc:HGNC:7048]	0	0
HLA-DQB1	6	32659467	32668383	Thyroid	3.60647	0.332558	0.000310386	0.0652732	0.576988	2.96336e-73	8	38	38	major histocompatibility complex, class II, DQ beta 1 [Source:HGNC Symbol;Acc:HGNC:4944]	0	0
NAAA	4	75913657	75941051	Brain_Cerebellum	3.60603	0.0969782	0.000310912	0.156886	0.317651	4.77692e-13	31	31	31	N-acylethanolamine acid amidase [Source:HGNC Symbol;Acc:HGNC:736]	0	0
PCDHA1	5	140786136	141012347	Testis	3.60416	0.149026	0.000313166	0.0816319	0.0375599	0.00543386	26	30	30	protocadherin alpha 1 [Source:HGNC Symbol;Acc:HGNC:8663]	0	0
HLA-DQA2	6	32741342	32747215	Vagina	-3.60415	-0.422785	0.000313171	0.01416	0.317245	3.25413e-09	7	89	89	major histocompatibility complex, class II, DQ alpha 2 [Source:HGNC Symbol;Acc:HGNC:4943]	0	0
MADD	11	47269161	47330031	Skin_Not_Sun_Exposed_Suprapubic	-3.60359	-0.143819	0.000313849	0.0881931	0.0924703	7.54221e-08	31	36	36	MAP kinase activating death domain [Source:HGNC Symbol;Acc:HGNC:6766]	0	0
SPATA2	20	49903391	49915508	Pituitary	3.60231	0.999726	0.0003154	0.00173505	0.0382198	0.0244233	1	2	2	spermatogenesis associated 2 [Source:HGNC Symbol;Acc:HGNC:14681]	0	0
POLK	5	75511756	75601144	Adipose_Subcutaneous	3.60126	0.29091	0.000316684	0.0203925	0.0262095	0.00352133	13	15	15	DNA polymerase kappa [Source:HGNC Symbol;Acc:HGNC:9183]	0	0
LRRC37A2	17	46511511	46555650	Stomach	-3.60122	-0.335574	0.000316727	0.0205478	0.558679	1.18621e-40	26	63	63	leucine rich repeat containing 37 member A2 [Source:HGNC Symbol;Acc:HGNC:32404]	0	0
SH3YL1	2	217730	266398	Adrenal_Gland	3.59966	0.139063	0.000318629	0.0822045	0.154837	5.71148e-07	13	14	14	SH3 and SYLF domain containing 1 [Source:HGNC Symbol;Acc:HGNC:29546]	0	0
CXCL1	4	73869393	73871242	Brain_Spinal_cord_cervical_c-1	-3.59871	-0.429333	0.0003198	0.0137547	0.126367	0.00168561	1	1	1	C-X-C motif chemokine ligand 1 [Source:HGNC Symbol;Acc:HGNC:4602]	0	0
MAPK8IP1	11	45885651	45906465	Thyroid	3.5964	0.596366	0.000322651	0.00456367	0.0125467	0.0392767	2	2	2	mitogen-activated protein kinase 8 interacting protein 1 [Source:HGNC Symbol;Acc:HGNC:6882]	0	0
OAS3	12	112938352	112973249	Cells_Transformed_fibroblasts	3.59606	0.0623393	0.000323071	0.367024	0.474179	1.15794e-39	36	37	37	2'-5'-oligoadenylate synthetase 3 [Source:HGNC Symbol;Acc:HGNC:8088]	0	0
EFCAB13	17	47323290	47441312	Prostate	-3.59586	-0.0935514	0.00032332	0.182122	0.325749	3.59596e-11	21	22	22	EF-hand calcium binding domain 13 [Source:HGNC Symbol;Acc:HGNC:26864]	0	0
C1QTNF4	11	47589664	47594659	Artery_Aorta	3.592	0.131431	0.000328155	0.0846461	0.151351	4.54365e-10	28	33	33	C1q and TNF related 4 [Source:HGNC Symbol;Acc:HGNC:14346]	0	0
CAMTA2	17	4967992	4987652	Esophagus_Mucosa	3.59187	0.396919	0.000328307	0.00996488	0.0388022	0.000618379	9	9	9	calmodulin binding transcription activator 2 [Source:HGNC Symbol;Acc:HGNC:18807]	0	0
ZNF45	19	43912629	43935278	Skin_Sun_Exposed_Lower_leg	3.59186	0.0823133	0.000328329	0.186779	0.170782	1.93426e-16	86	91	91	zinc finger protein 45 [Source:HGNC Symbol;Acc:HGNC:13111]	0	0
HLA-DQA2	6	32741342	32747215	Heart_Left_Ventricle	-3.59103	-0.24644	0.000329377	0.04325	0.528654	9.28689e-43	8	34	34	major histocompatibility complex, class II, DQ alpha 2 [Source:HGNC Symbol;Acc:HGNC:4943]	0	0
PSMC3	11	47418769	47426473	Testis	3.59035	0.198738	0.000330233	0.0390202	0.0302285	0.0184288	17	19	19	proteasome 26S subunit, ATPase 3 [Source:HGNC Symbol;Acc:HGNC:9549]	0	0
CD55	1	207321508	207386804	Colon_Sigmoid	-3.58898	-0.170377	0.000331976	0.0537609	0.037453	0.00614997	29	33	33	CD55 molecule (Cromer blood group) [Source:HGNC Symbol;Acc:HGNC:2665]	0	0
ZNF180	19	44474428	44500524	Heart_Atrial_Appendage	-3.5869	-0.141649	0.000334632	0.11636	0.0734833	3.71961e-05	58	64	64	zinc finger protein 180 [Source:HGNC Symbol;Acc:HGNC:12970]	1	0
UBE2L3	22	21549447	21624034	Skin_Sun_Exposed_Lower_leg	-3.58542	-0.508361	0.000336532	0.0057619	0.0131387	0.0323797	9	10	10	ubiquitin conjugating enzyme E2 L3 [Source:HGNC Symbol;Acc:HGNC:12488]	0	0
C17orf107	17	4899418	4902932	Stomach	3.58487	0.243987	0.000337252	0.0275647	0.0552699	0.00109756	13	14	14	chromosome 17 open reading frame 107 [Source:HGNC Symbol;Acc:HGNC:37238]	0	0
C8orf88	8	90958637	90985257	Heart_Atrial_Appendage	-3.5848	-0.125432	0.000337339	0.0957167	0.105603	6.15061e-07	35	40	40	chromosome 8 open reading frame 88 [Source:HGNC Symbol;Acc:HGNC:44672]	0	0
POLR2E	19	1086579	1095380	Colon_Sigmoid	3.58471	0.100414	0.000337454	0.188154	0.289179	1.58107e-15	23	27	27	RNA polymerase II subunit E [Source:HGNC Symbol;Acc:HGNC:9192]	0	0
EIF3I	1	32221928	32231604	Thyroid	-3.5837	-0.302937	0.000338763	0.0255602	0.0132571	0.0351384	52	57	57	eukaryotic translation initiation factor 3 subunit I [Source:HGNC Symbol;Acc:HGNC:3272]	0	0
MVB12B	9	126326849	126507041	Artery_Aorta	-3.58347	-0.142203	0.000339057	0.0691746	0.0934993	1.79422e-06	29	29	29	multivesicular body subunit 12B [Source:HGNC Symbol;Acc:HGNC:23368]	0	0
ZNF112	19	44326555	44367217	Skin_Sun_Exposed_Lower_leg	3.58343	0.245626	0.000339112	0.0293325	0.0676579	7.61781e-07	21	22	22	zinc finger protein 112 [Source:HGNC Symbol;Acc:HGNC:12892]	0	0
MARK4	19	45079288	45305283	Artery_Aorta	-3.58278	-0.209353	0.000339952	0.0591426	0.0711974	4.68384e-05	37	39	39	microtubule affinity regulating kinase 4 [Source:HGNC Symbol;Acc:HGNC:13538]	1	0
DNAH3	16	20933111	21159441	Skin_Sun_Exposed_Lower_leg	3.58262	0.273775	0.000340162	0.024447	0.0266142	0.00217059	24	25	25	dynein axonemal heavy chain 3 [Source:HGNC Symbol;Acc:HGNC:2949]	0	0
SPATA7	14	88384924	88470350	Brain_Anterior_cingulate_cortex_BA24	-3.58126	-0.0668213	0.000341941	0.375295	0.576816	2.08159e-21	50	50	50	spermatogenesis associated 7 [Source:HGNC Symbol;Acc:HGNC:20423]	0	0
RPN1	3	128619970	128681075	Artery_Aorta	3.58104	0.16054	0.000342234	0.0630418	0.118561	7.6482e-08	22	22	22	ribophorin I [Source:HGNC Symbol;Acc:HGNC:10381]	0	0
SNX19	11	130875436	130916509	Muscle_Skeletal	3.58082	0.0953886	0.000342519	0.189711	0.303537	6.87828e-36	21	21	21	sorting nexin 19 [Source:HGNC Symbol;Acc:HGNC:21532]	0	0
LYPD5	19	43795929	43827206	Brain_Anterior_cingulate_cortex_BA24	-3.57941	-0.103088	0.000344371	0.194375	0.146474	0.000111174	56	59	59	LY6/PLAUR domain containing 5 [Source:HGNC Symbol;Acc:HGNC:26397]	0	0
SRA1	5	140537340	140558252	Spleen	-3.57727	-0.0976108	0.000347201	0.179308	0.127911	0.000103912	67	69	69	steroid receptor RNA activator 1 [Source:HGNC Symbol;Acc:HGNC:11281]	0	0
BPHL	6	3118374	3153578	Brain_Cerebellar_Hemisphere	-3.57677	-0.201295	0.000347865	0.0412621	0.043134	0.0327307	24	29	29	biphenyl hydrolase like [Source:HGNC Symbol;Acc:HGNC:1094]	0	0
MRPL58	17	75012670	75021261	Esophagus_Muscularis	3.57616	0.386614	0.000348676	0.00910121	0.0166533	0.0303832	5	7	7	mitochondrial ribosomal protein L58 [Source:HGNC Symbol;Acc:HGNC:5359]	0	0
ZNF404	19	43872363	43901385	Brain_Spinal_cord_cervical_c-1	-3.57558	-0.112597	0.000349451	0.165317	0.100107	0.00809228	68	71	71	zinc finger protein 404 [Source:HGNC Symbol;Acc:HGNC:19417]	0	0
DTX1	12	113056709	113098028	Brain_Cerebellum	3.57507	0.347627	0.000350133	0.0107376	0.0746284	0.00163448	4	4	4	deltex E3 ubiquitin ligase 1 [Source:HGNC Symbol;Acc:HGNC:3060]	0	0
TMEM184A	7	1542235	1560821	Thyroid	3.57251	0.402733	0.000353581	0.0105075	0.0343176	0.000663603	2	2	2	transmembrane protein 184A [Source:HGNC Symbol;Acc:HGNC:28797]	0	0
ZNF404	19	43872363	43901385	Stomach	-3.57234	-0.28104	0.00035381	0.0194751	0.108815	1.95588e-06	5	5	5	zinc finger protein 404 [Source:HGNC Symbol;Acc:HGNC:19417]	0	0
C1QTNF4	11	47589664	47594659	Colon_Sigmoid	3.57205	0.120527	0.000354195	0.10059	0.163037	1.68677e-08	29	29	29	C1q and TNF related 4 [Source:HGNC Symbol;Acc:HGNC:14346]	0	0
MADD	11	47269161	47330031	Pancreas	-3.57194	-0.188734	0.000354352	0.0469269	0.0506407	0.00248935	15	15	15	MAP kinase activating death domain [Source:HGNC Symbol;Acc:HGNC:6766]	0	0
C17orf107	17	4899418	4902932	Spleen	3.57122	0.158903	0.000355318	0.0523655	0.123187	0.000171677	30	32	32	chromosome 17 open reading frame 107 [Source:HGNC Symbol;Acc:HGNC:37238]	0	0
CCDC116	22	21632716	21637327	Artery_Tibial	3.56934	0.104713	0.000357876	0.149768	0.204592	1.48689e-18	19	19	19	coiled-coil domain containing 116 [Source:HGNC Symbol;Acc:HGNC:26688]	0	0
SAXO2	15	82262810	82284930	Ovary	3.56861	0.0743391	0.000358884	0.265425	0.314583	1.22606e-10	33	37	37	stabilizer of axonemal microtubules 2 [Source:HGNC Symbol;Acc:HGNC:33727]	0	0
CELF1	11	47465944	47565569	Skin_Sun_Exposed_Lower_leg	-3.56838	-0.417931	0.000359198	0.00973143	0.0113911	0.0464307	7	11	11	CUGBP Elav-like family member 1 [Source:HGNC Symbol;Acc:HGNC:2549]	0	0
VGF	7	101162509	101165593	Spleen	-3.56746	-0.218402	0.000360454	0.0353887	0.095481	0.000940368	16	17	17	VGF nerve growth factor inducible [Source:HGNC Symbol;Acc:HGNC:12684]	0	0
ARL6IP4	12	122980060	122982913	Cells_Transformed_fibroblasts	3.56734	0.15557	0.000360619	0.0757712	0.0877939	1.26695e-06	19	20	20	ADP ribosylation factor like GTPase 6 interacting protein 4 [Source:HGNC Symbol;Acc:HGNC:18076]	0	0
MTCH2	11	47617315	47642623	Skin_Sun_Exposed_Lower_leg	-3.56724	-0.230053	0.000360767	0.0282576	0.032004	0.000781583	21	22	22	mitochondrial carrier 2 [Source:HGNC Symbol;Acc:HGNC:17587]	0	0
RPN1	3	128619970	128681075	Cells_Transformed_fibroblasts	3.5666	0.237906	0.000361642	0.0325473	0.075441	8.33369e-06	11	11	11	ribophorin I [Source:HGNC Symbol;Acc:HGNC:10381]	0	0
C16orf95	16	87083562	87317420	Thyroid	3.56641	0.420738	0.000361899	0.00991848	0.0156845	0.0216025	17	19	19	chromosome 16 open reading frame 95 [Source:HGNC Symbol;Acc:HGNC:40033]	0	0
KIF17	1	20664014	20718017	Adipose_Visceral_Omentum	-3.56541	-0.165639	0.000363286	0.056749	0.13626	2.54777e-10	11	11	11	kinesin family member 17 [Source:HGNC Symbol;Acc:HGNC:19167]	0	0
MAT1A	10	80271820	80289684	Esophagus_Mucosa	-3.56538	-0.395518	0.000363327	0.0102643	0.0195519	0.0153493	21	23	23	methionine adenosyltransferase 1A [Source:HGNC Symbol;Acc:HGNC:6903]	0	0
VPS33A	12	122229564	122266521	Brain_Cerebellar_Hemisphere	-3.56481	-0.121092	0.000364113	0.108335	0.120217	0.00027421	23	23	23	VPS33A, CORVET/HOPS core subunit [Source:HGNC Symbol;Acc:HGNC:18179]	0	0
SPRR3	1	153001747	153003856	Brain_Anterior_cingulate_cortex_BA24	-3.56433	-0.240023	0.000364784	0.0384975	0.0848328	0.00365553	10	10	10	small proline rich protein 3 [Source:HGNC Symbol;Acc:HGNC:11268]	0	0
HLA-DQA1	6	32628179	32647062	Brain_Anterior_cingulate_cortex_BA24	3.56357	0.495267	0.00036584	0.0395938	0.223666	1.0284e-06	6	28	28	major histocompatibility complex, class II, DQ alpha 1 [Source:HGNC Symbol;Acc:HGNC:4942]	0	0
SAXO2	15	82262810	82284930	Brain_Nucleus_accumbens_basal_ganglia	3.56272	0.126038	0.000367028	0.107757	0.165407	1.2819e-05	21	21	21	stabilizer of axonemal microtubules 2 [Source:HGNC Symbol;Acc:HGNC:33727]	0	0
BAG6	6	31639028	31652705	Esophagus_Gastroesophageal_Junction	-3.56267	-1.91068	0.000367098	0.00074601	0.221827	1.58189e-11	6	91	91	BCL2 associated athanogene 6 [Source:HGNC Symbol;Acc:HGNC:13919]	0	0
C1QTNF4	11	47589664	47594659	Artery_Coronary	3.56235	0.136428	0.000367545	0.0821796	0.138516	2.63735e-05	18	19	19	C1q and TNF related 4 [Source:HGNC Symbol;Acc:HGNC:14346]	0	0
SPATA7	14	88384924	88470350	Brain_Caudate_basal_ganglia	-3.56151	-0.068706	0.000368731	0.359686	0.539983	1.20085e-23	38	38	38	spermatogenesis associated 7 [Source:HGNC Symbol;Acc:HGNC:20423]	0	0
HLA-DQB1	6	32659467	32668383	Esophagus_Muscularis	3.56126	0.243666	0.00036908	0.126011	0.595779	1.7911e-64	6	45	45	major histocompatibility complex, class II, DQ beta 1 [Source:HGNC Symbol;Acc:HGNC:4944]	0	0
GOLGA8O	15	32445106	32455634	Pituitary	3.55891	0.404819	0.000372399	0.0158941	0.0893972	0.000429482	6	6	6	golgin A8 family member O [Source:HGNC Symbol;Acc:HGNC:44406]	0	0
INPP5D	2	233059967	233207903	Whole_Blood	-3.5583	-0.491039	0.000373267	0.00644068	0.0334706	0.00112193	8	10	10	inositol polyphosphate-5-phosphatase D [Source:HGNC Symbol;Acc:HGNC:6079]	0	0
HLA-DQA2	6	32741342	32747215	Heart_Atrial_Appendage	-3.55595	-0.430821	0.000376621	0.0130182	0.547549	1.97247e-45	14	67	67	major histocompatibility complex, class II, DQ alpha 2 [Source:HGNC Symbol;Acc:HGNC:4943]	0	0
BIN1	2	127048027	127107355	Spleen	3.55466	0.148431	0.000378473	0.0781736	0.0547037	0.0127066	23	25	25	bridging integrator 1 [Source:HGNC Symbol;Acc:HGNC:1052]	0	0
STAG3	7	100177563	100221488	Muscle_Skeletal	-3.55283	-0.128701	0.000381113	0.103894	0.169185	7.13512e-19	18	19	19	stromal antigen 3 [Source:HGNC Symbol;Acc:HGNC:11356]	0	0
SLC2A11	22	23856703	23886309	Cells_Transformed_fibroblasts	3.55278	0.0885949	0.000381189	0.24657	0.331258	2.84281e-25	35	40	40	solute carrier family 2 member 11 [Source:HGNC Symbol;Acc:HGNC:14239]	0	0
SLC9A8	20	49812713	49892242	Muscle_Skeletal	3.55268	0.129529	0.000381333	0.0929356	0.0670633	8.37628e-08	46	47	47	solute carrier family 9 member A8 [Source:HGNC Symbol;Acc:HGNC:20728]	0	0
MVB12B	9	126326849	126507041	Colon_Transverse	-3.55229	-0.318626	0.000381891	0.0126901	0.0367852	0.00650559	20	20	20	multivesicular body subunit 12B [Source:HGNC Symbol;Acc:HGNC:23368]	0	0
SPATA7	14	88384924	88470350	Brain_Nucleus_accumbens_basal_ganglia	-3.54864	-0.0718864	0.00038723	0.320127	0.488093	1.87682e-19	16	16	16	spermatogenesis associated 7 [Source:HGNC Symbol;Acc:HGNC:20423]	0	0
HLA-DQB1	6	32659467	32668383	Vagina	3.54678	0.261861	0.000389971	0.105576	0.560469	5.60076e-18	8	87	87	major histocompatibility complex, class II, DQ beta 1 [Source:HGNC Symbol;Acc:HGNC:4944]	0	0
GTF3C5	9	133030675	133058503	Brain_Cerebellar_Hemisphere	-3.54548	-0.16151	0.000391894	0.0734566	0.0776158	0.00310937	30	31	31	general transcription factor IIIC subunit 5 [Source:HGNC Symbol;Acc:HGNC:4668]	0	0
NAAA	4	75913657	75941051	Brain_Anterior_cingulate_cortex_BA24	3.54514	0.12634	0.000392412	0.0921233	0.156918	4.47059e-05	17	17	17	N-acylethanolamine acid amidase [Source:HGNC Symbol;Acc:HGNC:736]	0	0
NDUFA2	5	140638740	140647785	Muscle_Skeletal	-3.54446	-0.246362	0.000393426	0.0275122	0.0499477	4.34827e-06	25	25	25	NADH:ubiquinone oxidoreductase subunit A2 [Source:HGNC Symbol;Acc:HGNC:7685]	0	0
MTMR11	1	149928651	149936869	Skin_Not_Sun_Exposed_Suprapubic	3.54235	0.220192	0.000396579	0.0354322	0.0536567	9.85664e-05	10	10	10	myotubularin related protein 11 [Source:HGNC Symbol;Acc:HGNC:24307]	0	0
SPPL2A	15	50702266	50765808	Adrenal_Gland	-3.54157	-0.171707	0.000397748	0.0558316	0.0904471	0.000261027	24	24	24	signal peptide peptidase like 2A [Source:HGNC Symbol;Acc:HGNC:30227]	0	0
PVR	19	44643798	44663583	Artery_Tibial	-3.54148	-0.228383	0.000397883	0.041198	0.0451332	0.000116181	15	15	15	poliovirus receptor [Source:HGNC Symbol;Acc:HGNC:9705]	1	0
DCUN1D3	16	20854925	20900384	Esophagus_Mucosa	3.53921	0.198706	0.000401331	0.0397402	0.0606121	1.5755e-05	10	12	12	defective in cullin neddylation 1 domain containing 3 [Source:HGNC Symbol;Acc:HGNC:28734]	0	0
SPATA7	14	88384924	88470350	Adipose_Subcutaneous	-3.53792	-0.208652	0.000403291	0.0373812	0.0560057	1.55638e-05	16	18	18	spermatogenesis associated 7 [Source:HGNC Symbol;Acc:HGNC:20423]	0	0
SPATA7	14	88384924	88470350	Muscle_Skeletal	-3.53715	-0.157668	0.00040447	0.0630169	0.0974377	4.73428e-11	21	21	21	spermatogenesis associated 7 [Source:HGNC Symbol;Acc:HGNC:20423]	0	0
SPATA7	14	88384924	88470350	Nerve_Tibial	-3.53563	-0.174838	0.000406803	0.0516906	0.132916	2.48077e-11	32	32	32	spermatogenesis associated 7 [Source:HGNC Symbol;Acc:HGNC:20423]	0	0
TMEM173	5	139475534	139482935	Artery_Coronary	3.53435	0.226564	0.000408786	0.041076	0.032759	0.0456087	15	16	16	transmembrane protein 173 [Source:HGNC Symbol;Acc:HGNC:27962]	0	0
KRT6C	12	52468516	52473785	Heart_Atrial_Appendage	-3.5333	-0.233135	0.00041041	0.0320734	0.0213773	0.0286943	26	27	27	keratin 6C [Source:HGNC Symbol;Acc:HGNC:20406]	0	0
SCIMP	17	5208961	5234860	Artery_Coronary	3.53243	0.305253	0.000411752	0.019028	0.0580533	0.0073489	14	14	14	SLP adaptor and CSK interacting membrane protein [Source:HGNC Symbol;Acc:HGNC:33504]	0	0
PCDHA10	5	140855883	141012344	Adipose_Subcutaneous	3.53099	0.192783	0.000414003	0.0492278	0.103978	2.51195e-09	18	18	18	protocadherin alpha 10 [Source:HGNC Symbol;Acc:HGNC:8664]	0	0
CCDC116	22	21632716	21637327	Skin_Sun_Exposed_Lower_leg	3.52984	0.208198	0.000415811	0.0326973	0.129163	2.10639e-12	24	26	26	coiled-coil domain containing 116 [Source:HGNC Symbol;Acc:HGNC:26688]	0	0
MTCH2	11	47617315	47642623	Brain_Cortex	-3.52837	-0.0934303	0.000418134	0.15804	0.279762	4.48415e-10	47	54	54	mitochondrial carrier 2 [Source:HGNC Symbol;Acc:HGNC:17587]	0	0
C1QTNF4	11	47589664	47594659	Heart_Left_Ventricle	3.52712	0.121005	0.000420104	0.0997075	0.141608	2.7579e-09	17	20	20	C1q and TNF related 4 [Source:HGNC Symbol;Acc:HGNC:14346]	0	0
HLA-DQB2	6	32756098	32763534	Spleen	-3.52658	-0.89137	0.000420966	0.015606	0.625221	3.3249e-36	6	42	42	major histocompatibility complex, class II, DQ beta 2 [Source:HGNC Symbol;Acc:HGNC:4945]	0	0
PCDHA4	5	140806929	141012344	Esophagus_Muscularis	3.52589	0.165107	0.000422068	0.0597913	0.127129	3.91115e-10	5	5	5	protocadherin alpha 4 [Source:HGNC Symbol;Acc:HGNC:8670]	0	0
CRTC3	15	90529925	90645345	Artery_Aorta	3.52577	0.628643	0.000422259	0.00480317	0.155729	1.72266e-10	11	12	12	CREB regulated transcription coactivator 3 [Source:HGNC Symbol;Acc:HGNC:26148]	0	0
CLEC18C	16	70173322	70187361	Adrenal_Gland	-3.52431	-0.0821752	0.000424587	0.244632	0.300225	2.24719e-14	24	24	24	C-type lectin domain family 18 member C [Source:HGNC Symbol;Acc:HGNC:28538]	0	0
C17orf107	17	4899418	4902932	Small_Intestine_Terminal_Ileum	3.52412	0.211571	0.000424891	0.0326757	0.0739399	0.00572217	9	10	10	chromosome 17 open reading frame 107 [Source:HGNC Symbol;Acc:HGNC:37238]	0	0
ZBTB48	1	6580001	6589280	Adipose_Visceral_Omentum	-3.52227	-0.180298	0.000427862	0.0657379	0.0348938	0.00200596	35	38	38	zinc finger and BTB domain containing 48 [Source:HGNC Symbol;Acc:HGNC:4930]	0	0
HLA-DQA2	6	32741342	32747215	Cells_EBV-transformed_lymphocytes	-3.52211	-2.3695	0.000428119	0.0023592	0.699652	4.5022e-29	2	18	18	major histocompatibility complex, class II, DQ alpha 2 [Source:HGNC Symbol;Acc:HGNC:4943]	0	0
CCDC116	22	21632716	21637327	Brain_Cerebellum	3.52145	0.118246	0.000429198	0.105095	0.213264	2.17329e-08	29	30	30	coiled-coil domain containing 116 [Source:HGNC Symbol;Acc:HGNC:26688]	0	0
CRNN	1	152409243	152414263	Brain_Anterior_cingulate_cortex_BA24	-3.52116	-0.152209	0.000429667	0.0923526	0.0807332	0.00465957	60	61	61	cornulin [Source:HGNC Symbol;Acc:HGNC:1230]	0	0
MED13	17	61942605	62065282	Artery_Tibial	-3.52111	-0.133784	0.00042975	0.0897389	0.046543	8.54786e-05	48	53	53	mediator complex subunit 13 [Source:HGNC Symbol;Acc:HGNC:22474]	0	0
CCDC116	22	21632716	21637327	Breast_Mammary_Tissue	3.5208	0.15814	0.000430247	0.0551179	0.133696	5.9963e-08	23	23	23	coiled-coil domain containing 116 [Source:HGNC Symbol;Acc:HGNC:26688]	0	0
B3GALT4	6	33277132	33284832	Muscle_Skeletal	3.52025	0.707088	0.000431134	0.00315171	0.0565649	8.54338e-07	12	33	33	beta-1,3-galactosyltransferase 4 [Source:HGNC Symbol;Acc:HGNC:919]	0	0
CCDC116	22	21632716	21637327	Colon_Sigmoid	3.51993	0.116538	0.000431657	0.119428	0.262757	7.76434e-14	27	29	29	coiled-coil domain containing 116 [Source:HGNC Symbol;Acc:HGNC:26688]	0	0
KAT8	16	31115754	31131393	Pancreas	-3.51867	-0.108791	0.000433709	0.148145	0.181119	3.50004e-09	28	32	32	lysine acetyltransferase 8 [Source:HGNC Symbol;Acc:HGNC:17933]	0	0
NPEPPS	17	47522942	47623276	Lung	3.51861	0.39045	0.000433814	0.0118633	0.0398992	0.000280299	14	15	15	aminopeptidase puromycin sensitive [Source:HGNC Symbol;Acc:HGNC:7900]	0	0
PCDHA1	5	140786136	141012347	Brain_Cerebellar_Hemisphere	-3.51742	-0.149071	0.000435757	0.0691655	0.131193	0.000120513	59	61	61	protocadherin alpha 1 [Source:HGNC Symbol;Acc:HGNC:8663]	0	0
PCDHA4	5	140806929	141012344	Brain_Caudate_basal_ganglia	3.5162	0.281855	0.000437774	0.0200406	0.0778326	0.00251882	27	30	30	protocadherin alpha 4 [Source:HGNC Symbol;Acc:HGNC:8670]	0	0
PCDHA3	5	140801028	141012344	Brain_Cerebellar_Hemisphere	-3.51527	-0.0836244	0.000439299	0.231593	0.31359	1.51192e-10	78	84	84	protocadherin alpha 3 [Source:HGNC Symbol;Acc:HGNC:8669]	0	0
OAS1	12	112906777	112933222	Esophagus_Mucosa	3.51452	0.177964	0.000440549	0.0494444	0.109562	2.62162e-09	20	20	20	2'-5'-oligoadenylate synthetase 1 [Source:HGNC Symbol;Acc:HGNC:8086]	0	0
ERCC1	19	45407333	45478828	Adipose_Visceral_Omentum	-3.51337	-0.129756	0.000442465	0.11144	0.0842642	1.29848e-06	46	53	53	ERCC excision repair 1, endonuclease non-catalytic subunit [Source:HGNC Symbol;Acc:HGNC:3433]	0	0
POLR2E	19	1086579	1095380	Artery_Aorta	3.51241	0.0774652	0.000444061	0.305827	0.504923	1.48229e-41	24	29	29	RNA polymerase II subunit E [Source:HGNC Symbol;Acc:HGNC:9192]	0	0
FCER1G	1	161215234	161220699	Muscle_Skeletal	-3.50942	-0.332546	0.000449088	0.015235	0.0295522	0.000425223	11	11	11	Fc fragment of IgE receptor Ig [Source:HGNC Symbol;Acc:HGNC:3611]	0	0
WBP2NL	22	41998725	42058456	Skin_Not_Sun_Exposed_Suprapubic	3.50922	0.120364	0.000449427	0.110212	0.124296	1.15667e-09	24	24	24	WBP2 N-terminal like [Source:HGNC Symbol;Acc:HGNC:28389]	0	0
PCDHA4	5	140806929	141012344	Nerve_Tibial	3.50787	0.233747	0.000451704	0.0285511	0.0703887	3.13083e-06	27	29	29	protocadherin alpha 4 [Source:HGNC Symbol;Acc:HGNC:8670]	0	0
PCDHA7	5	140834248	141012344	Esophagus_Gastroesophageal_Junction	3.50773	0.230812	0.00045194	0.0270719	0.0813293	8.81205e-05	11	11	11	protocadherin alpha 7 [Source:HGNC Symbol;Acc:HGNC:8673]	0	0
IK	5	140647058	140662479	Lung	3.5068	0.239495	0.000453531	0.02638	0.0721533	6.42492e-07	24	24	24	IK cytokine, down-regulator of HLA II [Source:HGNC Symbol;Acc:HGNC:5958]	0	0
SNX31	8	100572882	100663415	Small_Intestine_Terminal_Ileum	3.50619	0.0522528	0.000454573	0.500086	0.316586	4.80279e-10	91	94	94	sorting nexin 31 [Source:HGNC Symbol;Acc:HGNC:28605]	0	0
LIN52	14	74084796	74201235	Esophagus_Muscularis	3.50575	0.176369	0.000455318	0.0472239	0.0535129	8.91783e-05	39	39	39	lin-52 DREAM MuvB core complex component [Source:HGNC Symbol;Acc:HGNC:19856]	0	0
PSMB1	6	170535117	170553341	Heart_Left_Ventricle	-3.50428	-0.179462	0.000457851	0.0647918	0.0831542	9.45076e-06	23	24	24	proteasome subunit beta 1 [Source:HGNC Symbol;Acc:HGNC:9537]	0	0
SH3YL1	2	217730	266398	Colon_Sigmoid	-3.50394	-0.0758945	0.000458429	0.267153	0.246758	6.19027e-13	59	60	60	SH3 and SYLF domain containing 1 [Source:HGNC Symbol;Acc:HGNC:29546]	0	0
YDJC	22	21628089	21630064	Adipose_Subcutaneous	-3.50384	-0.59861	0.000458594	0.00441475	0.0549875	2.27218e-05	5	8	8	YdjC chitooligosaccharide deacetylase homolog [Source:HGNC Symbol;Acc:HGNC:27158]	0	0
PCDHA3	5	140801028	141012344	Brain_Cerebellum	-3.50264	-0.140276	0.000460677	0.081705	0.145795	3.33388e-06	29	30	30	protocadherin alpha 3 [Source:HGNC Symbol;Acc:HGNC:8669]	0	0
NAGPA	16	5024844	5034141	Colon_Transverse	3.50263	0.153568	0.000460688	0.0689413	0.0868633	1.63515e-05	29	34	34	N-acetylglucosamine-1-phosphodiester alpha-N-acetylglucosaminidase [Source:HGNC Symbol;Acc:HGNC:17378]	0	0
HLA-DQA1	6	32628179	32647062	Colon_Transverse	3.50001	0.373732	0.000465245	0.0196337	0.184126	8.34743e-11	4	31	31	major histocompatibility complex, class II, DQ alpha 1 [Source:HGNC Symbol;Acc:HGNC:4942]	0	0
MAPK8IP1	11	45885651	45906465	Whole_Blood	3.49915	0.104501	0.000466746	0.135797	0.237035	1.46363e-20	10	10	10	mitogen-activated protein kinase 8 interacting protein 1 [Source:HGNC Symbol;Acc:HGNC:6882]	0	0
C1QTNF4	11	47589664	47594659	Cells_EBV-transformed_lymphocytes	3.49806	0.105478	0.000468663	0.120802	0.243931	8.58284e-07	20	21	21	C1q and TNF related 4 [Source:HGNC Symbol;Acc:HGNC:14346]	0	0
NME8	7	37848597	37900401	Liver	3.49798	0.345799	0.000468794	0.0119216	0.0538834	0.00894645	12	12	12	NME/NM23 family member 8 [Source:HGNC Symbol;Acc:HGNC:16473]	0	0
SH3YL1	2	217730	266398	Colon_Transverse	3.49645	0.131638	0.000471498	0.0765419	0.151179	8.945e-09	17	17	17	SH3 and SYLF domain containing 1 [Source:HGNC Symbol;Acc:HGNC:29546]	0	0
ELL	19	18442663	18522127	Whole_Blood	3.49607	0.1068	0.000472163	0.129216	0.21352	1.48323e-18	47	51	51	elongation factor for RNA polymerase II [Source:HGNC Symbol;Acc:HGNC:23114]	0	0
COLCA2	11	111298555	111308735	Liver	3.49336	0.256745	0.000476979	0.0281555	0.06346	0.00407583	7	8	8	colorectal cancer associated 2 [Source:HGNC Symbol;Acc:HGNC:26978]	0	0
PSMC3	11	47418769	47426473	Lung	-3.49291	-0.268099	0.000477786	0.0195666	0.0413867	0.000180322	25	28	28	proteasome 26S subunit, ATPase 3 [Source:HGNC Symbol;Acc:HGNC:9549]	0	0
DNAH5	5	13690331	13944543	Colon_Sigmoid	3.49153	0.170016	0.000480254	0.0562321	0.114392	3.62474e-06	16	18	18	dynein axonemal heavy chain 5 [Source:HGNC Symbol;Acc:HGNC:2950]	0	0
CAMK4	5	111223653	111494886	Brain_Cerebellar_Hemisphere	3.49044	0.0936899	0.000482218	0.156801	0.203333	1.08865e-06	13	13	13	calcium/calmodulin dependent protein kinase IV [Source:HGNC Symbol;Acc:HGNC:1464]	0	0
NDUFAF6	8	94895767	95116455	Brain_Cerebellar_Hemisphere	3.48981	0.173835	0.000483363	0.0436911	0.0625825	0.00936436	17	17	17	NADH:ubiquinone oxidoreductase complex assembly factor 6 [Source:HGNC Symbol;Acc:HGNC:28625]	0	0
ZNF112	19	44326555	44367217	Esophagus_Mucosa	3.48855	0.107648	0.000485647	0.138327	0.0804404	5.82985e-07	77	80	80	zinc finger protein 112 [Source:HGNC Symbol;Acc:HGNC:12892]	0	0
KAT8	16	31115754	31131393	Heart_Atrial_Appendage	-3.48371	-0.106523	0.000494506	0.128234	0.22578	2.40957e-14	14	15	15	lysine acetyltransferase 8 [Source:HGNC Symbol;Acc:HGNC:17933]	0	0
ALPK3	15	84816680	84873482	Pancreas	-3.4828	-0.519482	0.000496191	0.00484626	0.0251854	0.0379196	9	11	11	alpha kinase 3 [Source:HGNC Symbol;Acc:HGNC:17574]	0	0
FGFR2	10	121478334	121598458	Artery_Coronary	3.48257	0.16553	0.000496632	0.0571094	0.126037	4.94495e-05	11	12	12	fibroblast growth factor receptor 2 [Source:HGNC Symbol;Acc:HGNC:3689]	0	0
ACP1	2	264140	278283	Esophagus_Muscularis	3.47868	0.255113	0.000503882	0.0272653	0.0205106	0.0168122	23	23	23	acid phosphatase 1, soluble [Source:HGNC Symbol;Acc:HGNC:122]	0	0
BLOC1S3	19	45178745	45181801	Thyroid	3.47791	0.233778	0.000505343	0.0284257	0.0787153	1.13224e-07	13	13	13	biogenesis of lysosomal organelles complex 1 subunit 3 [Source:HGNC Symbol;Acc:HGNC:20914]	1	0
STAG3	7	100177563	100221488	Pituitary	-3.47754	-0.284505	0.000506036	0.0217825	0.0650752	0.00266371	7	7	7	stromal antigen 3 [Source:HGNC Symbol;Acc:HGNC:11356]	0	0
AGBL2	11	47659591	47715389	Brain_Cortex	3.47665	0.219261	0.000507716	0.0319326	0.0770159	0.00318923	12	12	12	ATP/GTP binding protein like 2 [Source:HGNC Symbol;Acc:HGNC:26296]	0	0
HCAR2	12	122701293	122703343	Skin_Not_Sun_Exposed_Suprapubic	-3.47652	-0.146461	0.000507961	0.0754714	0.10978	8.37401e-09	31	40	40	hydroxycarboxylic acid receptor 2 [Source:HGNC Symbol;Acc:HGNC:24827]	0	0
PCDHA10	5	140855883	141012344	Thyroid	3.47578	0.0979192	0.000509364	0.155946	0.175781	1.34234e-16	27	27	27	protocadherin alpha 10 [Source:HGNC Symbol;Acc:HGNC:8664]	0	0
UBE2L3	22	21549447	21624034	Nerve_Tibial	-3.47569	-0.400511	0.000509548	0.010634	0.0231629	0.0081787	8	10	10	ubiquitin conjugating enzyme E2 L3 [Source:HGNC Symbol;Acc:HGNC:12488]	0	0
DUSP3	17	43766121	43778988	Breast_Mammary_Tissue	3.47538	0.259156	0.000510132	0.0293254	0.0259443	0.0209632	16	16	16	dual specificity phosphatase 3 [Source:HGNC Symbol;Acc:HGNC:3069]	0	0
CD46	1	207752057	207795513	Brain_Hippocampus	-3.47282	-0.0746455	0.000515029	0.256446	0.0875833	0.0047485	55	58	58	CD46 molecule [Source:HGNC Symbol;Acc:HGNC:6953]	0	0
SPATA7	14	88384924	88470350	Prostate	-3.47281	-0.356479	0.00051504	0.0139097	0.079792	0.00334448	7	7	7	spermatogenesis associated 7 [Source:HGNC Symbol;Acc:HGNC:20423]	0	0
SPPL2A	15	50702266	50765808	Adipose_Subcutaneous	-3.47229	-0.0878088	0.000516048	0.222889	0.2214	5.94528e-20	65	67	67	signal peptide peptidase like 2A [Source:HGNC Symbol;Acc:HGNC:30227]	0	0
HIST1H2BD	6	26158146	26171349	Stomach	-3.47184	-0.125328	0.000516898	0.101663	0.0968741	8.98071e-06	37	39	39	histone cluster 1 H2B family member d [Source:HGNC Symbol;Acc:HGNC:4747]	0	0
ZYX	7	143381080	143391111	Skin_Not_Sun_Exposed_Suprapubic	-3.47136	-0.266864	0.000517831	0.0211367	0.0456214	0.000301472	12	12	12	zyxin [Source:HGNC Symbol;Acc:HGNC:13200]	0	0
ELL	19	18442663	18522127	Esophagus_Mucosa	3.47078	0.408952	0.000518948	0.00860045	0.0170029	0.0235809	3	5	5	elongation factor for RNA polymerase II [Source:HGNC Symbol;Acc:HGNC:23114]	0	0
SF3A2	19	2236504	2248679	Testis	3.47044	0.369337	0.000519608	0.0140675	0.043774	0.00452698	9	10	10	splicing factor 3a subunit 2 [Source:HGNC Symbol;Acc:HGNC:10766]	0	0
SPPL2A	15	50702266	50765808	Artery_Coronary	-3.46934	-0.149911	0.000521747	0.0781662	0.182996	3.97601e-07	20	20	20	signal peptide peptidase like 2A [Source:HGNC Symbol;Acc:HGNC:30227]	0	0
FPR1	19	51745172	51804110	Spleen	-3.46721	-0.201424	0.000525886	0.0409028	0.12089	0.000172913	11	12	12	formyl peptide receptor 1 [Source:HGNC Symbol;Acc:HGNC:3826]	0	0
IK	5	140647058	140662479	Breast_Mammary_Tissue	3.4652	0.138102	0.000529842	0.0847362	0.12865	4.07377e-08	25	26	26	IK cytokine, down-regulator of HLA II [Source:HGNC Symbol;Acc:HGNC:5958]	0	0
MADD	11	47269161	47330031	Spleen	-3.46453	-0.243509	0.000531166	0.020409	0.043428	0.0273295	4	4	4	MAP kinase activating death domain [Source:HGNC Symbol;Acc:HGNC:6766]	0	0
CHRNE	17	4897774	4903074	Uterus	3.46324	0.115132	0.000533711	0.10682	0.0574149	0.0426342	26	29	29	cholinergic receptor nicotinic epsilon subunit [Source:HGNC Symbol;Acc:HGNC:1966]	0	0
KNOP1	16	19701934	19718235	Brain_Hypothalamus	-3.46249	-0.0745599	0.000535202	0.325618	0.219035	6.40043e-07	32	35	35	lysine rich nucleolar protein 1 [Source:HGNC Symbol;Acc:HGNC:34404]	0	0
PSMC3	11	47418769	47426473	Artery_Tibial	-3.46224	-0.235008	0.000535695	0.0247452	0.0820391	1.46642e-07	21	24	24	proteasome 26S subunit, ATPase 3 [Source:HGNC Symbol;Acc:HGNC:9549]	0	0
ARHGAP11A	15	32615144	32639949	Brain_Caudate_basal_ganglia	3.46195	0.189381	0.000536274	0.0607483	0.0459239	0.0120354	20	20	20	Rho GTPase activating protein 11A [Source:HGNC Symbol;Acc:HGNC:15783]	0	0
EFCAB13	17	47323290	47441312	Nerve_Tibial	-3.46165	-0.0771846	0.000536877	0.251594	0.331101	5.61641e-30	32	35	35	EF-hand calcium binding domain 13 [Source:HGNC Symbol;Acc:HGNC:26864]	0	0
ZNF19	16	71464555	71565089	Minor_Salivary_Gland	3.4601	0.13722	0.000539982	0.0838207	0.144983	0.00118445	13	14	14	zinc finger protein 19 [Source:HGNC Symbol;Acc:HGNC:12981]	0	0
ZNF180	19	44474428	44500524	Colon_Sigmoid	3.45859	0.223801	0.000543001	0.0463505	0.0776385	0.000112392	19	23	23	zinc finger protein 180 [Source:HGNC Symbol;Acc:HGNC:12970]	1	0
POLR2E	19	1086579	1095380	Brain_Nucleus_accumbens_basal_ganglia	3.45738	0.14196	0.000545446	0.104463	0.264876	1.47479e-09	7	7	7	RNA polymerase II subunit E [Source:HGNC Symbol;Acc:HGNC:9192]	0	0
WBP2NL	22	41998725	42058456	Esophagus_Gastroesophageal_Junction	3.45707	0.245256	0.000546077	0.0210994	0.0958719	2.35434e-05	7	8	8	WBP2 N-terminal like [Source:HGNC Symbol;Acc:HGNC:28389]	0	0
PCDHA2	5	140794852	141012344	Colon_Transverse	3.45651	0.235979	0.000547219	0.0313822	0.038239	0.00553479	37	37	37	protocadherin alpha 2 [Source:HGNC Symbol;Acc:HGNC:8668]	0	0
KAT8	16	31115754	31131393	Cells_EBV-transformed_lymphocytes	-3.45555	-0.0857753	0.000549165	0.228134	0.360403	1.17336e-10	12	14	14	lysine acetyltransferase 8 [Source:HGNC Symbol;Acc:HGNC:17933]	0	0
IK	5	140647058	140662479	Artery_Tibial	3.45447	0.139224	0.000551375	0.0799578	0.126962	2.38088e-11	39	40	40	IK cytokine, down-regulator of HLA II [Source:HGNC Symbol;Acc:HGNC:5958]	0	0
HLA-DQB1	6	32659467	32668383	Skin_Sun_Exposed_Lower_leg	3.45306	0.275176	0.000554264	0.107501	0.668466	1.29058e-101	6	33	33	major histocompatibility complex, class II, DQ beta 1 [Source:HGNC Symbol;Acc:HGNC:4944]	0	0
MUC6	11	1012821	1036706	Skin_Not_Sun_Exposed_Suprapubic	-3.45287	-0.262038	0.000554663	0.0254222	0.0182924	0.0239268	26	31	31	mucin 6, oligomeric mucus/gel-forming [Source:HGNC Symbol;Acc:HGNC:7517]	0	0
PSMC3	11	47418769	47426473	Pancreas	-3.45282	-0.125792	0.000554768	0.0893374	0.174067	8.06935e-09	15	17	17	proteasome 26S subunit, ATPase 3 [Source:HGNC Symbol;Acc:HGNC:9549]	0	0
GNRHR	4	67739328	67754360	Skin_Not_Sun_Exposed_Suprapubic	-3.45207	-0.194137	0.000556304	0.0405334	0.0857793	3.62567e-07	24	26	26	gonadotropin releasing hormone receptor [Source:HGNC Symbol;Acc:HGNC:4421]	0	0
SPARCL1	4	87473335	87531061	Prostate	-3.4509	-0.131877	0.000558728	0.0927367	0.0711816	0.00493574	27	28	28	SPARC like 1 [Source:HGNC Symbol;Acc:HGNC:11220]	0	0
KAT8	16	31115754	31131393	Muscle_Skeletal	-3.45074	-0.137142	0.000559044	0.0760836	0.121609	1.57434e-13	15	17	17	lysine acetyltransferase 8 [Source:HGNC Symbol;Acc:HGNC:17933]	0	0
RTN2	19	45485289	45497061	Heart_Atrial_Appendage	-3.45064	-0.225284	0.000559269	0.0892382	0.0740375	2.57764e-05	38	44	44	reticulon 2 [Source:HGNC Symbol;Acc:HGNC:10468]	0	0
WBP2NL	22	41998725	42058456	Adipose_Subcutaneous	3.45048	0.281194	0.000559584	0.0164654	0.0563636	1.09161e-05	7	7	7	WBP2 N-terminal like [Source:HGNC Symbol;Acc:HGNC:28389]	0	0
HLA-DQA1	6	32628179	32647062	Whole_Blood	3.44932	0.583815	0.000562001	0.0150337	0.225985	1.29429e-19	4	10	10	major histocompatibility complex, class II, DQ alpha 1 [Source:HGNC Symbol;Acc:HGNC:4942]	0	0
LTBP4	19	40592883	40629818	Cells_Transformed_fibroblasts	-3.44925	-0.151793	0.000562141	0.0788532	0.116398	3.00379e-08	22	26	26	latent transforming growth factor beta binding protein 4 [Source:HGNC Symbol;Acc:HGNC:6717]	0	0
HLA-DQA1	6	32628179	32647062	Brain_Cortex	3.44874	6.40285	0.0005632	6.12485e-05	0.122889	0.00013766	1	28	28	major histocompatibility complex, class II, DQ alpha 1 [Source:HGNC Symbol;Acc:HGNC:4942]	0	0
NAAA	4	75913657	75941051	Small_Intestine_Terminal_Ileum	3.44829	0.122922	0.000564142	0.118946	0.222514	4.14142e-07	27	29	29	N-acylethanolamine acid amidase [Source:HGNC Symbol;Acc:HGNC:736]	0	0
SPPL2A	15	50702266	50765808	Brain_Frontal_Cortex_BA9	-3.44792	-0.185615	0.000564922	0.0559163	0.161212	2.63225e-05	36	36	36	signal peptide peptidase like 2A [Source:HGNC Symbol;Acc:HGNC:30227]	0	0
HLA-DQB1	6	32659467	32668383	Prostate	3.44756	0.30585	0.00056568	0.0686661	0.526014	1.88494e-21	3	12	12	major histocompatibility complex, class II, DQ beta 1 [Source:HGNC Symbol;Acc:HGNC:4944]	0	0
ZNF177	19	9363020	9382617	Adipose_Subcutaneous	-3.44735	-0.878319	0.000566109	0.00203255	0.198971	7.70497e-18	5	8	8	zinc finger protein 177 [Source:HGNC Symbol;Acc:HGNC:12966]	0	0
FCGR1A	1	149782671	149792518	Colon_Transverse	3.44583	0.595646	0.000569316	0.00486941	0.0428165	0.00240647	3	12	12	Fc fragment of IgG receptor Ia [Source:HGNC Symbol;Acc:HGNC:3613]	0	0
PCDHA11	5	140868183	141012344	Testis	-3.4454	-0.0639504	0.000570218	0.371574	0.479949	2.69702e-31	78	82	82	protocadherin alpha 11 [Source:HGNC Symbol;Acc:HGNC:8665]	0	0
TMPRSS11A	4	67909385	67964140	Esophagus_Mucosa	3.44493	0.107715	0.000571213	0.126926	0.188729	1.34489e-16	33	36	36	transmembrane protease, serine 11A [Source:HGNC Symbol;Acc:HGNC:27954]	0	0
CYP3A7	7	99705037	99735196	Adrenal_Gland	3.44476	0.124908	0.000571571	0.11588	0.0988737	0.000100911	23	26	26	cytochrome P450 family 3 subfamily A member 7 [Source:HGNC Symbol;Acc:HGNC:2640]	0	0
CCDC116	22	21632716	21637327	Adrenal_Gland	3.44411	0.245996	0.000572932	0.0263127	0.080319	0.000509766	7	7	7	coiled-coil domain containing 116 [Source:HGNC Symbol;Acc:HGNC:26688]	0	0
EMG1	12	6970893	6979941	Whole_Blood	3.44291	0.86173	0.000575484	0.00318904	0.0188102	0.0161231	4	5	5	EMG1, N1-specific pseudouridine methyltransferase [Source:HGNC Symbol;Acc:HGNC:16912]	0	0
PVRIG	7	100218241	100221490	Muscle_Skeletal	-3.44283	-0.108098	0.000575662	0.134249	0.125117	5.06549e-14	36	43	43	poliovirus receptor related immunoglobulin domain containing [Source:HGNC Symbol;Acc:HGNC:32190]	0	0
PAPSS1	4	107590276	107720452	Testis	-3.44219	-0.0807304	0.000577027	0.23246	0.365061	9.71626e-21	10	10	10	3'-phosphoadenosine 5'-phosphosulfate synthase 1 [Source:HGNC Symbol;Acc:HGNC:8603]	0	0
HARS2	5	140691426	140699291	Heart_Left_Ventricle	3.44174	0.287341	0.000577983	0.0178556	0.050457	0.000612448	8	8	8	histidyl-tRNA synthetase 2, mitochondrial [Source:HGNC Symbol;Acc:HGNC:4817]	0	0
NLRP2	19	54953130	55001142	Stomach	3.44145	0.147972	0.000578608	0.113312	0.160892	5.67554e-09	21	28	28	NLR family pyrin domain containing 2 [Source:HGNC Symbol;Acc:HGNC:22948]	0	0
HLA-DQB1	6	32659467	32668383	Adipose_Subcutaneous	3.44127	0.306176	0.000578985	0.0847496	0.556457	2.98875e-66	10	40	40	major histocompatibility complex, class II, DQ beta 1 [Source:HGNC Symbol;Acc:HGNC:4944]	0	0
HLA-DQB2	6	32756098	32763534	Breast_Mammary_Tissue	-3.43978	-0.297952	0.00058218	0.0702219	0.577106	3.84095e-45	12	74	74	major histocompatibility complex, class II, DQ beta 2 [Source:HGNC Symbol;Acc:HGNC:4945]	0	0
GP6	19	55013705	55038264	Muscle_Skeletal	3.43753	0.32908	0.00058705	0.0168169	0.0345345	0.000139552	8	8	8	glycoprotein VI platelet [Source:HGNC Symbol;Acc:HGNC:14388]	0	0
FLNB	3	58008400	58172251	Ovary	3.43666	0.322295	0.000588932	0.015524	0.0624817	0.0119905	20	21	21	filamin B [Source:HGNC Symbol;Acc:HGNC:3755]	0	0
GPR132	14	105049389	105065445	Testis	-3.43633	-0.194367	0.000589658	0.0491969	0.0853898	5.82155e-05	18	22	22	G protein-coupled receptor 132 [Source:HGNC Symbol;Acc:HGNC:17482]	0	0
HPS5	11	18278668	18322198	Skin_Not_Sun_Exposed_Suprapubic	3.43484	0.220745	0.000592901	0.0295764	0.0450478	0.000355935	18	20	20	HPS5, biogenesis of lysosomal organelles complex 2 subunit 2 [Source:HGNC Symbol;Acc:HGNC:17022]	0	0
SPATA7	14	88384924	88470350	Brain_Hypothalamus	-3.43449	-0.0892865	0.000593678	0.187275	0.37954	9.45633e-12	19	20	20	spermatogenesis associated 7 [Source:HGNC Symbol;Acc:HGNC:20423]	0	0
NAAA	4	75913657	75941051	Heart_Left_Ventricle	3.43377	0.074348	0.00059526	0.26833	0.30555	1.56105e-20	74	76	76	N-acylethanolamine acid amidase [Source:HGNC Symbol;Acc:HGNC:736]	0	0
PRR13	12	53441605	53446645	Adipose_Subcutaneous	-3.43324	-0.115592	0.00059642	0.137653	0.204795	8.64501e-19	29	33	33	proline rich 13 [Source:HGNC Symbol;Acc:HGNC:24528]	0	0
HLA-DQB1	6	32659467	32668383	Esophagus_Gastroesophageal_Junction	3.43279	0.312958	0.000597404	0.0760239	0.572103	3.34987e-39	2	17	17	major histocompatibility complex, class II, DQ beta 1 [Source:HGNC Symbol;Acc:HGNC:4944]	0	0
PCDHA4	5	140806929	141012344	Artery_Tibial	3.43277	0.110551	0.000597457	0.120603	0.155493	1.03455e-13	28	28	28	protocadherin alpha 4 [Source:HGNC Symbol;Acc:HGNC:8670]	0	0
MED13	17	61942605	62065282	Adipose_Subcutaneous	-3.43132	-0.184921	0.000600645	0.0493288	0.0926251	1.54485e-08	25	25	25	mediator complex subunit 13 [Source:HGNC Symbol;Acc:HGNC:22474]	0	0
FKRP	19	46746046	46776988	Muscle_Skeletal	-3.43107	-0.0777407	0.000601215	0.241394	0.290954	2.49761e-34	44	49	49	fukutin related protein [Source:HGNC Symbol;Acc:HGNC:17997]	0	0
SH3YL1	2	217730	266398	Pancreas	3.43061	0.0617027	0.000602221	0.360491	0.515433	2.22083e-31	19	19	19	SH3 and SYLF domain containing 1 [Source:HGNC Symbol;Acc:HGNC:29546]	0	0
CHRNE	17	4897774	4903074	Vagina	3.4303	0.0727183	0.000602918	0.260425	0.160226	6.75506e-05	62	68	68	cholinergic receptor nicotinic epsilon subunit [Source:HGNC Symbol;Acc:HGNC:1966]	0	0
GRIN3B	19	1000419	1009732	Colon_Transverse	-3.43024	-0.104859	0.00060304	0.214722	0.19281	1.97408e-11	47	66	66	glutamate ionotropic receptor NMDA type subunit 3B [Source:HGNC Symbol;Acc:HGNC:16768]	0	0
PCDHA10	5	140855883	141012344	Brain_Hippocampus	3.42939	0.0967891	0.000604931	0.155283	0.262797	1.00469e-07	37	39	39	protocadherin alpha 10 [Source:HGNC Symbol;Acc:HGNC:8664]	0	0
MTSS1L	16	70661204	70686066	Skin_Sun_Exposed_Lower_leg	3.42926	0.179249	0.000605229	0.0420414	0.012888	0.0330278	22	29	29	MTSS1L, I-BAR domain containing [Source:HGNC Symbol;Acc:HGNC:25094]	0	0
ZKSCAN1	7	100015572	100041689	Nerve_Tibial	-3.42914	-0.124727	0.000605497	0.0945734	0.163739	7.2682e-14	11	12	12	zinc finger with KRAB and SCAN domains 1 [Source:HGNC Symbol;Acc:HGNC:13101]	0	0
DMPK	19	45769717	45782552	Thyroid	3.42702	0.0979399	0.000610251	0.157276	0.19069	1.27872e-17	37	39	39	dystrophia myotonica protein kinase [Source:HGNC Symbol;Acc:HGNC:2933]	0	0
ASB5	4	176213673	176277571	Brain_Cerebellum	-3.42493	-0.0798519	0.000614949	0.255291	0.332358	1.62829e-14	40	40	40	ankyrin repeat and SOCS box containing 5 [Source:HGNC Symbol;Acc:HGNC:17180]	0	0
OR2L13	1	248098649	248100922	Adipose_Visceral_Omentum	3.42291	0.198372	0.000619541	0.0665717	0.116556	5.70904e-09	24	25	25	olfactory receptor family 2 subfamily L member 13 [Source:HGNC Symbol;Acc:HGNC:19578]	0	0
HLA-DQB1	6	32659467	32668383	Heart_Atrial_Appendage	3.42242	0.369062	0.000620661	0.0476207	0.492036	2.71392e-38	3	19	19	major histocompatibility complex, class II, DQ beta 1 [Source:HGNC Symbol;Acc:HGNC:4944]	0	0
CALCRL	2	187343129	187448460	Nerve_Tibial	-3.42087	-0.276771	0.000624203	0.0241972	0.0244167	0.00623059	16	17	17	calcitonin receptor like receptor [Source:HGNC Symbol;Acc:HGNC:16709]	0	0
PCDHA4	5	140806929	141012344	Testis	3.42068	0.110033	0.000624657	0.117152	0.216813	8.66947e-12	26	27	27	protocadherin alpha 4 [Source:HGNC Symbol;Acc:HGNC:8670]	0	0
PCDHA2	5	140794852	141012344	Brain_Cerebellum	-3.4203	-0.133965	0.000625519	0.088946	0.222275	1.26634e-08	41	42	42	protocadherin alpha 2 [Source:HGNC Symbol;Acc:HGNC:8668]	0	0
SLC9A8	20	49812713	49892242	Brain_Cerebellar_Hemisphere	3.41855	0.0959534	0.000629565	0.155335	0.12536	9.06679e-05	42	43	43	solute carrier family 9 member A8 [Source:HGNC Symbol;Acc:HGNC:20728]	0	0
WDR55	5	140664676	140674124	Brain_Caudate_basal_ganglia	3.41825	0.215788	0.000630256	0.0391209	0.0388268	0.0260054	26	27	27	WD repeat domain 55 [Source:HGNC Symbol;Acc:HGNC:25971]	0	0
SH3YL1	2	217730	266398	Vagina	3.41786	0.167678	0.000631148	0.0544065	0.0804222	0.00851529	12	13	13	SH3 and SYLF domain containing 1 [Source:HGNC Symbol;Acc:HGNC:29546]	0	0
SCNN1A	12	6346843	6377730	Brain_Spinal_cord_cervical_c-1	3.41723	0.273085	0.000632621	0.0223455	0.0589323	0.0427014	4	8	8	sodium channel epithelial 1 alpha subunit [Source:HGNC Symbol;Acc:HGNC:10599]	0	0
SPATA7	14	88384924	88470350	Brain_Putamen_basal_ganglia	-3.4148	-0.0773494	0.0006383	0.277996	0.409621	7.3461e-14	43	43	43	spermatogenesis associated 7 [Source:HGNC Symbol;Acc:HGNC:20423]	0	0
LRRC25	19	18391144	18397617	Adipose_Visceral_Omentum	-3.41396	-0.260136	0.000640262	0.0268288	0.026965	0.00723018	13	14	14	leucine rich repeat containing 25 [Source:HGNC Symbol;Acc:HGNC:29806]	0	0
WBP2NL	22	41998725	42058456	Lung	3.41385	0.104458	0.000640528	0.128242	0.218111	7.52637e-20	9	9	9	WBP2 N-terminal like [Source:HGNC Symbol;Acc:HGNC:28389]	0	0
TC2N	14	91779751	91867536	Thyroid	3.41337	0.274968	0.000641639	0.0186046	0.0176582	0.0145768	14	14	14	tandem C2 domains, nuclear [Source:HGNC Symbol;Acc:HGNC:19859]	0	0
WBP2NL	22	41998725	42058456	Muscle_Skeletal	3.41335	0.187783	0.000641685	0.0407232	0.110642	2.20348e-12	9	9	9	WBP2 N-terminal like [Source:HGNC Symbol;Acc:HGNC:28389]	0	0
SLC23A1	5	139367196	139384553	Pancreas	-3.41329	-0.18547	0.000641832	0.0433674	0.0645341	0.000639751	17	17	17	solute carrier family 23 member 1 [Source:HGNC Symbol;Acc:HGNC:10974]	0	0
PCDHA4	5	140806929	141012344	Pancreas	-3.40978	-0.0839574	0.00065015	0.180027	0.249635	3.19106e-13	73	76	76	protocadherin alpha 4 [Source:HGNC Symbol;Acc:HGNC:8670]	0	0
PCDHA10	5	140855883	141012344	Esophagus_Muscularis	3.40877	0.145364	0.000652564	0.0847218	0.141431	2.22643e-11	27	31	31	protocadherin alpha 10 [Source:HGNC Symbol;Acc:HGNC:8664]	0	0
C7orf61	7	100456615	100464271	Cells_EBV-transformed_lymphocytes	3.40814	0.212045	0.000654081	0.0311684	0.0448133	0.0455922	17	19	19	chromosome 7 open reading frame 61 [Source:HGNC Symbol;Acc:HGNC:22135]	0	0
MAT1A	10	80271820	80289684	Esophagus_Muscularis	-3.4079	-0.213212	0.000654646	0.0359897	0.0168304	0.0312004	38	41	41	methionine adenosyltransferase 1A [Source:HGNC Symbol;Acc:HGNC:6903]	0	0
C7orf43	7	100154420	100158715	Skin_Not_Sun_Exposed_Suprapubic	3.40722	0.275639	0.000656279	0.0202259	0.0355668	0.00151324	12	12	12	chromosome 7 open reading frame 43 [Source:HGNC Symbol;Acc:HGNC:25604]	0	0
CLASRP	19	45039040	45070956	Ovary	3.40647	0.417223	0.0006581	0.0092822	0.0868994	0.00357049	1	1	1	CLK4 associating serine/arginine rich protein [Source:HGNC Symbol;Acc:HGNC:17731]	1	0
SH3YL1	2	217730	266398	Whole_Blood	3.40632	0.0681021	0.000658438	0.290213	0.377621	1.66611e-36	41	41	41	SH3 and SYLF domain containing 1 [Source:HGNC Symbol;Acc:HGNC:29546]	0	0
ZNF221	19	43951223	43967709	Adrenal_Gland	-3.40607	-0.277442	0.000659049	0.0494394	0.070894	0.00173594	35	41	41	zinc finger protein 221 [Source:HGNC Symbol;Acc:HGNC:13014]	0	0
SPATA7	14	88384924	88470350	Colon_Transverse	-3.40561	-0.123934	0.000660163	0.101943	0.125273	1.1754e-07	26	27	27	spermatogenesis associated 7 [Source:HGNC Symbol;Acc:HGNC:20423]	0	0
HLA-DQB2	6	32756098	32763534	Colon_Transverse	-3.40541	-1.39685	0.000660645	0.00620891	0.445602	5.70313e-30	2	8	8	major histocompatibility complex, class II, DQ beta 2 [Source:HGNC Symbol;Acc:HGNC:4945]	0	0
CISD1	10	58269058	58289586	Esophagus_Gastroesophageal_Junction	3.40515	0.14556	0.000661287	0.0701283	0.119181	1.95526e-06	5	6	6	CDGSH iron sulfur domain 1 [Source:HGNC Symbol;Acc:HGNC:30880]	0	0
FGD6	12	95076749	95217482	Cells_EBV-transformed_lymphocytes	-3.40498	-0.148402	0.000661678	0.0830027	0.055943	0.0249413	25	28	28	FYVE, RhoGEF and PH domain containing 6 [Source:HGNC Symbol;Acc:HGNC:21740]	0	0
TMEM184A	7	1542235	1560821	Esophagus_Mucosa	-3.40462	-0.195457	0.000662559	0.040802	0.0971286	2.93758e-08	7	7	7	transmembrane protein 184A [Source:HGNC Symbol;Acc:HGNC:28797]	0	0
HLA-DQB1	6	32659467	32668383	Esophagus_Mucosa	3.40453	0.34923	0.000662792	0.0724925	0.57233	2.15942e-64	7	31	31	major histocompatibility complex, class II, DQ beta 1 [Source:HGNC Symbol;Acc:HGNC:4944]	0	0
HLA-DQA1	6	32628179	32647062	Colon_Sigmoid	3.40433	0.712516	0.000663268	0.0182126	0.21941	1.98294e-11	2	13	13	major histocompatibility complex, class II, DQ alpha 1 [Source:HGNC Symbol;Acc:HGNC:4942]	0	0
HLA-DQB1	6	32659467	32668383	Artery_Coronary	3.40418	0.406049	0.000663633	0.038124	0.533589	6.01011e-24	4	14	14	major histocompatibility complex, class II, DQ beta 1 [Source:HGNC Symbol;Acc:HGNC:4944]	0	0
ZDHHC18	1	26826710	26857602	Brain_Cerebellar_Hemisphere	-3.40292	-0.0627981	0.000666705	0.563301	0.102172	0.000728748	169	177	177	zinc finger DHHC-type containing 18 [Source:HGNC Symbol;Acc:HGNC:20712]	0	0
SCARB1	12	124776856	124882668	Pancreas	3.40238	0.336614	0.000668005	0.013237	0.0377011	0.00925228	5	5	5	scavenger receptor class B member 1 [Source:HGNC Symbol;Acc:HGNC:1664]	0	0
MTSS1L	16	70661204	70686066	Liver	-3.40207	-0.147556	0.000668776	0.0688384	0.0812365	0.001148	9	9	9	MTSS1L, I-BAR domain containing [Source:HGNC Symbol;Acc:HGNC:25094]	0	0
KIF17	1	20664014	20718017	Breast_Mammary_Tissue	-3.40156	-0.14064	0.000670027	0.0767979	0.0399729	0.00400656	45	47	47	kinesin family member 17 [Source:HGNC Symbol;Acc:HGNC:19167]	0	0
NAAA	4	75913657	75941051	Brain_Cortex	3.40116	0.0708389	0.000670999	0.25388	0.295344	6.66593e-11	31	32	32	N-acylethanolamine acid amidase [Source:HGNC Symbol;Acc:HGNC:736]	0	0
EFCAB13	17	47323290	47441312	Brain_Cortex	-3.40105	-0.19041	0.000671276	0.0390589	0.0682352	0.00388973	25	25	25	EF-hand calcium binding domain 13 [Source:HGNC Symbol;Acc:HGNC:26864]	0	0
CHST15	10	124007666	124093607	Thyroid	3.40001	0.148487	0.000673839	0.0792858	0.160002	4.14848e-15	14	16	16	carbohydrate sulfotransferase 15 [Source:HGNC Symbol;Acc:HGNC:18137]	0	0
C17orf107	17	4899418	4902932	Skin_Not_Sun_Exposed_Suprapubic	3.4	0.121744	0.000673863	0.0895815	0.105978	1.62269e-08	45	49	49	chromosome 17 open reading frame 107 [Source:HGNC Symbol;Acc:HGNC:37238]	0	0
NVL	1	224227334	224330387	Thyroid	-3.3996	-0.155346	0.000674847	0.0640461	0.125096	1.14089e-11	40	42	42	nuclear VCP-like [Source:HGNC Symbol;Acc:HGNC:8070]	0	0
NPEPPS	17	47522942	47623276	Testis	3.3996	0.163054	0.000674848	0.0586087	0.112166	2.48228e-06	15	15	15	aminopeptidase puromycin sensitive [Source:HGNC Symbol;Acc:HGNC:7900]	0	0
SH3YL1	2	217730	266398	Skin_Not_Sun_Exposed_Suprapubic	3.39956	0.0604168	0.000674946	0.39277	0.529644	2.53683e-53	17	18	18	SH3 and SYLF domain containing 1 [Source:HGNC Symbol;Acc:HGNC:29546]	0	0
HLA-DQA1	6	32628179	32647062	Adipose_Visceral_Omentum	3.39951	0.504097	0.000675065	0.035445	0.197369	1.06889e-14	2	26	26	major histocompatibility complex, class II, DQ alpha 1 [Source:HGNC Symbol;Acc:HGNC:4942]	0	0
NAAA	4	75913657	75941051	Whole_Blood	3.3995	0.0585419	0.000675097	0.410947	0.553206	1.82959e-63	42	42	42	N-acylethanolamine acid amidase [Source:HGNC Symbol;Acc:HGNC:736]	0	0
KCNN4	19	43766533	43781257	Brain_Putamen_basal_ganglia	-3.39907	-0.0823741	0.000676159	0.264752	0.15895	6.4104e-05	41	45	45	potassium calcium-activated channel subfamily N member 4 [Source:HGNC Symbol;Acc:HGNC:6293]	0	0
ATP9A	20	51596514	51768634	Artery_Tibial	-3.39739	-0.148915	0.00068033	0.0625583	0.0703133	1.22582e-06	29	32	32	ATPase phospholipid transporting 9A (putative) [Source:HGNC Symbol;Acc:HGNC:13540]	0	0
SPATA7	14	88384924	88470350	Brain_Amygdala	-3.39697	-0.0873458	0.000681353	0.20358	0.384635	2.52849e-10	29	30	30	spermatogenesis associated 7 [Source:HGNC Symbol;Acc:HGNC:20423]	0	0
KAT8	16	31115754	31131393	Adipose_Subcutaneous	-3.3957	-0.083339	0.000684544	0.203396	0.288313	1.3752e-26	19	20	20	lysine acetyltransferase 8 [Source:HGNC Symbol;Acc:HGNC:17933]	0	0
CHRNE	17	4897774	4903074	Spleen	3.39565	0.108535	0.000684666	0.109217	0.145793	3.11689e-05	29	31	31	cholinergic receptor nicotinic epsilon subunit [Source:HGNC Symbol;Acc:HGNC:1966]	0	0
DMPK	19	45769717	45782552	Brain_Cerebellar_Hemisphere	3.39531	0.257375	0.000685501	0.0208377	0.0947946	0.00144984	7	8	8	dystrophia myotonica protein kinase [Source:HGNC Symbol;Acc:HGNC:2933]	0	0
CD33	19	51225064	51243860	Whole_Blood	3.39444	0.262361	0.00068769	0.0229253	0.0925393	4.42713e-08	34	37	37	CD33 molecule [Source:HGNC Symbol;Acc:HGNC:1659]	0	0
RPN1	3	128619970	128681075	Adrenal_Gland	3.39423	0.202387	0.000688209	0.0332452	0.0366238	0.0249141	14	17	17	ribophorin I [Source:HGNC Symbol;Acc:HGNC:10381]	0	0
LYPD5	19	43795929	43827206	Brain_Cortex	-3.3938	-0.188701	0.000689289	0.038945	0.0564167	0.00990839	22	22	22	LY6/PLAUR domain containing 5 [Source:HGNC Symbol;Acc:HGNC:26397]	0	0
CD3EAP	19	45406209	45410766	Prostate	3.39372	0.0800218	0.000689496	0.250448	0.0712478	0.00537533	59	75	75	CD3e molecule associated protein [Source:HGNC Symbol;Acc:HGNC:24219]	0	0
NGEF	2	232878686	233013272	Skin_Sun_Exposed_Lower_leg	-3.39372	-0.139822	0.000689507	0.0753236	0.119427	1.41566e-11	16	17	17	neuronal guanine nucleotide exchange factor [Source:HGNC Symbol;Acc:HGNC:7807]	0	0
OAS1	12	112906777	112933222	Adipose_Subcutaneous	-3.39292	-0.202836	0.000691511	0.0325756	0.0449416	0.000112047	24	24	24	2'-5'-oligoadenylate synthetase 1 [Source:HGNC Symbol;Acc:HGNC:8086]	0	0
TMED10	14	75131470	75176631	Spleen	3.39259	0.173203	0.000692348	0.0395699	0.0391502	0.0396331	20	24	24	transmembrane p24 trafficking protein 10 [Source:HGNC Symbol;Acc:HGNC:16998]	0	0
HLA-DQB1	6	32659467	32668383	Muscle_Skeletal	3.39251	0.255513	0.00069256	0.143499	0.630238	8.82031e-107	9	66	66	major histocompatibility complex, class II, DQ beta 1 [Source:HGNC Symbol;Acc:HGNC:4944]	0	0
NGEF	2	232878686	233013272	Heart_Left_Ventricle	-3.38918	-0.170446	0.000701008	0.0509203	0.0714122	4.43285e-05	18	19	19	neuronal guanine nucleotide exchange factor [Source:HGNC Symbol;Acc:HGNC:7807]	0	0
HLA-DQB2	6	32756098	32763534	Liver	-3.38864	-0.796224	0.000702405	0.0173311	0.305611	6.93108e-12	7	45	45	major histocompatibility complex, class II, DQ beta 2 [Source:HGNC Symbol;Acc:HGNC:4945]	0	0
RDH13	19	55039108	55071291	Whole_Blood	3.3886	0.075701	0.000702497	0.329248	0.425408	2.69932e-42	26	28	28	retinol dehydrogenase 13 [Source:HGNC Symbol;Acc:HGNC:19978]	0	0
SEC24B	4	109433772	109540896	Muscle_Skeletal	3.38755	0.240275	0.000705204	0.020863	0.0571347	8.06435e-07	11	11	11	SEC24 homolog B, COPII coat complex component [Source:HGNC Symbol;Acc:HGNC:10704]	0	0
USE1	19	17215346	17219829	Lung	-3.3868	-0.226304	0.000707135	0.0375434	0.0595022	6.47122e-06	14	15	15	unconventional SNARE in the ER 1 [Source:HGNC Symbol;Acc:HGNC:30882]	0	0
IL15	4	141636599	141733987	Artery_Tibial	-3.38679	-0.453989	0.00070716	0.00715558	0.0130148	0.0410014	5	6	6	interleukin 15 [Source:HGNC Symbol;Acc:HGNC:5977]	0	0
B4GALT3	1	161171310	161177968	Nerve_Tibial	-3.38669	-0.15769	0.000707402	0.0582313	0.086504	1.68903e-07	7	8	8	beta-1,4-galactosyltransferase 3 [Source:HGNC Symbol;Acc:HGNC:926]	0	0
PHOSPHO1	17	49223362	49230766	Uterus	-3.3862	-0.237229	0.000708667	0.0314493	0.176761	0.000168911	3	3	3	phosphoethanolamine/phosphocholine phosphatase [Source:HGNC Symbol;Acc:HGNC:16815]	0	0
ZNF180	19	44474428	44500524	Thyroid	3.3854	0.210815	0.000710737	0.150817	0.110016	2.99262e-10	68	80	80	zinc finger protein 180 [Source:HGNC Symbol;Acc:HGNC:12970]	1	0
ZMAT2	5	140698680	140706676	Testis	3.38506	0.152696	0.000711631	0.0635106	0.160512	1.11856e-08	18	19	19	zinc finger matrin-type 2 [Source:HGNC Symbol;Acc:HGNC:26433]	0	0
KNOP1	16	19701934	19718235	Pituitary	-3.38429	-0.0735954	0.000713627	0.286024	0.391411	1.93056e-18	41	41	41	lysine rich nucleolar protein 1 [Source:HGNC Symbol;Acc:HGNC:34404]	0	0
HLA-DQB1	6	32659467	32668383	Heart_Left_Ventricle	3.38419	0.262783	0.00071389	0.0990322	0.489412	2.96556e-38	4	7	7	major histocompatibility complex, class II, DQ beta 1 [Source:HGNC Symbol;Acc:HGNC:4944]	0	0
DOK3	5	177501907	177511274	Adipose_Subcutaneous	3.38261	0.200413	0.000718017	0.0489645	0.110683	5.69158e-10	11	12	12	docking protein 3 [Source:HGNC Symbol;Acc:HGNC:24583]	0	0
HLA-DQA2	6	32741342	32747215	Brain_Hypothalamus	-3.38143	-0.362988	0.000721091	0.0273945	0.429835	1.046e-13	10	74	74	major histocompatibility complex, class II, DQ alpha 2 [Source:HGNC Symbol;Acc:HGNC:4943]	0	0
ARHGAP11A	15	32615144	32639949	Brain_Anterior_cingulate_cortex_BA24	3.38105	0.288091	0.00072209	0.026991	0.119462	0.000205054	2	3	3	Rho GTPase activating protein 11A [Source:HGNC Symbol;Acc:HGNC:15783]	0	0
SSBP4	19	18418864	18434562	Lung	-3.37973	-0.26858	0.000725578	0.0223546	0.0204595	0.0101906	17	17	17	single stranded DNA binding protein 4 [Source:HGNC Symbol;Acc:HGNC:15676]	0	0
SWAP70	11	9664077	9752991	Vagina	3.37961	0.0732906	0.000725892	0.259682	0.120981	0.000817897	36	37	37	SWAP switching B-cell complex subunit 70 [Source:HGNC Symbol;Acc:HGNC:17070]	0	0
CHRNE	17	4897774	4903074	Brain_Cortex	3.3796	0.0890352	0.000725926	0.190866	0.160195	9.81535e-06	42	44	44	cholinergic receptor nicotinic epsilon subunit [Source:HGNC Symbol;Acc:HGNC:1966]	0	0
SMG9	19	43727992	43754990	Minor_Salivary_Gland	-3.37934	-0.136626	0.000726613	0.122312	0.0743348	0.0264776	26	31	31	SMG9, nonsense mediated mRNA decay factor [Source:HGNC Symbol;Acc:HGNC:25763]	0	0
ARHGAP11A	15	32615144	32639949	Artery_Tibial	3.37915	0.195051	0.000727113	0.0536469	0.0848007	4.26124e-08	25	25	25	Rho GTPase activating protein 11A [Source:HGNC Symbol;Acc:HGNC:15783]	0	0
ITGB3	17	47253846	47311816	Artery_Aorta	3.37892	0.215403	0.000727704	0.0327939	0.0941705	1.60817e-06	4	4	4	integrin subunit beta 3 [Source:HGNC Symbol;Acc:HGNC:6156]	0	0
ZKSCAN5	7	99504651	99534700	Skin_Not_Sun_Exposed_Suprapubic	-3.37784	-0.170501	0.000730573	0.0509274	0.0460429	0.000316313	28	31	31	zinc finger with KRAB and SCAN domains 5 [Source:HGNC Symbol;Acc:HGNC:12867]	0	0
KNOP1	16	19701934	19718235	Artery_Coronary	-3.37782	-0.103506	0.000730623	0.132831	0.223267	2.05735e-08	45	46	46	lysine rich nucleolar protein 1 [Source:HGNC Symbol;Acc:HGNC:34404]	0	0
COMMD3	10	22315974	22320308	Brain_Substantia_nigra	3.37694	0.228092	0.000732982	0.032522	0.0781034	0.0265983	8	8	8	COMM domain containing 3 [Source:HGNC Symbol;Acc:HGNC:23332]	0	0
ZMAT2	5	140698680	140706676	Skin_Not_Sun_Exposed_Suprapubic	3.3767	0.168703	0.000733606	0.0606868	0.0566902	5.6788e-05	32	35	35	zinc finger matrin-type 2 [Source:HGNC Symbol;Acc:HGNC:26433]	0	0
CAMK4	5	111223653	111494886	Brain_Cerebellum	3.37616	0.0682209	0.00073505	0.266099	0.353239	2.63707e-14	17	17	17	calcium/calmodulin dependent protein kinase IV [Source:HGNC Symbol;Acc:HGNC:1464]	0	0
KNOP1	16	19701934	19718235	Brain_Cerebellum	-3.37493	-0.0621771	0.000738352	0.401314	0.443168	1.07466e-19	87	96	96	lysine rich nucleolar protein 1 [Source:HGNC Symbol;Acc:HGNC:34404]	0	0
HLA-DQB1	6	32659467	32668383	Spleen	3.37485	0.300457	0.000738558	0.077838	0.687701	1.40583e-35	16	71	71	major histocompatibility complex, class II, DQ beta 1 [Source:HGNC Symbol;Acc:HGNC:4944]	0	0
JAZF1	7	27830573	28180743	Pancreas	3.37451	0.107072	0.000739484	0.120031	0.185509	1.0594e-09	45	46	46	JAZF zinc finger 1 [Source:HGNC Symbol;Acc:HGNC:28917]	0	0
TMEM225B	7	99598066	99610813	Esophagus_Gastroesophageal_Junction	-3.37448	-0.285132	0.000739547	0.0159703	0.0423417	0.00552081	7	7	7	transmembrane protein 225B [Source:HGNC Symbol;Acc:HGNC:53075]	0	0
GEMIN7	19	45079195	45091524	Prostate	-3.3739	-0.357225	0.000741107	0.0110412	0.0408453	0.0351411	2	2	2	gem nuclear organelle associated protein 7 [Source:HGNC Symbol;Acc:HGNC:20045]	1	0
SLC2A11	22	23856703	23886309	Testis	3.37353	0.113546	0.000742106	0.121552	0.222556	8.95651e-12	5	5	5	solute carrier family 2 member 11 [Source:HGNC Symbol;Acc:HGNC:14239]	0	0
NPEPPS	17	47522942	47623276	Small_Intestine_Terminal_Ileum	3.37332	0.151324	0.000742665	0.0665919	0.0718074	0.00743591	17	20	20	aminopeptidase puromycin sensitive [Source:HGNC Symbol;Acc:HGNC:7900]	0	0
HLA-DQB1	6	32659467	32668383	Stomach	3.37282	0.42717	0.000744015	0.0534941	0.562247	9.55306e-41	5	18	18	major histocompatibility complex, class II, DQ beta 1 [Source:HGNC Symbol;Acc:HGNC:4944]	0	0
DOK3	5	177501907	177511274	Muscle_Skeletal	3.37236	0.30656	0.000745278	0.0212236	0.0576948	6.1191e-07	8	8	8	docking protein 3 [Source:HGNC Symbol;Acc:HGNC:24583]	0	0
ADGRF2	6	47656436	47697797	Esophagus_Mucosa	3.37107	0.0770936	0.000748771	0.225739	0.352517	5.61099e-32	57	57	57	adhesion G protein-coupled receptor F2 [Source:HGNC Symbol;Acc:HGNC:18991]	0	0
PPIL6	6	109390215	109441171	Colon_Transverse	3.37098	0.267824	0.000749014	0.0179927	0.0886889	1.48953e-05	10	10	10	peptidylprolyl isomerase like 6 [Source:HGNC Symbol;Acc:HGNC:21557]	0	0
HLA-DQB1	6	32659467	32668383	Skin_Not_Sun_Exposed_Suprapubic	3.37088	0.192425	0.000749291	0.188008	0.709246	3.44558e-91	7	33	33	major histocompatibility complex, class II, DQ beta 1 [Source:HGNC Symbol;Acc:HGNC:4944]	0	0
CR1	1	207496147	207640647	Brain_Cortex	3.3701	0.145125	0.000751414	0.0600515	0.106781	0.000455753	45	45	45	complement C3b/C4b receptor 1 (Knops blood group) [Source:HGNC Symbol;Acc:HGNC:2334]	0	0
SH3YL1	2	217730	266398	Stomach	3.36943	0.126956	0.000753242	0.0797996	0.163315	2.08284e-09	12	12	12	SH3 and SYLF domain containing 1 [Source:HGNC Symbol;Acc:HGNC:29546]	0	0
FNBP4	11	47716517	47767443	Esophagus_Mucosa	3.36938	0.309066	0.000753374	0.0129474	0.0181568	0.0200238	8	10	10	formin binding protein 4 [Source:HGNC Symbol;Acc:HGNC:19752]	0	0
CHN2	7	29122274	29514328	Esophagus_Mucosa	-3.36866	-0.14949	0.000755342	0.0704593	0.0508407	8.4638e-05	40	42	42	chimerin 2 [Source:HGNC Symbol;Acc:HGNC:1944]	0	0
SH3YL1	2	217730	266398	Thyroid	3.36787	0.0657529	0.000757526	0.312742	0.459501	5.90492e-52	15	15	15	SH3 and SYLF domain containing 1 [Source:HGNC Symbol;Acc:HGNC:29546]	0	0
FKRP	19	46746046	46776988	Liver	-3.36474	-0.171767	0.00076616	0.0444172	0.157311	2.42459e-06	15	15	15	fukutin related protein [Source:HGNC Symbol;Acc:HGNC:17997]	0	0
PRSS36	16	31138925	31150094	Brain_Cerebellar_Hemisphere	-3.36471	-0.0795828	0.000766236	0.286762	0.355175	3.28684e-12	35	40	40	protease, serine 36 [Source:HGNC Symbol;Acc:HGNC:26906]	0	0
COG4	16	70480568	70523565	Colon_Transverse	3.36395	0.23594	0.000768361	0.0317879	0.0886746	1.19346e-05	4	5	5	component of oligomeric golgi complex 4 [Source:HGNC Symbol;Acc:HGNC:18620]	0	0
SH3YL1	2	217730	266398	Skin_Sun_Exposed_Lower_leg	3.36373	0.0543235	0.000768975	0.461789	0.546221	1.06125e-70	24	25	25	SH3 and SYLF domain containing 1 [Source:HGNC Symbol;Acc:HGNC:29546]	0	0
MS4A14	11	60378530	60417756	Brain_Frontal_Cortex_BA9	-3.36295	-0.120806	0.000771134	0.11047	0.119115	0.000421351	26	26	26	membrane spanning 4-domains A14 [Source:HGNC Symbol;Acc:HGNC:30706]	0	0
FKRP	19	46746046	46776988	Lung	-3.36204	-0.0758507	0.000773676	0.235494	0.302731	4.45141e-29	36	38	38	fukutin related protein [Source:HGNC Symbol;Acc:HGNC:17997]	0	0
CHST15	10	124007666	124093607	Adipose_Subcutaneous	3.36149	0.302006	0.000775222	0.0153062	0.0198857	0.0107516	8	11	11	carbohydrate sulfotransferase 15 [Source:HGNC Symbol;Acc:HGNC:18137]	0	0
ACP1	2	264140	278283	Heart_Atrial_Appendage	3.36089	0.19715	0.000776928	0.0351815	0.0941384	2.53761e-06	12	12	12	acid phosphatase 1, soluble [Source:HGNC Symbol;Acc:HGNC:122]	0	0
DMPK	19	45769717	45782552	Nerve_Tibial	3.35907	0.105788	0.000782058	0.132905	0.13162	6.2695e-11	48	52	52	dystrophia myotonica protein kinase [Source:HGNC Symbol;Acc:HGNC:2933]	0	0
PVR	19	44643798	44663583	Heart_Atrial_Appendage	-3.35879	-0.131883	0.000782838	0.0837775	0.11049	2.11682e-07	23	24	24	poliovirus receptor [Source:HGNC Symbol;Acc:HGNC:9705]	1	0
HARS	5	140673173	140692024	Nerve_Tibial	-3.35809	-0.278823	0.000784819	0.0194611	0.0412745	0.000382722	23	23	23	histidyl-tRNA synthetase [Source:HGNC Symbol;Acc:HGNC:4816]	0	0
KIAA2013	1	11919591	11926428	Testis	-3.35754	-0.124618	0.000786389	0.0951206	0.0792541	6.57098e-05	37	44	44	KIAA2013 [Source:HGNC Symbol;Acc:HGNC:28513]	0	0
COPRS	17	31851864	31859337	Heart_Atrial_Appendage	3.35643	0.176066	0.000789569	0.0486186	0.0596577	0.000241591	30	31	31	coordinator of PRMT5 and differentiation stimulator [Source:HGNC Symbol;Acc:HGNC:28848]	0	0
WBP2NL	22	41998725	42058456	Brain_Caudate_basal_ganglia	3.35609	0.0848332	0.00079054	0.177872	0.0668367	0.0047306	56	59	59	WBP2 N-terminal like [Source:HGNC Symbol;Acc:HGNC:28389]	0	0
NAAA	4	75913657	75941051	Lung	3.35322	0.0667878	0.00079878	0.331484	0.355894	2.6878e-36	65	65	65	N-acylethanolamine acid amidase [Source:HGNC Symbol;Acc:HGNC:736]	0	0
KLC3	19	45333434	45351520	Brain_Putamen_basal_ganglia	-3.35253	-0.0679768	0.000800757	0.358902	0.29757	1.38174e-08	63	70	70	kinesin light chain 3 [Source:HGNC Symbol;Acc:HGNC:20717]	1	0
HLA-DQA1	6	32628179	32647062	Esophagus_Muscularis	3.35239	0.962516	0.000801171	0.0123647	0.29383	7.41498e-24	2	35	35	major histocompatibility complex, class II, DQ alpha 1 [Source:HGNC Symbol;Acc:HGNC:4942]	0	0
SAXO2	15	82262810	82284930	Brain_Anterior_cingulate_cortex_BA24	3.35226	0.0920196	0.000801552	0.159297	0.224744	9.98109e-07	10	10	10	stabilizer of axonemal microtubules 2 [Source:HGNC Symbol;Acc:HGNC:33727]	0	0
DCAF7	17	63550461	63594266	Lung	3.35211	0.197337	0.00080197	0.036387	0.0678094	1.14636e-06	27	28	28	DDB1 and CUL4 associated factor 7 [Source:HGNC Symbol;Acc:HGNC:30915]	0	0
HSD17B8	6	33204642	33206831	Muscle_Skeletal	-3.35192	-0.478365	0.000802545	0.00524358	0.262595	1.88563e-30	8	62	62	hydroxysteroid 17-beta dehydrogenase 8 [Source:HGNC Symbol;Acc:HGNC:3554]	0	0
IK	5	140647058	140662479	Nerve_Tibial	3.35126	0.141036	0.000804435	0.07244	0.1491	3.54841e-12	18	18	18	IK cytokine, down-regulator of HLA II [Source:HGNC Symbol;Acc:HGNC:5958]	0	0
SH3YL1	2	217730	266398	Muscle_Skeletal	-3.35107	-0.109777	0.000804993	0.113266	0.17711	3.70325e-20	22	22	22	SH3 and SYLF domain containing 1 [Source:HGNC Symbol;Acc:HGNC:29546]	0	0
RIMS3	1	40620679	40665657	Thyroid	-3.35084	-0.166924	0.00080568	0.04987	0.0861123	3.41279e-08	15	15	15	regulating synaptic membrane exocytosis 3 [Source:HGNC Symbol;Acc:HGNC:21292]	0	0
EML4	2	42169350	42332548	Breast_Mammary_Tissue	-3.35062	-0.206314	0.000806315	0.0334865	0.10166	2.51404e-06	12	13	13	echinoderm microtubule associated protein like 4 [Source:HGNC Symbol;Acc:HGNC:1316]	0	0
KIF17	1	20664014	20718017	Thyroid	-3.35055	-0.11703	0.000806514	0.102934	0.113772	1.58456e-10	67	73	73	kinesin family member 17 [Source:HGNC Symbol;Acc:HGNC:19167]	0	0
KLRK1	12	10372353	10391874	Brain_Nucleus_accumbens_basal_ganglia	-3.35034	-0.236433	0.000807125	0.0244928	0.0890655	0.0017891	17	17	17	killer cell lectin like receptor K1 [Source:HGNC Symbol;Acc:HGNC:18788]	0	0
ZKSCAN1	7	100015572	100041689	Adipose_Visceral_Omentum	-3.3477	-0.372779	0.000814846	0.0105843	0.0262366	0.00829069	13	16	16	zinc finger with KRAB and SCAN domains 1 [Source:HGNC Symbol;Acc:HGNC:13101]	0	0
OPA3	19	45527427	45602212	Brain_Cerebellar_Hemisphere	-3.34692	-0.0975027	0.000817145	0.216487	0.185766	1.3911e-06	42	44	44	OPA3, outer mitochondrial membrane lipid metabolism regulator [Source:HGNC Symbol;Acc:HGNC:8142]	0	0
MAGOHB	12	10604190	10613623	Skin_Not_Sun_Exposed_Suprapubic	-3.34624	-0.181302	0.000819154	0.0483098	0.0417537	0.000596099	40	42	42	mago homolog B, exon junction complex core component [Source:HGNC Symbol;Acc:HGNC:25504]	0	0
VPS33A	12	122229564	122266521	Spleen	-3.3454	-0.146214	0.000821648	0.0539551	0.0732268	0.00356489	22	23	23	VPS33A, CORVET/HOPS core subunit [Source:HGNC Symbol;Acc:HGNC:18179]	0	0
PCDHA10	5	140855883	141012344	Brain_Cortex	3.3452	0.0945665	0.000822242	0.166833	0.241919	1.63969e-08	25	26	26	protocadherin alpha 10 [Source:HGNC Symbol;Acc:HGNC:8664]	0	0
PCDHA10	5	140855883	141012344	Brain_Nucleus_accumbens_basal_ganglia	3.34434	0.0953163	0.0008248	0.162866	0.288749	5.12032e-10	28	28	28	protocadherin alpha 10 [Source:HGNC Symbol;Acc:HGNC:8664]	0	0
ZNF3	7	100064033	100082548	Nerve_Tibial	-3.34357	-0.130752	0.000827072	0.0938965	0.0926347	6.91374e-08	27	36	36	zinc finger protein 3 [Source:HGNC Symbol;Acc:HGNC:13089]	0	0
EFCAB13	17	47323290	47441312	Breast_Mammary_Tissue	-3.34324	-0.105806	0.000828062	0.144832	0.192087	1.96633e-11	31	31	31	EF-hand calcium binding domain 13 [Source:HGNC Symbol;Acc:HGNC:26864]	0	0
SPPL2A	15	50702266	50765808	Heart_Atrial_Appendage	-3.34256	-0.139866	0.000830104	0.0798268	0.139672	5.86627e-09	43	43	43	signal peptide peptidase like 2A [Source:HGNC Symbol;Acc:HGNC:30227]	0	0
NAAA	4	75913657	75941051	Liver	3.34213	0.0633642	0.000831384	0.37004	0.251313	1.16369e-09	93	96	96	N-acylethanolamine acid amidase [Source:HGNC Symbol;Acc:HGNC:736]	0	0
REEP6	19	1490747	1497927	Brain_Anterior_cingulate_cortex_BA24	3.34201	0.173863	0.000831727	0.0644586	0.0584168	0.0201021	19	22	22	receptor accessory protein 6 [Source:HGNC Symbol;Acc:HGNC:30078]	0	0
PRSS8	16	31131433	31135762	Esophagus_Mucosa	3.34156	0.191069	0.000833088	0.0381829	0.0264668	0.00479813	25	32	32	protease, serine 8 [Source:HGNC Symbol;Acc:HGNC:9491]	0	0
AP4M1	7	100101549	100110345	Brain_Amygdala	-3.33861	-0.285083	0.000841972	0.0178777	0.0782082	0.010493	9	9	9	adaptor related protein complex 4 mu 1 subunit [Source:HGNC Symbol;Acc:HGNC:574]	0	0
ZNF404	19	43872363	43901385	Brain_Nucleus_accumbens_basal_ganglia	-3.33709	-0.117897	0.000846617	0.111692	0.232298	1.45527e-07	39	40	40	zinc finger protein 404 [Source:HGNC Symbol;Acc:HGNC:19417]	0	0
EFCAB13	17	47323290	47441312	Skin_Not_Sun_Exposed_Suprapubic	-3.33684	-0.0838785	0.000847352	0.190357	0.283491	8.0411e-23	37	39	39	EF-hand calcium binding domain 13 [Source:HGNC Symbol;Acc:HGNC:26864]	0	0
NUDT8	11	67627938	67629930	Esophagus_Muscularis	3.33673	0.127001	0.000847715	0.0955667	0.130154	2.57414e-10	25	28	28	nudix hydrolase 8 [Source:HGNC Symbol;Acc:HGNC:8055]	0	0
KAT8	16	31115754	31131393	Testis	-3.336	-0.171532	0.000849917	0.0476835	0.0980311	9.61825e-06	9	10	10	lysine acetyltransferase 8 [Source:HGNC Symbol;Acc:HGNC:17933]	0	0
SRA1	5	140537340	140558252	Stomach	-3.33594	-0.181438	0.000850118	0.0400183	0.0657366	0.000282851	23	26	26	steroid receptor RNA activator 1 [Source:HGNC Symbol;Acc:HGNC:11281]	0	0
EFCAB13	17	47323290	47441312	Brain_Anterior_cingulate_cortex_BA24	-3.33529	-0.130302	0.000852113	0.0975702	0.149298	0.000117661	18	23	23	EF-hand calcium binding domain 13 [Source:HGNC Symbol;Acc:HGNC:26864]	0	0
HLA-DQB2	6	32756098	32763534	Ovary	-3.33484	-0.58623	0.000853482	0.0139572	0.514116	5.18254e-18	7	42	42	major histocompatibility complex, class II, DQ beta 2 [Source:HGNC Symbol;Acc:HGNC:4945]	0	0
UTP14C	13	52024691	52033600	Nerve_Tibial	-3.33452	-0.96007	0.00085447	0.00574249	0.0183989	0.0194146	6	6	6	UTP14, small subunit processome component homolog C (S. cerevisiae) [Source:HGNC Symbol;Acc:HGNC:20321]	0	0
36951	4	163524298	164384050	Lung	3.33433	0.18739	0.000855055	0.0434774	0.0524048	2.64942e-05	24	27	27	membrane associated ring-CH-type finger 1 [Source:HGNC Symbol;Acc:HGNC:26077]	0	0
ZMAT2	5	140698680	140706676	Brain_Anterior_cingulate_cortex_BA24	3.3337	0.203573	0.000856989	0.0351868	0.0817854	0.00258069	5	5	5	zinc finger matrin-type 2 [Source:HGNC Symbol;Acc:HGNC:26433]	0	0
NAAA	4	75913657	75941051	Muscle_Skeletal	3.33276	0.058558	0.000859893	0.406103	0.474635	1.4134e-66	67	69	69	N-acylethanolamine acid amidase [Source:HGNC Symbol;Acc:HGNC:736]	0	0
SH3YL1	2	217730	266398	Minor_Salivary_Gland	3.33184	0.0664426	0.000862736	0.307536	0.429408	1.96703e-10	17	17	17	SH3 and SYLF domain containing 1 [Source:HGNC Symbol;Acc:HGNC:29546]	0	0
COG4	16	70480568	70523565	Adipose_Subcutaneous	3.32899	0.155512	0.000871605	0.0589048	0.0805841	9.95159e-08	9	11	11	component of oligomeric golgi complex 4 [Source:HGNC Symbol;Acc:HGNC:18620]	0	0
C4B	6	32014762	32035418	Cells_EBV-transformed_lymphocytes	-3.32886	-0.594652	0.000872027	0.00654238	0.0757297	0.00748319	6	42	42	complement C4B (Chido blood group) [Source:HGNC Symbol;Acc:HGNC:1324]	0	0
WBP2NL	22	41998725	42058456	Brain_Hippocampus	3.32878	0.18456	0.000872272	0.0386007	0.143449	0.000218118	17	19	19	WBP2 N-terminal like [Source:HGNC Symbol;Acc:HGNC:28389]	0	0
PCDHA10	5	140855883	141012344	Colon_Sigmoid	3.32828	0.0919316	0.00087384	0.192875	0.275482	1.81855e-14	41	43	43	protocadherin alpha 10 [Source:HGNC Symbol;Acc:HGNC:8664]	0	0
PVRIG	7	100218241	100221490	Brain_Caudate_basal_ganglia	-3.32805	-0.115079	0.00087456	0.11899	0.211764	7.0228e-08	21	22	22	poliovirus receptor related immunoglobulin domain containing [Source:HGNC Symbol;Acc:HGNC:32190]	0	0
TCAF1	7	143851375	143902198	Whole_Blood	-3.32669	-0.245031	0.000878834	0.0267192	0.0183404	0.0160098	28	30	30	TRPM8 channel associated factor 1 [Source:HGNC Symbol;Acc:HGNC:22201]	0	0
FKRP	19	46746046	46776988	Colon_Transverse	-3.32625	-0.0798289	0.000880214	0.18708	0.344009	4.95084e-21	9	9	9	fukutin related protein [Source:HGNC Symbol;Acc:HGNC:17997]	0	0
FAM171A2	17	44353215	44363875	Esophagus_Mucosa	3.3261	0.145403	0.000880713	0.0736647	0.0209159	0.0122281	41	42	42	family with sequence similarity 171 member A2 [Source:HGNC Symbol;Acc:HGNC:30480]	0	0
HLA-DRB1	6	32578769	32589848	Artery_Coronary	3.32541	2.15212	0.0008829	0.0027079	0.179211	5.38523e-07	1	22	22	major histocompatibility complex, class II, DR beta 1 [Source:HGNC Symbol;Acc:HGNC:4948]	0	0
HLA-DQB2	6	32756098	32763534	Brain_Cerebellar_Hemisphere	-3.32541	-2.58869	0.0008829	0.00169237	0.159972	1.27845e-05	1	31	31	major histocompatibility complex, class II, DQ beta 2 [Source:HGNC Symbol;Acc:HGNC:4945]	0	0
HLA-DRB1	6	32578769	32589848	Brain_Frontal_Cortex_BA9	3.32541	12.0301	0.0008829	8.42706e-05	0.347211	6.28832e-11	1	20	20	major histocompatibility complex, class II, DR beta 1 [Source:HGNC Symbol;Acc:HGNC:4948]	0	0
APOM	6	31652416	31658210	Testis	3.32541	4.27923	0.0008829	0.000657359	0.0733694	0.000197123	1	26	26	apolipoprotein M [Source:HGNC Symbol;Acc:HGNC:13916]	0	0
HLA-DQA1	6	32628179	32647062	Uterus	3.32541	1.4578	0.0008829	0.00548608	0.141581	0.000970159	1	10	10	major histocompatibility complex, class II, DQ alpha 1 [Source:HGNC Symbol;Acc:HGNC:4942]	0	0
PCDHA10	5	140855883	141012344	Brain_Putamen_basal_ganglia	3.3253	0.100545	0.00088324	0.157959	0.177129	3.36488e-05	62	65	65	protocadherin alpha 10 [Source:HGNC Symbol;Acc:HGNC:8664]	0	0
EFCAB13	17	47323290	47441312	Liver	-3.32481	-0.075569	0.000884795	0.290536	0.415755	5.18601e-17	33	34	34	EF-hand calcium binding domain 13 [Source:HGNC Symbol;Acc:HGNC:26864]	0	0
PRR13	12	53441605	53446645	Skin_Not_Sun_Exposed_Suprapubic	-3.32467	-0.146967	0.000885225	0.0646302	0.164111	8.3658e-13	29	30	30	proline rich 13 [Source:HGNC Symbol;Acc:HGNC:24528]	0	0
MS4A4A	11	60280541	60308972	Thyroid	3.32376	0.204135	0.000888127	0.0339053	0.0265596	0.00256585	43	46	46	membrane spanning 4-domains A4A [Source:HGNC Symbol;Acc:HGNC:13371]	0	0
PCDHA10	5	140855883	141012344	Brain_Cerebellum	3.32335	0.0800502	0.000889424	0.258647	0.341199	1.16177e-14	24	24	24	protocadherin alpha 10 [Source:HGNC Symbol;Acc:HGNC:8664]	0	0
PNPLA2	11	818902	825573	Ovary	-3.3228	-0.0997557	0.000891184	0.14045	0.158497	3.96883e-05	25	26	26	patatin like phospholipase domain containing 2 [Source:HGNC Symbol;Acc:HGNC:30802]	0	0
NEK5	13	52033611	52129078	Lung	-3.32255	-0.48558	0.000891999	0.00817635	0.0193938	0.0120045	5	5	5	NIMA related kinase 5 [Source:HGNC Symbol;Acc:HGNC:7748]	0	0
SLC2A11	22	23856703	23886309	Esophagus_Gastroesophageal_Junction	3.32063	0.141113	0.000898131	0.0702298	0.110044	5.37764e-06	4	4	4	solute carrier family 2 member 11 [Source:HGNC Symbol;Acc:HGNC:14239]	0	0
ANKRD16	10	5861617	5889906	Cells_Transformed_fibroblasts	3.3199	0.159706	0.000900481	0.0549286	0.0616556	5.40464e-05	37	41	41	ankyrin repeat domain 16 [Source:HGNC Symbol;Acc:HGNC:23471]	0	0
GNRHR	4	67739328	67754360	Prostate	-3.31869	-0.169232	0.000904403	0.0481349	0.128414	0.000177939	15	26	26	gonadotropin releasing hormone receptor [Source:HGNC Symbol;Acc:HGNC:4421]	0	0
KAT8	16	31115754	31131393	Skin_Not_Sun_Exposed_Suprapubic	-3.31723	-0.0827902	0.000909154	0.205071	0.318302	3.13198e-27	18	20	20	lysine acetyltransferase 8 [Source:HGNC Symbol;Acc:HGNC:17933]	0	0
IDH3B	20	2658395	2664219	Stomach	-3.31704	-0.356488	0.000909764	0.0156856	0.0445526	0.00347063	18	18	18	isocitrate dehydrogenase 3 (NAD(+)) beta [Source:HGNC Symbol;Acc:HGNC:5385]	0	0
LACTB	15	63121800	63142061	Heart_Left_Ventricle	3.31667	0.12564	0.000910974	0.0865979	0.166991	1.22813e-10	28	31	31	lactamase beta [Source:HGNC Symbol;Acc:HGNC:16468]	0	0
NME8	7	37848597	37900401	Brain_Spinal_cord_cervical_c-1	3.3145	0.190057	0.000918062	0.033716	0.0809909	0.0151516	19	20	20	NME/NM23 family member 8 [Source:HGNC Symbol;Acc:HGNC:16473]	0	0
CCDC116	22	21632716	21637327	Artery_Coronary	3.31397	0.156205	0.000919807	0.0456838	0.0924292	0.000519024	33	34	34	coiled-coil domain containing 116 [Source:HGNC Symbol;Acc:HGNC:26688]	0	0
DMWD	19	45782947	45792802	Pancreas	3.31375	0.124605	0.000920538	0.0934357	0.112171	6.07037e-06	35	36	36	dystrophia myotonica, WD repeat containing [Source:HGNC Symbol;Acc:HGNC:2936]	0	0
SPATA7	14	88384924	88470350	Brain_Cerebellar_Hemisphere	-3.31368	-0.081296	0.000920757	0.223036	0.367188	1.82976e-12	41	41	41	spermatogenesis associated 7 [Source:HGNC Symbol;Acc:HGNC:20423]	0	0
KNOP1	16	19701934	19718235	Brain_Frontal_Cortex_BA9	-3.31356	-0.0930619	0.000921148	0.214922	0.404649	7.41338e-13	31	31	31	lysine rich nucleolar protein 1 [Source:HGNC Symbol;Acc:HGNC:34404]	0	0
AGPAT1	6	32168212	32178096	Nerve_Tibial	-3.31337	-15.4373	0.000921806	4.63802e-05	0.0642428	6.42955e-06	2	43	43	1-acylglycerol-3-phosphate O-acyltransferase 1 [Source:HGNC Symbol;Acc:HGNC:324]	0	0
YTHDC2	5	113513683	113595285	Heart_Atrial_Appendage	-3.31276	-0.115734	0.000923814	0.107274	0.134257	1.44322e-08	24	24	24	YTH domain containing 2 [Source:HGNC Symbol;Acc:HGNC:24721]	0	0
ZNF783	7	149262171	149297302	Brain_Putamen_basal_ganglia	3.31232	0.165733	0.000925242	0.0540753	0.0614523	0.0165707	29	31	31	zinc finger family member 783 [Source:HGNC Symbol;Acc:HGNC:27222]	0	0
SKA2	17	59109951	59155269	Brain_Spinal_cord_cervical_c-1	3.31193	0.299822	0.000926551	0.0139205	0.0769033	0.0236801	17	19	19	spindle and kinetochore associated complex subunit 2 [Source:HGNC Symbol;Acc:HGNC:28006]	0	0
TMEM225B	7	99598066	99610813	Lung	-3.31181	-0.112318	0.00092696	0.114709	0.185576	8.5127e-17	28	34	34	transmembrane protein 225B [Source:HGNC Symbol;Acc:HGNC:53075]	0	0
ZMAT2	5	140698680	140706676	Brain_Frontal_Cortex_BA9	3.31178	0.325665	0.000927028	0.0150545	0.0767433	0.00714859	18	20	20	zinc finger matrin-type 2 [Source:HGNC Symbol;Acc:HGNC:26433]	0	0
SLC23A1	5	139367196	139384553	Colon_Transverse	-3.31095	-0.526883	0.00092981	0.00509654	0.0301538	0.0138432	2	2	2	solute carrier family 23 member 1 [Source:HGNC Symbol;Acc:HGNC:10974]	0	0
FCER1G	1	161215234	161220699	Whole_Blood	-3.31059	-0.152787	0.000930996	0.0660676	0.153084	5.82515e-13	10	11	11	Fc fragment of IgE receptor Ig [Source:HGNC Symbol;Acc:HGNC:3611]	0	0
LRRC25	19	18391144	18397617	Spleen	-3.30977	-0.148379	0.000933729	0.0757768	0.128767	8.87823e-05	27	28	28	leucine rich repeat containing 25 [Source:HGNC Symbol;Acc:HGNC:29806]	0	0
KAT8	16	31115754	31131393	Liver	-3.30953	-0.256403	0.000934533	0.0204398	0.0788189	0.000950672	12	13	13	lysine acetyltransferase 8 [Source:HGNC Symbol;Acc:HGNC:17933]	0	0
CD14	5	140631728	140633701	Cells_Transformed_fibroblasts	3.30929	0.148554	0.000935315	0.0601546	0.113614	2.79093e-08	20	21	21	CD14 molecule [Source:HGNC Symbol;Acc:HGNC:1628]	0	0
SLC9A8	20	49812713	49892242	Artery_Tibial	3.30926	0.136563	0.00093544	0.0727414	0.120137	1.31746e-10	20	20	20	solute carrier family 9 member A8 [Source:HGNC Symbol;Acc:HGNC:20728]	0	0
KAT8	16	31115754	31131393	Artery_Aorta	-3.30836	-0.0842129	0.00093844	0.175751	0.242462	4.29877e-16	21	24	24	lysine acetyltransferase 8 [Source:HGNC Symbol;Acc:HGNC:17933]	0	0
CRIP2	14	105472962	105480170	Heart_Atrial_Appendage	3.30817	0.203042	0.000939094	0.0420047	0.0503632	0.000730387	16	23	23	cysteine rich protein 2 [Source:HGNC Symbol;Acc:HGNC:2361]	0	0
SH3YL1	2	217730	266398	Artery_Aorta	-3.30711	-0.166657	0.000942627	0.0490202	0.0435602	0.00117672	29	31	31	SH3 and SYLF domain containing 1 [Source:HGNC Symbol;Acc:HGNC:29546]	0	0
SBNO1	12	123289109	123364843	Brain_Substantia_nigra	3.30653	0.251981	0.000944586	0.025569	0.109641	0.00946994	11	12	12	strawberry notch homolog 1 [Source:HGNC Symbol;Acc:HGNC:22973]	0	0
RBM45	2	178112424	178139011	Adrenal_Gland	3.30642	0.198734	0.000944958	0.0340583	0.068827	0.00147822	27	28	28	RNA binding motif protein 45 [Source:HGNC Symbol;Acc:HGNC:24468]	0	0
SAXO2	15	82262810	82284930	Uterus	3.30571	0.0757459	0.000947345	0.210421	0.318132	4.03404e-08	25	26	26	stabilizer of axonemal microtubules 2 [Source:HGNC Symbol;Acc:HGNC:33727]	0	0
AP1S1	7	101154397	101161596	Adrenal_Gland	-3.30568	-0.0572913	0.000947451	0.377987	0.51553	1.9175e-25	31	35	35	adaptor related protein complex 1 sigma 1 subunit [Source:HGNC Symbol;Acc:HGNC:559]	0	0
ADH1A	4	99276367	99291028	Esophagus_Muscularis	-3.30463	-0.170841	0.000951022	0.047019	0.0676987	7.83798e-06	32	35	35	alcohol dehydrogenase 1A (class I), alpha polypeptide [Source:HGNC Symbol;Acc:HGNC:249]	0	0
PLEKHA1	10	122374696	122442602	Whole_Blood	3.30424	0.171538	0.000952338	0.045194	0.10752	1.70248e-09	24	24	24	pleckstrin homology domain containing A1 [Source:HGNC Symbol;Acc:HGNC:14335]	0	0
DNAJC18	5	139408588	139444491	Spleen	-3.30417	-0.103957	0.000952578	0.127428	0.202924	5.83925e-07	24	24	24	DnaJ heat shock protein family (Hsp40) member C18 [Source:HGNC Symbol;Acc:HGNC:28429]	0	0
VPS33A	12	122229564	122266521	Adipose_Subcutaneous	-3.3034	-0.188775	0.000955197	0.0400879	0.073575	1.91785e-07	19	21	21	VPS33A, CORVET/HOPS core subunit [Source:HGNC Symbol;Acc:HGNC:18179]	0	0
ACE	17	63477061	63498380	Brain_Anterior_cingulate_cortex_BA24	-3.30324	-0.174611	0.000955744	0.0475464	0.0554066	0.0192867	9	9	9	angiotensin I converting enzyme [Source:HGNC Symbol;Acc:HGNC:2707]	0	0
ABCB9	12	122920951	122981649	Skin_Sun_Exposed_Lower_leg	-3.30309	-0.118792	0.00095624	0.100141	0.122248	9.90794e-12	39	44	44	ATP binding cassette subfamily B member 9 [Source:HGNC Symbol;Acc:HGNC:50]	0	0
FKRP	19	46746046	46776988	Skin_Sun_Exposed_Lower_leg	-3.30189	-0.0779094	0.000960372	0.210021	0.337324	2.84546e-36	13	13	13	fukutin related protein [Source:HGNC Symbol;Acc:HGNC:17997]	0	0
SLC2A11	22	23856703	23886309	Breast_Mammary_Tissue	3.30129	0.178585	0.000962406	0.0458187	0.107871	4.80098e-07	7	7	7	solute carrier family 2 member 11 [Source:HGNC Symbol;Acc:HGNC:14239]	0	0
MBNL1	3	152243828	152465780	Cells_Transformed_fibroblasts	-3.301	-0.156181	0.00096342	0.0568461	0.102643	1.08923e-07	26	26	26	muscleblind like splicing regulator 1 [Source:HGNC Symbol;Acc:HGNC:6923]	0	0
SPATA7	14	88384924	88470350	Pancreas	-3.30072	-0.0843563	0.000964365	0.216965	0.294542	2.76585e-15	38	38	38	spermatogenesis associated 7 [Source:HGNC Symbol;Acc:HGNC:20423]	0	0
WBP2NL	22	41998725	42058456	Artery_Tibial	3.30032	0.119902	0.000965759	0.0880712	0.0666961	2.56292e-06	37	42	42	WBP2 N-terminal like [Source:HGNC Symbol;Acc:HGNC:28389]	0	0
OTULIN	5	14664664	14699711	Artery_Tibial	3.3	0.181101	0.000966848	0.0370011	0.0917107	1.86896e-08	16	16	16	OTU deubiquitinase with linear linkage specificity [Source:HGNC Symbol;Acc:HGNC:25118]	0	0
PCDHA8	5	140841187	141012344	Testis	3.29935	0.0919279	0.000969105	0.18639	0.154211	3.21859e-08	84	85	85	protocadherin alpha 8 [Source:HGNC Symbol;Acc:HGNC:8674]	0	0
BCKDK	16	31106107	31112791	Whole_Blood	3.29925	0.212134	0.000969441	0.0370088	0.0624504	8.69232e-06	14	14	14	branched chain ketoacid dehydrogenase kinase [Source:HGNC Symbol;Acc:HGNC:16902]	0	0
NAAA	4	75913657	75941051	Vagina	3.29782	0.0802001	0.000974386	0.231988	0.377567	1.42885e-10	57	57	57	N-acylethanolamine acid amidase [Source:HGNC Symbol;Acc:HGNC:736]	0	0
CLEC16A	16	10944488	11182189	Lung	3.29778	0.291749	0.000974536	0.0153165	0.0501726	4.44424e-05	8	8	8	C-type lectin domain containing 16A [Source:HGNC Symbol;Acc:HGNC:29013]	0	0
LRRC37A2	17	46511511	46555650	Pancreas	-3.29776	-0.273047	0.00097461	0.0346945	0.517252	4.54175e-32	20	55	55	leucine rich repeat containing 37 member A2 [Source:HGNC Symbol;Acc:HGNC:32404]	0	0
FKRP	19	46746046	46776988	Adipose_Subcutaneous	-3.29733	-0.0674177	0.000976093	0.292147	0.388728	9.45377e-39	25	26	26	fukutin related protein [Source:HGNC Symbol;Acc:HGNC:17997]	0	0
TMEM120B	12	121712752	121783001	Cells_Transformed_fibroblasts	3.29655	0.108138	0.000978819	0.125966	0.137764	1.15787e-09	53	56	56	transmembrane protein 120B [Source:HGNC Symbol;Acc:HGNC:32008]	0	0
EP300	22	41091786	41180079	Adipose_Subcutaneous	3.29465	0.4129	0.000985427	0.00795409	0.0179745	0.0166083	6	6	6	E1A binding protein p300 [Source:HGNC Symbol;Acc:HGNC:3373]	0	0
PCDHA7	5	140834248	141012344	Skin_Sun_Exposed_Lower_leg	3.2943	0.22273	0.00098667	0.0286005	0.0377479	0.000228094	24	25	25	protocadherin alpha 7 [Source:HGNC Symbol;Acc:HGNC:8673]	0	0
CHID1	11	867860	915058	Artery_Tibial	-3.29429	-0.238695	0.00098672	0.0262131	0.0656693	2.71062e-06	10	10	10	chitinase domain containing 1 [Source:HGNC Symbol;Acc:HGNC:28474]	0	0
BPHL	6	3118374	3153578	Brain_Cortex	-3.29404	-0.155959	0.000987577	0.0623269	0.140336	4.28096e-05	6	6	6	biphenyl hydrolase like [Source:HGNC Symbol;Acc:HGNC:1094]	0	0
WBP2NL	22	41998725	42058456	Thyroid	3.29376	0.105052	0.000988576	0.122202	0.167037	1.0617e-15	21	23	23	WBP2 N-terminal like [Source:HGNC Symbol;Acc:HGNC:28389]	0	0
NR1H3	11	47248300	47269032	Brain_Cerebellar_Hemisphere	-3.29318	-0.109575	0.000990625	0.103271	0.103418	0.000627378	42	43	43	nuclear receptor subfamily 1 group H member 3 [Source:HGNC Symbol;Acc:HGNC:7966]	0	0
BIN1	2	127048027	127107355	Artery_Tibial	-3.2927	-0.0737939	0.000992318	0.158561	0.153189	1.69874e-13	68	73	73	bridging integrator 1 [Source:HGNC Symbol;Acc:HGNC:1052]	0	0
KAT8	16	31115754	31131393	Lung	-3.29143	-0.101351	0.000996777	0.130752	0.239993	1.0628e-21	13	14	14	lysine acetyltransferase 8 [Source:HGNC Symbol;Acc:HGNC:17933]	0	0
ZNF638	2	71276561	71435069	Nerve_Tibial	3.29124	0.209264	0.000997469	0.0360667	0.0756716	1.39474e-06	20	21	21	zinc finger protein 638 [Source:HGNC Symbol;Acc:HGNC:17894]	0	0
GABPB1	15	50275392	50355408	Vagina	-3.29122	-0.0879367	0.00099755	0.16884	0.0531941	0.0394339	79	79	79	GA binding protein transcription factor beta subunit 1 [Source:HGNC Symbol;Acc:HGNC:4074]	0	0
ADAMTS14	10	70672803	70762441	Skin_Not_Sun_Exposed_Suprapubic	3.2908	0.0851794	0.000999025	0.186164	0.280501	4.64407e-23	27	27	27	ADAM metallopeptidase with thrombospondin type 1 motif 14 [Source:HGNC Symbol;Acc:HGNC:14899]	0	0
SRA1	5	140537340	140558252	Esophagus_Mucosa	-3.28994	-0.101373	0.00100208	0.127742	0.197299	1.70203e-16	47	51	51	steroid receptor RNA activator 1 [Source:HGNC Symbol;Acc:HGNC:11281]	0	0
LRRC25	19	18391144	18397617	Esophagus_Muscularis	-3.28944	-0.146161	0.00100389	0.0916623	0.1712	2.38909e-13	20	26	26	leucine rich repeat containing 25 [Source:HGNC Symbol;Acc:HGNC:29806]	0	0
SLC9A8	20	49812713	49892242	Brain_Cerebellum	3.28928	0.0763408	0.00100443	0.240768	0.222896	9.29581e-09	71	76	76	solute carrier family 9 member A8 [Source:HGNC Symbol;Acc:HGNC:20728]	0	0
RP9	7	33094797	33109401	Stomach	3.28912	0.238636	0.001005	0.0306611	0.0591108	0.000578678	22	24	24	retinitis pigmentosa 9 (autosomal dominant) [Source:HGNC Symbol;Acc:HGNC:10288]	0	0
ATF6B	6	32098176	32128253	Heart_Left_Ventricle	-3.28911	-0.431412	0.00100504	0.00997625	0.304342	5.96549e-21	5	49	49	activating transcription factor 6 beta [Source:HGNC Symbol;Acc:HGNC:2349]	0	0
ZNF646	16	31074422	31084196	Liver	-3.28829	-0.157696	0.00100799	0.0557885	0.0552574	0.00578344	27	27	27	zinc finger protein 646 [Source:HGNC Symbol;Acc:HGNC:29004]	0	0
VKORC1	16	31090842	31095980	Pituitary	3.28805	0.0949155	0.00100885	0.152757	0.190364	3.27062e-08	33	42	42	vitamin K epoxide reductase complex subunit 1 [Source:HGNC Symbol;Acc:HGNC:23663]	0	0
LRRC37A2	17	46511511	46555650	Thyroid	-3.28799	-0.548369	0.00100906	0.0108154	0.611378	6.33574e-84	18	64	64	leucine rich repeat containing 37 member A2 [Source:HGNC Symbol;Acc:HGNC:32404]	0	0
HLA-DQA1	6	32628179	32647062	Heart_Left_Ventricle	3.28697	0.556331	0.00101272	0.0191799	0.237538	2.83906e-16	3	7	7	major histocompatibility complex, class II, DQ alpha 1 [Source:HGNC Symbol;Acc:HGNC:4942]	0	0
SLC19A3	2	227685210	227718012	Lung	3.28672	0.149348	0.00101362	0.0676418	0.0684208	1.58735e-06	39	43	43	solute carrier family 19 member 3 [Source:HGNC Symbol;Acc:HGNC:16266]	0	0
CLDN20	6	155264013	155276548	Skin_Sun_Exposed_Lower_leg	-3.2864	-0.487252	0.00101478	0.00540408	0.0142363	0.0247801	15	15	15	claudin 20 [Source:HGNC Symbol;Acc:HGNC:2042]	0	0
HLA-DQB2	6	32756098	32763534	Esophagus_Gastroesophageal_Junction	-3.28634	-0.383731	0.00101499	0.0360888	0.610642	6.0628e-43	3	21	21	major histocompatibility complex, class II, DQ beta 2 [Source:HGNC Symbol;Acc:HGNC:4945]	0	0
OAS1	12	112906777	112933222	Nerve_Tibial	-3.28617	-0.211969	0.00101558	0.0300568	0.0266714	0.00448401	37	38	38	2'-5'-oligoadenylate synthetase 1 [Source:HGNC Symbol;Acc:HGNC:8086]	0	0
BBS7	4	121824440	121870497	Heart_Left_Ventricle	3.28607	0.371716	0.00101596	0.0107163	0.0226071	0.0244757	8	9	9	Bardet-Biedl syndrome 7 [Source:HGNC Symbol;Acc:HGNC:18758]	0	0
KLHL9	9	21329671	21335380	Brain_Amygdala	3.28537	0.133096	0.0010185	0.0780123	0.0890607	0.00653477	17	17	17	kelch like family member 9 [Source:HGNC Symbol;Acc:HGNC:18732]	0	0
TC2N	14	91779751	91867536	Adipose_Visceral_Omentum	3.28463	0.0905797	0.00102116	0.154894	0.203306	1.04685e-15	29	31	31	tandem C2 domains, nuclear [Source:HGNC Symbol;Acc:HGNC:19859]	0	0
KAT8	16	31115754	31131393	Colon_Transverse	-3.28422	-0.116329	0.00102266	0.10839	0.173688	1.6005e-10	13	14	14	lysine acetyltransferase 8 [Source:HGNC Symbol;Acc:HGNC:17933]	0	0
KANSL2	12	48653401	48682238	Muscle_Skeletal	-3.2839	-0.0963717	0.0010238	0.144525	0.239404	2.05019e-27	11	12	12	KAT8 regulatory NSL complex subunit 2 [Source:HGNC Symbol;Acc:HGNC:26024]	0	0
PCDHA4	5	140806929	141012344	Prostate	3.28361	0.195902	0.00102487	0.0312961	0.0478113	0.0219849	37	38	38	protocadherin alpha 4 [Source:HGNC Symbol;Acc:HGNC:8670]	0	0
WDR55	5	140664676	140674124	Muscle_Skeletal	3.28326	0.121596	0.00102615	0.100363	0.119903	1.51827e-13	38	41	41	WD repeat domain 55 [Source:HGNC Symbol;Acc:HGNC:25971]	0	0
SMTNL2	17	4583999	4608319	Artery_Tibial	-3.28323	-0.155018	0.00102625	0.063868	0.0706861	1.28527e-06	28	29	29	smoothelin like 2 [Source:HGNC Symbol;Acc:HGNC:24764]	0	0
SH3BP1	22	37634654	37666932	Cells_Transformed_fibroblasts	3.2831	0.152079	0.0010267	0.0735902	0.182369	1.6212e-13	15	17	17	SH3 domain binding protein 1 [Source:HGNC Symbol;Acc:HGNC:10824]	0	0
SPRR2E	1	153093135	153106184	Skin_Not_Sun_Exposed_Suprapubic	-3.28298	-0.639411	0.00102715	0.00862119	0.0266452	0.00615022	7	8	8	small proline rich protein 2E [Source:HGNC Symbol;Acc:HGNC:11265]	0	0
TBC1D7	6	13266542	13328583	Brain_Cerebellum	-3.28263	-0.0871802	0.00102845	0.186645	0.318379	9.84007e-13	14	14	14	TBC1 domain family member 7 [Source:HGNC Symbol;Acc:HGNC:21066]	0	0
ZMAT2	5	140698680	140706676	Artery_Tibial	3.2824	0.225727	0.00102927	0.0265908	0.0675642	1.79548e-06	20	22	22	zinc finger matrin-type 2 [Source:HGNC Symbol;Acc:HGNC:26433]	0	0
ARL6IP4	12	122980060	122982913	Lung	3.28225	0.276088	0.00102982	0.0174397	0.0411207	0.000163712	4	6	6	ADP ribosylation factor like GTPase 6 interacting protein 4 [Source:HGNC Symbol;Acc:HGNC:18076]	0	0
TGFBRAP1	2	105264391	105330034	Artery_Coronary	3.27953	0.137611	0.0010398	0.0692857	0.068353	0.0031398	17	17	17	transforming growth factor beta receptor associated protein 1 [Source:HGNC Symbol;Acc:HGNC:16836]	0	0
DMWD	19	45782947	45792802	Artery_Tibial	3.27915	0.114103	0.00104119	0.101903	0.172021	5.07226e-15	27	28	28	dystrophia myotonica, WD repeat containing [Source:HGNC Symbol;Acc:HGNC:2936]	0	0
PRR13	12	53441605	53446645	Skin_Sun_Exposed_Lower_leg	-3.27876	-0.0953582	0.00104263	0.171587	0.233807	1.23314e-23	33	37	37	proline rich 13 [Source:HGNC Symbol;Acc:HGNC:24528]	0	0
SKA2	17	59109951	59155269	Lung	3.27868	0.195417	0.00104293	0.0363651	0.0400756	0.000261942	14	14	14	spindle and kinetochore associated complex subunit 2 [Source:HGNC Symbol;Acc:HGNC:28006]	0	0
EFCAB13	17	47323290	47441312	Stomach	-3.27825	-0.0980825	0.00104452	0.145307	0.278965	2.68242e-16	18	18	18	EF-hand calcium binding domain 13 [Source:HGNC Symbol;Acc:HGNC:26864]	0	0
PCDHA4	5	140806929	141012344	Adipose_Visceral_Omentum	3.27759	0.161746	0.00104697	0.0512621	0.0645086	1.23102e-05	29	30	30	protocadherin alpha 4 [Source:HGNC Symbol;Acc:HGNC:8670]	0	0
RABEP1	17	5282265	5385812	Cells_Transformed_fibroblasts	3.27624	0.291326	0.001052	0.0163524	0.0297896	0.00493705	10	11	11	rabaptin, RAB GTPase binding effector protein 1 [Source:HGNC Symbol;Acc:HGNC:17677]	0	0
NAAA	4	75913657	75941051	Cells_EBV-transformed_lymphocytes	3.27486	0.241536	0.00105716	0.0236734	0.060665	0.0191296	22	23	23	N-acylethanolamine acid amidase [Source:HGNC Symbol;Acc:HGNC:736]	0	0
MTCH2	11	47617315	47642623	Testis	-3.27479	-0.097863	0.00105739	0.111203	0.215474	1.93229e-11	21	22	22	mitochondrial carrier 2 [Source:HGNC Symbol;Acc:HGNC:17587]	0	0
ZKSCAN1	7	100015572	100041689	Muscle_Skeletal	-3.27458	-0.234165	0.0010582	0.0233059	0.0628842	2.07962e-07	11	11	11	zinc finger with KRAB and SCAN domains 1 [Source:HGNC Symbol;Acc:HGNC:13101]	0	0
POLR2E	19	1086579	1095380	Prostate	3.27392	0.102437	0.00106067	0.164692	0.190273	1.22503e-06	23	33	33	RNA polymerase II subunit E [Source:HGNC Symbol;Acc:HGNC:9192]	0	0
EML4	2	42169350	42332548	Adipose_Subcutaneous	-3.27351	-0.107696	0.00106222	0.117893	0.247968	8.57549e-23	16	17	17	echinoderm microtubule associated protein like 4 [Source:HGNC Symbol;Acc:HGNC:1316]	0	0
MCEE	2	71109684	71130239	Muscle_Skeletal	-3.27324	-0.198362	0.00106322	0.0321191	0.0768769	6.53323e-09	9	10	10	methylmalonyl-CoA epimerase [Source:HGNC Symbol;Acc:HGNC:16732]	0	0
LACTB	15	63121800	63142061	Muscle_Skeletal	3.27216	0.0868593	0.00106728	0.173043	0.234404	2.94793e-27	40	40	40	lactamase beta [Source:HGNC Symbol;Acc:HGNC:16468]	0	0
PRR13	12	53441605	53446645	Heart_Left_Ventricle	-3.27206	-0.129586	0.00106768	0.0953574	0.170959	5.63788e-11	8	8	8	proline rich 13 [Source:HGNC Symbol;Acc:HGNC:24528]	0	0
PFDN1	5	140245039	140303121	Skin_Sun_Exposed_Lower_leg	-3.27164	-0.159006	0.00106926	0.0670132	0.100244	9.79237e-10	28	31	31	prefoldin subunit 1 [Source:HGNC Symbol;Acc:HGNC:8866]	0	0
PELI1	2	64092652	64144454	Esophagus_Muscularis	3.27078	0.429913	0.00107253	0.00660956	0.055936	6.28395e-05	7	8	8	pellino E3 ubiquitin protein ligase 1 [Source:HGNC Symbol;Acc:HGNC:8827]	0	0
GRIN3B	19	1000419	1009732	Heart_Atrial_Appendage	-3.27076	-0.18109	0.00107258	0.0767736	0.10447	5.2193e-07	15	18	18	glutamate ionotropic receptor NMDA type subunit 3B [Source:HGNC Symbol;Acc:HGNC:16768]	0	0
HLA-DQB1	6	32659467	32668383	Whole_Blood	3.27072	0.151122	0.00107275	0.197271	0.571025	5.18786e-66	6	45	45	major histocompatibility complex, class II, DQ beta 1 [Source:HGNC Symbol;Acc:HGNC:4944]	0	0
CCL22	16	57358772	57366190	Nerve_Tibial	-3.27061	-0.596473	0.00107317	0.00491904	0.0243072	0.00704604	2	2	2	C-C motif chemokine ligand 22 [Source:HGNC Symbol;Acc:HGNC:10621]	0	0
ZNF652	17	49289206	49362473	Artery_Tibial	-3.26983	-0.286986	0.00107613	0.0158608	0.028061	0.0020589	10	10	10	zinc finger protein 652 [Source:HGNC Symbol;Acc:HGNC:29147]	0	0
CHRNE	17	4897774	4903074	Brain_Amygdala	3.26944	0.196199	0.00107761	0.0410977	0.134009	0.00117884	9	11	11	cholinergic receptor nicotinic epsilon subunit [Source:HGNC Symbol;Acc:HGNC:1966]	0	0
AP1S1	7	101154397	101161596	Spleen	-3.26943	-0.075575	0.00107766	0.229681	0.398862	1.28813e-15	17	18	18	adaptor related protein complex 1 sigma 1 subunit [Source:HGNC Symbol;Acc:HGNC:559]	0	0
FKRP	19	46746046	46776988	Artery_Aorta	-3.26921	-0.0685928	0.0010785	0.266108	0.34627	1.92813e-24	22	24	24	fukutin related protein [Source:HGNC Symbol;Acc:HGNC:17997]	0	0
MADD	11	47269161	47330031	Stomach	-3.269	-0.139578	0.00107927	0.0732201	0.0524887	0.0013105	26	28	28	MAP kinase activating death domain [Source:HGNC Symbol;Acc:HGNC:6766]	0	0
ZNF155	19	43967862	43998325	Ovary	-3.26892	-0.0909318	0.0010796	0.255912	0.104962	0.00112821	62	68	68	zinc finger protein 155 [Source:HGNC Symbol;Acc:HGNC:12940]	0	0
SPATA7	14	88384924	88470350	Colon_Sigmoid	-3.26755	-0.168145	0.00108484	0.0516648	0.148309	9.89824e-08	19	19	19	spermatogenesis associated 7 [Source:HGNC Symbol;Acc:HGNC:20423]	0	0
PTS	11	112226365	112269955	Cells_EBV-transformed_lymphocytes	3.26753	0.195582	0.0010849	0.0458193	0.0463536	0.0440433	17	17	17	6-pyruvoyltetrahydropterin synthase [Source:HGNC Symbol;Acc:HGNC:9689]	0	0
ZNF816	19	52949379	52962911	Colon_Transverse	3.26681	0.132871	0.00108765	0.124113	0.150039	1.05143e-08	35	40	40	zinc finger protein 816 [Source:HGNC Symbol;Acc:HGNC:26995]	0	0
CHRNE	17	4897774	4903074	Brain_Cerebellum	3.26652	0.12861	0.00108877	0.105253	0.139046	7.56906e-06	30	32	32	cholinergic receptor nicotinic epsilon subunit [Source:HGNC Symbol;Acc:HGNC:1966]	0	0
SLC2A11	22	23856703	23886309	Small_Intestine_Terminal_Ileum	3.26642	0.164824	0.00108915	0.0496494	0.199767	2.95728e-06	2	2	2	solute carrier family 2 member 11 [Source:HGNC Symbol;Acc:HGNC:14239]	0	0
CRYBB3	22	25199850	25207363	Artery_Tibial	3.26627	0.13187	0.00108973	0.0760972	0.138203	3.2413e-12	27	28	28	crystallin beta B3 [Source:HGNC Symbol;Acc:HGNC:2400]	0	0
SH3YL1	2	217730	266398	Nerve_Tibial	-3.26607	-0.0841254	0.00109052	0.19713	0.268145	4.19272e-23	30	30	30	SH3 and SYLF domain containing 1 [Source:HGNC Symbol;Acc:HGNC:29546]	0	0
GNRHR	4	67739328	67754360	Esophagus_Muscularis	-3.26596	-0.101288	0.00109092	0.125029	0.179341	7.00906e-14	19	23	23	gonadotropin releasing hormone receptor [Source:HGNC Symbol;Acc:HGNC:4421]	0	0
ARL6IP4	12	122980060	122982913	Stomach	3.26311	0.211749	0.00110196	0.0311504	0.0385366	0.00675721	23	23	23	ADP ribosylation factor like GTPase 6 interacting protein 4 [Source:HGNC Symbol;Acc:HGNC:18076]	0	0
EFCAB13	17	47323290	47441312	Adrenal_Gland	-3.26293	-0.0722703	0.00110267	0.258112	0.349432	1.49562e-15	38	39	39	EF-hand calcium binding domain 13 [Source:HGNC Symbol;Acc:HGNC:26864]	0	0
HLA-DQA1	6	32628179	32647062	Muscle_Skeletal	3.26279	0.656441	0.00110322	0.0254688	0.247196	2.09675e-28	4	38	38	major histocompatibility complex, class II, DQ alpha 1 [Source:HGNC Symbol;Acc:HGNC:4942]	0	0
KNOP1	16	19701934	19718235	Brain_Nucleus_accumbens_basal_ganglia	-3.26226	-0.0806988	0.00110527	0.264989	0.498041	1.59468e-18	47	49	49	lysine rich nucleolar protein 1 [Source:HGNC Symbol;Acc:HGNC:34404]	0	0
TBKBP1	17	47694081	47712050	Esophagus_Muscularis	3.26112	0.130061	0.00110972	0.0882775	0.11509	2.91264e-09	33	36	36	TBK1 binding protein 1 [Source:HGNC Symbol;Acc:HGNC:30140]	0	0
PAPSS1	4	107590276	107720452	Artery_Tibial	3.2605	0.171352	0.00111216	0.0464263	0.115824	2.21894e-10	14	14	14	3'-phosphoadenosine 5'-phosphosulfate synthase 1 [Source:HGNC Symbol;Acc:HGNC:8603]	0	0
RAB11FIP3	16	425619	523011	Brain_Putamen_basal_ganglia	-3.26046	-0.257355	0.00111234	0.024466	0.10484	0.00137398	9	9	9	RAB11 family interacting protein 3 [Source:HGNC Symbol;Acc:HGNC:17224]	0	0
FPR1	19	51745172	51804110	Artery_Aorta	-3.25811	-0.152224	0.00112158	0.0629641	0.11012	2.1959e-07	34	38	38	formyl peptide receptor 1 [Source:HGNC Symbol;Acc:HGNC:3826]	0	0
DOK3	5	177501907	177511274	Breast_Mammary_Tissue	3.25809	0.256236	0.00112164	0.0272619	0.106514	5.83259e-07	9	9	9	docking protein 3 [Source:HGNC Symbol;Acc:HGNC:24583]	0	0
GRIN3B	19	1000419	1009732	Adipose_Subcutaneous	-3.25791	-0.120453	0.00112236	0.172762	0.239407	1.49403e-21	31	43	43	glutamate ionotropic receptor NMDA type subunit 3B [Source:HGNC Symbol;Acc:HGNC:16768]	0	0
ZNF232	17	5105541	5123116	Brain_Cortex	-3.25715	-0.211243	0.00112538	0.0362646	0.0474514	0.018194	23	24	24	zinc finger protein 232 [Source:HGNC Symbol;Acc:HGNC:13026]	0	0
TSC22D4	7	100463359	100479279	Adipose_Subcutaneous	-3.25678	-0.396977	0.00112683	0.00747946	0.0308621	0.00142844	4	4	4	TSC22 domain family member 4 [Source:HGNC Symbol;Acc:HGNC:21696]	0	0
STBD1	4	76306026	76311599	Heart_Left_Ventricle	-3.25674	-0.2284	0.00112699	0.0262913	0.0975989	1.50631e-06	11	12	12	starch binding domain 1 [Source:HGNC Symbol;Acc:HGNC:24854]	0	0
GUCA1B	6	42184401	42194916	Artery_Tibial	-3.25647	-0.316791	0.00112807	0.0124212	0.0280089	0.00221289	9	10	10	guanylate cyclase activator 1B [Source:HGNC Symbol;Acc:HGNC:4679]	0	0
FKRP	19	46746046	46776988	Skin_Not_Sun_Exposed_Suprapubic	-3.25625	-0.0870015	0.00112896	0.173843	0.306957	4.03433e-25	15	15	15	fukutin related protein [Source:HGNC Symbol;Acc:HGNC:17997]	0	0
CRTAC1	10	97865000	98030828	Liver	-3.25606	-0.0845265	0.0011297	0.241987	0.0809903	0.00115612	69	71	71	cartilage acidic protein 1 [Source:HGNC Symbol;Acc:HGNC:14882]	0	0
ARL6IP4	12	122980060	122982913	Adipose_Visceral_Omentum	3.25592	0.159525	0.00113025	0.0531403	0.0917106	3.77066e-07	37	38	38	ADP ribosylation factor like GTPase 6 interacting protein 4 [Source:HGNC Symbol;Acc:HGNC:18076]	0	0
HLA-DQB1	6	32659467	32668383	Adipose_Visceral_Omentum	3.2557	0.260056	0.00113114	0.0953461	0.571795	2.55052e-57	4	56	56	major histocompatibility complex, class II, DQ beta 1 [Source:HGNC Symbol;Acc:HGNC:4944]	0	0
TP53INP1	8	94925972	94949411	Whole_Blood	-3.25566	-0.24145	0.00113129	0.023419	0.0657437	4.71261e-06	15	21	21	tumor protein p53 inducible nuclear protein 1 [Source:HGNC Symbol;Acc:HGNC:18022]	0	0
HLA-DQA1	6	32628179	32647062	Pancreas	3.2556	0.628055	0.00113154	0.0257634	0.356832	4.25783e-19	6	48	48	major histocompatibility complex, class II, DQ alpha 1 [Source:HGNC Symbol;Acc:HGNC:4942]	0	0
PRR13	12	53441605	53446645	Artery_Aorta	-3.25501	-0.0733175	0.0011339	0.280878	0.340838	1.52469e-23	35	36	36	proline rich 13 [Source:HGNC Symbol;Acc:HGNC:24528]	0	0
IK	5	140647058	140662479	Cells_Transformed_fibroblasts	3.25475	0.530392	0.00113492	0.00417277	0.0168847	0.0401241	5	6	6	IK cytokine, down-regulator of HLA II [Source:HGNC Symbol;Acc:HGNC:5958]	0	0
TAS2R60	7	143443453	143444409	Lung	-3.25405	-0.304642	0.00113772	0.0131752	0.0523731	2.29383e-05	3	3	3	taste 2 receptor member 60 [Source:HGNC Symbol;Acc:HGNC:20639]	0	0
SLC26A1	4	979073	993440	Cells_Transformed_fibroblasts	-3.25282	-0.0737938	0.00114265	0.273061	0.353443	1.67129e-27	28	31	31	solute carrier family 26 member 1 [Source:HGNC Symbol;Acc:HGNC:10993]	0	0
HLA-DQA2	6	32741342	32747215	Brain_Spinal_cord_cervical_c-1	-3.25251	-0.257805	0.00114392	0.0291566	0.272924	5.00435e-06	17	46	46	major histocompatibility complex, class II, DQ alpha 2 [Source:HGNC Symbol;Acc:HGNC:4943]	0	0
AIMP2	7	6009245	6023834	Brain_Hippocampus	-3.25238	-0.268805	0.00114444	0.0277262	0.0795885	0.00688757	5	6	6	aminoacyl tRNA synthetase complex interacting multifunctional protein 2 [Source:HGNC Symbol;Acc:HGNC:20609]	0	0
PACSIN3	11	47177525	47186443	Lung	-3.25175	-0.160685	0.00114695	0.0521644	0.0364673	0.000504163	37	38	38	protein kinase C and casein kinase substrate in neurons 3 [Source:HGNC Symbol;Acc:HGNC:8572]	0	0
KNOP1	16	19701934	19718235	Brain_Caudate_basal_ganglia	-3.25124	-0.083199	0.00114903	0.260709	0.467725	2.03722e-19	37	39	39	lysine rich nucleolar protein 1 [Source:HGNC Symbol;Acc:HGNC:34404]	0	0
TNFRSF21	6	47231532	47309905	Ovary	3.24981	0.242927	0.0011548	0.0200347	0.0953868	0.00319846	15	16	16	TNF receptor superfamily member 21 [Source:HGNC Symbol;Acc:HGNC:13469]	0	0
STX4	16	31032889	31042975	Testis	-3.24861	-0.324572	0.00115971	0.0148791	0.0377386	0.00868315	13	13	13	syntaxin 4 [Source:HGNC Symbol;Acc:HGNC:11439]	0	0
PAK1	11	77321707	77474635	Whole_Blood	3.2481	0.480295	0.0011618	0.0166943	0.0424064	0.000289923	10	10	10	p21 (RAC1) activated kinase 1 [Source:HGNC Symbol;Acc:HGNC:8590]	0	0
SLC2A11	22	23856703	23886309	Lung	3.24723	0.104464	0.00116535	0.142812	0.261351	2.40127e-24	3	3	3	solute carrier family 2 member 11 [Source:HGNC Symbol;Acc:HGNC:14239]	0	0
MYL4	17	47200446	47223679	Brain_Cerebellar_Hemisphere	-3.24708	-0.17681	0.00116596	0.0432514	0.0371402	0.0448655	7	9	9	myosin light chain 4 [Source:HGNC Symbol;Acc:HGNC:7585]	0	0
EFCAB13	17	47323290	47441312	Artery_Tibial	-3.24687	-0.0747992	0.00116683	0.236233	0.317898	5.34527e-30	43	45	45	EF-hand calcium binding domain 13 [Source:HGNC Symbol;Acc:HGNC:26864]	0	0
SSBP4	19	18418864	18434562	Artery_Tibial	-3.24659	-0.116334	0.00116795	0.0998121	0.0794923	2.40525e-07	42	46	46	single stranded DNA binding protein 4 [Source:HGNC Symbol;Acc:HGNC:15676]	0	0
AZGP1	7	99966720	99976157	Prostate	3.24619	0.172654	0.00116961	0.0490891	0.0350068	0.0480222	20	22	22	alpha-2-glycoprotein 1, zinc-binding [Source:HGNC Symbol;Acc:HGNC:910]	0	0
SLC2A11	22	23856703	23886309	Brain_Amygdala	3.246	0.315764	0.00117038	0.0106433	0.0601212	0.0350598	2	2	2	solute carrier family 2 member 11 [Source:HGNC Symbol;Acc:HGNC:14239]	0	0
SLC2A11	22	23856703	23886309	Colon_Sigmoid	3.24598	0.155944	0.00117046	0.0554962	0.167254	6.77127e-09	2	2	2	solute carrier family 2 member 11 [Source:HGNC Symbol;Acc:HGNC:14239]	0	0
SLC2A11	22	23856703	23886309	Brain_Nucleus_accumbens_basal_ganglia	3.24597	0.258883	0.00117053	0.0178749	0.0321112	0.049468	2	2	2	solute carrier family 2 member 11 [Source:HGNC Symbol;Acc:HGNC:14239]	0	0
COG4	16	70480568	70523565	Brain_Putamen_basal_ganglia	3.24449	0.142431	0.0011766	0.0904576	0.143925	0.000143809	15	18	18	component of oligomeric golgi complex 4 [Source:HGNC Symbol;Acc:HGNC:18620]	0	0
FNBP4	11	47716517	47767443	Muscle_Skeletal	-3.24438	-0.153729	0.00117707	0.0493397	0.086712	5.80884e-10	23	25	25	formin binding protein 4 [Source:HGNC Symbol;Acc:HGNC:19752]	0	0
TAF6	7	100107070	100119841	Adipose_Subcutaneous	3.24437	0.183192	0.00117712	0.036684	0.0741518	5.53309e-07	15	15	15	TATA-box binding protein associated factor 6 [Source:HGNC Symbol;Acc:HGNC:11540]	0	0
NAAA	4	75913657	75941051	Artery_Tibial	3.24405	0.0547851	0.00117844	0.447444	0.516766	5.10488e-58	48	48	48	N-acylethanolamine acid amidase [Source:HGNC Symbol;Acc:HGNC:736]	0	0
ABCB9	12	122920951	122981649	Heart_Left_Ventricle	-3.24335	-0.138512	0.00118132	0.061474	0.122995	3.22455e-08	20	20	20	ATP binding cassette subfamily B member 9 [Source:HGNC Symbol;Acc:HGNC:50]	0	0
ZNF221	19	43951223	43967709	Thyroid	-3.24319	-0.479031	0.001182	0.00477436	0.0300563	0.0013535	1	1	1	zinc finger protein 221 [Source:HGNC Symbol;Acc:HGNC:13014]	0	0
NAAA	4	75913657	75941051	Stomach	3.24265	0.0854771	0.00118422	0.190375	0.295288	4.55878e-17	28	28	28	N-acylethanolamine acid amidase [Source:HGNC Symbol;Acc:HGNC:736]	0	0
GNRHR	4	67739328	67754360	Adipose_Visceral_Omentum	-3.24258	-0.190502	0.00118454	0.038057	0.0511128	0.000195083	14	15	15	gonadotropin releasing hormone receptor [Source:HGNC Symbol;Acc:HGNC:4421]	0	0
KAT8	16	31115754	31131393	Stomach	-3.24035	-0.144352	0.00119384	0.0630986	0.145648	2.86503e-08	15	15	15	lysine acetyltransferase 8 [Source:HGNC Symbol;Acc:HGNC:17933]	0	0
PRKD2	19	46674275	46717127	Pancreas	-3.23926	-0.122477	0.00119839	0.089517	0.0957556	3.20615e-05	28	30	30	protein kinase D2 [Source:HGNC Symbol;Acc:HGNC:17293]	0	0
MTMR11	1	149928651	149936869	Lung	3.2384	0.252264	0.00120204	0.0247559	0.0553503	1.4495e-05	3	5	5	myotubularin related protein 11 [Source:HGNC Symbol;Acc:HGNC:24307]	0	0
KAT8	16	31115754	31131393	Vagina	-3.23839	-0.0924464	0.00120208	0.156299	0.150089	0.000277473	30	35	35	lysine acetyltransferase 8 [Source:HGNC Symbol;Acc:HGNC:17933]	0	0
HLA-DQB2	6	32756098	32763534	Brain_Hypothalamus	-3.23768	-0.919046	0.00120507	0.0140389	0.428913	7.80864e-14	4	13	13	major histocompatibility complex, class II, DQ beta 2 [Source:HGNC Symbol;Acc:HGNC:4945]	0	0
TMEM184A	7	1542235	1560821	Adrenal_Gland	3.23727	0.157184	0.00120679	0.0487667	0.160598	7.9217e-07	5	6	6	transmembrane protein 184A [Source:HGNC Symbol;Acc:HGNC:28797]	0	0
TICAM2	5	115578650	115602479	Esophagus_Mucosa	3.23617	0.263205	0.00121145	0.024785	0.015748	0.0288736	18	23	23	toll like receptor adaptor molecule 2 [Source:HGNC Symbol;Acc:HGNC:21354]	0	0
CCDC66	3	56557161	56621818	Brain_Frontal_Cortex_BA9	-3.23605	-0.116157	0.00121194	0.10195	0.240376	7.9482e-08	10	10	10	coiled-coil domain containing 66 [Source:HGNC Symbol;Acc:HGNC:27709]	0	0
IK	5	140647058	140662479	Adipose_Subcutaneous	3.23537	0.146439	0.00121484	0.0632241	0.121488	1.24828e-11	33	33	33	IK cytokine, down-regulator of HLA II [Source:HGNC Symbol;Acc:HGNC:5958]	0	0
FKRP	19	46746046	46776988	Spleen	-3.23415	-0.133972	0.00122005	0.0631435	0.191552	9.8427e-07	6	6	6	fukutin related protein [Source:HGNC Symbol;Acc:HGNC:17997]	0	0
MARK3	14	103385392	103503831	Artery_Tibial	-3.23382	-0.136765	0.00122146	0.0772803	0.0959262	1.13595e-08	45	46	46	microtubule affinity regulating kinase 3 [Source:HGNC Symbol;Acc:HGNC:6897]	0	0
STAG3	7	100177563	100221488	Brain_Cerebellar_Hemisphere	-3.23375	-0.0701548	0.00122178	0.268045	0.29596	1.06075e-09	47	50	50	stromal antigen 3 [Source:HGNC Symbol;Acc:HGNC:11356]	0	0
SLC2A11	22	23856703	23886309	Spleen	3.23315	0.0962716	0.00122435	0.195404	0.376722	2.39813e-13	9	10	10	solute carrier family 2 member 11 [Source:HGNC Symbol;Acc:HGNC:14239]	0	0
KNOP1	16	19701934	19718235	Esophagus_Gastroesophageal_Junction	-3.23289	-0.0710099	0.00122544	0.283174	0.447485	2.35543e-27	24	24	24	lysine rich nucleolar protein 1 [Source:HGNC Symbol;Acc:HGNC:34404]	0	0
BPHL	6	3118374	3153578	Lung	-3.23211	-0.142876	0.00122878	0.0708515	0.0970375	7.27899e-09	47	49	49	biphenyl hydrolase like [Source:HGNC Symbol;Acc:HGNC:1094]	0	0
WBP2NL	22	41998725	42058456	Stomach	3.23122	0.108359	0.00123264	0.104246	0.0901668	5.74927e-06	40	45	45	WBP2 N-terminal like [Source:HGNC Symbol;Acc:HGNC:28389]	0	0
TMEM184A	7	1542235	1560821	Artery_Coronary	3.23093	0.189479	0.00123389	0.0427691	0.0905147	0.000612798	19	19	19	transmembrane protein 184A [Source:HGNC Symbol;Acc:HGNC:28797]	0	0
NYAP1	7	100483927	100494799	Adipose_Subcutaneous	-3.23035	-0.116766	0.00123639	0.111583	0.17285	3.41506e-15	16	16	16	neuronal tyrosine phosphorylated phosphoinositide-3-kinase adaptor 1 [Source:HGNC Symbol;Acc:HGNC:22009]	0	0
ARFIP2	11	6474683	6481479	Esophagus_Mucosa	3.22976	0.515222	0.00123896	0.00554769	0.0256261	0.00533434	5	5	5	ADP ribosylation factor interacting protein 2 [Source:HGNC Symbol;Acc:HGNC:17160]	0	0
CCDC116	22	21632716	21637327	Esophagus_Gastroesophageal_Junction	3.2293	0.124339	0.00124095	0.0783541	0.162925	8.19606e-09	19	19	19	coiled-coil domain containing 116 [Source:HGNC Symbol;Acc:HGNC:26688]	0	0
KNOP1	16	19701934	19718235	Brain_Putamen_basal_ganglia	-3.22907	-0.0964283	0.00124193	0.172017	0.332342	1.84467e-09	43	45	45	lysine rich nucleolar protein 1 [Source:HGNC Symbol;Acc:HGNC:34404]	0	0
JAZF1	7	27830573	28180743	Heart_Atrial_Appendage	3.22903	0.251522	0.00124212	0.0189852	0.0184309	0.0417789	14	14	14	JAZF zinc finger 1 [Source:HGNC Symbol;Acc:HGNC:28917]	0	0
ZMAT2	5	140698680	140706676	Esophagus_Mucosa	3.22893	0.173977	0.00124255	0.044033	0.0672088	3.46591e-06	35	37	37	zinc finger matrin-type 2 [Source:HGNC Symbol;Acc:HGNC:26433]	0	0
PRSS36	16	31138925	31150094	Brain_Anterior_cingulate_cortex_BA24	-3.22828	-0.142775	0.00124538	0.0719581	0.0925095	0.00224084	16	19	19	protease, serine 36 [Source:HGNC Symbol;Acc:HGNC:26906]	0	0
37865	22	41976272	41998221	Pituitary	3.22785	0.203991	0.00124726	0.029555	0.0538276	0.00678779	11	11	11	septin 3 [Source:HGNC Symbol;Acc:HGNC:10750]	0	0
KLHL9	9	21329671	21335380	Brain_Cerebellum	3.22691	0.203608	0.00125136	0.0342224	0.0765051	0.00146521	40	40	40	kelch like family member 9 [Source:HGNC Symbol;Acc:HGNC:18732]	0	0
CHRNE	17	4897774	4903074	Brain_Hypothalamus	3.22617	0.113456	0.0012546	0.115297	0.133593	0.000167117	16	16	16	cholinergic receptor nicotinic epsilon subunit [Source:HGNC Symbol;Acc:HGNC:1966]	0	0
OSER1	20	44196496	44210791	Whole_Blood	-3.2254	-0.100555	0.00125799	0.134326	0.248997	1.99265e-21	6	6	6	oxidative stress responsive serine rich 1 [Source:HGNC Symbol;Acc:HGNC:16105]	0	0
USP3	15	63504511	63594640	Vagina	-3.22513	-0.135284	0.00125914	0.0863635	0.0507578	0.0432215	44	54	54	ubiquitin specific peptidase 3 [Source:HGNC Symbol;Acc:HGNC:12626]	0	0
NAAA	4	75913657	75941051	Artery_Aorta	3.22456	0.0608802	0.00126168	0.362536	0.514518	1.61063e-41	22	22	22	N-acylethanolamine acid amidase [Source:HGNC Symbol;Acc:HGNC:736]	0	0
TMEM184A	7	1542235	1560821	Pancreas	-3.22276	-0.0736696	0.00126964	0.220477	0.360267	2.74052e-19	13	14	14	transmembrane protein 184A [Source:HGNC Symbol;Acc:HGNC:28797]	0	0
SLC2A11	22	23856703	23886309	Brain_Hypothalamus	3.22258	0.148735	0.00127043	0.0569826	0.0504907	0.0310509	9	9	9	solute carrier family 2 member 11 [Source:HGNC Symbol;Acc:HGNC:14239]	0	0
CRHR1	17	45784280	45835828	Esophagus_Gastroesophageal_Junction	-3.22232	-0.276623	0.00127155	0.0190539	0.0278138	0.0266865	11	26	26	corticotropin releasing hormone receptor 1 [Source:HGNC Symbol;Acc:HGNC:2357]	0	0
PRSS36	16	31138925	31150094	Brain_Frontal_Cortex_BA9	-3.22227	-0.189097	0.00127179	0.0328625	0.0698518	0.00883504	6	6	6	protease, serine 36 [Source:HGNC Symbol;Acc:HGNC:26906]	0	0
BPHL	6	3118374	3153578	Brain_Caudate_basal_ganglia	-3.22217	-0.0972186	0.00127224	0.149985	0.318183	1.55955e-11	14	15	15	biphenyl hydrolase like [Source:HGNC Symbol;Acc:HGNC:1094]	0	0
SNX19	11	130875436	130916509	Brain_Anterior_cingulate_cortex_BA24	3.22188	0.079037	0.00127351	0.212204	0.366708	3.12422e-13	15	16	16	sorting nexin 19 [Source:HGNC Symbol;Acc:HGNC:21532]	0	0
TC2N	14	91779751	91867536	Brain_Hippocampus	3.22082	0.188691	0.00127823	0.0344418	0.10872	0.00159863	6	6	6	tandem C2 domains, nuclear [Source:HGNC Symbol;Acc:HGNC:19859]	0	0
LACTB	15	63121800	63142061	Breast_Mammary_Tissue	3.22066	0.117464	0.00127897	0.0929995	0.0855205	1.77976e-05	37	37	37	lactamase beta [Source:HGNC Symbol;Acc:HGNC:16468]	0	0
SLC2A11	22	23856703	23886309	Artery_Aorta	3.22014	0.109132	0.00128128	0.137376	0.269298	5.72885e-18	8	13	13	solute carrier family 2 member 11 [Source:HGNC Symbol;Acc:HGNC:14239]	0	0
SYCN	19	39202831	39204266	Muscle_Skeletal	3.22009	0.438478	0.00128151	0.0130109	0.0133032	0.0190235	11	11	11	syncollin [Source:HGNC Symbol;Acc:HGNC:18442]	0	0
NAAA	4	75913657	75941051	Esophagus_Mucosa	3.21988	0.060143	0.00128243	0.383429	0.461755	6.06081e-46	70	75	75	N-acylethanolamine acid amidase [Source:HGNC Symbol;Acc:HGNC:736]	0	0
SPATA7	14	88384924	88470350	Pituitary	-3.21959	-0.117345	0.00128375	0.0968234	0.193107	5.78533e-08	13	13	13	spermatogenesis associated 7 [Source:HGNC Symbol;Acc:HGNC:20423]	0	0
FKRP	19	46746046	46776988	Testis	-3.21919	-0.18979	0.00128553	0.0352789	0.0817462	5.14719e-05	8	9	9	fukutin related protein [Source:HGNC Symbol;Acc:HGNC:17997]	0	0
GFPT2	5	180300690	180353387	Brain_Cerebellar_Hemisphere	3.21913	0.0892787	0.0012858	0.200762	0.308059	3.67036e-10	17	20	20	glutamine-fructose-6-phosphate transaminase 2 [Source:HGNC Symbol;Acc:HGNC:4242]	0	0
FKRP	19	46746046	46776988	Stomach	-3.21873	-0.105821	0.00128759	0.102128	0.161211	4.77746e-09	27	29	29	fukutin related protein [Source:HGNC Symbol;Acc:HGNC:17997]	0	0
RPN1	3	128619970	128681075	Nerve_Tibial	3.2182	0.125237	0.00128998	0.083003	0.104668	5.80648e-09	18	18	18	ribophorin I [Source:HGNC Symbol;Acc:HGNC:10381]	0	0
KAT8	16	31115754	31131393	Pituitary	-3.21808	-0.0894502	0.0012905	0.168419	0.313233	2.34179e-13	11	12	12	lysine acetyltransferase 8 [Source:HGNC Symbol;Acc:HGNC:17933]	0	0
ERP29	12	112013316	112023451	Liver	-3.21742	-0.0951592	0.00129347	0.142151	0.0388967	0.0220561	69	77	77	endoplasmic reticulum protein 29 [Source:HGNC Symbol;Acc:HGNC:13799]	0	0
WBP2NL	22	41998725	42058456	Ovary	3.21557	0.0907806	0.00130186	0.15044	0.118507	0.000205337	15	17	17	WBP2 N-terminal like [Source:HGNC Symbol;Acc:HGNC:28389]	0	0
HLA-DQB1	6	32659467	32668383	Ovary	3.21555	0.408093	0.00130196	0.0521394	0.298932	9.62533e-09	8	42	42	major histocompatibility complex, class II, DQ beta 1 [Source:HGNC Symbol;Acc:HGNC:4944]	0	0
NAA25	12	112026689	112109022	Heart_Left_Ventricle	-3.2151	-0.242017	0.00130398	0.0193816	0.0479262	0.000883811	6	7	7	N(alpha)-acetyltransferase 25, NatB auxiliary subunit [Source:HGNC Symbol;Acc:HGNC:25783]	0	0
HARS2	5	140691426	140699291	Brain_Caudate_basal_ganglia	3.2151	0.168569	0.00130401	0.0441821	0.156775	9.31811e-06	14	15	15	histidyl-tRNA synthetase 2, mitochondrial [Source:HGNC Symbol;Acc:HGNC:4817]	0	0
NPEPPS	17	47522942	47623276	Breast_Mammary_Tissue	3.21472	0.210185	0.0013057	0.0312941	0.042197	0.00339258	16	17	17	aminopeptidase puromycin sensitive [Source:HGNC Symbol;Acc:HGNC:7900]	0	0
MADD	11	47269161	47330031	Skin_Sun_Exposed_Lower_leg	-3.21451	-0.123619	0.00130666	0.0892343	0.0794997	6.20307e-08	24	26	26	MAP kinase activating death domain [Source:HGNC Symbol;Acc:HGNC:6766]	0	0
PVRIG	7	100218241	100221490	Brain_Cerebellum	-3.21445	-0.08855	0.00130696	0.180298	0.236198	3.91497e-09	33	49	49	poliovirus receptor related immunoglobulin domain containing [Source:HGNC Symbol;Acc:HGNC:32190]	0	0
WBP2NL	22	41998725	42058456	Esophagus_Mucosa	3.21348	0.195583	0.00131139	0.0335564	0.0371155	0.000742364	15	15	15	WBP2 N-terminal like [Source:HGNC Symbol;Acc:HGNC:28389]	0	0
NKPD1	19	45149750	45158737	Thyroid	3.21292	0.200959	0.00131392	0.0344591	0.0858138	2.49958e-08	18	19	19	NTPase KAP family P-loop domain containing 1 [Source:HGNC Symbol;Acc:HGNC:24739]	1	0
KNOP1	16	19701934	19718235	Esophagus_Muscularis	-3.21219	-0.0579053	0.00131728	0.400348	0.522352	1.87855e-53	31	32	32	lysine rich nucleolar protein 1 [Source:HGNC Symbol;Acc:HGNC:34404]	0	0
HIST1H1E	6	26156354	26157107	Stomach	-3.21184	-0.161964	0.00131889	0.0498996	0.0516545	0.00145122	24	27	27	histone cluster 1 H1 family member e [Source:HGNC Symbol;Acc:HGNC:4718]	0	0
YPEL3	16	30092314	30096915	Brain_Cerebellar_Hemisphere	-3.21162	-0.0933371	0.00131991	0.140233	0.229665	4.25037e-08	40	41	41	yippee like 3 [Source:HGNC Symbol;Acc:HGNC:18327]	0	0
WWP2	16	69762306	69941741	Artery_Coronary	-3.21061	-0.292922	0.00132455	0.0147292	0.0517817	0.0116995	3	4	4	WW domain containing E3 ubiquitin protein ligase 2 [Source:HGNC Symbol;Acc:HGNC:16804]	0	0
KNOP1	16	19701934	19718235	Brain_Cortex	-3.20911	-0.0781665	0.00133146	0.291665	0.504531	1.2054e-20	36	37	37	lysine rich nucleolar protein 1 [Source:HGNC Symbol;Acc:HGNC:34404]	0	0
AVL9	7	32495426	32588721	Esophagus_Mucosa	3.20722	0.232021	0.00134025	0.0255835	0.0837038	3.45991e-07	39	43	43	AVL9 cell migration associated [Source:HGNC Symbol;Acc:HGNC:28994]	0	0
ERCC6L2	9	95875701	96014571	Thyroid	-3.20698	-0.110783	0.00134136	0.107452	0.10763	4.631e-10	49	54	54	ERCC excision repair 6 like 2 [Source:HGNC Symbol;Acc:HGNC:26922]	0	0
GRIN3B	19	1000419	1009732	Esophagus_Mucosa	-3.20688	-0.145318	0.00134182	0.110559	0.184546	9.92904e-16	26	36	36	glutamate ionotropic receptor NMDA type subunit 3B [Source:HGNC Symbol;Acc:HGNC:16768]	0	0
SCPEP1	17	56978105	57006768	Stomach	-3.20643	-0.257292	0.00134391	0.0194476	0.0575102	0.000702521	5	5	5	serine carboxypeptidase 1 [Source:HGNC Symbol;Acc:HGNC:29507]	0	0
QPCTL	19	45692483	45703989	Pancreas	3.20619	0.158042	0.00134506	0.0683735	0.0237863	0.0442031	35	37	37	glutaminyl-peptide cyclotransferase like [Source:HGNC Symbol;Acc:HGNC:25952]	0	0
NAB1	2	190646746	190692766	Prostate	3.20595	0.250433	0.00134617	0.0215379	0.0388041	0.0348141	9	9	9	NGFI-A binding protein 1 [Source:HGNC Symbol;Acc:HGNC:7626]	0	0
KNOP1	16	19701934	19718235	Brain_Cerebellar_Hemisphere	-3.20493	-0.0731617	0.00135095	0.277767	0.455566	1.6876e-17	34	35	35	lysine rich nucleolar protein 1 [Source:HGNC Symbol;Acc:HGNC:34404]	0	0
DTD1	20	18567453	18763917	Brain_Cerebellar_Hemisphere	-3.20476	-0.161343	0.00135176	0.0600701	0.0993876	0.000722512	42	43	43	D-tyrosyl-tRNA deacylase 1 [Source:HGNC Symbol;Acc:HGNC:16219]	0	0
RPL34	4	108620566	108630412	Testis	-3.20469	-0.365985	0.00135206	0.0100555	0.0639495	0.000565722	9	13	13	ribosomal protein L34 [Source:HGNC Symbol;Acc:HGNC:10340]	0	0
AGFG1	2	227472152	227561214	Adipose_Subcutaneous	3.20409	0.35888	0.0013549	0.0124903	0.024343	0.00514247	14	14	14	ArfGAP with FG repeats 1 [Source:HGNC Symbol;Acc:HGNC:5175]	0	0
KNOP1	16	19701934	19718235	Breast_Mammary_Tissue	-3.20346	-0.0689464	0.00135789	0.267771	0.457569	2.47487e-31	16	18	18	lysine rich nucleolar protein 1 [Source:HGNC Symbol;Acc:HGNC:34404]	0	0
FKRP	19	46746046	46776988	Esophagus_Muscularis	-3.20335	-0.0532563	0.0013584	0.441087	0.530665	4.47462e-53	27	29	29	fukutin related protein [Source:HGNC Symbol;Acc:HGNC:17997]	0	0
EFCAB13	17	47323290	47441312	Artery_Coronary	-3.20108	-0.141953	0.00136912	0.0746176	0.147331	3.13947e-06	16	16	16	EF-hand calcium binding domain 13 [Source:HGNC Symbol;Acc:HGNC:26864]	0	0
HLA-DQA1	6	32628179	32647062	Lung	3.1998	0.316445	0.00137522	0.0658479	0.51913	8.28189e-60	5	32	32	major histocompatibility complex, class II, DQ alpha 1 [Source:HGNC Symbol;Acc:HGNC:4942]	0	0
OAS1	12	112906777	112933222	Artery_Tibial	-3.19958	-0.196712	0.00137627	0.0317658	0.0415249	0.000220574	17	19	19	2'-5'-oligoadenylate synthetase 1 [Source:HGNC Symbol;Acc:HGNC:8086]	0	0
HLA-DRB5	6	32517343	32530287	Adrenal_Gland	3.19941	0.44681	0.00137709	0.0189865	0.409265	6.90606e-22	7	87	87	major histocompatibility complex, class II, DR beta 5 [Source:HGNC Symbol;Acc:HGNC:4953]	0	0
PCDHA7	5	140834248	141012344	Breast_Mammary_Tissue	3.19924	0.232592	0.00137792	0.0235909	0.0606289	0.000333895	43	46	46	protocadherin alpha 7 [Source:HGNC Symbol;Acc:HGNC:8673]	0	0
POLRMT	19	617224	633604	Lung	3.19892	0.266758	0.00137945	0.0254165	0.0239371	0.00486546	19	31	31	RNA polymerase mitochondrial [Source:HGNC Symbol;Acc:HGNC:9200]	0	0
HLA-DQB1	6	32659467	32668383	Brain_Cerebellum	3.19865	0.574662	0.00138073	0.0301308	0.402184	1.10725e-16	3	9	9	major histocompatibility complex, class II, DQ beta 1 [Source:HGNC Symbol;Acc:HGNC:4944]	0	0
WDR55	5	140664676	140674124	Thyroid	3.19797	0.146843	0.00138399	0.0641046	0.0851571	1.91587e-08	18	18	18	WD repeat domain 55 [Source:HGNC Symbol;Acc:HGNC:25971]	0	0
KAT8	16	31115754	31131393	Esophagus_Muscularis	-3.19779	-0.091629	0.00138486	0.148838	0.283469	1.00563e-22	11	12	12	lysine acetyltransferase 8 [Source:HGNC Symbol;Acc:HGNC:17933]	0	0
USP8	15	50424380	50514419	Artery_Tibial	-3.19773	-0.0965356	0.00138514	0.138132	0.184152	1.72281e-16	50	52	52	ubiquitin specific peptidase 8 [Source:HGNC Symbol;Acc:HGNC:12631]	0	0
SLC9A8	20	49812713	49892242	Thyroid	3.19764	0.216075	0.00138559	0.0269201	0.0460138	7.54401e-05	14	16	16	solute carrier family 9 member A8 [Source:HGNC Symbol;Acc:HGNC:20728]	0	0
PRSS36	16	31138925	31150094	Brain_Hippocampus	-3.19748	-0.095449	0.00138635	0.138255	0.202619	1.59115e-06	15	16	16	protease, serine 36 [Source:HGNC Symbol;Acc:HGNC:26906]	0	0
RGS11	16	268301	275980	Liver	3.19662	0.151923	0.00139048	0.0910791	0.0633795	0.00453447	33	44	44	regulator of G protein signaling 11 [Source:HGNC Symbol;Acc:HGNC:9993]	0	0
TCAF1	7	143851375	143902198	Esophagus_Mucosa	-3.19638	-0.225369	0.00139163	0.0442577	0.0636359	1.02098e-05	43	47	47	TRPM8 channel associated factor 1 [Source:HGNC Symbol;Acc:HGNC:22201]	0	0
SNX31	8	100572882	100663415	Heart_Left_Ventricle	3.19578	0.0605608	0.00139456	0.32449	0.442061	1.52788e-32	25	26	26	sorting nexin 31 [Source:HGNC Symbol;Acc:HGNC:28605]	0	0
SSBP4	19	18418864	18434562	Colon_Transverse	-3.19539	-0.226583	0.00139641	0.0240327	0.0566665	0.000418655	14	15	15	single stranded DNA binding protein 4 [Source:HGNC Symbol;Acc:HGNC:15676]	0	0
COG4	16	70480568	70523565	Brain_Caudate_basal_ganglia	3.19494	0.166665	0.00139862	0.0535648	0.161771	8.61854e-07	11	14	14	component of oligomeric golgi complex 4 [Source:HGNC Symbol;Acc:HGNC:18620]	0	0
ZKSCAN1	7	100015572	100041689	Brain_Cerebellum	-3.19461	-0.191814	0.00140018	0.0408485	0.0270257	0.0470287	21	30	30	zinc finger with KRAB and SCAN domains 1 [Source:HGNC Symbol;Acc:HGNC:13101]	0	0
SP1	12	53380176	53416446	Adipose_Subcutaneous	3.19384	0.0993082	0.00140395	0.145904	0.146299	2.91768e-13	40	40	40	Sp1 transcription factor [Source:HGNC Symbol;Acc:HGNC:11205]	0	0
C19orf47	19	40319536	40348527	Spleen	-3.19376	-0.148868	0.00140435	0.069734	0.0463062	0.0193755	25	28	28	chromosome 19 open reading frame 47 [Source:HGNC Symbol;Acc:HGNC:26723]	0	0
STBD1	4	76306026	76311599	Skin_Sun_Exposed_Lower_leg	-3.19307	-0.170083	0.0014077	0.0464436	0.0868692	1.51131e-08	22	23	23	starch binding domain 1 [Source:HGNC Symbol;Acc:HGNC:24854]	0	0
PRR13	12	53441605	53446645	Artery_Tibial	-3.19254	-0.0701638	0.00141025	0.291867	0.268484	2.11377e-24	77	89	89	proline rich 13 [Source:HGNC Symbol;Acc:HGNC:24528]	0	0
B4GALT3	1	161171310	161177968	Cells_Transformed_fibroblasts	-3.19213	-0.077034	0.00141225	0.242612	0.391804	1.71803e-30	20	21	21	beta-1,4-galactosyltransferase 3 [Source:HGNC Symbol;Acc:HGNC:926]	0	0
PCDHA10	5	140855883	141012344	Stomach	3.19208	0.173649	0.00141253	0.049802	0.0867968	2.29663e-05	12	14	14	protocadherin alpha 10 [Source:HGNC Symbol;Acc:HGNC:8664]	0	0
ZNF835	19	56661981	56671783	Breast_Mammary_Tissue	3.19204	0.304868	0.00141273	0.0217521	0.0668948	0.000207184	3	3	3	zinc finger protein 835 [Source:HGNC Symbol;Acc:HGNC:34332]	0	0
LRRC37A2	17	46511511	46555650	Brain_Spinal_cord_cervical_c-1	-3.1919	-0.122198	0.00141341	0.100581	0.375502	1.19845e-08	28	42	42	leucine rich repeat containing 37 member A2 [Source:HGNC Symbol;Acc:HGNC:32404]	0	0
GRIN3B	19	1000419	1009732	Stomach	-3.19125	-0.121976	0.00141656	0.141777	0.212547	7.57866e-12	21	26	26	glutamate ionotropic receptor NMDA type subunit 3B [Source:HGNC Symbol;Acc:HGNC:16768]	0	0
NLRP2	19	54953130	55001142	Artery_Tibial	3.19107	0.279758	0.00141745	0.0241487	0.0300341	0.00142761	8	9	9	NLR family pyrin domain containing 2 [Source:HGNC Symbol;Acc:HGNC:22948]	0	0
CXCL10	4	76021117	76023497	Testis	-3.19055	-0.336834	0.00142002	0.0120271	0.0343132	0.0116262	11	11	11	C-X-C motif chemokine ligand 10 [Source:HGNC Symbol;Acc:HGNC:10637]	0	0
MAGOHB	12	10604190	10613623	Adrenal_Gland	-3.19028	-0.177823	0.00142135	0.0422499	0.0848574	0.000229364	13	14	14	mago homolog B, exon junction complex core component [Source:HGNC Symbol;Acc:HGNC:25504]	0	0
MADD	11	47269161	47330031	Esophagus_Mucosa	-3.18986	-0.133553	0.0014234	0.0677916	0.11777	6.57567e-10	16	16	16	MAP kinase activating death domain [Source:HGNC Symbol;Acc:HGNC:6766]	0	0
PFDN1	5	140245039	140303121	Spleen	-3.18949	-0.081123	0.00142524	0.221114	0.139634	1.78812e-05	62	68	68	prefoldin subunit 1 [Source:HGNC Symbol;Acc:HGNC:8866]	0	0
CHID1	11	867860	915058	Heart_Atrial_Appendage	-3.18917	-0.186128	0.00142683	0.0462231	0.0358999	0.00447182	21	24	24	chitinase domain containing 1 [Source:HGNC Symbol;Acc:HGNC:28474]	0	0
LACTB	15	63121800	63142061	Prostate	3.18867	0.186583	0.00142929	0.0428425	0.0621705	0.00921837	16	16	16	lactamase beta [Source:HGNC Symbol;Acc:HGNC:16468]	0	0
CREG1	1	167529677	167553767	Vagina	-3.18841	-0.105009	0.00143056	0.138279	0.0855906	0.00794176	32	35	35	cellular repressor of E1A stimulated genes 1 [Source:HGNC Symbol;Acc:HGNC:2351]	0	0
SNX31	8	100572882	100663415	Brain_Cortex	3.18837	0.144741	0.00143077	0.0529518	0.0543526	0.0104838	12	12	12	sorting nexin 31 [Source:HGNC Symbol;Acc:HGNC:28605]	0	0
TC2N	14	91779751	91867536	Adipose_Subcutaneous	3.18789	0.0566525	0.00143314	0.359957	0.448114	7.71298e-48	39	39	39	tandem C2 domains, nuclear [Source:HGNC Symbol;Acc:HGNC:19859]	0	0
EFCAB13	17	47323290	47441312	Brain_Cerebellar_Hemisphere	-3.18755	-0.0960046	0.00143485	0.150494	0.0834652	0.00241378	49	51	51	EF-hand calcium binding domain 13 [Source:HGNC Symbol;Acc:HGNC:26864]	0	0
PRSS36	16	31138925	31150094	Brain_Cerebellum	-3.18725	-0.101694	0.00143633	0.130346	0.298074	8.96054e-12	3	3	3	protease, serine 36 [Source:HGNC Symbol;Acc:HGNC:26906]	0	0
IK	5	140647058	140662479	Thyroid	3.18723	0.225985	0.00143643	0.0241013	0.0767431	1.61965e-07	16	16	16	IK cytokine, down-regulator of HLA II [Source:HGNC Symbol;Acc:HGNC:5958]	0	0
HERC6	4	88378739	88443111	Pituitary	-3.18692	-0.216168	0.00143799	0.0201549	0.0427285	0.0153387	4	4	4	HECT and RLD domain containing E3 ubiquitin protein ligase family member 6 [Source:HGNC Symbol;Acc:HGNC:26072]	0	0
KAT8	16	31115754	31131393	Ovary	-3.18665	-0.127461	0.0014393	0.0847872	0.180637	1.16711e-05	21	24	24	lysine acetyltransferase 8 [Source:HGNC Symbol;Acc:HGNC:17933]	0	0
MTMR11	1	149928651	149936869	Adipose_Visceral_Omentum	3.18655	0.185606	0.00143981	0.0393845	0.042962	0.000640219	5	10	10	myotubularin related protein 11 [Source:HGNC Symbol;Acc:HGNC:24307]	0	0
WNT3	17	46762506	46833154	Brain_Spinal_cord_cervical_c-1	3.18591	3.62768	0.001443	0.000109856	0.526304	1.96919e-14	1	3	3	Wnt family member 3 [Source:HGNC Symbol;Acc:HGNC:12782]	0	0
NLRP2	19	54953130	55001142	Brain_Putamen_basal_ganglia	3.18531	0.131706	0.00144597	0.115259	0.201523	1.69471e-06	18	18	18	NLR family pyrin domain containing 2 [Source:HGNC Symbol;Acc:HGNC:22948]	0	0
CENPBD1	16	89969791	89972534	Thyroid	-3.18507	-0.175558	0.00144717	0.0515246	0.0495231	3.51478e-05	14	17	17	CENPB DNA-binding domain containing 1 [Source:HGNC Symbol;Acc:HGNC:28272]	0	0
CD3EAP	19	45406209	45410766	Adipose_Subcutaneous	3.18455	0.182934	0.0014498	0.0469204	0.076392	4.49229e-07	28	30	30	CD3e molecule associated protein [Source:HGNC Symbol;Acc:HGNC:24219]	0	0
PGGT1B	5	115204012	115262872	Prostate	3.18429	0.330663	0.00145109	0.0127723	0.0435681	0.0228744	5	5	5	protein geranylgeranyltransferase type I subunit beta [Source:HGNC Symbol;Acc:HGNC:8895]	0	0
NAAA	4	75913657	75941051	Brain_Frontal_Cortex_BA9	3.18386	0.0642046	0.00145323	0.265481	0.408773	2.59195e-13	31	31	31	N-acylethanolamine acid amidase [Source:HGNC Symbol;Acc:HGNC:736]	0	0
KNOP1	16	19701934	19718235	Esophagus_Mucosa	-3.18382	-0.0673033	0.00145343	0.319069	0.43951	4.94621e-43	40	42	42	lysine rich nucleolar protein 1 [Source:HGNC Symbol;Acc:HGNC:34404]	0	0
CCNE2	8	94879770	94896678	Lung	3.18329	0.149579	0.00145613	0.0562555	0.115345	1.26146e-10	15	15	15	cyclin E2 [Source:HGNC Symbol;Acc:HGNC:1590]	0	0
KLRK1	12	10372353	10391874	Esophagus_Gastroesophageal_Junction	-3.18317	-0.182334	0.00145672	0.0560976	0.148349	4.60439e-08	7	7	7	killer cell lectin like receptor K1 [Source:HGNC Symbol;Acc:HGNC:18788]	0	0
RAC1	7	6374523	6403977	Whole_Blood	-3.18288	-0.136399	0.00145819	0.0663215	0.145581	2.42634e-12	14	15	15	ras-related C3 botulinum toxin substrate 1 (rho family, small GTP binding protein Rac1) [Source:HGNC Symbol;Acc:HGNC:9801]	0	0
NQO1	16	69706996	69726951	Colon_Transverse	-3.18256	-0.295752	0.00145979	0.0144035	0.0923311	5.49481e-06	8	10	10	NAD(P)H quinone dehydrogenase 1 [Source:HGNC Symbol;Acc:HGNC:2874]	0	0
TEKT3	17	15303811	15341641	Thyroid	3.18233	0.171562	0.00146094	0.0407635	0.0797463	5.21165e-08	23	28	28	tektin 3 [Source:HGNC Symbol;Acc:HGNC:14293]	0	0
HLA-DQB2	6	32756098	32763534	Brain_Putamen_basal_ganglia	-3.18228	-1.28151	0.00146118	0.0062595	0.366953	2.73509e-11	3	28	28	major histocompatibility complex, class II, DQ beta 2 [Source:HGNC Symbol;Acc:HGNC:4945]	0	0
SH3YL1	2	217730	266398	Esophagus_Mucosa	3.17965	0.0448814	0.0014745	0.576055	0.681067	1.57911e-90	40	41	41	SH3 and SYLF domain containing 1 [Source:HGNC Symbol;Acc:HGNC:29546]	0	0
SEC11C	18	59139477	59158836	Brain_Substantia_nigra	3.17861	0.141178	0.00147983	0.0495234	0.0845779	0.0218185	12	13	13	SEC11 homolog C, signal peptidase complex subunit [Source:HGNC Symbol;Acc:HGNC:23400]	0	0
HPS5	11	18278668	18322198	Esophagus_Mucosa	3.17839	0.112202	0.00148094	0.116711	0.139852	5.80121e-12	61	65	65	HPS5, biogenesis of lysosomal organelles complex 2 subunit 2 [Source:HGNC Symbol;Acc:HGNC:17022]	0	0
SPINT1	15	40844018	40858207	Esophagus_Mucosa	-3.17789	-0.251525	0.00148353	0.0251147	0.0128391	0.0493514	30	33	33	serine peptidase inhibitor, Kunitz type 1 [Source:HGNC Symbol;Acc:HGNC:11246]	0	0
NGEF	2	232878686	233013272	Skin_Not_Sun_Exposed_Suprapubic	-3.17743	-0.0929037	0.00148587	0.144337	0.255163	1.68229e-20	31	32	32	neuronal guanine nucleotide exchange factor [Source:HGNC Symbol;Acc:HGNC:7807]	0	0
NAAA	4	75913657	75941051	Esophagus_Gastroesophageal_Junction	3.17733	0.0657982	0.0014864	0.325277	0.478191	4.57773e-29	34	34	34	N-acylethanolamine acid amidase [Source:HGNC Symbol;Acc:HGNC:736]	0	0
KNOP1	16	19701934	19718235	Thyroid	-3.1771	-0.0650839	0.00148755	0.309731	0.441734	1.46066e-48	13	13	13	lysine rich nucleolar protein 1 [Source:HGNC Symbol;Acc:HGNC:34404]	0	0
SAXO2	15	82262810	82284930	Brain_Cerebellar_Hemisphere	3.17686	0.0702837	0.00148878	0.237625	0.349657	2.7805e-12	23	25	25	stabilizer of axonemal microtubules 2 [Source:HGNC Symbol;Acc:HGNC:33727]	0	0
ZSCAN21	7	100049774	100065038	Esophagus_Gastroesophageal_Junction	3.17639	0.168068	0.00149121	0.0451074	0.106394	5.22605e-06	9	9	9	zinc finger and SCAN domain containing 21 [Source:HGNC Symbol;Acc:HGNC:13104]	0	0
WBP2NL	22	41998725	42058456	Esophagus_Muscularis	3.17559	0.109555	0.00149533	0.101329	0.115735	4.41951e-09	23	23	23	WBP2 N-terminal like [Source:HGNC Symbol;Acc:HGNC:28389]	0	0
ADH1A	4	99276367	99291028	Skin_Sun_Exposed_Lower_leg	-3.17483	-0.1292	0.00149926	0.0817661	0.129136	1.56734e-12	17	17	17	alcohol dehydrogenase 1A (class I), alpha polypeptide [Source:HGNC Symbol;Acc:HGNC:249]	0	0
LACTB	15	63121800	63142061	Brain_Hypothalamus	3.17467	0.110296	0.00150006	0.102282	0.147603	0.000182824	19	19	19	lactamase beta [Source:HGNC Symbol;Acc:HGNC:16468]	0	0
PGGT1B	5	115204012	115262872	Lung	3.17467	0.118375	0.00150008	0.0691332	0.0546915	1.87493e-05	36	38	38	protein geranylgeranyltransferase type I subunit beta [Source:HGNC Symbol;Acc:HGNC:8895]	0	0
LRRC25	19	18391144	18397617	Artery_Tibial	-3.17413	-0.325359	0.00150284	0.0134364	0.0443896	0.000135727	8	10	10	leucine rich repeat containing 25 [Source:HGNC Symbol;Acc:HGNC:29806]	0	0
KNOP1	16	19701934	19718235	Uterus	-3.17402	-0.0733709	0.00150342	0.25582	0.410334	4.06192e-11	11	11	11	lysine rich nucleolar protein 1 [Source:HGNC Symbol;Acc:HGNC:34404]	0	0
SNX31	8	100572882	100663415	Muscle_Skeletal	3.17226	0.0661492	0.0015126	0.275217	0.321838	8.50357e-39	48	52	52	sorting nexin 31 [Source:HGNC Symbol;Acc:HGNC:28605]	0	0
YPEL3	16	30092314	30096915	Heart_Atrial_Appendage	-3.17187	-0.101874	0.00151461	0.121918	0.143704	3.48487e-09	14	17	17	yippee like 3 [Source:HGNC Symbol;Acc:HGNC:18327]	0	0
SH3YL1	2	217730	266398	Lung	3.17081	0.224244	0.00152017	0.025523	0.0576629	8.97744e-06	6	6	6	SH3 and SYLF domain containing 1 [Source:HGNC Symbol;Acc:HGNC:29546]	0	0
NLRP2	19	54953130	55001142	Adipose_Subcutaneous	3.17069	0.178572	0.00152078	0.0546373	0.138771	1.55312e-12	7	7	7	NLR family pyrin domain containing 2 [Source:HGNC Symbol;Acc:HGNC:22948]	0	0
ARL6IP4	12	122980060	122982913	Heart_Atrial_Appendage	3.17064	0.190247	0.00152104	0.0314078	0.0820037	9.93768e-06	19	21	21	ADP ribosylation factor like GTPase 6 interacting protein 4 [Source:HGNC Symbol;Acc:HGNC:18076]	0	0
RUFY1	5	179550558	179610026	Stomach	-3.17058	-0.30128	0.00152136	0.0121301	0.0744673	0.000131539	11	12	12	RUN and FYVE domain containing 1 [Source:HGNC Symbol;Acc:HGNC:19760]	0	0
PLEKHA1	10	122374696	122442602	Artery_Tibial	3.17045	0.194017	0.00152202	0.0344769	0.0816414	1.45203e-07	43	45	45	pleckstrin homology domain containing A1 [Source:HGNC Symbol;Acc:HGNC:14335]	0	0
FKRP	19	46746046	46776988	Adipose_Visceral_Omentum	-3.17029	-0.0791973	0.00152288	0.18694	0.244986	1.54185e-18	20	21	21	fukutin related protein [Source:HGNC Symbol;Acc:HGNC:17997]	0	0
KAT8	16	31115754	31131393	Thyroid	-3.17027	-0.0835125	0.00152299	0.185202	0.316596	3.53858e-31	20	21	21	lysine acetyltransferase 8 [Source:HGNC Symbol;Acc:HGNC:17933]	0	0
LACTB	15	63121800	63142061	Adipose_Visceral_Omentum	3.17	0.113289	0.00152437	0.0967071	0.184815	5.63445e-14	13	14	14	lactamase beta [Source:HGNC Symbol;Acc:HGNC:16468]	0	0
ADAMTS14	10	70672803	70762441	Skin_Sun_Exposed_Lower_leg	3.16851	0.0704261	0.00153224	0.255466	0.360169	1.25142e-38	21	23	23	ADAM metallopeptidase with thrombospondin type 1 motif 14 [Source:HGNC Symbol;Acc:HGNC:14899]	0	0
NECAP2	1	16440672	16460078	Colon_Sigmoid	3.16763	0.100896	0.00153688	0.155445	0.0517298	0.00198684	45	47	47	NECAP endocytosis associated 2 [Source:HGNC Symbol;Acc:HGNC:25528]	0	0
MADD	11	47269161	47330031	Colon_Transverse	-3.16683	-0.163445	0.00154109	0.0385672	0.0837314	2.78904e-05	15	15	15	MAP kinase activating death domain [Source:HGNC Symbol;Acc:HGNC:6766]	0	0
SLC2A11	22	23856703	23886309	Whole_Blood	3.16582	0.103958	0.00154647	0.134958	0.201784	2.47579e-17	14	18	18	solute carrier family 2 member 11 [Source:HGNC Symbol;Acc:HGNC:14239]	0	0
FKRP	19	46746046	46776988	Heart_Left_Ventricle	-3.1651	-0.0785406	0.00155028	0.200873	0.356235	1.62735e-24	9	9	9	fukutin related protein [Source:HGNC Symbol;Acc:HGNC:17997]	0	0
TMEM184A	7	1542235	1560821	Skin_Not_Sun_Exposed_Suprapubic	-3.16486	-0.304001	0.00155156	0.0141921	0.0590719	4.20949e-05	3	3	3	transmembrane protein 184A [Source:HGNC Symbol;Acc:HGNC:28797]	0	0
NLRP2	19	54953130	55001142	Brain_Cerebellum	3.16389	0.293237	0.00155676	0.027062	0.0850873	0.0005412	6	6	6	NLR family pyrin domain containing 2 [Source:HGNC Symbol;Acc:HGNC:22948]	0	0
TRMT61A	14	103529184	103537073	Skin_Not_Sun_Exposed_Suprapubic	-3.16384	-0.249429	0.00155701	0.0201366	0.0426434	0.000418245	12	12	12	tRNA methyltransferase 61A [Source:HGNC Symbol;Acc:HGNC:23790]	0	0
MRNIP	5	179835133	179862173	Skin_Sun_Exposed_Lower_leg	-3.16364	-0.135582	0.00155809	0.070915	0.144575	4.62952e-14	11	11	11	MRN complex interacting protein [Source:HGNC Symbol;Acc:HGNC:30817]	0	0
ACE	17	63477061	63498380	Lung	3.16289	0.11118	0.00156212	0.113462	0.134477	1.12275e-12	32	33	33	angiotensin I converting enzyme [Source:HGNC Symbol;Acc:HGNC:2707]	0	0
LACTB	15	63121800	63142061	Heart_Atrial_Appendage	3.16263	0.0785554	0.00156352	0.190267	0.254646	1.85144e-16	24	26	26	lactamase beta [Source:HGNC Symbol;Acc:HGNC:16468]	0	0
HARS	5	140673173	140692024	Brain_Cerebellum	-3.16221	-0.165535	0.00156577	0.0495752	0.086655	0.000636675	18	18	18	histidyl-tRNA synthetase [Source:HGNC Symbol;Acc:HGNC:4816]	0	0
KAT8	16	31115754	31131393	Brain_Hypothalamus	-3.16187	-0.120405	0.00156762	0.0923804	0.139992	9.82705e-05	15	18	18	lysine acetyltransferase 8 [Source:HGNC Symbol;Acc:HGNC:17933]	0	0
PRR13	12	53441605	53446645	Adipose_Visceral_Omentum	-3.16179	-0.147338	0.00156803	0.0595241	0.12052	4.50595e-09	7	7	7	proline rich 13 [Source:HGNC Symbol;Acc:HGNC:24528]	0	0
SLC2A11	22	23856703	23886309	Artery_Tibial	3.16176	0.138533	0.00156817	0.07907	0.147754	3.78589e-13	8	12	12	solute carrier family 2 member 11 [Source:HGNC Symbol;Acc:HGNC:14239]	0	0
PSMA4	15	78540405	78552419	Brain_Substantia_nigra	-3.16156	-0.194631	0.00156924	0.0336899	0.0788315	0.0226258	7	7	7	proteasome subunit alpha 4 [Source:HGNC Symbol;Acc:HGNC:9533]	0	0
AP3M1	10	74120255	74151063	Whole_Blood	-3.1611	-0.113493	0.00157174	0.124132	0.152409	4.62887e-13	20	22	22	adaptor related protein complex 3 mu 1 subunit [Source:HGNC Symbol;Acc:HGNC:569]	0	0
KCNMB3	3	179236691	179267002	Liver	-3.16018	-0.0619047	0.00157672	0.330218	0.110851	0.000120772	84	87	87	potassium calcium-activated channel subfamily M regulatory beta subunit 3 [Source:HGNC Symbol;Acc:HGNC:6287]	0	0
UCP3	11	74000281	74009435	Prostate	3.16006	0.123329	0.00157736	0.0885766	0.100478	0.000827912	25	27	27	uncoupling protein 3 [Source:HGNC Symbol;Acc:HGNC:12519]	0	0
MAPK8IP1	11	45885651	45906465	Adipose_Visceral_Omentum	3.15962	0.154286	0.00157976	0.0497915	0.0722177	7.2955e-06	25	26	26	mitogen-activated protein kinase 8 interacting protein 1 [Source:HGNC Symbol;Acc:HGNC:6882]	0	0
TRPM8	2	233917398	234019522	Brain_Caudate_basal_ganglia	3.15929	0.208844	0.00158153	0.0303354	0.0393933	0.0293604	12	15	15	transient receptor potential cation channel subfamily M member 8 [Source:HGNC Symbol;Acc:HGNC:17961]	0	0
PSMB1	6	170535117	170553341	Colon_Transverse	-3.15821	-0.335451	0.00158741	0.0142639	0.0570676	0.000504799	5	5	5	proteasome subunit beta 1 [Source:HGNC Symbol;Acc:HGNC:9537]	0	0
ZNF777	7	149431363	149461123	Whole_Blood	-3.15704	-0.418466	0.00159381	0.00694819	0.0281459	0.00258957	15	19	19	zinc finger protein 777 [Source:HGNC Symbol;Acc:HGNC:22213]	0	0
NIPAL1	4	47914142	48040173	Small_Intestine_Terminal_Ileum	3.15614	0.144582	0.0015987	0.064155	0.0906956	0.00251068	15	16	16	NIPA like domain containing 1 [Source:HGNC Symbol;Acc:HGNC:27194]	0	0
SLC2A11	22	23856703	23886309	Adipose_Subcutaneous	3.15394	0.178176	0.00161082	0.0427872	0.0658444	2.80994e-06	3	3	3	solute carrier family 2 member 11 [Source:HGNC Symbol;Acc:HGNC:14239]	0	0
INPP5D	2	233059967	233207903	Spleen	-3.15366	-0.129092	0.00161238	0.0814048	0.0636838	0.00663653	28	28	28	inositol polyphosphate-5-phosphatase D [Source:HGNC Symbol;Acc:HGNC:6079]	0	0
FKRP	19	46746046	46776988	Esophagus_Gastroesophageal_Junction	-3.15312	-0.0700803	0.00161533	0.244174	0.40311	2.481e-23	12	12	12	fukutin related protein [Source:HGNC Symbol;Acc:HGNC:17997]	0	0
PCSK4	19	1481428	1490752	Skin_Sun_Exposed_Lower_leg	-3.15235	-0.139381	0.00161963	0.0840572	0.166849	5.41385e-16	6	8	8	proprotein convertase subtilisin/kexin type 4 [Source:HGNC Symbol;Acc:HGNC:8746]	0	0
PRKD2	19	46674275	46717127	Artery_Tibial	-3.15218	-0.101375	0.00162059	0.136934	0.196205	1.30463e-17	16	17	17	protein kinase D2 [Source:HGNC Symbol;Acc:HGNC:17293]	0	0
PLA2G4E	15	41981582	42051190	Colon_Transverse	3.15214	0.111792	0.00162076	0.149134	0.0924465	9.30516e-06	73	79	79	phospholipase A2 group IVE [Source:HGNC Symbol;Acc:HGNC:24791]	0	0
NLRP2	19	54953130	55001142	Spleen	3.15174	0.108692	0.00162301	0.167722	0.358136	8.55922e-14	19	20	20	NLR family pyrin domain containing 2 [Source:HGNC Symbol;Acc:HGNC:22948]	0	0
FLVCR1	1	212858255	212899363	Skin_Sun_Exposed_Lower_leg	-3.15147	-0.146906	0.00162451	0.0542186	0.0931474	4.41835e-09	27	28	28	feline leukemia virus subgroup C cellular receptor 1 [Source:HGNC Symbol;Acc:HGNC:24682]	0	0
IQCK	16	19716456	19858467	Thyroid	-3.15102	-0.258246	0.00162704	0.0189432	0.0251283	0.00304892	7	7	7	IQ motif containing K [Source:HGNC Symbol;Acc:HGNC:28556]	0	0
LIPN	10	88761406	88778242	Skin_Sun_Exposed_Lower_leg	-3.14902	-0.168046	0.00163821	0.0423427	0.062377	1.57189e-06	30	32	32	lipase family member N [Source:HGNC Symbol;Acc:HGNC:23452]	0	0
FAM98C	19	38403135	38409088	Liver	3.14893	0.217781	0.00163872	0.0383649	0.0572768	0.00627811	9	9	9	family with sequence similarity 98 member C [Source:HGNC Symbol;Acc:HGNC:27119]	0	0
TATDN3	1	212791828	212816626	Esophagus_Mucosa	3.14814	0.181407	0.00164313	0.0369937	0.0737645	1.8423e-06	18	20	20	TatD DNase domain containing 3 [Source:HGNC Symbol;Acc:HGNC:27010]	0	0
WBP2NL	22	41998725	42058456	Pituitary	3.14748	0.141682	0.00164687	0.0585671	0.15363	1.33058e-06	16	16	16	WBP2 N-terminal like [Source:HGNC Symbol;Acc:HGNC:28389]	0	0
TMEM139	7	143279957	143288048	Cells_EBV-transformed_lymphocytes	3.14745	0.282831	0.00164703	0.0162213	0.0472989	0.0415583	5	6	6	transmembrane protein 139 [Source:HGNC Symbol;Acc:HGNC:22058]	0	0
POLR2E	19	1086579	1095380	Skin_Not_Sun_Exposed_Suprapubic	3.14695	0.150585	0.00164984	0.0567803	0.0837812	9.45262e-07	30	35	35	RNA polymerase II subunit E [Source:HGNC Symbol;Acc:HGNC:9192]	0	0
BPHL	6	3118374	3153578	Brain_Frontal_Cortex_BA9	-3.14671	-0.12096	0.0016512	0.0910864	0.219842	6.43854e-07	18	18	18	biphenyl hydrolase like [Source:HGNC Symbol;Acc:HGNC:1094]	0	0
MTMR11	1	149928651	149936869	Breast_Mammary_Tissue	3.14653	0.143776	0.00165222	0.072804	0.153942	4.50996e-09	4	7	7	myotubularin related protein 11 [Source:HGNC Symbol;Acc:HGNC:24307]	0	0
PSD2	5	139795821	139844466	Esophagus_Muscularis	-3.14625	-0.715886	0.00165381	0.00658667	0.0235258	0.0090784	2	2	2	pleckstrin and Sec7 domain containing 2 [Source:HGNC Symbol;Acc:HGNC:19092]	0	0
GAK	4	849276	932373	Adipose_Subcutaneous	-3.14584	-0.18641	0.00165611	0.038545	0.0662636	2.08679e-06	16	16	16	cyclin G associated kinase [Source:HGNC Symbol;Acc:HGNC:4113]	0	0
KNOP1	16	19701934	19718235	Nerve_Tibial	-3.14576	-0.0554686	0.00165656	0.436563	0.549415	1.44532e-60	41	41	41	lysine rich nucleolar protein 1 [Source:HGNC Symbol;Acc:HGNC:34404]	0	0
ACPP	3	132317367	132368298	Brain_Frontal_Cortex_BA9	3.1449	0.147839	0.00166142	0.0742935	0.104782	0.00122444	17	17	17	acid phosphatase, prostate [Source:HGNC Symbol;Acc:HGNC:125]	0	0
RHBDF1	16	58059	76355	Esophagus_Gastroesophageal_Junction	3.14472	0.163868	0.00166245	0.0544355	0.0812865	0.000111636	24	28	28	rhomboid 5 homolog 1 [Source:HGNC Symbol;Acc:HGNC:20561]	0	0
KAT8	16	31115754	31131393	Brain_Nucleus_accumbens_basal_ganglia	-3.1444	-0.151903	0.00166429	0.0568619	0.0702443	0.00458471	10	12	12	lysine acetyltransferase 8 [Source:HGNC Symbol;Acc:HGNC:17933]	0	0
SP1	12	53380176	53416446	Artery_Tibial	3.14422	0.210427	0.00166532	0.0305012	0.0869406	2.08591e-08	20	23	23	Sp1 transcription factor [Source:HGNC Symbol;Acc:HGNC:11205]	0	0
ZNF484	9	92845031	92878038	Lung	3.14421	0.13796	0.00166537	0.0711616	0.0411799	0.000225602	53	57	57	zinc finger protein 484 [Source:HGNC Symbol;Acc:HGNC:23385]	0	0
KNOP1	16	19701934	19718235	Artery_Tibial	-3.14411	-0.0885932	0.00166591	0.176074	0.249057	1.38557e-22	26	26	26	lysine rich nucleolar protein 1 [Source:HGNC Symbol;Acc:HGNC:34404]	0	0
HOXD1	2	176188579	176190907	Testis	3.14383	0.0898233	0.00166751	0.138696	0.260271	2.16715e-14	22	22	22	homeobox D1 [Source:HGNC Symbol;Acc:HGNC:5132]	0	0
BPHL	6	3118374	3153578	Colon_Sigmoid	-3.14332	-0.299923	0.00167043	0.0174019	0.0388969	0.00742564	4	4	4	biphenyl hydrolase like [Source:HGNC Symbol;Acc:HGNC:1094]	0	0
KNOP1	16	19701934	19718235	Stomach	-3.14303	-0.0831716	0.00167208	0.196782	0.375437	2.87193e-23	12	13	13	lysine rich nucleolar protein 1 [Source:HGNC Symbol;Acc:HGNC:34404]	0	0
CISD1	10	58269058	58289586	Whole_Blood	3.14208	0.071463	0.0016775	0.230239	0.261016	5.6923e-23	89	101	101	CDGSH iron sulfur domain 1 [Source:HGNC Symbol;Acc:HGNC:30880]	0	0
HOXD1	2	176188579	176190907	Skin_Sun_Exposed_Lower_leg	3.14207	0.154937	0.00167756	0.0489773	0.0633808	1.58932e-06	32	35	35	homeobox D1 [Source:HGNC Symbol;Acc:HGNC:5132]	0	0
CAT	11	34438925	34472062	Spleen	-3.14204	-0.214614	0.00167772	0.0286518	0.10661	0.000476003	11	12	12	catalase [Source:HGNC Symbol;Acc:HGNC:1516]	0	0
MT1E	16	56625475	56627112	Pituitary	-3.14184	-0.062051	0.00167889	0.338828	0.256165	1.32218e-10	113	121	121	metallothionein 1E [Source:HGNC Symbol;Acc:HGNC:7397]	0	0
KNOP1	16	19701934	19718235	Adipose_Visceral_Omentum	-3.14165	-0.0625122	0.00167996	0.373698	0.495987	1.42134e-45	34	38	38	lysine rich nucleolar protein 1 [Source:HGNC Symbol;Acc:HGNC:34404]	0	0
MAPK8IP1	11	45885651	45906465	Skin_Sun_Exposed_Lower_leg	3.14115	0.0954695	0.00168288	0.131077	0.196318	5.2849e-19	8	8	8	mitogen-activated protein kinase 8 interacting protein 1 [Source:HGNC Symbol;Acc:HGNC:6882]	0	0
ARMC7	17	75109952	75130265	Thyroid	3.14067	0.305135	0.00168561	0.014028	0.0400251	0.000183236	14	14	14	armadillo repeat containing 7 [Source:HGNC Symbol;Acc:HGNC:26168]	0	0
CAMKK2	12	121237691	121298308	Artery_Aorta	-3.14067	-0.185538	0.00168564	0.0357933	0.0743688	2.83191e-05	8	8	8	calcium/calmodulin dependent protein kinase kinase 2 [Source:HGNC Symbol;Acc:HGNC:1470]	0	0
WBP2NL	22	41998725	42058456	Cells_Transformed_fibroblasts	3.13969	0.0980128	0.00169127	0.124917	0.201739	1.61689e-14	23	32	32	WBP2 N-terminal like [Source:HGNC Symbol;Acc:HGNC:28389]	0	0
SLC39A13	11	47407132	47416501	Vagina	-3.13945	-0.416625	0.00169267	0.0361855	0.067953	0.00652288	3	4	4	solute carrier family 39 member 13 [Source:HGNC Symbol;Acc:HGNC:20859]	0	0
MLPH	2	237485428	237555318	Esophagus_Mucosa	-3.13917	-0.131303	0.00169426	0.0658526	0.154867	9.72685e-13	17	18	18	melanophilin [Source:HGNC Symbol;Acc:HGNC:29643]	0	0
ATP5G2	12	53632726	53677408	Skin_Sun_Exposed_Lower_leg	3.13755	0.491767	0.00170367	0.00542493	0.0318854	0.000777027	23	24	24	ATP synthase, H+ transporting, mitochondrial Fo complex subunit C2 (subunit 9) [Source:HGNC Symbol;Acc:HGNC:842]	0	0
EPN1	19	55675226	55709858	Adipose_Subcutaneous	3.13724	0.293638	0.00170546	0.0222404	0.0206093	0.0100604	22	25	25	epsin 1 [Source:HGNC Symbol;Acc:HGNC:21604]	0	0
FKRP	19	46746046	46776988	Brain_Spinal_cord_cervical_c-1	-3.1369	-0.0842715	0.00170745	0.164963	0.167077	0.00036951	21	23	23	fukutin related protein [Source:HGNC Symbol;Acc:HGNC:17997]	0	0
NLRP7	19	54923509	54966312	Testis	3.13636	0.0777602	0.00171057	0.324085	0.486885	6.80244e-31	35	42	42	NLR family pyrin domain containing 7 [Source:HGNC Symbol;Acc:HGNC:22947]	0	0
MS4A4A	11	60280541	60308972	Spleen	3.13584	0.162812	0.00171364	0.047984	0.135511	5.43252e-05	12	13	13	membrane spanning 4-domains A4A [Source:HGNC Symbol;Acc:HGNC:13371]	0	0
GAL3ST4	7	100159244	100168750	Skin_Sun_Exposed_Lower_leg	3.13559	0.238729	0.00171509	0.0196066	0.0455085	5.49365e-05	7	8	8	galactose-3-O-sulfotransferase 4 [Source:HGNC Symbol;Acc:HGNC:24145]	0	0
KAT8	16	31115754	31131393	Esophagus_Gastroesophageal_Junction	-3.13555	-0.0879242	0.00171529	0.171166	0.280449	7.48598e-15	28	31	31	lysine acetyltransferase 8 [Source:HGNC Symbol;Acc:HGNC:17933]	0	0
KNOP1	16	19701934	19718235	Lung	-3.13537	-0.0593112	0.00171638	0.371793	0.476694	4.33693e-52	29	30	30	lysine rich nucleolar protein 1 [Source:HGNC Symbol;Acc:HGNC:34404]	0	0
FKRP	19	46746046	46776988	Artery_Coronary	-3.13533	-0.114661	0.00171658	0.0883086	0.168426	1.17075e-06	8	8	8	fukutin related protein [Source:HGNC Symbol;Acc:HGNC:17997]	0	0
USP8	15	50424380	50514419	Thyroid	-3.13531	-0.292945	0.00171672	0.015964	0.0353778	0.000517932	21	21	21	ubiquitin specific peptidase 8 [Source:HGNC Symbol;Acc:HGNC:12631]	0	0
NAAA	4	75913657	75941051	Adrenal_Gland	3.13482	0.067086	0.00171961	0.307412	0.460582	3.18687e-23	65	67	67	N-acylethanolamine acid amidase [Source:HGNC Symbol;Acc:HGNC:736]	0	0
PCDHA10	5	140855883	141012344	Lung	3.13359	0.111873	0.00172682	0.106123	0.122441	3.19783e-11	34	36	36	protocadherin alpha 10 [Source:HGNC Symbol;Acc:HGNC:8664]	0	0
C11orf84	11	63813388	63827718	Cells_Transformed_fibroblasts	3.13295	0.198643	0.00173058	0.0455696	0.12738	5.90795e-09	15	17	17	chromosome 11 open reading frame 84 [Source:HGNC Symbol;Acc:HGNC:25115]	0	0
PCDHA2	5	140794852	141012344	Pancreas	-3.1328	-0.099232	0.0017315	0.1095	0.175574	4.70411e-09	49	50	50	protocadherin alpha 2 [Source:HGNC Symbol;Acc:HGNC:8668]	0	0
SLC9A8	20	49812713	49892242	Esophagus_Muscularis	3.13253	0.240284	0.00173309	0.0207878	0.0755774	2.72928e-06	5	5	5	solute carrier family 9 member A8 [Source:HGNC Symbol;Acc:HGNC:20728]	0	0
ERCC2	19	45349837	45370918	Lung	3.13215	0.307894	0.00173528	0.0157675	0.0471438	7.05177e-05	6	6	6	ERCC excision repair 2, TFIIH core complex helicase subunit [Source:HGNC Symbol;Acc:HGNC:3434]	1	0
EML4	2	42169350	42332548	Colon_Sigmoid	-3.13209	-0.182779	0.00173568	0.0338156	0.0962984	1.20707e-05	15	15	15	echinoderm microtubule associated protein like 4 [Source:HGNC Symbol;Acc:HGNC:1316]	0	0
SH3RF3	2	109129348	109504632	Cells_Transformed_fibroblasts	-3.13189	-0.0958462	0.00173686	0.140544	0.226538	5.2219e-16	54	57	57	SH3 domain containing ring finger 3 [Source:HGNC Symbol;Acc:HGNC:24699]	0	0
SLC10A5	8	81693607	81696174	Adipose_Visceral_Omentum	-3.13145	-0.238465	0.00173947	0.0280668	0.0539552	0.000142579	7	7	7	solute carrier family 10 member 5 [Source:HGNC Symbol;Acc:HGNC:22981]	0	0
NME4	16	396725	410367	Lung	3.1305	0.220041	0.00174509	0.0364729	0.0747134	3.96321e-07	3	3	3	NME/NM23 nucleoside diphosphate kinase 4 [Source:HGNC Symbol;Acc:HGNC:7852]	0	0
PCSK4	19	1481428	1490752	Adipose_Subcutaneous	-3.13038	-0.300219	0.00174579	0.0176729	0.0694646	9.61687e-07	5	5	5	proprotein convertase subtilisin/kexin type 4 [Source:HGNC Symbol;Acc:HGNC:8746]	0	0
HSD3B7	16	30985207	30989152	Muscle_Skeletal	-3.1303	-0.0708436	0.0017463	0.245093	0.302352	6.16539e-36	34	40	40	hydroxy-delta-5-steroid dehydrogenase, 3 beta- and steroid delta-isomerase 7 [Source:HGNC Symbol;Acc:HGNC:18324]	0	0
ZNF644	1	90915298	91022272	Breast_Mammary_Tissue	3.12957	0.244903	0.00175059	0.0210412	0.0216804	0.0356925	21	21	21	zinc finger protein 644 [Source:HGNC Symbol;Acc:HGNC:29222]	0	0
ZNF557	19	7069444	7087968	Artery_Tibial	-3.12941	-0.257249	0.00175157	0.0267997	0.0372685	0.000495864	21	22	22	zinc finger protein 557 [Source:HGNC Symbol;Acc:HGNC:28632]	0	0
SLC39A13	11	47407132	47416501	Nerve_Tibial	-3.1291	-0.180829	0.00175342	0.0332639	0.0199821	0.0143112	30	32	32	solute carrier family 39 member 13 [Source:HGNC Symbol;Acc:HGNC:20859]	0	0
KNOP1	16	19701934	19718235	Brain_Amygdala	-3.12839	-0.0869169	0.00175769	0.171419	0.261719	9.57021e-08	45	46	46	lysine rich nucleolar protein 1 [Source:HGNC Symbol;Acc:HGNC:34404]	0	0
NAP1L5	4	88695915	88698235	Small_Intestine_Terminal_Ileum	3.12697	0.199675	0.00176617	0.029362	0.0580884	0.0141523	10	10	10	nucleosome assembly protein 1 like 5 [Source:HGNC Symbol;Acc:HGNC:19968]	0	0
RFPL4AL1	19	55769141	55773179	Liver	3.1263	0.298415	0.00177022	0.0208201	0.149475	7.46995e-06	11	13	13	ret finger protein like 4A like 1 [Source:HGNC Symbol;Acc:HGNC:45147]	0	0
FKRP	19	46746046	46776988	Artery_Tibial	-3.12575	-0.0681629	0.00177349	0.264799	0.396064	2.22308e-40	10	10	10	fukutin related protein [Source:HGNC Symbol;Acc:HGNC:17997]	0	0
PTPN21	14	88465778	88554733	Testis	-3.1256	-0.26364	0.00177445	0.0199236	0.034678	0.0115308	12	15	15	protein tyrosine phosphatase, non-receptor type 21 [Source:HGNC Symbol;Acc:HGNC:9651]	0	0
MSI1	12	120341330	120369180	Adipose_Visceral_Omentum	-3.12549	-0.248176	0.00177511	0.025082	0.0286084	0.00557204	25	25	25	musashi RNA binding protein 1 [Source:HGNC Symbol;Acc:HGNC:7330]	0	0
ERCC2	19	45349837	45370918	Thyroid	3.12502	0.167278	0.00177791	0.0605488	0.0939536	7.25602e-09	13	14	14	ERCC excision repair 2, TFIIH core complex helicase subunit [Source:HGNC Symbol;Acc:HGNC:3434]	1	0
NAAA	4	75913657	75941051	Skin_Sun_Exposed_Lower_leg	3.12488	0.0533581	0.00177876	0.426271	0.555931	5.5076e-72	25	25	25	N-acylethanolamine acid amidase [Source:HGNC Symbol;Acc:HGNC:736]	0	0
COG4	16	70480568	70523565	Pituitary	3.12484	0.261934	0.00177899	0.0203837	0.0375417	0.0215906	4	5	5	component of oligomeric golgi complex 4 [Source:HGNC Symbol;Acc:HGNC:18620]	0	0
ZNF283	19	43827292	43852017	Ovary	-3.12459	-0.154337	0.00178053	0.0471803	0.0791755	0.00502066	4	4	4	zinc finger protein 283 [Source:HGNC Symbol;Acc:HGNC:13077]	0	0
GNRHR	4	67739328	67754360	Ovary	-3.12455	-0.15159	0.00178078	0.0516887	0.0526232	0.0250307	30	31	31	gonadotropin releasing hormone receptor [Source:HGNC Symbol;Acc:HGNC:4421]	0	0
BMPR2	2	202376936	202567751	Liver	3.12438	0.0910114	0.00178179	0.132643	0.244944	1.06964e-09	22	23	23	bone morphogenetic protein receptor type 2 [Source:HGNC Symbol;Acc:HGNC:1078]	0	0
DOC2A	16	30005509	30023270	Esophagus_Muscularis	3.12433	0.346315	0.00178212	0.0102014	0.0327426	0.00220349	4	5	5	double C2 domain alpha [Source:HGNC Symbol;Acc:HGNC:2985]	0	0
KNOP1	16	19701934	19718235	Cells_EBV-transformed_lymphocytes	-3.12384	-0.0544189	0.00178507	0.406947	0.459423	9.52842e-15	31	34	34	lysine rich nucleolar protein 1 [Source:HGNC Symbol;Acc:HGNC:34404]	0	0
PRSS36	16	31138925	31150094	Brain_Caudate_basal_ganglia	-3.12383	-0.0833086	0.00178516	0.172064	0.269086	8.42412e-10	5	6	6	protease, serine 36 [Source:HGNC Symbol;Acc:HGNC:26906]	0	0
PRSS36	16	31138925	31150094	Brain_Putamen_basal_ganglia	-3.1238	-0.0887908	0.00178535	0.16594	0.275737	6.03528e-09	3	3	3	protease, serine 36 [Source:HGNC Symbol;Acc:HGNC:26906]	0	0
TRA2A	7	23504780	23532041	Brain_Hypothalamus	-3.12334	-0.207367	0.00178812	0.0318902	0.0948945	0.0029738	10	11	11	transformer 2 alpha homolog [Source:HGNC Symbol;Acc:HGNC:16645]	0	0
KAT8	16	31115754	31131393	Skin_Sun_Exposed_Lower_leg	-3.12327	-0.0616325	0.00178855	0.312342	0.389005	8.87175e-43	23	26	26	lysine acetyltransferase 8 [Source:HGNC Symbol;Acc:HGNC:17933]	0	0
NME4	16	396725	410367	Artery_Tibial	3.12323	0.070893	0.00178875	0.342827	0.410169	1.47385e-42	29	33	33	NME/NM23 nucleoside diphosphate kinase 4 [Source:HGNC Symbol;Acc:HGNC:7852]	0	0
ABCB9	12	122920951	122981649	Artery_Tibial	-3.1228	-0.195911	0.0017914	0.0333009	0.0377078	0.00044754	25	28	28	ATP binding cassette subfamily B member 9 [Source:HGNC Symbol;Acc:HGNC:50]	0	0
CCDC116	22	21632716	21637327	Skin_Not_Sun_Exposed_Suprapubic	3.12205	0.124988	0.00179596	0.0684308	0.121521	4.32651e-10	20	22	22	coiled-coil domain containing 116 [Source:HGNC Symbol;Acc:HGNC:26688]	0	0
STBD1	4	76306026	76311599	Artery_Tibial	-3.1218	-0.167163	0.00179747	0.0489942	0.0634208	4.01727e-06	25	28	28	starch binding domain 1 [Source:HGNC Symbol;Acc:HGNC:24854]	0	0
ZNF689	16	30602558	30624012	Brain_Spinal_cord_cervical_c-1	-3.12173	-0.395843	0.00179791	0.00827793	0.0527512	0.0461194	15	16	16	zinc finger protein 689 [Source:HGNC Symbol;Acc:HGNC:25173]	0	0
SKAP1	17	48133440	48430275	Esophagus_Gastroesophageal_Junction	3.1214	0.164955	0.00179994	0.0460291	0.0326496	0.015136	28	29	29	src kinase associated phosphoprotein 1 [Source:HGNC Symbol;Acc:HGNC:15605]	0	0
SRA1	5	140537340	140558252	Colon_Transverse	-3.12133	-0.100453	0.00180034	0.127686	0.219198	8.04547e-13	20	20	20	steroid receptor RNA activator 1 [Source:HGNC Symbol;Acc:HGNC:11281]	0	0
KNOP1	16	19701934	19718235	Minor_Salivary_Gland	-3.12066	-0.153487	0.00180443	0.0364917	0.0661301	0.0368252	32	32	32	lysine rich nucleolar protein 1 [Source:HGNC Symbol;Acc:HGNC:34404]	0	0
SLC9A8	20	49812713	49892242	Colon_Sigmoid	3.12063	0.105411	0.00180465	0.111081	0.100562	1.55266e-05	43	47	47	solute carrier family 9 member A8 [Source:HGNC Symbol;Acc:HGNC:20728]	0	0
LACTB	15	63121800	63142061	Lung	3.12051	0.135582	0.00180538	0.0639118	0.138047	1.89671e-12	10	10	10	lactamase beta [Source:HGNC Symbol;Acc:HGNC:16468]	0	0
SNX31	8	100572882	100663415	Artery_Coronary	3.11974	0.0962448	0.0018101	0.136893	0.269707	4.28032e-10	11	11	11	sorting nexin 31 [Source:HGNC Symbol;Acc:HGNC:28605]	0	0
TRMT12	8	124450820	124462150	Esophagus_Gastroesophageal_Junction	3.11929	0.14622	0.00181288	0.0607679	0.0800543	0.000118116	30	31	31	tRNA methyltransferase 12 homolog [Source:HGNC Symbol;Acc:HGNC:26091]	0	0
STYX	14	52730180	52774998	Heart_Atrial_Appendage	3.11926	0.177356	0.00181308	0.0352253	0.0834047	8.33602e-06	30	32	32	serine/threonine/tyrosine interacting protein [Source:HGNC Symbol;Acc:HGNC:11447]	0	0
SNX31	8	100572882	100663415	Esophagus_Muscularis	3.11852	0.0536586	0.00181761	0.367099	0.442701	1.13114e-41	43	47	47	sorting nexin 31 [Source:HGNC Symbol;Acc:HGNC:28605]	0	0
NME4	16	396725	410367	Adipose_Visceral_Omentum	3.11841	0.119103	0.00181831	0.113434	0.164327	1.0893e-12	23	29	29	NME/NM23 nucleoside diphosphate kinase 4 [Source:HGNC Symbol;Acc:HGNC:7852]	0	0
HPS5	11	18278668	18322198	Cells_Transformed_fibroblasts	3.11838	0.170708	0.00181845	0.0494748	0.217465	1.14722e-15	21	23	23	HPS5, biogenesis of lysosomal organelles complex 2 subunit 2 [Source:HGNC Symbol;Acc:HGNC:17022]	0	0
LACTB	15	63121800	63142061	Esophagus_Muscularis	3.11734	0.143521	0.0018249	0.0613488	0.102877	2.89666e-08	14	15	15	lactamase beta [Source:HGNC Symbol;Acc:HGNC:16468]	0	0
TMEM161B	5	88189633	88269476	Pituitary	-3.11733	-0.298517	0.001825	0.0176056	0.0504427	0.00764258	2	2	2	transmembrane protein 161B [Source:HGNC Symbol;Acc:HGNC:28483]	0	0
CENPM	22	41938721	41947164	Muscle_Skeletal	3.1172	0.265331	0.0018258	0.0162519	0.0360871	9.59076e-05	12	16	16	centromere protein M [Source:HGNC Symbol;Acc:HGNC:18352]	0	0
THNSL2	2	88170295	88186636	Brain_Substantia_nigra	-3.11695	-0.0494199	0.00182732	0.480363	0.504749	9.86642e-13	36	47	47	threonine synthase like 2 [Source:HGNC Symbol;Acc:HGNC:25602]	0	0
SNX31	8	100572882	100663415	Stomach	3.11681	0.0668516	0.00182819	0.27159	0.328167	5.39402e-19	34	35	35	sorting nexin 31 [Source:HGNC Symbol;Acc:HGNC:28605]	0	0
GPR35	2	240605431	240631259	Nerve_Tibial	-3.11646	-0.0903489	0.00183034	0.183274	0.214081	4.20912e-18	46	50	50	G protein-coupled receptor 35 [Source:HGNC Symbol;Acc:HGNC:4492]	0	0
SLC2A11	22	23856703	23886309	Skin_Not_Sun_Exposed_Suprapubic	3.11622	0.0957349	0.00183187	0.141019	0.175823	1.48573e-14	34	38	38	solute carrier family 2 member 11 [Source:HGNC Symbol;Acc:HGNC:14239]	0	0
DMWD	19	45782947	45792802	Colon_Transverse	3.11617	0.199683	0.00183219	0.03393	0.0758517	5.29313e-05	14	15	15	dystrophia myotonica, WD repeat containing [Source:HGNC Symbol;Acc:HGNC:2936]	0	0
HLA-DQB2	6	32756098	32763534	Heart_Left_Ventricle	-3.11571	-0.309882	0.00183503	0.0635222	0.484661	1.31189e-37	3	13	13	major histocompatibility complex, class II, DQ beta 2 [Source:HGNC Symbol;Acc:HGNC:4945]	0	0
FDXACB1	11	111874056	111881243	Whole_Blood	3.11503	0.245104	0.00183928	0.0265783	0.0685431	3.18659e-06	28	31	31	ferredoxin-fold anticodon binding domain containing 1 [Source:HGNC Symbol;Acc:HGNC:25110]	0	0
P2RY14	3	151212117	151278467	Thyroid	-3.11471	-0.157056	0.00184128	0.0485804	0.0990359	1.47903e-09	22	22	22	purinergic receptor P2Y14 [Source:HGNC Symbol;Acc:HGNC:16442]	0	0
SLC39A13	11	47407132	47416501	Whole_Blood	-3.1147	-0.300972	0.00184133	0.01137	0.0293316	0.0023719	9	9	9	solute carrier family 39 member 13 [Source:HGNC Symbol;Acc:HGNC:20859]	0	0
TMEM173	5	139475534	139482935	Heart_Atrial_Appendage	3.11468	0.0788445	0.00184143	0.194262	0.184208	3.84053e-12	42	44	44	transmembrane protein 173 [Source:HGNC Symbol;Acc:HGNC:27962]	0	0
PPEF2	4	75859864	75902571	Whole_Blood	3.11426	0.356001	0.00184406	0.00987864	0.056854	1.87286e-05	32	32	32	protein phosphatase with EF-hand domain 2 [Source:HGNC Symbol;Acc:HGNC:9244]	0	0
AC112229.3	2	110402934	110473075	Muscle_Skeletal	3.1136	0.25709	0.00184818	0.0168527	0.0234575	0.00162016	15	17	17		0	0
SH3YL1	2	217730	266398	Heart_Left_Ventricle	-3.1131	-0.0844196	0.0018513	0.177881	0.290915	3.52484e-19	15	15	15	SH3 and SYLF domain containing 1 [Source:HGNC Symbol;Acc:HGNC:29546]	0	0
LAMTOR4	7	100148907	100155944	Liver	-3.11289	-0.174875	0.00185267	0.0410569	0.0437933	0.0190048	21	22	22	late endosomal/lysosomal adaptor, MAPK and MTOR activator 4 [Source:HGNC Symbol;Acc:HGNC:33772]	0	0
FKRP	19	46746046	46776988	Nerve_Tibial	-3.11284	-0.0615418	0.00185294	0.32739	0.494828	1.02541e-51	13	13	13	fukutin related protein [Source:HGNC Symbol;Acc:HGNC:17997]	0	0
KNOP1	16	19701934	19718235	Brain_Anterior_cingulate_cortex_BA24	-3.11124	-0.0896962	0.00186304	0.168105	0.236329	5.50992e-07	28	31	31	lysine rich nucleolar protein 1 [Source:HGNC Symbol;Acc:HGNC:34404]	0	0
SPATA45	1	212830141	212847649	Spleen	-3.11102	-0.186778	0.00186443	0.0294831	0.14005	2.4106e-05	11	12	12	spermatogenesis associated 45 [Source:HGNC Symbol;Acc:HGNC:33709]	0	0
NLRP2	19	54953130	55001142	Esophagus_Mucosa	3.10906	0.143664	0.00187685	0.0980046	0.204978	5.77661e-17	12	12	12	NLR family pyrin domain containing 2 [Source:HGNC Symbol;Acc:HGNC:22948]	0	0
NAAA	4	75913657	75941051	Esophagus_Muscularis	3.1079	0.0544818	0.00188424	0.455443	0.528332	7.19278e-53	65	66	66	N-acylethanolamine acid amidase [Source:HGNC Symbol;Acc:HGNC:736]	0	0
CCDC116	22	21632716	21637327	Esophagus_Muscularis	3.10761	0.0893777	0.00188605	0.131495	0.16979	3.07008e-13	42	42	42	coiled-coil domain containing 116 [Source:HGNC Symbol;Acc:HGNC:26688]	0	0
APOE	19	44905754	44909393	Whole_Blood	3.10736	0.303236	0.00188768	0.013213	0.0231599	0.00684279	20	21	21	apolipoprotein E [Source:HGNC Symbol;Acc:HGNC:613]	1	0
PRSS36	16	31138925	31150094	Esophagus_Mucosa	-3.10713	-0.420317	0.00188912	0.00695498	0.0154599	0.0315159	4	4	4	protease, serine 36 [Source:HGNC Symbol;Acc:HGNC:26906]	0	0
FPR1	19	51745172	51804110	Adrenal_Gland	-3.10713	-0.25038	0.00188913	0.0238316	0.13341	1.07092e-05	3	3	3	formyl peptide receptor 1 [Source:HGNC Symbol;Acc:HGNC:3826]	0	0
PCSK4	19	1481428	1490752	Esophagus_Mucosa	-3.10693	-0.144471	0.00189044	0.0827775	0.187013	1.59588e-15	8	8	8	proprotein convertase subtilisin/kexin type 4 [Source:HGNC Symbol;Acc:HGNC:8746]	0	0
TP53I13	17	29566052	29573157	Adipose_Visceral_Omentum	3.10653	0.27122	0.00189298	0.0191168	0.0421973	0.000636022	2	4	4	tumor protein p53 inducible protein 13 [Source:HGNC Symbol;Acc:HGNC:25102]	0	0
PCSK4	19	1481428	1490752	Brain_Cerebellar_Hemisphere	3.10646	0.14208	0.00189341	0.064203	0.184394	2.70747e-06	6	6	6	proprotein convertase subtilisin/kexin type 4 [Source:HGNC Symbol;Acc:HGNC:8746]	0	0
KNOP1	16	19701934	19718235	Skin_Not_Sun_Exposed_Suprapubic	-3.10624	-0.0580911	0.00189482	0.381404	0.508696	2.7614e-50	28	29	29	lysine rich nucleolar protein 1 [Source:HGNC Symbol;Acc:HGNC:34404]	0	0
FPR1	19	51745172	51804110	Nerve_Tibial	-3.10588	-0.156832	0.00189715	0.0526988	0.212232	1.09674e-17	7	8	8	formyl peptide receptor 1 [Source:HGNC Symbol;Acc:HGNC:3826]	0	0
TRIB3	20	362835	397559	Brain_Putamen_basal_ganglia	3.10524	0.125953	0.00190124	0.0840971	0.127924	0.000486316	11	11	11	tribbles pseudokinase 3 [Source:HGNC Symbol;Acc:HGNC:16228]	0	0
VAC14	16	70687439	70801161	Testis	-3.10509	-0.130522	0.00190219	0.0819228	0.0545591	0.00149713	25	27	27	Vac14, PIKFYVE complex component [Source:HGNC Symbol;Acc:HGNC:25507]	0	0
LIPK	10	88724544	88752786	Pituitary	-3.10472	-0.136427	0.00190462	0.0624526	0.14793	3.04368e-06	10	12	12	lipase family member K [Source:HGNC Symbol;Acc:HGNC:23444]	0	0
KLC3	19	45333434	45351520	Brain_Frontal_Cortex_BA9	-3.10427	-0.364963	0.0019075	0.00936773	0.0613333	0.0154832	2	3	3	kinesin light chain 3 [Source:HGNC Symbol;Acc:HGNC:20717]	1	0
BPHL	6	3118374	3153578	Brain_Hypothalamus	-3.104	-0.125347	0.00190924	0.0848037	0.185753	9.37065e-06	19	19	19	biphenyl hydrolase like [Source:HGNC Symbol;Acc:HGNC:1094]	0	0
REEP6	19	1490747	1497927	Cells_Transformed_fibroblasts	3.10391	0.312031	0.00190983	0.0176131	0.0889971	1.07694e-06	6	6	6	receptor accessory protein 6 [Source:HGNC Symbol;Acc:HGNC:30078]	0	0
ERCC2	19	45349837	45370918	Skin_Not_Sun_Exposed_Suprapubic	3.10332	0.118765	0.00191363	0.110761	0.0858014	5.95168e-07	41	43	43	ERCC excision repair 2, TFIIH core complex helicase subunit [Source:HGNC Symbol;Acc:HGNC:3434]	1	0
MTMR11	1	149928651	149936869	Esophagus_Muscularis	3.10317	0.154385	0.00191457	0.0641167	0.0574408	4.74087e-05	18	25	25	myotubularin related protein 11 [Source:HGNC Symbol;Acc:HGNC:24307]	0	0
PSMC3	11	47418769	47426473	Thyroid	-3.10214	-0.221904	0.00192124	0.0211058	0.0456003	7.89057e-05	10	13	13	proteasome 26S subunit, ATPase 3 [Source:HGNC Symbol;Acc:HGNC:9549]	0	0
IFNE	9	21480839	21482313	Thyroid	3.10196	0.172607	0.00192244	0.0393832	0.0546774	1.26383e-05	16	17	17	interferon epsilon [Source:HGNC Symbol;Acc:HGNC:18163]	0	0
TC2N	14	91779751	91867536	Testis	3.10069	0.0808616	0.00193071	0.156038	0.30731	1.01017e-16	8	8	8	tandem C2 domains, nuclear [Source:HGNC Symbol;Acc:HGNC:19859]	0	0
DMPK	19	45769717	45782552	Adipose_Subcutaneous	3.10063	0.23441	0.0019311	0.0236072	0.092166	2.60368e-08	6	6	6	dystrophia myotonica protein kinase [Source:HGNC Symbol;Acc:HGNC:2933]	0	0
GRIN3B	19	1000419	1009732	Pituitary	-3.10014	-0.168961	0.0019343	0.059483	0.0330992	0.0350637	17	19	19	glutamate ionotropic receptor NMDA type subunit 3B [Source:HGNC Symbol;Acc:HGNC:16768]	0	0
GNRHR	4	67739328	67754360	Thyroid	-3.1	-0.179831	0.00193518	0.0364767	0.0589671	4.95057e-06	15	16	16	gonadotropin releasing hormone receptor [Source:HGNC Symbol;Acc:HGNC:4421]	0	0
ZKSCAN5	7	99504651	99534700	Nerve_Tibial	-3.09933	-0.273459	0.00193957	0.0184354	0.0237569	0.00747983	23	24	24	zinc finger with KRAB and SCAN domains 5 [Source:HGNC Symbol;Acc:HGNC:12867]	0	0
NLRP2	19	54953130	55001142	Brain_Frontal_Cortex_BA9	3.09849	0.144323	0.00194509	0.110116	0.305479	3.48603e-09	6	6	6	NLR family pyrin domain containing 2 [Source:HGNC Symbol;Acc:HGNC:22948]	0	0
CUTA	6	33416442	33418317	Ovary	3.09814	0.262166	0.00194739	0.0177304	0.0552572	0.0255225	7	22	22	cutA divalent cation tolerance homolog [Source:HGNC Symbol;Acc:HGNC:21101]	0	0
NLRP2	19	54953130	55001142	Colon_Sigmoid	3.09807	0.0858729	0.00194788	0.262139	0.263709	4.18185e-14	43	46	46	NLR family pyrin domain containing 2 [Source:HGNC Symbol;Acc:HGNC:22948]	0	0
TC2N	14	91779751	91867536	Muscle_Skeletal	3.09759	0.078598	0.00195104	0.198209	0.259283	2.85287e-30	38	39	39	tandem C2 domains, nuclear [Source:HGNC Symbol;Acc:HGNC:19859]	0	0
TRMT61A	14	103529184	103537073	Artery_Aorta	-3.09716	-0.123918	0.00195385	0.0879433	0.0957899	1.82158e-06	45	47	47	tRNA methyltransferase 61A [Source:HGNC Symbol;Acc:HGNC:23790]	0	0
PICALM	11	85957684	86069882	Colon_Transverse	3.09676	0.280082	0.00195646	0.0147075	0.0224607	0.0296163	11	13	13	phosphatidylinositol binding clathrin assembly protein [Source:HGNC Symbol;Acc:HGNC:15514]	0	0
DMWD	19	45782947	45792802	Colon_Sigmoid	3.09645	0.121984	0.00195853	0.0786834	0.0969571	2.13785e-05	37	42	42	dystrophia myotonica, WD repeat containing [Source:HGNC Symbol;Acc:HGNC:2936]	0	0
DOK3	5	177501907	177511274	Adipose_Visceral_Omentum	3.09592	0.163053	0.00196205	0.0581962	0.0824711	1.663e-06	31	35	35	docking protein 3 [Source:HGNC Symbol;Acc:HGNC:24583]	0	0
NBPF1	1	16562319	16613562	Artery_Tibial	3.09588	0.153671	0.00196233	0.061759	0.118313	1.66391e-10	46	59	59	NBPF member 1 [Source:HGNC Symbol;Acc:HGNC:26088]	0	0
MPO	17	58269856	58280935	Brain_Cerebellum	-3.09523	-0.129416	0.00196661	0.0795767	0.122822	2.05661e-05	29	30	30	myeloperoxidase [Source:HGNC Symbol;Acc:HGNC:7218]	0	0
GUCA1B	6	42184401	42194916	Pituitary	-3.0951	-0.112891	0.00196747	0.0846386	0.185045	2.67459e-08	18	19	19	guanylate cyclase activator 1B [Source:HGNC Symbol;Acc:HGNC:4679]	0	0
PVRIG	7	100218241	100221490	Brain_Cerebellar_Hemisphere	-3.09497	-0.0782731	0.0019683	0.197162	0.357228	3.29094e-12	47	50	50	poliovirus receptor related immunoglobulin domain containing [Source:HGNC Symbol;Acc:HGNC:32190]	0	0
FAM89B	11	65572349	65574198	Colon_Sigmoid	3.09482	0.163497	0.00196932	0.0583756	0.0464322	0.00376112	29	30	30	family with sequence similarity 89 member B [Source:HGNC Symbol;Acc:HGNC:16708]	0	0
NME4	16	396725	410367	Skin_Not_Sun_Exposed_Suprapubic	3.09457	0.181359	0.001971	0.0528892	0.109284	7.4997e-09	10	10	10	NME/NM23 nucleoside diphosphate kinase 4 [Source:HGNC Symbol;Acc:HGNC:7852]	0	0
HLA-DQB1	6	32659467	32668383	Colon_Sigmoid	3.09423	0.243528	0.00197325	0.118354	0.5464	3.17684e-36	7	74	74	major histocompatibility complex, class II, DQ beta 1 [Source:HGNC Symbol;Acc:HGNC:4944]	0	0
LACTB	15	63121800	63142061	Colon_Transverse	3.09399	0.320046	0.00197485	0.0123231	0.0480722	0.00167511	3	3	3	lactamase beta [Source:HGNC Symbol;Acc:HGNC:16468]	0	0
NLRP2	19	54953130	55001142	Brain_Hippocampus	3.09374	0.163501	0.00197648	0.0872157	0.28145	1.93545e-08	9	9	9	NLR family pyrin domain containing 2 [Source:HGNC Symbol;Acc:HGNC:22948]	0	0
AREL1	14	74653437	74713115	Artery_Tibial	3.09357	0.222987	0.00197762	0.0225923	0.0418612	0.000218008	18	18	18	apoptosis resistant E3 ubiquitin protein ligase 1 [Source:HGNC Symbol;Acc:HGNC:20363]	0	0
PRSS36	16	31138925	31150094	Adipose_Subcutaneous	3.09339	0.203896	0.00197885	0.0327082	0.0631497	4.83163e-06	10	10	10	protease, serine 36 [Source:HGNC Symbol;Acc:HGNC:26906]	0	0
SLC2A11	22	23856703	23886309	Esophagus_Muscularis	3.09329	0.0928051	0.00197951	0.185682	0.253665	1.34353e-20	22	23	23	solute carrier family 2 member 11 [Source:HGNC Symbol;Acc:HGNC:14239]	0	0
VSIG10L	19	51331536	51342124	Brain_Cerebellum	3.09328	0.157711	0.00197956	0.0667599	0.134212	1.40954e-05	6	7	7	V-set and immunoglobulin domain containing 10 like [Source:HGNC Symbol;Acc:HGNC:27111]	0	0
PRKD2	19	46674275	46717127	Liver	-3.09326	-0.129634	0.00197971	0.0704282	0.120741	5.88662e-05	27	28	28	protein kinase D2 [Source:HGNC Symbol;Acc:HGNC:17293]	0	0
SUPT4H1	17	58345175	58353093	Pancreas	3.09324	0.244718	0.00197983	0.0205199	0.0703161	0.000426643	6	6	6	SPT4 homolog, DSIF elongation factor subunit [Source:HGNC Symbol;Acc:HGNC:11467]	0	0
TMEM173	5	139475534	139482935	Lung	3.09315	0.172507	0.00198044	0.0586548	0.073937	5.28939e-07	11	13	13	transmembrane protein 173 [Source:HGNC Symbol;Acc:HGNC:27962]	0	0
BCKDK	16	31106107	31112791	Skin_Sun_Exposed_Lower_leg	3.09281	0.158284	0.00198273	0.0497324	0.0623799	2.02051e-06	20	21	21	branched chain ketoacid dehydrogenase kinase [Source:HGNC Symbol;Acc:HGNC:16902]	0	0
CHMP7	8	23243637	23262000	Esophagus_Gastroesophageal_Junction	-3.09273	-0.1535	0.00198326	0.0570537	0.0584543	0.000757689	41	44	44	charged multivesicular body protein 7 [Source:HGNC Symbol;Acc:HGNC:28439]	0	0
ARL6IP4	12	122980060	122982913	Thyroid	3.09262	0.25716	0.00198401	0.0169	0.0119359	0.0460916	15	18	18	ADP ribosylation factor like GTPase 6 interacting protein 4 [Source:HGNC Symbol;Acc:HGNC:18076]	0	0
SPPL2A	15	50702266	50765808	Artery_Tibial	-3.09211	-0.0941133	0.0019874	0.137202	0.135166	4.32543e-12	33	33	33	signal peptide peptidase like 2A [Source:HGNC Symbol;Acc:HGNC:30227]	0	0
LRPPRC	2	43886508	43996005	Spleen	-3.09171	-0.119167	0.00199005	0.0898463	0.0905646	0.00146293	24	24	24	leucine rich pentatricopeptide repeat containing [Source:HGNC Symbol;Acc:HGNC:15714]	0	0
NUP88	17	5360963	5420160	Skin_Not_Sun_Exposed_Suprapubic	-3.09107	-0.161543	0.00199435	0.0453571	0.134487	8.40158e-11	18	22	22	nucleoporin 88 [Source:HGNC Symbol;Acc:HGNC:8067]	0	0
EFCAB13	17	47323290	47441312	Muscle_Skeletal	-3.09077	-0.165268	0.00199636	0.0472761	0.056224	5.53769e-07	33	34	34	EF-hand calcium binding domain 13 [Source:HGNC Symbol;Acc:HGNC:26864]	0	0
SNX31	8	100572882	100663415	Artery_Aorta	3.09	0.0804231	0.00200153	0.180333	0.303444	1.06763e-20	14	15	15	sorting nexin 31 [Source:HGNC Symbol;Acc:HGNC:28605]	0	0
PRSS36	16	31138925	31150094	Brain_Nucleus_accumbens_basal_ganglia	-3.08985	-0.0817166	0.0020026	0.187905	0.269383	8.77719e-09	26	31	31	protease, serine 36 [Source:HGNC Symbol;Acc:HGNC:26906]	0	0
CDRT4	17	15436015	15503608	Artery_Coronary	3.08907	0.131452	0.00200784	0.061365	0.164315	2.77618e-06	15	16	16	CMT1A duplicated region transcript 4 [Source:HGNC Symbol;Acc:HGNC:14383]	0	0
FBXO25	8	406428	477967	Muscle_Skeletal	3.08861	0.161134	0.00201094	0.0451443	0.0723828	1.91804e-08	19	19	19	F-box protein 25 [Source:HGNC Symbol;Acc:HGNC:13596]	0	0
ZNF680	7	64519884	64563106	Brain_Frontal_Cortex_BA9	-3.08657	-0.0699763	0.00202484	0.250287	0.137443	2.10302e-05	46	51	51	zinc finger protein 680 [Source:HGNC Symbol;Acc:HGNC:26897]	0	0
ZNF639	3	179322991	179338583	Nerve_Tibial	-3.08656	-0.198185	0.0020249	0.0303409	0.0690038	2.77629e-06	10	10	10	zinc finger protein 639 [Source:HGNC Symbol;Acc:HGNC:30950]	0	0
TP53INP1	8	94925972	94949411	Testis	3.08597	0.172832	0.00202887	0.0367224	0.148857	3.93791e-08	13	14	14	tumor protein p53 inducible nuclear protein 1 [Source:HGNC Symbol;Acc:HGNC:18022]	0	0
CCDC134	22	41800679	41826299	Cells_Transformed_fibroblasts	3.0857	0.177495	0.00203074	0.0413892	0.0501673	0.00027813	14	15	15	coiled-coil domain containing 134 [Source:HGNC Symbol;Acc:HGNC:26185]	0	0
SPRYD7	13	49912706	49936490	Brain_Putamen_basal_ganglia	-3.08568	-0.251704	0.00203088	0.017109	0.0413123	0.0478106	6	6	6	SPRY domain containing 7 [Source:HGNC Symbol;Acc:HGNC:14297]	0	0
FAM220A	7	6329409	6348981	Whole_Blood	-3.08564	-0.250135	0.00203116	0.0190831	0.031204	0.00188272	6	7	7	family with sequence similarity 220 member A [Source:HGNC Symbol;Acc:HGNC:22422]	0	0
NME8	7	37848597	37900401	Skin_Not_Sun_Exposed_Suprapubic	3.08561	0.180587	0.00203136	0.0371745	0.0723143	4.62186e-06	29	29	29	NME/NM23 family member 8 [Source:HGNC Symbol;Acc:HGNC:16473]	0	0
RAC1	7	6374523	6403977	Cells_Transformed_fibroblasts	3.08528	0.104378	0.00203362	0.114819	0.271952	2.45888e-19	14	16	16	ras-related C3 botulinum toxin substrate 1 (rho family, small GTP binding protein Rac1) [Source:HGNC Symbol;Acc:HGNC:9801]	0	0
STBD1	4	76306026	76311599	Colon_Sigmoid	-3.08505	-0.144595	0.00203516	0.0575103	0.151708	5.28356e-08	10	10	10	starch binding domain 1 [Source:HGNC Symbol;Acc:HGNC:24854]	0	0
FKRP	19	46746046	46776988	Pancreas	-3.08447	-0.124781	0.00203916	0.0710589	0.152782	6.92385e-08	7	7	7	fukutin related protein [Source:HGNC Symbol;Acc:HGNC:17997]	0	0
FCER1G	1	161215234	161220699	Skin_Sun_Exposed_Lower_leg	-3.08437	-0.171337	0.00203981	0.0394558	0.0894338	8.22216e-09	8	8	8	Fc fragment of IgE receptor Ig [Source:HGNC Symbol;Acc:HGNC:3611]	0	0
NLRP2	19	54953130	55001142	Heart_Left_Ventricle	3.08425	0.222954	0.00204065	0.0347754	0.0515123	0.000400398	10	10	10	NLR family pyrin domain containing 2 [Source:HGNC Symbol;Acc:HGNC:22948]	0	0
MAFA	8	143419182	143430406	Muscle_Skeletal	-3.0841	-0.586238	0.0020417	0.00466159	0.0139051	0.0146159	7	8	8	MAF bZIP transcription factor A [Source:HGNC Symbol;Acc:HGNC:23145]	0	0
CXCL11	4	76033682	76041415	Pancreas	-3.08381	-0.0589307	0.00204371	0.386307	0.516118	1.27804e-31	62	65	65	C-X-C motif chemokine ligand 11 [Source:HGNC Symbol;Acc:HGNC:10638]	0	0
SYMPK	19	45815410	45863290	Thyroid	-3.08351	-0.179446	0.00204575	0.053345	0.0862124	2.76937e-08	25	27	27	symplekin [Source:HGNC Symbol;Acc:HGNC:22935]	0	0
NAAA	4	75913657	75941051	Pancreas	3.08349	0.0537252	0.00204587	0.451988	0.547898	1.11139e-35	39	41	41	N-acylethanolamine acid amidase [Source:HGNC Symbol;Acc:HGNC:736]	0	0
BPHL	6	3118374	3153578	Brain_Cerebellum	-3.08312	-0.175016	0.00204841	0.0415958	0.125323	2.3809e-05	11	12	12	biphenyl hydrolase like [Source:HGNC Symbol;Acc:HGNC:1094]	0	0
AP4M1	7	100101549	100110345	Colon_Transverse	3.08294	0.109615	0.00204966	0.121467	0.163936	1.51687e-09	34	38	38	adaptor related protein complex 4 mu 1 subunit [Source:HGNC Symbol;Acc:HGNC:574]	0	0
KLRC1	12	10442264	10454685	Thyroid	-3.08278	-0.287699	0.00205079	0.0181476	0.0313443	0.0011093	7	7	7	killer cell lectin like receptor C1 [Source:HGNC Symbol;Acc:HGNC:6374]	0	0
HLA-DQB1	6	32659467	32668383	Uterus	3.08203	0.350413	0.00205592	0.05703	0.595172	2.12144e-17	7	39	39	major histocompatibility complex, class II, DQ beta 1 [Source:HGNC Symbol;Acc:HGNC:4944]	0	0
TMEM173	5	139475534	139482935	Esophagus_Mucosa	3.08184	0.205235	0.00205724	0.0338288	0.0439098	0.000234026	16	16	16	transmembrane protein 173 [Source:HGNC Symbol;Acc:HGNC:27962]	0	0
KLRC1	12	10442264	10454685	Lung	-3.08124	-0.157811	0.0020614	0.0547866	0.0509292	2.70665e-05	23	24	24	killer cell lectin like receptor C1 [Source:HGNC Symbol;Acc:HGNC:6374]	0	0
CCDC116	22	21632716	21637327	Heart_Atrial_Appendage	3.08085	0.235744	0.00206414	0.0233377	0.0196212	0.0325009	10	10	10	coiled-coil domain containing 116 [Source:HGNC Symbol;Acc:HGNC:26688]	0	0
MTERF3	8	96239398	96261610	Nerve_Tibial	3.08049	0.145556	0.00206662	0.0595924	0.100565	1.90392e-08	11	12	12	mitochondrial transcription termination factor 3 [Source:HGNC Symbol;Acc:HGNC:24258]	0	0
KAT8	16	31115754	31131393	Nerve_Tibial	-3.08047	-0.106502	0.00206675	0.101452	0.19965	2.62099e-16	16	17	17	lysine acetyltransferase 8 [Source:HGNC Symbol;Acc:HGNC:17933]	0	0
EFCAB13	17	47323290	47441312	Skin_Sun_Exposed_Lower_leg	-3.07976	-0.0858778	0.00207169	0.167533	0.19532	6.22436e-19	42	46	46	EF-hand calcium binding domain 13 [Source:HGNC Symbol;Acc:HGNC:26864]	0	0
PTCH1	9	95442980	95517057	Muscle_Skeletal	3.0796	0.337355	0.00207276	0.0108395	0.0454405	1.01831e-05	8	8	8	patched 1 [Source:HGNC Symbol;Acc:HGNC:9585]	0	0
SLC2A11	22	23856703	23886309	Skin_Sun_Exposed_Lower_leg	3.07915	0.0773132	0.00207594	0.244873	0.24636	1.72725e-25	64	73	73	solute carrier family 2 member 11 [Source:HGNC Symbol;Acc:HGNC:14239]	0	0
NOC4L	12	132144448	132152473	Pancreas	3.07886	0.0938361	0.00207793	0.171558	0.0291277	0.0244834	55	70	70	nucleolar complex associated 4 homolog [Source:HGNC Symbol;Acc:HGNC:28461]	0	0
SULT1C2	2	108288639	108309915	Lung	-3.07874	-0.0769296	0.00207879	0.221177	0.256405	3.61311e-24	39	39	39	sulfotransferase family 1C member 2 [Source:HGNC Symbol;Acc:HGNC:11456]	0	0
C21orf59	21	32592079	32612866	Brain_Caudate_basal_ganglia	3.07867	0.19684	0.00207928	0.0344334	0.11895	0.000108592	25	25	25	chromosome 21 open reading frame 59 [Source:HGNC Symbol;Acc:HGNC:1301]	0	0
NAAA	4	75913657	75941051	Pituitary	3.07832	0.0934659	0.00208174	0.125273	0.251573	6.39333e-11	15	15	15	N-acylethanolamine acid amidase [Source:HGNC Symbol;Acc:HGNC:736]	0	0
TAS2R19	12	11021619	11022620	Brain_Putamen_basal_ganglia	-3.07821	-0.220512	0.00208246	0.0301038	0.0722435	0.00690691	10	10	10	taste 2 receptor member 19 [Source:HGNC Symbol;Acc:HGNC:19108]	0	0
ARHGEF10L	1	17539835	17697874	Skin_Sun_Exposed_Lower_leg	-3.07811	-0.201057	0.00208317	0.0315215	0.0552466	5.4304e-06	29	32	32	Rho guanine nucleotide exchange factor 10 like [Source:HGNC Symbol;Acc:HGNC:25540]	0	0
TMCO6	5	140639427	140645408	Skin_Not_Sun_Exposed_Suprapubic	3.07794	0.121452	0.00208439	0.0860891	0.0662115	1.47159e-05	32	35	35	transmembrane and coiled-coil domains 6 [Source:HGNC Symbol;Acc:HGNC:28814]	0	0
HOXD1	2	176188579	176190907	Spleen	3.07766	0.141957	0.00208633	0.0434976	0.121011	0.000137678	8	8	8	homeobox D1 [Source:HGNC Symbol;Acc:HGNC:5132]	0	0
TC2N	14	91779751	91867536	Brain_Hypothalamus	3.07757	0.0754887	0.00208692	0.20989	0.328055	1.79614e-09	27	28	28	tandem C2 domains, nuclear [Source:HGNC Symbol;Acc:HGNC:19859]	0	0
FPR1	19	51745172	51804110	Whole_Blood	-3.07739	-0.208567	0.00208819	0.0285984	0.124202	8.51938e-11	7	8	8	formyl peptide receptor 1 [Source:HGNC Symbol;Acc:HGNC:3826]	0	0
CCDC13	3	42692663	42773253	Adipose_Visceral_Omentum	3.07729	0.111614	0.00208892	0.114612	0.0797465	2.49207e-06	57	61	61	coiled-coil domain containing 13 [Source:HGNC Symbol;Acc:HGNC:26358]	0	0
ADGRF2	6	47656436	47697797	Skin_Sun_Exposed_Lower_leg	3.0769	0.235201	0.00209168	0.020299	0.014615	0.0235309	38	38	38	adhesion G protein-coupled receptor F2 [Source:HGNC Symbol;Acc:HGNC:18991]	0	0
REEP6	19	1490747	1497927	Artery_Aorta	3.07628	0.211585	0.00209603	0.0356945	0.116432	3.93991e-08	3	3	3	receptor accessory protein 6 [Source:HGNC Symbol;Acc:HGNC:30078]	0	0
SPPL2A	15	50702266	50765808	Thyroid	-3.07565	-0.0937345	0.00210048	0.122095	0.115858	7.61415e-11	44	45	45	signal peptide peptidase like 2A [Source:HGNC Symbol;Acc:HGNC:30227]	0	0
RWDD2A	6	83193379	83198932	Brain_Cerebellum	3.07517	0.112856	0.00210385	0.107301	0.0446802	0.0121925	51	56	56	RWD domain containing 2A [Source:HGNC Symbol;Acc:HGNC:21385]	0	0
CLEC16A	16	10944488	11182189	Adipose_Subcutaneous	-3.07513	-0.27192	0.00210408	0.015227	0.0228944	0.00665164	9	9	9	C-type lectin domain containing 16A [Source:HGNC Symbol;Acc:HGNC:29013]	0	0
PCDHA4	5	140806929	141012344	Heart_Atrial_Appendage	3.07505	0.107532	0.00210465	0.0928228	0.101454	8.32196e-07	36	37	37	protocadherin alpha 4 [Source:HGNC Symbol;Acc:HGNC:8670]	0	0
CLU	8	27596917	27615031	Brain_Cortex	-3.07466	-0.0633985	0.00210745	0.305908	0.0977509	0.000741924	112	115	115	clusterin [Source:HGNC Symbol;Acc:HGNC:2095]	0	0
NAAA	4	75913657	75941051	Thyroid	3.07447	0.0801281	0.00210879	0.197802	0.240774	6.47581e-23	62	69	69	N-acylethanolamine acid amidase [Source:HGNC Symbol;Acc:HGNC:736]	0	0
DNMT3A	2	25227855	25342590	Testis	-3.07402	-0.252576	0.00211193	0.0181238	0.0295866	0.0181909	10	11	11	DNA methyltransferase 3 alpha [Source:HGNC Symbol;Acc:HGNC:2978]	0	0
IRF5	7	128937612	128950035	Liver	-3.07354	-0.0501165	0.00211536	0.489976	0.284469	4.3634e-11	103	117	117	interferon regulatory factor 5 [Source:HGNC Symbol;Acc:HGNC:6120]	0	0
SPPL2A	15	50702266	50765808	Lung	-3.07321	-0.112196	0.00211769	0.10104	0.151747	1.70946e-13	46	47	47	signal peptide peptidase like 2A [Source:HGNC Symbol;Acc:HGNC:30227]	0	0
TCP10L	21	32574841	32587373	Lung	-3.07302	-0.134634	0.00211902	0.0696739	0.0772259	1.95947e-07	33	35	35	t-complex 10 like [Source:HGNC Symbol;Acc:HGNC:11657]	0	0
ZNF646	16	31074422	31084196	Nerve_Tibial	-3.07295	-0.186994	0.00211951	0.0406999	0.0901969	1.02831e-07	16	17	17	zinc finger protein 646 [Source:HGNC Symbol;Acc:HGNC:29004]	0	0
UTP14C	13	52024691	52033600	Thyroid	-3.07204	-0.274295	0.00212601	0.0147237	0.0463844	6.5897e-05	50	50	50	UTP14, small subunit processome component homolog C (S. cerevisiae) [Source:HGNC Symbol;Acc:HGNC:20321]	0	0
FAM208A	3	56620133	56683237	Thyroid	-3.07183	-0.127735	0.00212754	0.0919499	0.0287683	0.00149486	58	64	64	family with sequence similarity 208 member A [Source:HGNC Symbol;Acc:HGNC:30314]	0	0
CD55	1	207321508	207386804	Vagina	-3.07168	-0.0953571	0.0021286	0.152953	0.0951441	0.00484082	59	60	60	CD55 molecule (Cromer blood group) [Source:HGNC Symbol;Acc:HGNC:2665]	0	0
NPEPPS	17	47522942	47623276	Esophagus_Muscularis	3.07164	0.144943	0.00212888	0.0631568	0.073942	3.42477e-06	22	23	23	aminopeptidase puromycin sensitive [Source:HGNC Symbol;Acc:HGNC:7900]	0	0
SMAD5	5	136132845	136188747	Thyroid	3.07146	0.138726	0.00213018	0.064279	0.071	6.76582e-07	34	41	41	SMAD family member 5 [Source:HGNC Symbol;Acc:HGNC:6771]	0	0
SCTR	2	119439843	119525301	Adipose_Visceral_Omentum	-3.07016	-0.58637	0.00213941	0.00329999	0.0405661	0.000824184	3	4	4	secretin receptor [Source:HGNC Symbol;Acc:HGNC:10608]	0	0
EPB41	1	28887091	29120046	Pancreas	3.06921	0.190814	0.00214623	0.0365441	0.0690663	0.000400312	15	17	17	erythrocyte membrane protein band 4.1 [Source:HGNC Symbol;Acc:HGNC:3377]	0	0
CATSPERB	14	91580696	91780707	Adipose_Subcutaneous	3.06921	0.079582	0.00214628	0.171026	0.216285	2.86741e-19	33	33	33	cation channel sperm associated auxiliary subunit beta [Source:HGNC Symbol;Acc:HGNC:20500]	0	0
FAM227B	15	49326962	49620931	Brain_Cerebellum	-3.06849	-0.20514	0.00215146	0.0249867	0.0447266	0.0158719	4	4	4	family with sequence similarity 227 member B [Source:HGNC Symbol;Acc:HGNC:26543]	0	0
MTMR11	1	149928651	149936869	Heart_Left_Ventricle	3.06832	0.132197	0.00215264	0.077942	0.1319	1.19573e-08	13	19	19	myotubularin related protein 11 [Source:HGNC Symbol;Acc:HGNC:24307]	0	0
KAT8	16	31115754	31131393	Brain_Putamen_basal_ganglia	-3.06827	-0.0975828	0.00215303	0.126678	0.169884	4.63295e-05	25	27	27	lysine acetyltransferase 8 [Source:HGNC Symbol;Acc:HGNC:17933]	0	0
NDUFAF6	8	94895767	95116455	Esophagus_Muscularis	3.06812	0.225107	0.0021541	0.0257813	0.0172198	0.0269118	31	33	33	NADH:ubiquinone oxidoreductase complex assembly factor 6 [Source:HGNC Symbol;Acc:HGNC:28625]	0	0
TBX6	16	30085793	30091887	Prostate	-3.06743	-0.153574	0.00215911	0.0488736	0.0586457	0.0113085	19	21	21	T-box 6 [Source:HGNC Symbol;Acc:HGNC:11605]	0	0
GPRC5B	16	19856691	19886167	Lung	3.06639	0.136328	0.00216659	0.060949	0.114256	2.75757e-10	19	20	20	G protein-coupled receptor class C group 5 member B [Source:HGNC Symbol;Acc:HGNC:13308]	0	0
ZNF232	17	5105541	5123116	Brain_Spinal_cord_cervical_c-1	-3.06635	-0.115912	0.00216687	0.0983499	0.135831	0.000884806	17	20	20	zinc finger protein 232 [Source:HGNC Symbol;Acc:HGNC:13026]	0	0
KRIT1	7	92198969	92246166	Artery_Aorta	3.06589	0.235123	0.0021702	0.0200887	0.0427512	0.00132718	22	22	22	KRIT1, ankyrin repeat containing [Source:HGNC Symbol;Acc:HGNC:1573]	0	0
LRRC25	19	18391144	18397617	Brain_Nucleus_accumbens_basal_ganglia	-3.06538	-0.111549	0.00217391	0.101329	0.0728358	0.0047992	37	38	38	leucine rich repeat containing 25 [Source:HGNC Symbol;Acc:HGNC:29806]	0	0
KNOP1	16	19701934	19718235	Adrenal_Gland	-3.065	-0.068094	0.00217673	0.276427	0.468621	3.97212e-23	12	12	12	lysine rich nucleolar protein 1 [Source:HGNC Symbol;Acc:HGNC:34404]	0	0
NDUFAF6	8	94895767	95116455	Ovary	3.06474	0.0747191	0.00217859	0.249208	0.188361	1.08149e-05	74	76	76	NADH:ubiquinone oxidoreductase complex assembly factor 6 [Source:HGNC Symbol;Acc:HGNC:28625]	0	0
VCL	10	73995193	74121363	Pituitary	3.06452	0.196774	0.0021802	0.0339278	0.0637088	0.00299559	13	14	14	vinculin [Source:HGNC Symbol;Acc:HGNC:12665]	0	0
HLA-DQB1	6	32659467	32668383	Pancreas	3.06424	0.188303	0.00218224	0.152714	0.661491	2.18461e-49	9	45	45	major histocompatibility complex, class II, DQ beta 1 [Source:HGNC Symbol;Acc:HGNC:4944]	0	0
MYLK	3	123610049	123884331	Esophagus_Muscularis	3.06414	0.480537	0.00218298	0.00513806	0.0223676	0.0122148	6	6	6	myosin light chain kinase [Source:HGNC Symbol;Acc:HGNC:7590]	0	0
PSMA4	15	78540405	78552419	Cells_EBV-transformed_lymphocytes	-3.06338	-0.181736	0.00218855	0.0329229	0.0635033	0.016476	14	14	14	proteasome subunit alpha 4 [Source:HGNC Symbol;Acc:HGNC:9533]	0	0
KNOP1	16	19701934	19718235	Skin_Sun_Exposed_Lower_leg	-3.06326	-0.0582644	0.00218941	0.381247	0.504734	3.27123e-63	31	34	34	lysine rich nucleolar protein 1 [Source:HGNC Symbol;Acc:HGNC:34404]	0	0
GNRHR	4	67739328	67754360	Pancreas	-3.06218	-0.153317	0.0021973	0.0473879	0.0884573	6.6195e-05	40	42	42	gonadotropin releasing hormone receptor [Source:HGNC Symbol;Acc:HGNC:4421]	0	0
SLC2A11	22	23856703	23886309	Stomach	3.0621	0.149967	0.00219787	0.0759553	0.185078	1.65568e-10	7	8	8	solute carrier family 2 member 11 [Source:HGNC Symbol;Acc:HGNC:14239]	0	0
KAT8	16	31115754	31131393	Esophagus_Mucosa	-3.06206	-0.0722635	0.00219816	0.225218	0.306879	1.02332e-27	20	23	23	lysine acetyltransferase 8 [Source:HGNC Symbol;Acc:HGNC:17933]	0	0
WBP2NL	22	41998725	42058456	Prostate	3.06202	0.169027	0.00219849	0.0371995	0.1085	0.0005078	13	14	14	WBP2 N-terminal like [Source:HGNC Symbol;Acc:HGNC:28389]	0	0
NFE2L3	7	26152240	26187125	Adipose_Subcutaneous	-3.06181	-0.277484	0.00220002	0.015572	0.0462586	8.94148e-05	12	12	12	nuclear factor, erythroid 2 like 3 [Source:HGNC Symbol;Acc:HGNC:7783]	0	0
SPATA7	14	88384924	88470350	Brain_Frontal_Cortex_BA9	-3.06079	-0.057843	0.00220755	0.354433	0.37552	2.86136e-12	46	48	48	spermatogenesis associated 7 [Source:HGNC Symbol;Acc:HGNC:20423]	0	0
ASAP2	2	9206765	9405683	Esophagus_Mucosa	3.0607	0.430736	0.0022082	0.00615901	0.0172687	0.0232828	12	12	12	ArfGAP with SH3 domain, ankyrin repeat and PH domain 2 [Source:HGNC Symbol;Acc:HGNC:2721]	0	0
TMEM167B	1	109089803	109096934	Whole_Blood	-3.06064	-0.14079	0.00220865	0.15591	0.132078	2.8788e-11	68	78	78	transmembrane protein 167B [Source:HGNC Symbol;Acc:HGNC:30187]	0	0
PSMC3	11	47418769	47426473	Colon_Transverse	-3.06061	-0.125701	0.00220884	0.0649158	0.111336	1.22689e-06	22	25	25	proteasome 26S subunit, ATPase 3 [Source:HGNC Symbol;Acc:HGNC:9549]	0	0
GNGT2	17	49202791	49210574	Whole_Blood	3.05994	0.2303	0.00221382	0.0218481	0.0552552	2.92436e-05	9	9	9	G protein subunit gamma transducin 2 [Source:HGNC Symbol;Acc:HGNC:4412]	0	0
CEBPZOS	2	37196488	37216193	Testis	-3.0596	-0.190449	0.00221631	0.0334911	0.0450305	0.00366881	16	16	16	CEBPZ opposite strand [Source:HGNC Symbol;Acc:HGNC:49288]	0	0
IST1	16	71845996	71931199	Whole_Blood	3.05959	0.219599	0.0022164	0.0236657	0.0343304	0.00107609	20	23	23	IST1, ESCRT-III associated factor [Source:HGNC Symbol;Acc:HGNC:28977]	0	0
COPRS	17	31851864	31859337	Stomach	3.05938	0.1813	0.00221798	0.038904	0.120832	4.57103e-07	7	7	7	coordinator of PRMT5 and differentiation stimulator [Source:HGNC Symbol;Acc:HGNC:28848]	0	0
STBD1	4	76306026	76311599	Nerve_Tibial	-3.05925	-0.117414	0.00221891	0.0903802	0.158073	4.8247e-13	10	10	10	starch binding domain 1 [Source:HGNC Symbol;Acc:HGNC:24854]	0	0
CD164L2	1	27379176	27383380	Skin_Sun_Exposed_Lower_leg	-3.05902	-0.856186	0.00222061	0.00482435	0.0148603	0.022305	5	5	5	CD164 molecule like 2 [Source:HGNC Symbol;Acc:HGNC:32043]	0	0
KNOP1	16	19701934	19718235	Muscle_Skeletal	-3.05895	-0.0533766	0.00222114	0.44283	0.480214	4.42246e-68	60	63	63	lysine rich nucleolar protein 1 [Source:HGNC Symbol;Acc:HGNC:34404]	0	0
PI4KB	1	151291797	151327715	Cells_EBV-transformed_lymphocytes	3.05834	0.210402	0.00222564	0.0535562	0.0609707	0.0165606	8	10	10	phosphatidylinositol 4-kinase beta [Source:HGNC Symbol;Acc:HGNC:8984]	0	0
GRIN3B	19	1000419	1009732	Muscle_Skeletal	-3.0583	-0.207957	0.00222594	0.0446725	0.0488368	4.82743e-06	14	20	20	glutamate ionotropic receptor NMDA type subunit 3B [Source:HGNC Symbol;Acc:HGNC:16768]	0	0
RABEP1	17	5282265	5385812	Esophagus_Mucosa	3.05826	0.144269	0.00222625	0.0618906	0.106793	3.64487e-09	23	25	25	rabaptin, RAB GTPase binding effector protein 1 [Source:HGNC Symbol;Acc:HGNC:17677]	0	0
SLC4A9	5	140360202	140375143	Skin_Not_Sun_Exposed_Suprapubic	3.05819	0.469305	0.0022268	0.00491048	0.0141254	0.0490878	9	10	10	solute carrier family 4 member 9 [Source:HGNC Symbol;Acc:HGNC:11035]	0	0
HLA-DQB1	6	32659467	32668383	Nerve_Tibial	3.05817	0.258166	0.00222691	0.0933137	0.644799	4.46382e-81	5	36	36	major histocompatibility complex, class II, DQ beta 1 [Source:HGNC Symbol;Acc:HGNC:4944]	0	0
ANKRD24	19	4183354	4224814	Adipose_Subcutaneous	3.0566	0.109591	0.00223865	0.113447	0.158497	5.16745e-14	25	28	28	ankyrin repeat domain 24 [Source:HGNC Symbol;Acc:HGNC:29424]	0	0
CYSTM1	5	140174642	140282052	Artery_Tibial	-3.05648	-0.101334	0.00223952	0.137087	0.24679	6.11127e-23	37	38	38	cysteine rich transmembrane module containing 1 [Source:HGNC Symbol;Acc:HGNC:30239]	0	0
POMZP3	7	76609986	76627261	Minor_Salivary_Gland	3.05601	0.0456867	0.00224304	0.671576	0.306518	7.71649e-08	90	102	102	POM121 and ZP3 fusion [Source:HGNC Symbol;Acc:HGNC:9203]	0	0
FTO	16	53701692	54158512	Esophagus_Mucosa	-3.05584	-0.359976	0.00224434	0.00948998	0.031582	0.00181992	5	6	6	FTO, alpha-ketoglutarate dependent dioxygenase [Source:HGNC Symbol;Acc:HGNC:24678]	0	0
KNOP1	16	19701934	19718235	Testis	-3.05574	-0.0580879	0.00224503	0.297775	0.473001	3.64625e-29	32	33	33	lysine rich nucleolar protein 1 [Source:HGNC Symbol;Acc:HGNC:34404]	0	0
TC2N	14	91779751	91867536	Brain_Cortex	3.05554	0.0761467	0.00224652	0.20949	0.351038	1.05425e-13	19	19	19	tandem C2 domains, nuclear [Source:HGNC Symbol;Acc:HGNC:19859]	0	0
TBC1D7	6	13266542	13328583	Nerve_Tibial	-3.05519	-0.168557	0.0022492	0.04185	0.0512279	5.49539e-05	24	25	25	TBC1 domain family member 7 [Source:HGNC Symbol;Acc:HGNC:21066]	0	0
TC2N	14	91779751	91867536	Artery_Coronary	3.05398	0.075121	0.0022583	0.199314	0.405027	1.01526e-15	14	14	14	tandem C2 domains, nuclear [Source:HGNC Symbol;Acc:HGNC:19859]	0	0
HSD3B7	16	30985207	30989152	Skin_Sun_Exposed_Lower_leg	-3.0537	-0.0718086	0.00226038	0.232884	0.304561	5.16597e-31	43	48	48	hydroxy-delta-5-steroid dehydrogenase, 3 beta- and steroid delta-isomerase 7 [Source:HGNC Symbol;Acc:HGNC:18324]	0	0
KAT8	16	31115754	31131393	Cells_Transformed_fibroblasts	-3.05349	-0.0689305	0.00226196	0.246034	0.324528	1.84572e-24	19	26	26	lysine acetyltransferase 8 [Source:HGNC Symbol;Acc:HGNC:17933]	0	0
CLEC18A	16	69950705	69964452	Skin_Not_Sun_Exposed_Suprapubic	3.05277	0.0581151	0.00226742	0.386671	0.43152	3.61049e-40	28	30	30	C-type lectin domain family 18 member A [Source:HGNC Symbol;Acc:HGNC:30388]	0	0
BPHL	6	3118374	3153578	Brain_Spinal_cord_cervical_c-1	-3.05249	-0.105559	0.00226953	0.125573	0.328851	6.22836e-08	6	6	6	biphenyl hydrolase like [Source:HGNC Symbol;Acc:HGNC:1094]	0	0
KNOP1	16	19701934	19718235	Heart_Atrial_Appendage	-3.05219	-0.0660941	0.00227182	0.274213	0.469236	3.20687e-35	24	26	26	lysine rich nucleolar protein 1 [Source:HGNC Symbol;Acc:HGNC:34404]	0	0
KNOP1	16	19701934	19718235	Prostate	-3.05202	-0.0749904	0.00227308	0.193573	0.380709	2.46148e-14	26	29	29	lysine rich nucleolar protein 1 [Source:HGNC Symbol;Acc:HGNC:34404]	0	0
PLEKHA1	10	122374696	122442602	Nerve_Tibial	3.05171	0.103058	0.00227543	0.107072	0.210497	1.75105e-17	49	53	53	pleckstrin homology domain containing A1 [Source:HGNC Symbol;Acc:HGNC:14335]	0	0
KAT8	16	31115754	31131393	Breast_Mammary_Tissue	-3.05117	-0.0730318	0.00227949	0.212308	0.320068	1.76243e-19	24	25	25	lysine acetyltransferase 8 [Source:HGNC Symbol;Acc:HGNC:17933]	0	0
KAT8	16	31115754	31131393	Adipose_Visceral_Omentum	-3.05117	-0.083077	0.0022795	0.16261	0.26194	8.79186e-21	18	20	20	lysine acetyltransferase 8 [Source:HGNC Symbol;Acc:HGNC:17933]	0	0
KNOP1	16	19701934	19718235	Artery_Aorta	-3.05053	-0.0659354	0.00228438	0.29969	0.422386	6.3963e-32	34	37	37	lysine rich nucleolar protein 1 [Source:HGNC Symbol;Acc:HGNC:34404]	0	0
PCSK4	19	1481428	1490752	Whole_Blood	-3.05047	-0.298043	0.00228487	0.0181036	0.0362126	0.000734663	4	4	4	proprotein convertase subtilisin/kexin type 4 [Source:HGNC Symbol;Acc:HGNC:8746]	0	0
SH3YL1	2	217730	266398	Esophagus_Muscularis	-3.05034	-0.0899383	0.00228581	0.138943	0.221002	1.50616e-17	26	30	30	SH3 and SYLF domain containing 1 [Source:HGNC Symbol;Acc:HGNC:29546]	0	0
TRIB3	20	362835	397559	Heart_Atrial_Appendage	3.05024	0.126982	0.00228659	0.0886621	0.152193	1.14582e-09	19	21	21	tribbles pseudokinase 3 [Source:HGNC Symbol;Acc:HGNC:16228]	0	0
ZNF852	3	44498970	44510636	Breast_Mammary_Tissue	3.05015	0.152499	0.00228729	0.0512775	0.0351492	0.00785745	47	48	48	zinc finger protein 852 [Source:HGNC Symbol;Acc:HGNC:27713]	0	0
SMIM19	8	42541155	42555193	Prostate	-3.05003	-0.102058	0.00228819	0.118402	0.275766	1.22857e-09	21	22	22	small integral membrane protein 19 [Source:HGNC Symbol;Acc:HGNC:25166]	0	0
MARK3	14	103385392	103503831	Skin_Not_Sun_Exposed_Suprapubic	-3.04995	-0.117023	0.00228879	0.0838646	0.139727	3.08745e-11	23	25	25	microtubule affinity regulating kinase 3 [Source:HGNC Symbol;Acc:HGNC:6897]	0	0
NUP160	11	47778087	47848555	Brain_Spinal_cord_cervical_c-1	-3.04936	-0.154877	0.00229327	0.0529427	0.0779496	0.0242591	25	26	26	nucleoporin 160 [Source:HGNC Symbol;Acc:HGNC:18017]	0	0
GP6	19	55013705	55038264	Colon_Sigmoid	3.04886	0.152462	0.00229711	0.058098	0.111539	3.21699e-06	14	16	16	glycoprotein VI platelet [Source:HGNC Symbol;Acc:HGNC:14388]	0	0
ARL6IP4	12	122980060	122982913	Pancreas	3.04801	0.113136	0.00230364	0.0980005	0.0781362	0.000180718	31	33	33	ADP ribosylation factor like GTPase 6 interacting protein 4 [Source:HGNC Symbol;Acc:HGNC:18076]	0	0
PLPP6	9	4662315	4665258	Artery_Tibial	3.04732	0.0889425	0.00230891	0.141244	0.0825789	7.74831e-08	80	94	94	phospholipid phosphatase 6 [Source:HGNC Symbol;Acc:HGNC:23682]	0	0
PCDHA10	5	140855883	141012344	Brain_Anterior_cingulate_cortex_BA24	3.0468	0.0926652	0.00231295	0.182945	0.27376	2.56094e-08	34	36	36	protocadherin alpha 10 [Source:HGNC Symbol;Acc:HGNC:8664]	0	0
HLA-DQB2	6	32756098	32763534	Whole_Blood	-3.04673	-0.868387	0.00231342	0.0125185	0.557657	1.60816e-63	8	47	47	major histocompatibility complex, class II, DQ beta 2 [Source:HGNC Symbol;Acc:HGNC:4945]	0	0
TRMT61A	14	103529184	103537073	Adipose_Subcutaneous	-3.0456	-0.142616	0.0023222	0.059251	0.0621577	4.50287e-06	21	23	23	tRNA methyltransferase 61A [Source:HGNC Symbol;Acc:HGNC:23790]	0	0
KNOP1	16	19701934	19718235	Whole_Blood	-3.04553	-0.182062	0.00232269	0.0413509	0.0861405	1.03041e-07	18	18	18	lysine rich nucleolar protein 1 [Source:HGNC Symbol;Acc:HGNC:34404]	0	0
MYCL	1	39895426	39902256	Stomach	3.04549	0.0969475	0.00232304	0.121418	0.212602	2.17054e-13	29	32	32	MYCL proto-oncogene, bHLH transcription factor [Source:HGNC Symbol;Acc:HGNC:7555]	0	0
LY6G5B	6	31670167	31673776	Brain_Frontal_Cortex_BA9	3.04518	0.726683	0.0023254	0.00840993	0.23189	3.1632e-07	3	73	73	lymphocyte antigen 6 family member G5B [Source:HGNC Symbol;Acc:HGNC:13931]	0	0
PCSK4	19	1481428	1490752	Heart_Left_Ventricle	3.04475	0.176651	0.00232871	0.0518813	0.0993403	1.03239e-06	15	16	16	proprotein convertase subtilisin/kexin type 4 [Source:HGNC Symbol;Acc:HGNC:8746]	0	0
SEC22C	3	42547969	42601080	Brain_Spinal_cord_cervical_c-1	3.04437	0.0483218	0.00233172	0.378838	0.449845	1.5957e-10	74	77	77	SEC22 homolog C, vesicle trafficking protein [Source:HGNC Symbol;Acc:HGNC:16828]	0	0
TAF6	7	100107070	100119841	Artery_Tibial	3.0443	0.304812	0.00233224	0.0124166	0.0244367	0.00501544	11	12	12	TATA-box binding protein associated factor 6 [Source:HGNC Symbol;Acc:HGNC:11540]	0	0
ADAMTSL3	15	83654086	84039842	Brain_Hypothalamus	3.04417	0.199714	0.00233321	0.0297572	0.101454	0.00214434	10	10	10	ADAMTS like 3 [Source:HGNC Symbol;Acc:HGNC:14633]	0	0
PCDHA10	5	140855883	141012344	Brain_Caudate_basal_ganglia	3.04404	0.076293	0.00233421	0.211601	0.24888	2.46938e-09	66	68	68	protocadherin alpha 10 [Source:HGNC Symbol;Acc:HGNC:8664]	0	0
TMEM225B	7	99598066	99610813	Nerve_Tibial	-3.04402	-0.0939175	0.00233441	0.157609	0.163962	1.04599e-13	39	44	44	transmembrane protein 225B [Source:HGNC Symbol;Acc:HGNC:53075]	0	0
KAT8	16	31115754	31131393	Brain_Cortex	-3.044	-0.0895313	0.00233457	0.142959	0.138144	2.43706e-05	32	34	34	lysine acetyltransferase 8 [Source:HGNC Symbol;Acc:HGNC:17933]	0	0
KLRC3	12	10412312	10420595	Brain_Frontal_Cortex_BA9	-3.04391	-0.109242	0.00233523	0.118169	0.130149	0.000224083	42	42	42	killer cell lectin like receptor C3 [Source:HGNC Symbol;Acc:HGNC:6376]	0	0
ARPC1A	7	99325910	99366262	Breast_Mammary_Tissue	3.04385	0.324647	0.00233573	0.0146434	0.0445991	0.00218569	7	7	7	actin related protein 2/3 complex subunit 1A [Source:HGNC Symbol;Acc:HGNC:703]	0	0
HLA-DQA1	6	32628179	32647062	Small_Intestine_Terminal_Ileum	3.04382	3.23783	0.00233595	0.000495183	0.144787	0.00012191	2	26	26	major histocompatibility complex, class II, DQ alpha 1 [Source:HGNC Symbol;Acc:HGNC:4942]	0	0
SPATA45	1	212830141	212847649	Lung	-3.04359	-0.22936	0.00233774	0.0252193	0.0339529	0.000722184	17	20	20	spermatogenesis associated 45 [Source:HGNC Symbol;Acc:HGNC:33709]	0	0
TRMT61A	14	103529184	103537073	Nerve_Tibial	-3.04353	-0.128291	0.00233817	0.0744112	0.118708	4.68318e-10	38	40	40	tRNA methyltransferase 61A [Source:HGNC Symbol;Acc:HGNC:23790]	0	0
TSPOAP1	17	58301228	58328760	Testis	-3.04341	-0.191973	0.00233917	0.0307966	0.0713081	0.000245982	4	4	4	TSPO associated protein 1 [Source:HGNC Symbol;Acc:HGNC:16831]	0	0
PRKD2	19	46674275	46717127	Whole_Blood	-3.04287	-0.0897472	0.0023433	0.141668	0.235273	2.7871e-20	20	22	22	protein kinase D2 [Source:HGNC Symbol;Acc:HGNC:17293]	0	0
METTL26	16	634427	636366	Muscle_Skeletal	-3.04261	-0.190208	0.00234535	0.0341551	0.0568125	8.06554e-07	15	20	20	methyltransferase like 26 [Source:HGNC Symbol;Acc:HGNC:14141]	0	0
RTN2	19	45485289	45497061	Adipose_Subcutaneous	-3.04248	-0.270417	0.00234635	0.0167173	0.0254376	0.00432327	8	8	8	reticulon 2 [Source:HGNC Symbol;Acc:HGNC:10468]	0	0
TMEM225B	7	99598066	99610813	Adipose_Visceral_Omentum	-3.04218	-0.125929	0.00234875	0.0889491	0.103554	3.85575e-08	42	44	44	transmembrane protein 225B [Source:HGNC Symbol;Acc:HGNC:53075]	0	0
FAM160B1	10	114821744	114899832	Skin_Sun_Exposed_Lower_leg	3.04146	0.123873	0.00235433	0.0923932	0.0697022	4.92541e-07	87	93	93	family with sequence similarity 160 member B1 [Source:HGNC Symbol;Acc:HGNC:29320]	0	0
GRIN3B	19	1000419	1009732	Brain_Cerebellum	-3.04144	-0.105618	0.00235452	0.200476	0.176943	5.71074e-07	39	49	49	glutamate ionotropic receptor NMDA type subunit 3B [Source:HGNC Symbol;Acc:HGNC:16768]	0	0
KCNA2	1	110519837	110631474	Thyroid	-3.04132	-0.24971	0.00235541	0.0172373	0.0670574	1.37686e-06	7	7	7	potassium voltage-gated channel subfamily A member 2 [Source:HGNC Symbol;Acc:HGNC:6220]	0	0
C17orf107	17	4899418	4902932	Heart_Left_Ventricle	3.04086	0.148418	0.00235905	0.0634255	0.115138	5.66445e-08	13	13	13	chromosome 17 open reading frame 107 [Source:HGNC Symbol;Acc:HGNC:37238]	0	0
BPHL	6	3118374	3153578	Brain_Amygdala	-3.04072	-0.177448	0.00236014	0.0399747	0.176994	0.000192207	8	8	8	biphenyl hydrolase like [Source:HGNC Symbol;Acc:HGNC:1094]	0	0
TREM2	6	41158506	41163186	Lung	-3.04064	-0.309714	0.00236073	0.0113284	0.0213966	0.00804952	17	18	18	triggering receptor expressed on myeloid cells 2 [Source:HGNC Symbol;Acc:HGNC:17761]	0	0
BIN1	2	127048027	127107355	Whole_Blood	3.04006	0.0961639	0.00236532	0.140942	0.248957	7.8756e-22	10	10	10	bridging integrator 1 [Source:HGNC Symbol;Acc:HGNC:1052]	0	0
VAC14	16	70687439	70801161	Pancreas	-3.03974	-0.185255	0.00236782	0.0359158	0.0690654	0.000544197	11	13	13	Vac14, PIKFYVE complex component [Source:HGNC Symbol;Acc:HGNC:25507]	0	0
MADD	11	47269161	47330031	Nerve_Tibial	-3.03938	-0.177691	0.00237064	0.0374857	0.0307647	0.00229047	13	15	15	MAP kinase activating death domain [Source:HGNC Symbol;Acc:HGNC:6766]	0	0
PCDHA10	5	140855883	141012344	Testis	3.03902	0.0899546	0.00237351	0.171954	0.260341	3.66558e-14	22	24	24	protocadherin alpha 10 [Source:HGNC Symbol;Acc:HGNC:8664]	0	0
ART3	4	76011184	76112802	Pancreas	3.03864	0.0528157	0.00237646	0.482042	0.661963	4.54659e-51	46	46	46	ADP-ribosyltransferase 3 [Source:HGNC Symbol;Acc:HGNC:725]	0	0
EFCAB13	17	47323290	47441312	Lung	-3.03842	-0.0661378	0.00237822	0.261796	0.327605	9.39324e-32	39	42	42	EF-hand calcium binding domain 13 [Source:HGNC Symbol;Acc:HGNC:26864]	0	0
TREML2	6	41190277	41201194	Whole_Blood	-3.0377	-0.219642	0.00238388	0.0205513	0.0532702	4.15554e-05	7	7	7	triggering receptor expressed on myeloid cells like 2 [Source:HGNC Symbol;Acc:HGNC:21092]	0	0
SMG8	17	59209400	59215247	Adipose_Subcutaneous	-3.03766	-0.239355	0.00238426	0.0205519	0.0582268	6.23072e-06	4	4	4	SMG8, nonsense mediated mRNA decay factor [Source:HGNC Symbol;Acc:HGNC:25551]	0	0
MED22	9	133338323	133348131	Testis	-3.03753	-0.280338	0.00238526	0.0144118	0.0232054	0.0358761	4	4	4	mediator complex subunit 22 [Source:HGNC Symbol;Acc:HGNC:11477]	0	0
C1orf54	1	150268200	150280916	Nerve_Tibial	-3.03742	-0.164778	0.00238611	0.0474715	0.060068	1.3865e-05	12	19	19	chromosome 1 open reading frame 54 [Source:HGNC Symbol;Acc:HGNC:26258]	0	0
DOC2A	16	30005509	30023270	Pancreas	3.03722	0.16269	0.00238771	0.0454187	0.036944	0.0110621	34	37	37	double C2 domain alpha [Source:HGNC Symbol;Acc:HGNC:2985]	0	0
IGSF23	19	44613630	44636781	Liver	-3.03704	-0.125056	0.00238917	0.0790874	0.203796	5.79448e-08	25	26	26	immunoglobulin superfamily member 23 [Source:HGNC Symbol;Acc:HGNC:40040]	1	0
TC2N	14	91779751	91867536	Esophagus_Muscularis	3.03632	0.0669096	0.00239486	0.26644	0.348205	2.38233e-29	27	29	29	tandem C2 domains, nuclear [Source:HGNC Symbol;Acc:HGNC:19859]	0	0
NPEPPS	17	47522942	47623276	Esophagus_Mucosa	3.03567	0.211932	0.00240002	0.027403	0.0197532	0.0151954	21	21	21	aminopeptidase puromycin sensitive [Source:HGNC Symbol;Acc:HGNC:7900]	0	0
NAAA	4	75913657	75941051	Colon_Sigmoid	3.03563	0.063463	0.00240037	0.293841	0.467646	2.63786e-28	20	20	20	N-acylethanolamine acid amidase [Source:HGNC Symbol;Acc:HGNC:736]	0	0
AP1S1	7	101154397	101161596	Artery_Tibial	-3.03551	-0.181894	0.00240127	0.0403634	0.0980312	6.31134e-09	4	4	4	adaptor related protein complex 1 sigma 1 subunit [Source:HGNC Symbol;Acc:HGNC:559]	0	0
COG4	16	70480568	70523565	Adrenal_Gland	3.03532	0.192632	0.00240283	0.0361289	0.0635065	0.00251319	8	10	10	component of oligomeric golgi complex 4 [Source:HGNC Symbol;Acc:HGNC:18620]	0	0
DCBLD2	3	98795941	98901689	Esophagus_Muscularis	-3.03361	-0.169567	0.00241648	0.0655637	0.048844	0.000162996	85	89	89	discoidin, CUB and LCCL domain containing 2 [Source:HGNC Symbol;Acc:HGNC:24627]	0	0
BABAM1	19	17267350	17281249	Nerve_Tibial	3.03314	0.309559	0.00242024	0.0131474	0.0174895	0.0214613	9	9	9	BRISC and BRCA1 A complex member 1 [Source:HGNC Symbol;Acc:HGNC:25008]	0	0
STBD1	4	76306026	76311599	Esophagus_Mucosa	-3.03242	-0.106496	0.00242599	0.11295	0.187576	1.64139e-15	19	21	21	starch binding domain 1 [Source:HGNC Symbol;Acc:HGNC:24854]	0	0
TBKBP1	17	47694081	47712050	Muscle_Skeletal	3.03158	0.31198	0.00243281	0.0142498	0.0459663	1.08412e-05	14	15	15	TBK1 binding protein 1 [Source:HGNC Symbol;Acc:HGNC:30140]	0	0
TAF6	7	100107070	100119841	Adipose_Visceral_Omentum	3.03156	0.117471	0.00243294	0.0842168	0.135915	4.66913e-10	20	23	23	TATA-box binding protein associated factor 6 [Source:HGNC Symbol;Acc:HGNC:11540]	0	0
INPP5K	17	1494571	1516888	Testis	-3.03142	-0.455653	0.00243403	0.00542709	0.0215965	0.0481456	4	4	4	inositol polyphosphate-5-phosphatase K [Source:HGNC Symbol;Acc:HGNC:33882]	0	0
TEX14	17	58556678	58692055	Pituitary	-3.03053	-0.209793	0.00244126	0.0259821	0.0413828	0.0188426	10	13	13	testis expressed 14, intercellular bridge forming factor [Source:HGNC Symbol;Acc:HGNC:11737]	0	0
SVIP	11	22813799	22830299	Esophagus_Mucosa	-3.0302	-0.106547	0.00244394	0.107599	0.164292	1.18261e-13	60	65	65	small VCP interacting protein [Source:HGNC Symbol;Acc:HGNC:25238]	0	0
TC2N	14	91779751	91867536	Liver	3.02965	0.0975272	0.00244841	0.125229	0.0998447	0.000326128	53	57	57	tandem C2 domains, nuclear [Source:HGNC Symbol;Acc:HGNC:19859]	0	0
C8orf33	8	145052378	145056030	Colon_Transverse	-3.02862	-0.108701	0.00245676	0.132229	0.192344	1.79269e-11	33	44	44	chromosome 8 open reading frame 33 [Source:HGNC Symbol;Acc:HGNC:26104]	0	0
NGEF	2	232878686	233013272	Adrenal_Gland	3.02825	0.0639066	0.00245972	0.288299	0.259818	1.11004e-10	75	82	82	neuronal guanine nucleotide exchange factor [Source:HGNC Symbol;Acc:HGNC:7807]	0	0
ENO3	17	4948092	4957131	Lung	3.0282	0.270064	0.00246014	0.0169907	0.0213353	0.00733203	11	11	11	enolase 3 [Source:HGNC Symbol;Acc:HGNC:3354]	0	0
FIG4	6	109691312	109825428	Brain_Cerebellar_Hemisphere	3.02819	0.231691	0.00246022	0.0243161	0.0475733	0.0236658	12	12	12	FIG4 phosphoinositide 5-phosphatase [Source:HGNC Symbol;Acc:HGNC:16873]	0	0
MYCL	1	39895426	39902256	Pancreas	3.02796	0.118718	0.00246208	0.0791517	0.188319	1.24104e-09	9	9	9	MYCL proto-oncogene, bHLH transcription factor [Source:HGNC Symbol;Acc:HGNC:7555]	0	0
KAT8	16	31115754	31131393	Brain_Cerebellar_Hemisphere	-3.02794	-0.0912495	0.00246229	0.141194	0.188492	2.3694e-06	47	49	49	lysine acetyltransferase 8 [Source:HGNC Symbol;Acc:HGNC:17933]	0	0
NAAA	4	75913657	75941051	Skin_Not_Sun_Exposed_Suprapubic	3.02754	0.0553196	0.0024655	0.394037	0.532516	7.8297e-54	30	31	31	N-acylethanolamine acid amidase [Source:HGNC Symbol;Acc:HGNC:736]	0	0
ART3	4	76011184	76112802	Nerve_Tibial	3.02753	0.0523182	0.00246562	0.446317	0.571453	8.31152e-65	41	42	42	ADP-ribosyltransferase 3 [Source:HGNC Symbol;Acc:HGNC:725]	0	0
KAT8	16	31115754	31131393	Colon_Sigmoid	-3.0274	-0.0947394	0.0024667	0.130638	0.237931	2.52933e-12	17	20	20	lysine acetyltransferase 8 [Source:HGNC Symbol;Acc:HGNC:17933]	0	0
NOP56	20	2652145	2658393	Nerve_Tibial	3.02721	0.140049	0.00246819	0.0684685	0.0598572	1.55221e-05	55	59	59	NOP56 ribonucleoprotein [Source:HGNC Symbol;Acc:HGNC:15911]	0	0
PAPSS1	4	107590276	107720452	Adipose_Subcutaneous	3.02717	0.192845	0.00246857	0.0319155	0.0929251	2.40546e-08	4	4	4	3'-phosphoadenosine 5'-phosphosulfate synthase 1 [Source:HGNC Symbol;Acc:HGNC:8603]	0	0
CLDN20	6	155264013	155276548	Esophagus_Mucosa	-3.02627	-0.189692	0.00247589	0.032337	0.0489352	9.74168e-05	38	42	42	claudin 20 [Source:HGNC Symbol;Acc:HGNC:2042]	0	0
NUDT15	13	48037567	48047222	Brain_Cerebellar_Hemisphere	3.02565	0.154999	0.00248101	0.0696621	0.2119	5.43717e-07	5	5	5	nudix hydrolase 15 [Source:HGNC Symbol;Acc:HGNC:23063]	0	0
DCAF17	2	171434217	171485052	Artery_Tibial	3.02532	0.114743	0.00248373	0.0887469	0.0290288	0.00191788	54	58	58	DDB1 and CUL4 associated factor 17 [Source:HGNC Symbol;Acc:HGNC:25784]	0	0
BPHL	6	3118374	3153578	Brain_Putamen_basal_ganglia	-3.02405	-0.119951	0.00249413	0.0883482	0.224247	7.41082e-08	4	4	4	biphenyl hydrolase like [Source:HGNC Symbol;Acc:HGNC:1094]	0	0
NSUN6	10	18545561	18659285	Brain_Caudate_basal_ganglia	-3.02312	-0.103823	0.00250179	0.096299	0.267335	8.34744e-10	14	15	15	NOP2/Sun RNA methyltransferase family member 6 [Source:HGNC Symbol;Acc:HGNC:23529]	0	0
FKRP	19	46746046	46776988	Brain_Cortex	-3.02255	-0.105318	0.00250657	0.099003	0.176857	3.24514e-06	8	8	8	fukutin related protein [Source:HGNC Symbol;Acc:HGNC:17997]	0	0
NDUFA2	5	140638740	140647785	Testis	-3.02245	-0.139662	0.00250737	0.0598516	0.0751697	0.000177919	49	57	57	NADH:ubiquinone oxidoreductase subunit A2 [Source:HGNC Symbol;Acc:HGNC:7685]	0	0
AC005885.1	12	126191263	126361065	Thyroid	3.02244	0.21927	0.00250749	0.021537	0.0367895	0.000343346	15	15	15		0	0
REEP6	19	1490747	1497927	Brain_Frontal_Cortex_BA9	3.02228	0.134508	0.00250879	0.0759577	0.236147	3.85457e-07	4	5	5	receptor accessory protein 6 [Source:HGNC Symbol;Acc:HGNC:30078]	0	0
EFCAB13	17	47323290	47441312	Artery_Aorta	-3.0219	-0.0872758	0.00251195	0.171377	0.223436	1.99018e-14	34	35	35	EF-hand calcium binding domain 13 [Source:HGNC Symbol;Acc:HGNC:26864]	0	0
SH3GL1	19	4360370	4400547	Cells_EBV-transformed_lymphocytes	-3.02176	-0.167701	0.00251308	0.0443295	0.14809	8.62088e-05	26	29	29	SH3 domain containing GRB2 like 1, endophilin A2 [Source:HGNC Symbol;Acc:HGNC:10830]	0	0
SLC20A2	8	42416475	42541926	Whole_Blood	-3.02172	-0.334849	0.00251343	0.0104044	0.0218286	0.00977737	11	11	11	solute carrier family 20 member 2 [Source:HGNC Symbol;Acc:HGNC:10947]	0	0
TMEM184A	7	1542235	1560821	Ovary	3.02138	0.291134	0.00251622	0.014095	0.0802382	0.00539746	19	20	20	transmembrane protein 184A [Source:HGNC Symbol;Acc:HGNC:28797]	0	0
MTRF1L	6	152987362	153002685	Spleen	-3.02102	-0.0519972	0.00251926	0.416721	0.604098	6.77745e-27	47	51	51	mitochondrial translational release factor 1 like [Source:HGNC Symbol;Acc:HGNC:21051]	0	0
VPS9D1	16	89707134	89720986	Artery_Tibial	-3.02063	-0.117785	0.0025225	0.0976433	0.052913	2.7126e-05	36	48	48	VPS9 domain containing 1 [Source:HGNC Symbol;Acc:HGNC:13526]	0	0
RGS22	8	99960936	100131268	Adipose_Visceral_Omentum	-3.02051	-0.138973	0.00252347	0.0690312	0.0734335	7.06676e-06	24	24	24	regulator of G protein signaling 22 [Source:HGNC Symbol;Acc:HGNC:24499]	0	0
SLC52A1	17	5032600	5052009	Skin_Sun_Exposed_Lower_leg	3.0201	0.100773	0.00252691	0.124244	0.187985	1.55896e-18	23	24	24	solute carrier family 52 member 1 [Source:HGNC Symbol;Acc:HGNC:30225]	0	0
CECR2	22	17359949	17558149	Thyroid	-3.02003	-0.0681721	0.00252747	0.276176	0.407779	2.71852e-43	18	18	18	CECR2, histone acetyl-lysine reader [Source:HGNC Symbol;Acc:HGNC:1840]	0	0
WBP2NL	22	41998725	42058456	Brain_Frontal_Cortex_BA9	3.01982	0.0882488	0.00252927	0.147478	0.222399	5.4349e-07	34	35	35	WBP2 N-terminal like [Source:HGNC Symbol;Acc:HGNC:28389]	0	0
PLCG2	16	81739097	81962693	Skin_Not_Sun_Exposed_Suprapubic	-3.01804	-0.184332	0.00254416	0.0360388	0.0849613	5.80217e-07	23	25	25	phospholipase C gamma 2 [Source:HGNC Symbol;Acc:HGNC:9066]	0	0
VSIR	10	71747559	71773498	Heart_Left_Ventricle	-3.01759	-0.135769	0.00254792	0.0632227	0.0901999	3.32491e-06	39	44	44	V-set immunoregulatory receptor [Source:HGNC Symbol;Acc:HGNC:30085]	0	0
GEN1	2	17753858	17788941	Breast_Mammary_Tissue	3.01746	0.0607663	0.002549	0.303824	0.322787	5.23904e-20	122	128	128	GEN1, Holliday junction 5' flap endonuclease [Source:HGNC Symbol;Acc:HGNC:26881]	0	0
ART3	4	76011184	76112802	Esophagus_Gastroesophageal_Junction	3.01737	0.12421	0.00254979	0.0849765	0.162572	1.13462e-08	38	38	38	ADP-ribosyltransferase 3 [Source:HGNC Symbol;Acc:HGNC:725]	0	0
NAAA	4	75913657	75941051	Brain_Caudate_basal_ganglia	3.01721	0.0767542	0.00255116	0.150208	0.269922	2.3496e-10	19	21	21	N-acylethanolamine acid amidase [Source:HGNC Symbol;Acc:HGNC:736]	0	0
SP1	12	53380176	53416446	Heart_Atrial_Appendage	3.01717	0.184021	0.00255145	0.0372552	0.172568	3.62273e-11	19	21	21	Sp1 transcription factor [Source:HGNC Symbol;Acc:HGNC:11205]	0	0
MRPS10	6	42206801	42217865	Brain_Putamen_basal_ganglia	-3.01711	-0.112853	0.00255196	0.0976595	0.229356	1.70807e-06	28	32	32	mitochondrial ribosomal protein S10 [Source:HGNC Symbol;Acc:HGNC:14502]	0	0
FPR1	19	51745172	51804110	Skin_Sun_Exposed_Lower_leg	-3.01707	-0.242901	0.00255228	0.020152	0.153052	1.06098e-14	5	6	6	formyl peptide receptor 1 [Source:HGNC Symbol;Acc:HGNC:3826]	0	0
SNX31	8	100572882	100663415	Brain_Cerebellum	3.017	0.0772162	0.00255291	0.191665	0.263756	2.35341e-10	22	25	25	sorting nexin 31 [Source:HGNC Symbol;Acc:HGNC:28605]	0	0
STBD1	4	76306026	76311599	Thyroid	-3.01687	-0.12433	0.00255401	0.0801356	0.128045	9.63178e-12	24	24	24	starch binding domain 1 [Source:HGNC Symbol;Acc:HGNC:24854]	0	0
WDR55	5	140664676	140674124	Adipose_Subcutaneous	3.01678	0.141922	0.00255478	0.0729758	0.100777	4.35416e-09	19	20	20	WD repeat domain 55 [Source:HGNC Symbol;Acc:HGNC:25971]	0	0
HSD17B7	1	162790702	162812817	Nerve_Tibial	3.01626	0.160166	0.0025591	0.0671786	0.0745331	1.16502e-06	44	46	46	hydroxysteroid 17-beta dehydrogenase 7 [Source:HGNC Symbol;Acc:HGNC:5215]	0	0
DECR2	16	401826	412487	Brain_Hypothalamus	-3.01535	-0.080146	0.00256684	0.242664	0.396437	6.31999e-12	28	37	37	2,4-dienoyl-CoA reductase 2 [Source:HGNC Symbol;Acc:HGNC:2754]	0	0
SPPL2A	15	50702266	50765808	Adipose_Visceral_Omentum	-3.01492	-0.0993203	0.00257048	0.124426	0.159134	7.11371e-12	44	44	44	signal peptide peptidase like 2A [Source:HGNC Symbol;Acc:HGNC:30227]	0	0
CCDC116	22	21632716	21637327	Ovary	3.01471	0.0691451	0.00257226	0.271415	0.226657	1.6416e-06	48	60	60	coiled-coil domain containing 116 [Source:HGNC Symbol;Acc:HGNC:26688]	0	0
SERPINF1	17	1761959	1777574	Artery_Tibial	3.01409	0.352112	0.00257752	0.00870646	0.0363673	0.000527722	5	5	5	serpin family F member 1 [Source:HGNC Symbol;Acc:HGNC:8824]	0	0
MAP1B	5	72107234	72209570	Heart_Left_Ventricle	3.01387	0.112431	0.00257941	0.0908461	0.0647618	8.71867e-05	42	48	48	microtubule associated protein 1B [Source:HGNC Symbol;Acc:HGNC:6836]	0	0
PSD2	5	139795821	139844466	Skin_Sun_Exposed_Lower_leg	-3.01344	-0.118172	0.00258306	0.0772763	0.0303343	0.00093022	31	39	39	pleckstrin and Sec7 domain containing 2 [Source:HGNC Symbol;Acc:HGNC:19092]	0	0
BOLA2	16	29443056	29454964	Brain_Nucleus_accumbens_basal_ganglia	-3.0131	-0.159031	0.00258594	0.0991484	0.101247	0.000342466	29	30	30	bolA family member 2 [Source:HGNC Symbol;Acc:HGNC:29488]	0	0
CATSPERZ	11	64300391	64304770	Brain_Frontal_Cortex_BA9	-3.01272	-0.0660209	0.00258916	0.358172	0.17108	2.76431e-05	80	84	84	catsper channel auxiliary subunit zeta [Source:HGNC Symbol;Acc:HGNC:19231]	0	0
EIF4EBP3	5	140547666	140549578	Muscle_Skeletal	3.01245	0.160385	0.00259147	0.0397108	0.127936	3.38464e-14	23	24	24	eukaryotic translation initiation factor 4E binding protein 3 [Source:HGNC Symbol;Acc:HGNC:3290]	0	0
TRIM14	9	98069275	98119212	Thyroid	3.01175	0.171752	0.00259745	0.0415607	0.0223871	0.00615299	41	43	43	tripartite motif containing 14 [Source:HGNC Symbol;Acc:HGNC:16283]	0	0
HSD3B7	16	30985207	30989152	Skin_Not_Sun_Exposed_Suprapubic	-3.01119	-0.0841308	0.00260225	0.194056	0.261137	8.55184e-21	21	21	21	hydroxy-delta-5-steroid dehydrogenase, 3 beta- and steroid delta-isomerase 7 [Source:HGNC Symbol;Acc:HGNC:18324]	0	0
CNTNAP3	9	39072767	39288315	Liver	-3.01072	-0.117382	0.00260633	0.10247	0.115433	3.81e-05	42	49	49	contactin associated protein-like 3 [Source:HGNC Symbol;Acc:HGNC:13834]	0	0
TRIM37	17	58982638	59106921	Stomach	-3.0105	-0.100246	0.00260815	0.109244	0.129419	2.40266e-07	32	32	32	tripartite motif containing 37 [Source:HGNC Symbol;Acc:HGNC:7523]	0	0
CFDP1	16	75293698	75433485	Artery_Tibial	3.0105	0.138281	0.00260819	0.0691384	0.0748801	4.42912e-07	24	25	25	craniofacial development protein 1 [Source:HGNC Symbol;Acc:HGNC:1873]	0	0
ADK	10	74151185	74709303	Whole_Blood	-3.01025	-0.0589861	0.00261034	0.406423	0.439028	1.23841e-44	58	72	72	adenosine kinase [Source:HGNC Symbol;Acc:HGNC:257]	0	0
PCMTD1	8	51817575	51899186	Breast_Mammary_Tissue	3.00989	0.262022	0.00261339	0.0153281	0.0845407	2.20914e-05	25	26	26	protein-L-isoaspartate (D-aspartate) O-methyltransferase domain containing 1 [Source:HGNC Symbol;Acc:HGNC:30483]	0	0
RAB40C	16	589357	629272	Colon_Sigmoid	-3.00964	-0.0740184	0.00261561	0.216512	0.307926	1.12323e-16	21	23	23	RAB40C, member RAS oncogene family [Source:HGNC Symbol;Acc:HGNC:18285]	0	0
BMPR1B	4	94757968	95158448	Brain_Nucleus_accumbens_basal_ganglia	-3.00951	-0.18392	0.00261667	0.0418885	0.080875	0.0024611	10	10	10	bone morphogenetic protein receptor type 1B [Source:HGNC Symbol;Acc:HGNC:1077]	0	0
RIMS1	6	71886703	72403143	Heart_Left_Ventricle	-3.00933	-0.0541128	0.0026182	0.375811	0.47481	2.81646e-36	31	31	31	regulating synaptic membrane exocytosis 1 [Source:HGNC Symbol;Acc:HGNC:17282]	0	0
LIPN	10	88761406	88778242	Adipose_Visceral_Omentum	3.00929	0.23566	0.00261861	0.0219929	0.0861433	1.02759e-06	5	5	5	lipase family member N [Source:HGNC Symbol;Acc:HGNC:23452]	0	0
NAAA	4	75913657	75941051	Minor_Salivary_Gland	3.00912	0.12979	0.00262002	0.0711224	0.0607695	0.0342605	22	22	22	N-acylethanolamine acid amidase [Source:HGNC Symbol;Acc:HGNC:736]	0	0
GCC1	7	127580618	127593611	Heart_Left_Ventricle	3.00876	0.23254	0.00262316	0.0306909	0.0497234	0.000631151	11	12	12	GRIP and coiled-coil domain containing 1 [Source:HGNC Symbol;Acc:HGNC:19095]	0	0
HPS5	11	18278668	18322198	Muscle_Skeletal	3.0084	0.134704	0.00262627	0.0681517	0.232053	6.07918e-27	29	33	33	HPS5, biogenesis of lysosomal organelles complex 2 subunit 2 [Source:HGNC Symbol;Acc:HGNC:17022]	0	0
SKA2	17	59109951	59155269	Adipose_Subcutaneous	3.00826	0.171358	0.00262749	0.037391	0.069549	1.20222e-06	14	15	15	spindle and kinetochore associated complex subunit 2 [Source:HGNC Symbol;Acc:HGNC:28006]	0	0
CAPN8	1	223538007	223665734	Muscle_Skeletal	3.00776	0.216429	0.00263181	0.0242889	0.0389164	5.19435e-05	10	11	11	calpain 8 [Source:HGNC Symbol;Acc:HGNC:1485]	0	0
MRPL4	19	10251901	10260045	Artery_Tibial	-3.00748	-0.122309	0.00263419	0.0950349	0.156611	8.69395e-14	15	17	17	mitochondrial ribosomal protein L4 [Source:HGNC Symbol;Acc:HGNC:14276]	0	0
PTGIR	19	46620468	46625118	Skin_Sun_Exposed_Lower_leg	3.00739	0.302921	0.00263504	0.0160829	0.038744	0.000175328	13	14	14	prostaglandin I2 (prostacyclin) receptor (IP) [Source:HGNC Symbol;Acc:HGNC:9602]	0	0
MAFK	7	1530714	1543043	Colon_Transverse	3.00737	0.274349	0.0026352	0.0163884	0.0374811	0.00539379	12	14	14	MAF bZIP transcription factor K [Source:HGNC Symbol;Acc:HGNC:6782]	0	0
CYSTM1	5	140174642	140282052	Brain_Cortex	-3.00723	-0.0960609	0.00263639	0.112207	0.183943	1.45941e-06	53	57	57	cysteine rich transmembrane module containing 1 [Source:HGNC Symbol;Acc:HGNC:30239]	0	0
GPRC5B	16	19856691	19886167	Brain_Cerebellum	3.00698	0.837998	0.00263861	0.00167847	0.0792059	0.00062937	16	18	18	G protein-coupled receptor class C group 5 member B [Source:HGNC Symbol;Acc:HGNC:13308]	0	0
MAPK8IP1	11	45885651	45906465	Small_Intestine_Terminal_Ileum	3.00612	0.15952	0.00264604	0.0449102	0.0880409	0.00352338	16	17	17	mitogen-activated protein kinase 8 interacting protein 1 [Source:HGNC Symbol;Acc:HGNC:6882]	0	0
GCC1	7	127580618	127593611	Muscle_Skeletal	3.00578	0.368032	0.002649	0.00738281	0.0291687	0.000363179	1	1	1	GRIP and coiled-coil domain containing 1 [Source:HGNC Symbol;Acc:HGNC:19095]	0	0
MARK3	14	103385392	103503831	Stomach	-3.00568	-0.160219	0.00264989	0.0408797	0.117989	8.30492e-07	12	12	12	microtubule affinity regulating kinase 3 [Source:HGNC Symbol;Acc:HGNC:6897]	0	0
SNRPD2	19	45687454	45692569	Stomach	3.00552	0.110632	0.00265124	0.0870373	0.146381	2.54284e-08	29	31	31	small nuclear ribonucleoprotein D2 polypeptide [Source:HGNC Symbol;Acc:HGNC:11159]	0	0
C1orf54	1	150268200	150280916	Breast_Mammary_Tissue	-3.00543	-0.172407	0.00265207	0.0370457	0.0334298	0.00775514	10	20	20	chromosome 1 open reading frame 54 [Source:HGNC Symbol;Acc:HGNC:26258]	0	0
SHKBP1	19	40576851	40591399	Lung	3.00543	0.0901697	0.00265208	0.160911	0.175915	1.43415e-15	38	48	48	SH3KBP1 binding protein 1 [Source:HGNC Symbol;Acc:HGNC:19214]	0	0
PCMTD1	8	51817575	51899186	Skin_Sun_Exposed_Lower_leg	3.00506	0.169912	0.00265525	0.0388723	0.0625909	1.93511e-06	31	31	31	protein-L-isoaspartate (D-aspartate) O-methyltransferase domain containing 1 [Source:HGNC Symbol;Acc:HGNC:30483]	0	0
ZNF404	19	43872363	43901385	Breast_Mammary_Tissue	-3.00503	-0.0974547	0.00265551	0.11916	0.19944	6.3479e-12	19	20	20	zinc finger protein 404 [Source:HGNC Symbol;Acc:HGNC:19417]	0	0
HSD3B7	16	30985207	30989152	Stomach	-3.00485	-0.098162	0.0026571	0.142673	0.154851	8.8439e-09	32	33	33	hydroxy-delta-5-steroid dehydrogenase, 3 beta- and steroid delta-isomerase 7 [Source:HGNC Symbol;Acc:HGNC:18324]	0	0
MAT1A	10	80271820	80289684	Ovary	-3.00485	-0.195437	0.00265716	0.0283489	0.118073	0.00083888	11	13	13	methionine adenosyltransferase 1A [Source:HGNC Symbol;Acc:HGNC:6903]	0	0
SEZ6L2	16	29871159	29899547	Heart_Atrial_Appendage	-3.00409	-0.191506	0.00266376	0.0357445	0.0877095	5.72059e-06	7	11	11	seizure related 6 homolog like 2 [Source:HGNC Symbol;Acc:HGNC:30844]	0	0
ADH1A	4	99276367	99291028	Lung	-3.00389	-0.116852	0.00266556	0.0851818	0.166068	1.94312e-15	12	12	12	alcohol dehydrogenase 1A (class I), alpha polypeptide [Source:HGNC Symbol;Acc:HGNC:249]	0	0
TMEM184A	7	1542235	1560821	Artery_Tibial	3.0022	0.0639255	0.00268034	0.28202	0.33075	6.49206e-32	39	43	43	transmembrane protein 184A [Source:HGNC Symbol;Acc:HGNC:28797]	0	0
SULT1C2	2	108288639	108309915	Skin_Sun_Exposed_Lower_leg	-3.00175	-0.0652391	0.00268435	0.279714	0.306533	1.57546e-31	54	59	59	sulfotransferase family 1C member 2 [Source:HGNC Symbol;Acc:HGNC:11456]	0	0
ASB5	4	176213673	176277571	Brain_Cortex	-3.00172	-0.188495	0.00268461	0.0342253	0.124728	0.000143136	5	8	8	ankyrin repeat and SOCS box containing 5 [Source:HGNC Symbol;Acc:HGNC:17180]	0	0
PRRC1	5	127517609	127555089	Adipose_Subcutaneous	3.00149	0.213721	0.00268664	0.0244573	0.0146921	0.0298011	32	36	36	proline rich coiled-coil 1 [Source:HGNC Symbol;Acc:HGNC:28164]	0	0
NPEPPS	17	47522942	47623276	Colon_Sigmoid	3.00076	0.236052	0.00269304	0.0218778	0.0245767	0.0364053	16	16	16	aminopeptidase puromycin sensitive [Source:HGNC Symbol;Acc:HGNC:7900]	0	0
SP1	12	53380176	53416446	Esophagus_Muscularis	3.00072	0.15393	0.00269344	0.0540493	0.144417	2.61754e-11	24	28	28	Sp1 transcription factor [Source:HGNC Symbol;Acc:HGNC:11205]	0	0
MED24	17	40019097	40061215	Prostate	-3.0006	-0.128998	0.00269447	0.0893977	0.113344	0.00035583	19	24	24	mediator complex subunit 24 [Source:HGNC Symbol;Acc:HGNC:22963]	0	0
NSUN6	10	18545561	18659285	Pituitary	-3.00057	-0.0851497	0.00269472	0.132411	0.308383	1.13167e-12	26	27	27	NOP2/Sun RNA methyltransferase family member 6 [Source:HGNC Symbol;Acc:HGNC:23529]	0	0
INCA1	17	4988130	4997610	Artery_Tibial	3.00054	0.159698	0.00269497	0.0459011	0.0731308	8.53256e-07	18	18	18	inhibitor of CDK, cyclin A1 interacting protein 1 [Source:HGNC Symbol;Acc:HGNC:32224]	0	0
COX7A2L	2	42333546	42425088	Pancreas	-3.00047	-0.345323	0.00269561	0.00872499	0.0286112	0.0261909	10	10	10	cytochrome c oxidase subunit 7A2 like [Source:HGNC Symbol;Acc:HGNC:2289]	0	0
FST	5	53480409	53487134	Stomach	3.00016	0.217665	0.00269836	0.0133489	0.0289782	0.0150543	2	2	2	follistatin [Source:HGNC Symbol;Acc:HGNC:3971]	0	0
DGKD	2	233354507	233472104	Muscle_Skeletal	-2.99995	-0.160599	0.00270021	0.0405576	0.0899453	3.74635e-10	16	16	16	diacylglycerol kinase delta [Source:HGNC Symbol;Acc:HGNC:2851]	0	0
CALCRL	2	187343129	187448460	Whole_Blood	2.9998	0.371798	0.00270158	0.00856308	0.0169079	0.0223949	8	8	8	calcitonin receptor like receptor [Source:HGNC Symbol;Acc:HGNC:16709]	0	0
CAMTA2	17	4967992	4987652	Lung	2.99974	0.160038	0.00270207	0.0462273	0.0852753	5.82893e-08	15	15	15	calmodulin binding transcription activator 2 [Source:HGNC Symbol;Acc:HGNC:18807]	0	0
TALDO1	11	747329	765024	Brain_Anterior_cingulate_cortex_BA24	2.99955	0.314786	0.00270377	0.0111701	0.0671668	0.0117552	11	12	12	transaldolase 1 [Source:HGNC Symbol;Acc:HGNC:11559]	0	0
TPCN1	12	113221050	113298585	Skin_Not_Sun_Exposed_Suprapubic	2.99943	0.7955	0.00270486	0.00183018	0.0215283	0.0144061	4	6	6	two pore segment channel 1 [Source:HGNC Symbol;Acc:HGNC:18182]	0	0
REEP6	19	1490747	1497927	Esophagus_Muscularis	2.99937	0.202203	0.00270536	0.0397399	0.0638837	1.28139e-05	12	18	18	receptor accessory protein 6 [Source:HGNC Symbol;Acc:HGNC:30078]	0	0
LAMTOR4	7	100148907	100155944	Brain_Cerebellar_Hemisphere	2.9993	0.0650158	0.00270601	0.22245	0.429139	2.15179e-15	13	13	13	late endosomal/lysosomal adaptor, MAPK and MTOR activator 4 [Source:HGNC Symbol;Acc:HGNC:33772]	0	0
OAS3	12	112938352	112973249	Pancreas	-2.99926	-0.138689	0.0027064	0.045755	0.0799006	0.000172366	49	49	49	2'-5'-oligoadenylate synthetase 3 [Source:HGNC Symbol;Acc:HGNC:8088]	0	0
CATSPERB	14	91580696	91780707	Artery_Coronary	2.99919	0.0941465	0.00270702	0.123377	0.263485	3.94785e-10	11	11	11	cation channel sperm associated auxiliary subunit beta [Source:HGNC Symbol;Acc:HGNC:20500]	0	0
POLR2E	19	1086579	1095380	Brain_Cortex	2.99806	0.0894097	0.00271704	0.179502	0.318846	1.48558e-11	5	8	8	RNA polymerase II subunit E [Source:HGNC Symbol;Acc:HGNC:9192]	0	0
SMIM19	8	42541155	42555193	Brain_Cerebellum	-2.99802	-0.114401	0.00271741	0.0929331	0.22766	3.3377e-09	11	12	12	small integral membrane protein 19 [Source:HGNC Symbol;Acc:HGNC:25166]	0	0
PSMB1	6	170535117	170553341	Heart_Atrial_Appendage	-2.99791	-0.140641	0.00271839	0.0621287	0.0978947	1.74464e-06	15	15	15	proteasome subunit beta 1 [Source:HGNC Symbol;Acc:HGNC:9537]	0	0
AKAP9	7	91940867	92110673	Nerve_Tibial	-2.99725	-0.192605	0.00272426	0.0335045	0.0466703	0.000154313	21	22	22	A-kinase anchoring protein 9 [Source:HGNC Symbol;Acc:HGNC:379]	0	0
CCDC158	4	76312997	76421868	Thyroid	2.99717	0.108844	0.00272497	0.101754	0.160538	1.54517e-15	20	21	21	coiled-coil domain containing 158 [Source:HGNC Symbol;Acc:HGNC:26374]	0	0
UBA6	4	67612652	67701179	Liver	-2.99653	-0.22766	0.0027307	0.0217194	0.0302954	0.0469054	36	37	37	ubiquitin like modifier activating enzyme 6 [Source:HGNC Symbol;Acc:HGNC:25581]	0	0
MARK3	14	103385392	103503831	Skin_Sun_Exposed_Lower_leg	-2.99602	-0.123391	0.00273526	0.0668818	0.179954	3.21509e-17	15	16	16	microtubule affinity regulating kinase 3 [Source:HGNC Symbol;Acc:HGNC:6897]	0	0
WBP2NL	22	41998725	42058456	Heart_Atrial_Appendage	2.99545	0.192608	0.00274042	0.0294236	0.0698633	5.24282e-05	19	20	20	WBP2 N-terminal like [Source:HGNC Symbol;Acc:HGNC:28389]	0	0
LACTB	15	63121800	63142061	Brain_Spinal_cord_cervical_c-1	2.99488	0.104596	0.00274551	0.112704	0.296028	2.43032e-08	12	13	13	lactamase beta [Source:HGNC Symbol;Acc:HGNC:16468]	0	0
LY6G5C	6	31676684	31684040	Brain_Putamen_basal_ganglia	-2.99472	-2.69174	0.002747	0.000415786	0.464949	7.83355e-16	1	12	12	lymphocyte antigen 6 family member G5C [Source:HGNC Symbol;Acc:HGNC:13932]	0	0
HLA-DRB5	6	32517343	32530287	Heart_Left_Ventricle	2.99472	0.716948	0.002747	0.00723727	0.638093	4.495e-60	1	38	38	major histocompatibility complex, class II, DR beta 5 [Source:HGNC Symbol;Acc:HGNC:4953]	0	0
HLA-DRB5	6	32517343	32530287	Minor_Salivary_Gland	2.99472	4.00232	0.002747	0.000252916	0.234407	7.96215e-06	1	24	24	major histocompatibility complex, class II, DR beta 5 [Source:HGNC Symbol;Acc:HGNC:4953]	0	0
HLA-DRB5	6	32517343	32530287	Testis	2.99472	1.41218	0.002747	0.00160754	0.698494	1.9936e-58	1	38	38	major histocompatibility complex, class II, DR beta 5 [Source:HGNC Symbol;Acc:HGNC:4953]	0	0
GIT1	17	29573469	29594054	Whole_Blood	-2.99449	-0.139813	0.002749	0.0627872	0.0678776	3.20212e-06	24	28	28	GIT ArfGAP 1 [Source:HGNC Symbol;Acc:HGNC:4272]	0	0
NR1H3	11	47248300	47269032	Skin_Not_Sun_Exposed_Suprapubic	-2.99441	-0.181027	0.00274972	0.0330849	0.01396	0.0498018	26	32	32	nuclear receptor subfamily 1 group H member 3 [Source:HGNC Symbol;Acc:HGNC:7966]	0	0
SCARB2	4	76158733	76234536	Heart_Left_Ventricle	2.99341	0.117084	0.00275883	0.0772807	0.0884917	4.36329e-06	10	11	11	scavenger receptor class B member 2 [Source:HGNC Symbol;Acc:HGNC:1665]	0	0
DOC2A	16	30005509	30023270	Small_Intestine_Terminal_Ileum	2.99334	0.0909693	0.00275942	0.161624	0.233672	1.84709e-07	19	19	19	double C2 domain alpha [Source:HGNC Symbol;Acc:HGNC:2985]	0	0
SMIM19	8	42541155	42555193	Artery_Coronary	-2.99328	-0.115229	0.00276001	0.0883139	0.223051	2.27339e-08	11	12	12	small integral membrane protein 19 [Source:HGNC Symbol;Acc:HGNC:25166]	0	0
HLA-DQB2	6	32756098	32763534	Pancreas	-2.99304	-0.706987	0.00276214	0.0210276	0.564755	3.69674e-37	4	44	44	major histocompatibility complex, class II, DQ beta 2 [Source:HGNC Symbol;Acc:HGNC:4945]	0	0
MAT1A	10	80271820	80289684	Testis	-2.993	-0.149523	0.00276253	0.0513347	0.159648	1.65484e-08	18	20	20	methionine adenosyltransferase 1A [Source:HGNC Symbol;Acc:HGNC:6903]	0	0
ZNF652	17	49289206	49362473	Breast_Mammary_Tissue	-2.99298	-0.283952	0.00276269	0.0129199	0.0193119	0.0498802	12	12	12	zinc finger protein 652 [Source:HGNC Symbol;Acc:HGNC:29147]	0	0
AP2A2	11	924894	1012245	Esophagus_Mucosa	-2.99277	-0.139645	0.00276461	0.0555349	0.0713221	2.50157e-06	56	58	58	adaptor related protein complex 2 alpha 2 subunit [Source:HGNC Symbol;Acc:HGNC:562]	0	0
PRSS53	16	31083425	31089628	Esophagus_Mucosa	2.99226	0.255261	0.00276919	0.0179522	0.0594844	1.97569e-05	5	5	5	protease, serine 53 [Source:HGNC Symbol;Acc:HGNC:34407]	0	0
KLHL25	15	85759323	85795030	Artery_Tibial	2.99152	0.187915	0.00277593	0.0303924	0.0768515	4.42947e-07	16	16	16	kelch like family member 25 [Source:HGNC Symbol;Acc:HGNC:25732]	0	0
MADD	11	47269161	47330031	Heart_Left_Ventricle	-2.99087	-0.118629	0.00278181	0.0876203	0.0700053	3.30833e-05	25	28	28	MAP kinase activating death domain [Source:HGNC Symbol;Acc:HGNC:6766]	0	0
PVRIG	7	100218241	100221490	Brain_Hippocampus	-2.99064	-0.105317	0.00278393	0.0970945	0.236735	1.58325e-07	22	24	24	poliovirus receptor related immunoglobulin domain containing [Source:HGNC Symbol;Acc:HGNC:32190]	0	0
APH1B	15	63276018	63309126	Skin_Sun_Exposed_Lower_leg	2.99057	0.180446	0.00278454	0.0335795	0.0794368	5.42146e-08	11	11	11	aph-1 homolog B, gamma-secretase subunit [Source:HGNC Symbol;Acc:HGNC:24080]	0	0
DENND6A	3	57625457	57693089	Thyroid	2.99028	0.272238	0.00278718	0.0149344	0.0126214	0.0397978	15	15	15	DENN domain containing 6A [Source:HGNC Symbol;Acc:HGNC:26635]	0	0
ABCB9	12	122920951	122981649	Small_Intestine_Terminal_Ileum	-2.98992	-0.115182	0.00279048	0.0815498	0.206003	3.81755e-06	23	23	23	ATP binding cassette subfamily B member 9 [Source:HGNC Symbol;Acc:HGNC:50]	0	0
PGGT1B	5	115204012	115262872	Breast_Mammary_Tissue	2.98949	0.154128	0.00279447	0.0440299	0.0401713	0.00376394	21	21	21	protein geranylgeranyltransferase type I subunit beta [Source:HGNC Symbol;Acc:HGNC:8895]	0	0
NSUN6	10	18545561	18659285	Brain_Cortex	-2.98931	-0.0985465	0.00279606	0.10187	0.143638	3.28343e-05	21	22	22	NOP2/Sun RNA methyltransferase family member 6 [Source:HGNC Symbol;Acc:HGNC:23529]	0	0
MARK3	14	103385392	103503831	Thyroid	-2.98879	-0.057581	0.00280086	0.334673	0.460296	2.83043e-51	24	24	24	microtubule affinity regulating kinase 3 [Source:HGNC Symbol;Acc:HGNC:6897]	0	0
ZNF668	16	31060843	31074320	Whole_Blood	2.98857	0.0949827	0.00280282	0.125119	0.19626	8.24962e-17	21	22	22	zinc finger protein 668 [Source:HGNC Symbol;Acc:HGNC:25821]	0	0
PDPR	16	70113626	70162537	Adipose_Visceral_Omentum	2.9882	0.310084	0.00280623	0.0136456	0.0235174	0.0125225	11	13	13	pyruvate dehydrogenase phosphatase regulatory subunit [Source:HGNC Symbol;Acc:HGNC:30264]	0	0
ASB5	4	176213673	176277571	Brain_Substantia_nigra	-2.9882	-0.110294	0.00280628	0.093711	0.14282	0.00170597	14	14	14	ankyrin repeat and SOCS box containing 5 [Source:HGNC Symbol;Acc:HGNC:17180]	0	0
SPPL2A	15	50702266	50765808	Artery_Aorta	-2.98817	-0.126972	0.00280653	0.0703189	0.139126	5.47629e-09	20	20	20	signal peptide peptidase like 2A [Source:HGNC Symbol;Acc:HGNC:30227]	0	0
YTHDC2	5	113513683	113595285	Adipose_Visceral_Omentum	-2.98814	-0.101222	0.00280681	0.11252	0.20172	5.88868e-15	38	38	38	YTH domain containing 2 [Source:HGNC Symbol;Acc:HGNC:24721]	0	0
NEK5	13	52033611	52129078	Thyroid	-2.98777	-0.174941	0.00281017	0.0336029	0.0748621	1.84463e-07	10	10	10	NIMA related kinase 5 [Source:HGNC Symbol;Acc:HGNC:7748]	0	0
ASB5	4	176213673	176277571	Brain_Hippocampus	-2.98753	-0.157006	0.00281244	0.050555	0.0803233	0.00486709	17	18	18	ankyrin repeat and SOCS box containing 5 [Source:HGNC Symbol;Acc:HGNC:17180]	0	0
ZNF117	7	64971776	65006684	Liver	-2.98619	-0.109066	0.00282477	0.0933871	0.140541	7.75152e-06	33	33	33	zinc finger protein 117 [Source:HGNC Symbol;Acc:HGNC:12897]	0	0
TNRC18	7	5306790	5425414	Pancreas	2.98613	0.162788	0.00282529	0.0389719	0.0528682	0.00245534	17	20	20	trinucleotide repeat containing 18 [Source:HGNC Symbol;Acc:HGNC:11962]	0	0
TAF6	7	100107070	100119841	Nerve_Tibial	2.98571	0.109778	0.00282923	0.0933615	0.136703	2.14616e-11	16	18	18	TATA-box binding protein associated factor 6 [Source:HGNC Symbol;Acc:HGNC:11540]	0	0
ATP6V0A4	7	138706295	138799560	Esophagus_Mucosa	2.98523	0.219552	0.00283361	0.0221367	0.0134924	0.0426726	23	27	27	ATPase H+ transporting V0 subunit a4 [Source:HGNC Symbol;Acc:HGNC:866]	0	0
USP8	15	50424380	50514419	Esophagus_Muscularis	-2.98488	-0.115389	0.0028369	0.105352	0.106688	1.74162e-08	37	38	38	ubiquitin specific peptidase 8 [Source:HGNC Symbol;Acc:HGNC:12631]	0	0
NIN	14	50719763	50831121	Adrenal_Gland	-2.98487	-0.101301	0.002837	0.109417	0.0481671	0.00877791	33	33	33	ninein [Source:HGNC Symbol;Acc:HGNC:14906]	0	0
SHKBP1	19	40576851	40591399	Spleen	2.98456	0.118072	0.00283985	0.088807	0.10622	0.000244891	23	24	24	SH3KBP1 binding protein 1 [Source:HGNC Symbol;Acc:HGNC:19214]	0	0
UBE2F	2	237966827	238042782	Skin_Not_Sun_Exposed_Suprapubic	-2.9841	-0.118489	0.00284413	0.0748701	0.199092	2.62191e-15	12	13	13	ubiquitin conjugating enzyme E2 F (putative) [Source:HGNC Symbol;Acc:HGNC:12480]	0	0
WDR55	5	140664676	140674124	Brain_Cerebellum	2.98408	0.129465	0.00284431	0.0742678	0.146209	4.80364e-06	14	15	15	WD repeat domain 55 [Source:HGNC Symbol;Acc:HGNC:25971]	0	0
TEKT3	17	15303811	15341641	Brain_Hippocampus	2.98375	0.140973	0.00284742	0.0534791	0.115171	0.000787219	13	17	17	tektin 3 [Source:HGNC Symbol;Acc:HGNC:14293]	0	0
CHN2	7	29122274	29514328	Nerve_Tibial	-2.9836	-0.167869	0.00284877	0.0391452	0.130194	6.9072e-11	14	15	15	chimerin 2 [Source:HGNC Symbol;Acc:HGNC:1944]	0	0
AMHR2	12	53423855	53431534	Muscle_Skeletal	2.98335	0.276218	0.00285112	0.0168727	0.0299973	0.000414193	26	28	28	anti-Mullerian hormone receptor type 2 [Source:HGNC Symbol;Acc:HGNC:465]	0	0
FKBP9	7	32957404	33006931	Breast_Mammary_Tissue	2.98335	0.178207	0.00285115	0.064003	0.0525127	0.000869793	26	26	26	FK506 binding protein 9 [Source:HGNC Symbol;Acc:HGNC:3725]	0	0
SDHD	11	112086773	112120013	Heart_Atrial_Appendage	2.98334	0.622925	0.00285121	0.00319207	0.0286076	0.0107725	2	2	2	succinate dehydrogenase complex subunit D [Source:HGNC Symbol;Acc:HGNC:10683]	0	0
NDUFAF6	8	94895767	95116455	Muscle_Skeletal	2.98334	0.254688	0.00285122	0.017214	0.0319237	0.000233116	14	14	14	NADH:ubiquinone oxidoreductase complex assembly factor 6 [Source:HGNC Symbol;Acc:HGNC:28625]	0	0
NUP88	17	5360963	5420160	Skin_Sun_Exposed_Lower_leg	-2.9831	-0.0823708	0.00285342	0.169867	0.281633	4.38678e-28	34	37	37	nucleoporin 88 [Source:HGNC Symbol;Acc:HGNC:8067]	0	0
PRKD2	19	46674275	46717127	Cells_EBV-transformed_lymphocytes	-2.98261	-0.0924752	0.00285806	0.12804	0.054778	0.0205711	23	26	26	protein kinase D2 [Source:HGNC Symbol;Acc:HGNC:17293]	0	0
RDH13	19	55039108	55071291	Skin_Sun_Exposed_Lower_leg	-2.98247	-0.171326	0.00285932	0.0521501	0.0877821	7.96056e-09	27	32	32	retinol dehydrogenase 13 [Source:HGNC Symbol;Acc:HGNC:19978]	0	0
PSMD9	12	121888731	121918297	Breast_Mammary_Tissue	-2.98242	-0.36094	0.00285976	0.00982246	0.0595441	0.000422115	4	4	4	proteasome 26S subunit, non-ATPase 9 [Source:HGNC Symbol;Acc:HGNC:9567]	0	0
PPP1R37	19	45091396	45148077	Whole_Blood	-2.9822	-0.299155	0.00286189	0.0130361	0.0489762	9.47816e-05	10	11	11	protein phosphatase 1 regulatory subunit 37 [Source:HGNC Symbol;Acc:HGNC:27607]	1	0
SMG8	17	59209400	59215247	Testis	-2.98179	-0.224489	0.00286572	0.0216081	0.0391214	0.00604565	9	10	10	SMG8, nonsense mediated mRNA decay factor [Source:HGNC Symbol;Acc:HGNC:25551]	0	0
GTF2H1	11	18322295	18367044	Brain_Cerebellar_Hemisphere	2.98166	0.149556	0.00286688	0.0436501	0.0373138	0.0467347	23	25	25	general transcription factor IIH subunit 1 [Source:HGNC Symbol;Acc:HGNC:4655]	0	0
BBOF1	14	74019353	74082863	Nerve_Tibial	2.98158	0.234674	0.00286766	0.0194433	0.0678804	5.19715e-06	14	14	14	basal body orientation factor 1 [Source:HGNC Symbol;Acc:HGNC:19855]	0	0
ZNF638	2	71276561	71435069	Esophagus_Gastroesophageal_Junction	2.98128	0.16156	0.00287048	0.0469878	0.031111	0.0191498	34	36	36	zinc finger protein 638 [Source:HGNC Symbol;Acc:HGNC:17894]	0	0
NPEPPS	17	47522942	47623276	Artery_Aorta	2.98127	0.178248	0.0028706	0.0366469	0.0248111	0.0156021	18	19	19	aminopeptidase puromycin sensitive [Source:HGNC Symbol;Acc:HGNC:7900]	0	0
MINDY1	1	150996086	151008375	Esophagus_Muscularis	-2.98112	-0.159461	0.00287192	0.047242	0.0470987	0.00019086	35	42	42	MINDY lysine 48 deubiquitinase 1 [Source:HGNC Symbol;Acc:HGNC:25648]	0	0
SLC24A4	14	92322581	92501483	Brain_Cerebellum	2.98104	0.136493	0.00287274	0.0545929	0.144065	3.729e-06	8	8	8	solute carrier family 24 member 4 [Source:HGNC Symbol;Acc:HGNC:10978]	0	0
PIP4K2A	10	22534849	22714555	Artery_Coronary	2.98095	0.453911	0.00287353	0.00635072	0.0471508	0.0129082	3	5	5	phosphatidylinositol-5-phosphate 4-kinase type 2 alpha [Source:HGNC Symbol;Acc:HGNC:8997]	0	0
KCNH6	17	63523334	63548977	Brain_Nucleus_accumbens_basal_ganglia	2.98068	0.243392	0.00287608	0.0182037	0.0422172	0.031012	14	14	14	potassium voltage-gated channel subfamily H member 6 [Source:HGNC Symbol;Acc:HGNC:18862]	0	0
ICAM3	19	10333776	10339823	Brain_Cerebellum	-2.98048	-0.0918251	0.00287793	0.152883	0.210773	2.1528e-08	24	24	24	intercellular adhesion molecule 3 [Source:HGNC Symbol;Acc:HGNC:5346]	0	0
PCDHA3	5	140801028	141012344	Pancreas	-2.98027	-0.123738	0.00287993	0.0638696	0.157529	3.97397e-08	44	46	46	protocadherin alpha 3 [Source:HGNC Symbol;Acc:HGNC:8669]	0	0
LACTB	15	63121800	63142061	Esophagus_Gastroesophageal_Junction	2.98017	0.111314	0.00288086	0.0858621	0.141265	2.52193e-07	21	21	21	lactamase beta [Source:HGNC Symbol;Acc:HGNC:16468]	0	0
SETDB1	1	150926263	150964744	Cells_Transformed_fibroblasts	-2.98014	-0.0774287	0.00288118	0.211157	0.036066	0.00256916	73	84	84	SET domain bifurcated 1 [Source:HGNC Symbol;Acc:HGNC:10761]	0	0
WBP2NL	22	41998725	42058456	Colon_Transverse	2.97995	0.107657	0.00288294	0.0836486	0.127849	1.33004e-07	29	30	30	WBP2 N-terminal like [Source:HGNC Symbol;Acc:HGNC:28389]	0	0
TUBB2A	6	3153669	3157526	Nerve_Tibial	2.97984	0.161637	0.00288401	0.0437694	0.123405	3.30799e-10	9	10	10	tubulin beta 2A class IIa [Source:HGNC Symbol;Acc:HGNC:12412]	0	0
PTK2B	8	27311482	27459391	Whole_Blood	2.97923	0.1227	0.00288971	0.0704235	0.0264848	0.0043492	49	54	54	protein tyrosine kinase 2 beta [Source:HGNC Symbol;Acc:HGNC:9612]	0	0
NAAA	4	75913657	75941051	Artery_Coronary	2.97875	0.0587063	0.00289426	0.318124	0.437402	1.63235e-18	44	45	45	N-acylethanolamine acid amidase [Source:HGNC Symbol;Acc:HGNC:736]	0	0
ADH1A	4	99276367	99291028	Small_Intestine_Terminal_Ileum	-2.97871	-0.167088	0.00289462	0.0458133	0.19724	1.29155e-06	2	4	4	alcohol dehydrogenase 1A (class I), alpha polypeptide [Source:HGNC Symbol;Acc:HGNC:249]	0	0
ADH1A	4	99276367	99291028	Breast_Mammary_Tissue	-2.97866	-0.211512	0.00289513	0.025719	0.100442	3.0223e-06	2	4	4	alcohol dehydrogenase 1A (class I), alpha polypeptide [Source:HGNC Symbol;Acc:HGNC:249]	0	0
EPHA1	7	143390289	143408892	Skin_Not_Sun_Exposed_Suprapubic	-2.97864	-0.262314	0.00289531	0.0170529	0.0141811	0.0423529	8	9	9	EPH receptor A1 [Source:HGNC Symbol;Acc:HGNC:3385]	0	0
TC2N	14	91779751	91867536	Ovary	2.97861	0.134037	0.00289556	0.0650482	0.176035	3.05376e-05	22	22	22	tandem C2 domains, nuclear [Source:HGNC Symbol;Acc:HGNC:19859]	0	0
ZNF736	7	64307459	64354860	Cells_Transformed_fibroblasts	2.97851	0.0631142	0.0028965	0.294382	0.257249	2.79297e-18	70	80	80	zinc finger protein 736 [Source:HGNC Symbol;Acc:HGNC:32467]	0	0
MPHOSPH9	12	123152320	123244014	Thyroid	-2.978	-0.116225	0.00290132	0.078997	0.0689126	9.36234e-07	38	41	41	M-phase phosphoprotein 9 [Source:HGNC Symbol;Acc:HGNC:7215]	0	0
MED12L	3	151085697	151437072	Adipose_Visceral_Omentum	-2.9774	-0.247874	0.002907	0.0171522	0.0190862	0.0243634	14	14	14	mediator complex subunit 12 like [Source:HGNC Symbol;Acc:HGNC:16050]	0	0
TBKBP1	17	47694081	47712050	Heart_Atrial_Appendage	2.97728	0.128234	0.00290815	0.0782927	0.0797396	1.52894e-05	21	23	23	TBK1 binding protein 1 [Source:HGNC Symbol;Acc:HGNC:30140]	0	0
FKRP	19	46746046	46776988	Pituitary	-2.97715	-0.0790236	0.00290941	0.192324	0.307197	6.47755e-13	15	15	15	fukutin related protein [Source:HGNC Symbol;Acc:HGNC:17997]	0	0
NPTX2	7	98617297	98629868	Adipose_Subcutaneous	2.97684	0.211365	0.0029124	0.0333623	0.0520739	3.27692e-05	13	13	13	neuronal pentraxin 2 [Source:HGNC Symbol;Acc:HGNC:7953]	0	0
NME4	16	396725	410367	Heart_Left_Ventricle	2.97639	0.143411	0.00291666	0.0847007	0.134757	9.84915e-09	11	11	11	NME/NM23 nucleoside diphosphate kinase 4 [Source:HGNC Symbol;Acc:HGNC:7852]	0	0
PRSS36	16	31138925	31150094	Artery_Tibial	2.97487	0.239027	0.00293114	0.0235693	0.0572575	9.35458e-06	2	2	2	protease, serine 36 [Source:HGNC Symbol;Acc:HGNC:26906]	0	0
RABEP1	17	5282265	5385812	Esophagus_Muscularis	2.97486	0.136293	0.00293125	0.0638012	0.11181	9.33894e-09	44	46	46	rabaptin, RAB GTPase binding effector protein 1 [Source:HGNC Symbol;Acc:HGNC:17677]	0	0
ARL6IP4	12	122980060	122982913	Esophagus_Mucosa	2.97461	0.239803	0.00293358	0.0179356	0.0419769	0.000264024	9	9	9	ADP ribosylation factor like GTPase 6 interacting protein 4 [Source:HGNC Symbol;Acc:HGNC:18076]	0	0
EMG1	12	6970893	6979941	Skin_Not_Sun_Exposed_Suprapubic	2.97433	0.23114	0.0029363	0.0339973	0.0203744	0.0158474	18	20	20	EMG1, N1-specific pseudouridine methyltransferase [Source:HGNC Symbol;Acc:HGNC:16912]	0	0
STX1B	16	30989256	31010661	Esophagus_Gastroesophageal_Junction	-2.97393	-0.178837	0.00294012	0.0387421	0.0451771	0.00439121	8	8	8	syntaxin 1B [Source:HGNC Symbol;Acc:HGNC:18539]	0	0
UNC119B	12	120710435	120723640	Brain_Frontal_Cortex_BA9	-2.97381	-0.137413	0.00294126	0.0619936	0.060168	0.0138759	16	16	16	unc-119 lipid binding chaperone B [Source:HGNC Symbol;Acc:HGNC:16488]	0	0
LRRC37A2	17	46511511	46555650	Brain_Cerebellum	-2.97381	-0.456738	0.00294127	0.011956	0.63835	1.45917e-34	13	40	40	leucine rich repeat containing 37 member A2 [Source:HGNC Symbol;Acc:HGNC:32404]	0	0
CATSPERB	14	91580696	91780707	Muscle_Skeletal	2.97374	0.180703	0.00294198	0.0349916	0.0578772	5.04557e-07	20	20	20	cation channel sperm associated auxiliary subunit beta [Source:HGNC Symbol;Acc:HGNC:20500]	0	0
RPE	2	210002565	210022259	Skin_Sun_Exposed_Lower_leg	-2.97356	-0.177407	0.00294365	0.0401484	0.0736698	1.30912e-07	18	19	19	ribulose-5-phosphate-3-epimerase [Source:HGNC Symbol;Acc:HGNC:10293]	0	0
RPS27L	15	63125872	63158021	Artery_Tibial	2.97296	0.156971	0.00294943	0.0492475	0.0132165	0.0392033	36	38	38	ribosomal protein S27 like [Source:HGNC Symbol;Acc:HGNC:18476]	0	0
INTS8	8	94813311	94881746	Brain_Cerebellar_Hemisphere	-2.97284	-0.134978	0.00295056	0.073758	0.154408	3.46274e-05	7	7	7	integrator complex subunit 8 [Source:HGNC Symbol;Acc:HGNC:26048]	0	0
SLX1B	16	29454501	29458219	Testis	2.97268	0.234222	0.00295207	0.0289263	0.0922855	2.93772e-05	16	17	17	SLX1 homolog B, structure-specific endonuclease subunit [Source:HGNC Symbol;Acc:HGNC:28748]	0	0
C1orf106	1	200891048	200915735	Whole_Blood	2.97172	0.291207	0.0029614	0.0119365	0.0279142	0.0029273	19	23	23	chromosome 1 open reading frame 106 [Source:HGNC Symbol;Acc:HGNC:25599]	0	0
SUN1	7	816615	896435	Testis	2.97165	0.178481	0.00296202	0.0511987	0.0471879	0.00268045	16	24	24	Sad1 and UNC84 domain containing 1 [Source:HGNC Symbol;Acc:HGNC:18587]	0	0
BPHL	6	3118374	3153578	Brain_Anterior_cingulate_cortex_BA24	-2.97162	-0.119891	0.00296234	0.0936455	0.156209	6.47725e-05	15	15	15	biphenyl hydrolase like [Source:HGNC Symbol;Acc:HGNC:1094]	0	0
FKRP	19	46746046	46776988	Thyroid	-2.9713	-0.0528346	0.00296545	0.385017	0.523859	1.3197e-63	16	17	17	fukutin related protein [Source:HGNC Symbol;Acc:HGNC:17997]	0	0
TICAM2	5	115578650	115602479	Esophagus_Gastroesophageal_Junction	2.97077	0.4075	0.00297057	0.00661623	0.0521995	0.00226412	4	4	4	toll like receptor adaptor molecule 2 [Source:HGNC Symbol;Acc:HGNC:21354]	0	0
TDRKH	1	151770107	151791416	Breast_Mammary_Tissue	-2.97045	-0.112222	0.00297363	0.0997803	0.082043	2.76227e-05	40	40	40	tudor and KH domain containing [Source:HGNC Symbol;Acc:HGNC:11713]	0	0
PVRIG	7	100218241	100221490	Testis	-2.97041	-0.260406	0.00297399	0.013424	0.0317021	0.013655	9	10	10	poliovirus receptor related immunoglobulin domain containing [Source:HGNC Symbol;Acc:HGNC:32190]	0	0
HCAR3	12	122714756	122716892	Skin_Not_Sun_Exposed_Suprapubic	-2.9703	-0.054966	0.00297508	0.382129	0.487048	4.98292e-47	25	30	30	hydroxycarboxylic acid receptor 3 [Source:HGNC Symbol;Acc:HGNC:16824]	0	0
LRPPRC	2	43886508	43996005	Adipose_Subcutaneous	-2.96991	-0.114099	0.00297891	0.0842338	0.153976	8.65177e-14	10	10	10	leucine rich pentatricopeptide repeat containing [Source:HGNC Symbol;Acc:HGNC:15714]	0	0
TBXA2R	19	3594506	3606840	Whole_Blood	-2.9696	-0.446344	0.00298191	0.00735081	0.0134799	0.0423802	8	8	8	thromboxane A2 receptor [Source:HGNC Symbol;Acc:HGNC:11608]	0	0
NME4	16	396725	410367	Skin_Sun_Exposed_Lower_leg	2.96889	0.138569	0.00298879	0.0716538	0.0930708	1.83306e-09	13	15	15	NME/NM23 nucleoside diphosphate kinase 4 [Source:HGNC Symbol;Acc:HGNC:7852]	0	0
PCDHA4	5	140806929	141012344	Colon_Transverse	2.96877	0.221208	0.0029899	0.024582	0.0686332	9.21313e-05	4	4	4	protocadherin alpha 4 [Source:HGNC Symbol;Acc:HGNC:8670]	0	0
SMG8	17	59209400	59215247	Muscle_Skeletal	-2.96869	-0.237632	0.00299069	0.0199197	0.0388549	4.45494e-05	13	14	14	SMG8, nonsense mediated mRNA decay factor [Source:HGNC Symbol;Acc:HGNC:25551]	0	0
EFCAB13	17	47323290	47441312	Brain_Frontal_Cortex_BA9	-2.96827	-0.123685	0.00299479	0.0827825	0.0540998	0.0228076	26	27	27	EF-hand calcium binding domain 13 [Source:HGNC Symbol;Acc:HGNC:26864]	0	0
SH3YL1	2	217730	266398	Adipose_Visceral_Omentum	-2.96769	-0.0990371	0.00300046	0.104347	0.174342	5.48695e-13	27	27	27	SH3 and SYLF domain containing 1 [Source:HGNC Symbol;Acc:HGNC:29546]	0	0
UQCR11	19	1597172	1605490	Esophagus_Mucosa	-2.96684	-0.359904	0.00300878	0.01088	0.0208239	0.0122363	4	7	7	ubiquinol-cytochrome c reductase, complex III subunit XI [Source:HGNC Symbol;Acc:HGNC:30862]	0	0
LACTB	15	63121800	63142061	Whole_Blood	2.96655	0.259181	0.00301166	0.0172711	0.0406446	0.000389035	29	29	29	lactamase beta [Source:HGNC Symbol;Acc:HGNC:16468]	0	0
ERCC8	5	60873831	60945073	Muscle_Skeletal	2.96592	0.14403	0.00301781	0.0517872	0.0703341	4.17348e-08	37	37	37	ERCC excision repair 8, CSA ubiquitin ligase complex subunit [Source:HGNC Symbol;Acc:HGNC:3439]	0	0
EP300	22	41091786	41180079	Colon_Transverse	2.96566	0.215381	0.00302035	0.0238294	0.0203799	0.0414854	11	11	11	E1A binding protein p300 [Source:HGNC Symbol;Acc:HGNC:3373]	0	0
SMIM19	8	42541155	42555193	Esophagus_Gastroesophageal_Junction	-2.96499	-0.0964308	0.00302691	0.118546	0.279561	1.3313e-14	18	20	20	small integral membrane protein 19 [Source:HGNC Symbol;Acc:HGNC:25166]	0	0
PTCH1	9	95442980	95517057	Spleen	2.9646	0.106099	0.0030308	0.111232	0.197084	7.12948e-07	23	26	26	patched 1 [Source:HGNC Symbol;Acc:HGNC:9585]	0	0
NBPF1	1	16562319	16613562	Nerve_Tibial	2.96402	0.0891731	0.00303652	0.144866	0.199377	6.59831e-17	71	81	81	NBPF member 1 [Source:HGNC Symbol;Acc:HGNC:26088]	0	0
PCDHA7	5	140834248	141012344	Brain_Spinal_cord_cervical_c-1	2.96387	0.0602881	0.00303801	0.301947	0.202664	0.000123403	83	91	91	protocadherin alpha 7 [Source:HGNC Symbol;Acc:HGNC:8673]	0	0
FBXO6	1	11664124	11674354	Spleen	2.96369	0.180549	0.00303975	0.0430035	0.100665	0.000530973	11	13	13	F-box protein 6 [Source:HGNC Symbol;Acc:HGNC:13585]	0	0
EFCAB13	17	47323290	47441312	Esophagus_Muscularis	-2.96368	-0.0738274	0.00303982	0.218631	0.28707	3.78978e-23	31	32	32	EF-hand calcium binding domain 13 [Source:HGNC Symbol;Acc:HGNC:26864]	0	0
CRYBG2	1	26321859	26360052	Skin_Not_Sun_Exposed_Suprapubic	-2.96335	-0.117682	0.00304313	0.0869761	0.150528	6.78577e-12	14	14	14	crystallin beta-gamma domain containing 2 [Source:HGNC Symbol;Acc:HGNC:17295]	0	0
VAC14	16	70687439	70801161	Skin_Not_Sun_Exposed_Suprapubic	-2.96329	-0.144921	0.0030437	0.0534659	0.041905	0.000560511	16	18	18	Vac14, PIKFYVE complex component [Source:HGNC Symbol;Acc:HGNC:25507]	0	0
TSPOAP1	17	58301228	58328760	Adipose_Visceral_Omentum	-2.96321	-0.151614	0.00304452	0.0501421	0.0616828	3.00057e-05	30	30	30	TSPO associated protein 1 [Source:HGNC Symbol;Acc:HGNC:16831]	0	0
SMARCB1	22	23786963	23834516	Nerve_Tibial	-2.9631	-0.066414	0.00304554	0.269736	0.283112	5.0797e-25	67	73	73	SWI/SNF related, matrix associated, actin dependent regulator of chromatin, subfamily b, member 1 [Source:HGNC Symbol;Acc:HGNC:11103]	0	0
C8orf33	8	145052378	145056030	Skin_Not_Sun_Exposed_Suprapubic	-2.96284	-0.188757	0.00304813	0.0426892	0.0660577	1.34689e-05	5	6	6	chromosome 8 open reading frame 33 [Source:HGNC Symbol;Acc:HGNC:26104]	0	0
TRIM41	5	181222499	181235809	Esophagus_Gastroesophageal_Junction	2.96267	0.297946	0.0030498	0.0123799	0.025858	0.0281252	4	4	4	tripartite motif containing 41 [Source:HGNC Symbol;Acc:HGNC:19013]	0	0
SAP25	7	100572228	100573820	Breast_Mammary_Tissue	2.96256	0.0773471	0.00305092	0.180365	0.216208	3.37936e-13	31	33	33	Sin3A associated protein 25 [Source:HGNC Symbol;Acc:HGNC:41908]	0	0
KNOP1	16	19701934	19718235	Colon_Transverse	-2.96224	-0.124992	0.00305414	0.0721778	0.178699	1.28999e-10	18	22	22	lysine rich nucleolar protein 1 [Source:HGNC Symbol;Acc:HGNC:34404]	0	0
KLC3	19	45333434	45351520	Skin_Not_Sun_Exposed_Suprapubic	-2.96192	-0.101325	0.00305727	0.134302	0.25848	2.56235e-20	11	11	11	kinesin light chain 3 [Source:HGNC Symbol;Acc:HGNC:20717]	1	0
POLK	5	75511756	75601144	Vagina	2.96185	0.157391	0.00305794	0.04317	0.0991655	0.00268704	25	27	27	DNA polymerase kappa [Source:HGNC Symbol;Acc:HGNC:9183]	0	0
SPATA7	14	88384924	88470350	Skin_Sun_Exposed_Lower_leg	-2.96185	-0.100488	0.00305801	0.115181	0.150614	2.03997e-14	33	34	34	spermatogenesis associated 7 [Source:HGNC Symbol;Acc:HGNC:20423]	0	0
TRMT61A	14	103529184	103537073	Thyroid	-2.96163	-0.118948	0.00306016	0.0762466	0.0392563	0.000239508	38	45	45	tRNA methyltransferase 61A [Source:HGNC Symbol;Acc:HGNC:23790]	0	0
ANKLE1	19	17281645	17287646	Esophagus_Mucosa	-2.96136	-0.0917465	0.00306286	0.148356	0.11644	8.5077e-10	60	65	65	ankyrin repeat and LEM domain containing 1 [Source:HGNC Symbol;Acc:HGNC:26812]	0	0
MAT1A	10	80271820	80289684	Skin_Not_Sun_Exposed_Suprapubic	-2.96117	-0.0763596	0.00306469	0.184371	0.343929	3.20504e-29	22	25	25	methionine adenosyltransferase 1A [Source:HGNC Symbol;Acc:HGNC:6903]	0	0
ART3	4	76011184	76112802	Esophagus_Muscularis	2.96074	0.165013	0.003069	0.0494942	0.0564949	4.22648e-05	47	51	51	ADP-ribosyltransferase 3 [Source:HGNC Symbol;Acc:HGNC:725]	0	0
ABCB9	12	122920951	122981649	Skin_Not_Sun_Exposed_Suprapubic	-2.96071	-0.0872337	0.0030693	0.15223	0.198768	1.47534e-15	22	22	22	ATP binding cassette subfamily B member 9 [Source:HGNC Symbol;Acc:HGNC:50]	0	0
FKRP	19	46746046	46776988	Breast_Mammary_Tissue	-2.95994	-0.0696467	0.00307702	0.206362	0.336498	3.02929e-21	9	9	9	fukutin related protein [Source:HGNC Symbol;Acc:HGNC:17997]	0	0
PRKD2	19	46674275	46717127	Heart_Atrial_Appendage	-2.95983	-0.0731364	0.00307807	0.183291	0.203092	4.52151e-13	46	51	51	protein kinase D2 [Source:HGNC Symbol;Acc:HGNC:17293]	0	0
STBD1	4	76306026	76311599	Esophagus_Gastroesophageal_Junction	-2.95975	-0.175583	0.00307888	0.0398071	0.0532781	0.00161436	24	25	25	starch binding domain 1 [Source:HGNC Symbol;Acc:HGNC:24854]	0	0
TC2N	14	91779751	91867536	Esophagus_Gastroesophageal_Junction	2.95965	0.0675718	0.00307987	0.211745	0.172062	6.36957e-09	70	70	70	tandem C2 domains, nuclear [Source:HGNC Symbol;Acc:HGNC:19859]	0	0
ZNF680	7	64519884	64563106	Brain_Caudate_basal_ganglia	-2.95937	-0.0697933	0.00308268	0.265892	0.191255	3.6708e-07	30	34	34	zinc finger protein 680 [Source:HGNC Symbol;Acc:HGNC:26897]	0	0
PRR18	6	166305300	166308448	Brain_Cerebellum	2.95862	0.32189	0.00309023	0.0125636	0.0717659	0.00165709	4	5	5	proline rich 18 [Source:HGNC Symbol;Acc:HGNC:28574]	0	0
METTL26	16	634427	636366	Esophagus_Gastroesophageal_Junction	-2.95862	-0.0869356	0.00309023	0.154315	0.11803	1.54062e-06	47	61	61	methyltransferase like 26 [Source:HGNC Symbol;Acc:HGNC:14141]	0	0
GRIN3B	19	1000419	1009732	Small_Intestine_Terminal_Ileum	-2.95815	-0.354175	0.0030949	0.0132379	0.0713664	0.00824818	5	5	5	glutamate ionotropic receptor NMDA type subunit 3B [Source:HGNC Symbol;Acc:HGNC:16768]	0	0
TMEM55A	8	90993796	91041064	Heart_Atrial_Appendage	-2.95735	-0.160461	0.00310292	0.0347992	0.0778535	1.99687e-05	26	27	27	transmembrane protein 55A [Source:HGNC Symbol;Acc:HGNC:25452]	0	0
SNRK	3	43286512	43424764	Brain_Amygdala	2.95716	0.128014	0.00310487	0.0674065	0.0721569	0.0214787	26	27	27	SNF related kinase [Source:HGNC Symbol;Acc:HGNC:30598]	0	0
TMCO6	5	140639427	140645408	Testis	2.95621	0.29389	0.00311448	0.0125418	0.0408029	0.00614094	3	3	3	transmembrane and coiled-coil domains 6 [Source:HGNC Symbol;Acc:HGNC:28814]	0	0
MIEF2	17	18260534	18266552	Esophagus_Mucosa	2.95573	0.146673	0.00311929	0.0537774	0.115093	7.96809e-10	12	12	12	mitochondrial elongation factor 2 [Source:HGNC Symbol;Acc:HGNC:17920]	0	0
RAB40C	16	589357	629272	Muscle_Skeletal	-2.95504	-0.177123	0.00312633	0.0427358	0.0365604	9.11632e-05	17	20	20	RAB40C, member RAS oncogene family [Source:HGNC Symbol;Acc:HGNC:18285]	0	0
EML4	2	42169350	42332548	Esophagus_Muscularis	-2.955	-0.161536	0.00312672	0.0375897	0.0808835	1.03079e-06	19	20	20	echinoderm microtubule associated protein like 4 [Source:HGNC Symbol;Acc:HGNC:1316]	0	0
MCEE	2	71109684	71130239	Artery_Tibial	-2.95456	-0.38923	0.00313114	0.00690687	0.0171139	0.0179725	12	12	12	methylmalonyl-CoA epimerase [Source:HGNC Symbol;Acc:HGNC:16732]	0	0
APOE	19	44905754	44909393	Testis	-2.95444	-0.157204	0.00313234	0.128592	0.137728	1.73386e-07	49	51	51	apolipoprotein E [Source:HGNC Symbol;Acc:HGNC:613]	1	0
ABCB9	12	122920951	122981649	Cells_Transformed_fibroblasts	-2.95443	-0.142991	0.0031325	0.0534364	0.0916428	9.11356e-07	19	19	19	ATP binding cassette subfamily B member 9 [Source:HGNC Symbol;Acc:HGNC:50]	0	0
DEF6	6	35297852	35321771	Liver	2.95341	0.165066	0.00314289	0.0427372	0.0311568	0.0461635	43	44	44	DEF6, guanine nucleotide exchange factor [Source:HGNC Symbol;Acc:HGNC:2760]	0	0
FAM117B	2	202635188	202769757	Esophagus_Mucosa	-2.95289	-0.139363	0.00314818	0.0548579	0.105205	3.84597e-09	18	18	18	family with sequence similarity 117 member B [Source:HGNC Symbol;Acc:HGNC:14440]	0	0
NVL	1	224227334	224330387	Adipose_Subcutaneous	-2.95276	-0.249436	0.00314952	0.0144018	0.0409924	0.000268393	10	10	10	nuclear VCP-like [Source:HGNC Symbol;Acc:HGNC:8070]	0	0
PHKG2	16	30748270	30761176	Esophagus_Muscularis	2.95267	0.150741	0.00315041	0.0668791	0.0163301	0.0327817	46	50	50	phosphorylase kinase catalytic subunit gamma 2 [Source:HGNC Symbol;Acc:HGNC:8931]	0	0
CHRM5	15	33968720	34067457	Stomach	-2.95259	-0.132066	0.00315122	0.0842341	0.048694	0.0021185	42	42	42	cholinergic receptor muscarinic 5 [Source:HGNC Symbol;Acc:HGNC:1954]	0	0
GAL3ST4	7	100159244	100168750	Esophagus_Mucosa	2.9524	0.0819733	0.00315318	0.15364	0.197759	1.08076e-16	14	17	17	galactose-3-O-sulfotransferase 4 [Source:HGNC Symbol;Acc:HGNC:24145]	0	0
ZNF57	19	2900898	2918476	Pituitary	-2.95234	-0.583319	0.00315376	0.00387042	0.0673639	0.00147153	2	5	5	zinc finger protein 57 [Source:HGNC Symbol;Acc:HGNC:13125]	0	0
PCDHA10	5	140855883	141012344	Adrenal_Gland	2.95225	0.141702	0.00315465	0.0540333	0.0819869	0.000559285	28	28	28	protocadherin alpha 10 [Source:HGNC Symbol;Acc:HGNC:8664]	0	0
MTMR11	1	149928651	149936869	Adipose_Subcutaneous	2.95211	0.109208	0.00315607	0.104077	0.150427	2.84016e-13	12	17	17	myotubularin related protein 11 [Source:HGNC Symbol;Acc:HGNC:24307]	0	0
TC2N	14	91779751	91867536	Adrenal_Gland	2.95204	0.0685219	0.00315684	0.205057	0.383396	1.97746e-17	22	22	22	tandem C2 domains, nuclear [Source:HGNC Symbol;Acc:HGNC:19859]	0	0
TC2N	14	91779751	91867536	Brain_Nucleus_accumbens_basal_ganglia	2.95158	0.092993	0.00316154	0.119939	0.266632	3.31e-09	15	15	15	tandem C2 domains, nuclear [Source:HGNC Symbol;Acc:HGNC:19859]	0	0
CRTC3	15	90529925	90645345	Muscle_Skeletal	-2.95141	-0.24101	0.00316325	0.0222908	0.0531384	2.12882e-06	16	17	17	CREB regulated transcription coactivator 3 [Source:HGNC Symbol;Acc:HGNC:26148]	0	0
OR2L13	1	248098649	248100922	Colon_Sigmoid	2.95062	0.142073	0.00317139	0.105916	0.126383	6.16868e-07	37	47	47	olfactory receptor family 2 subfamily L member 13 [Source:HGNC Symbol;Acc:HGNC:19578]	0	0
KAT8	16	31115754	31131393	Spleen	-2.94981	-0.123726	0.00317968	0.0625161	0.0688493	0.00596052	23	26	26	lysine acetyltransferase 8 [Source:HGNC Symbol;Acc:HGNC:17933]	0	0
TP53I13	17	29566052	29573157	Thyroid	2.94933	0.0784995	0.0031846	0.191923	0.25788	1.24338e-24	23	24	24	tumor protein p53 inducible protein 13 [Source:HGNC Symbol;Acc:HGNC:25102]	0	0
KRBA1	7	149714781	149734575	Brain_Substantia_nigra	2.94842	0.187151	0.003194	0.0358526	0.168503	0.000235663	1	1	1	KRAB-A domain containing 1 [Source:HGNC Symbol;Acc:HGNC:22228]	0	0
MTHFR	1	11785723	11806920	Heart_Left_Ventricle	-2.94819	-0.204147	0.00319644	0.0272266	0.0241818	0.0203122	29	30	30	methylenetetrahydrofolate reductase [Source:HGNC Symbol;Acc:HGNC:7436]	0	0
PTK2B	8	27311482	27459391	Esophagus_Gastroesophageal_Junction	-2.94817	-0.210383	0.0031966	0.0223932	0.0872187	3.54714e-05	5	5	5	protein tyrosine kinase 2 beta [Source:HGNC Symbol;Acc:HGNC:9612]	0	0
[truncated: 63,535 more rows]
