# Supplementary material for: An analysis of genetically regulated gene expression across multiple tissues implicates novel gene candidates in Alzheimer’s disease
Source: Alzheimers Res Ther. 2020 Apr 16;12:43. doi: 10.1186/s13195-020-00611-8 (PMC7164172; doi:10.1186/s13195-020-00611-8)
Supplement: Supplementary file 3 — Additional file 3: Supplementary Table 3. Single-tissue S-PrediXcan results across 48 GTEx collapsed by gene. [file 13195_2020_611_MOESM3_ESM.xlsx]

## Sheet: merged_annotated_gene_level
gene_name	tissue	zscore	pvalue	n_snps_used	n_snps_in_cov	n_snps_in_model	apoe	ntissues	other_sig_tissues
APOE	Skin_Sun_Exposed_Lower_leg	-19.5031	1.03403e-84	10	10	10	1	3	Lung, Skin_Sun_Exposed_Lower_leg, Skin_Not_Sun_Exposed_Suprapubic
NECTIN2	Esophagus_Muscularis	-19.2774	8.32047e-83	3	3	3	1	8	Muscle_Skeletal, Brain_Hippocampus, Artery_Coronary, Skin_Sun_Exposed_Lower_leg, Artery_Aorta, Artery_Tibial, Liver, Esophagus_Muscularis
APOC1	Adrenal_Gland	-19.128	1.47624e-81	3	3	3	1	3	Lung, Adrenal_Gland, Skin_Sun_Exposed_Lower_leg
BLOC1S3	Esophagus_Muscularis	-15.6337	4.2947e-55	7	9	9	1	1	Esophagus_Muscularis
RELB	Lung	11.5528	7.1442e-31	20	24	24	1	1	Lung
VASP	Testis	-11.305	1.24e-29	46	53	53	0	1	Testis
PVR	Spleen	-10.7353	6.94907e-27	24	25	25	1	7	Colon_Sigmoid, Muscle_Skeletal, Esophagus_Mucosa, Spleen, Brain_Cortex, Esophagus_Muscularis, Skin_Not_Sun_Exposed_Suprapubic
SIX5	Skin_Sun_Exposed_Lower_leg	10.2808	8.6015e-25	37	40	40	0	2	Skin_Sun_Exposed_Lower_leg, Spleen
CD3EAP	Brain_Substantia_nigra	10.0559	8.65102e-24	5	6	6	0	1	Brain_Substantia_nigra
APOC2	Skin_Not_Sun_Exposed_Suprapubic	9.82714	8.60239e-23	41	47	47	1	3	Lung, Brain_Putamen_basal_ganglia, Skin_Not_Sun_Exposed_Suprapubic
APOC4	Adrenal_Gland	-9.52785	1.60578e-21	10	10	10	1	4	Lung, Adrenal_Gland, Brain_Nucleus_accumbens_basal_ganglia, Liver
CEACAM19	Adipose_Visceral_Omentum	9.27945	1.70362e-20	15	15	15	1	35	Colon_Sigmoid, Brain_Caudate_basal_ganglia, Heart_Left_Ventricle, Brain_Hippocampus, Pancreas, Lung, Adipose_Visceral_Omentum, Adrenal_Gland, Artery_Coronary, Breast_Mammary_Tissue, Brain_Hypothalamus, Esophagus_Gastroesophageal_Junction, Brain_Cerebellar_Hemisphere, Colon_Transverse, Stomach, Adipose_Subcutaneous, Brain_Amygdala, Brain_Frontal_Cortex_BA9, Cells_Transformed_fibroblasts, Nerve_Tib…
CBLC	Pancreas	8.56379	1.09217e-17	23	29	29	1	2	Pancreas, Stomach
ZNF155	Minor_Salivary_Gland	-8.44597	3.01531e-17	55	62	62	0	2	Minor_Salivary_Gland, Brain_Cortex
CLU	Skin_Sun_Exposed_Lower_leg	8.21976	2.03908e-16	5	5	5	0	2	Muscle_Skeletal, Skin_Sun_Exposed_Lower_leg
PPP1R13L	Esophagus_Mucosa	-7.96561	1.64417e-15	76	81	81	1	2	Esophagus_Mucosa, Skin_Sun_Exposed_Lower_leg
GEMIN7	Brain_Anterior_cingulate_cortex_BA24	7.55597	4.15763e-14	53	55	55	1	3	Brain_Frontal_Cortex_BA9, Brain_Nucleus_accumbens_basal_ganglia, Brain_Anterior_cingulate_cortex_BA24
CLPTM1	Skin_Sun_Exposed_Lower_leg	-7.4709	7.96499e-14	37	39	39	1	2	Skin_Sun_Exposed_Lower_leg, Skin_Not_Sun_Exposed_Suprapubic
CR1	Esophagus_Muscularis	7.3347	2.22216e-13	8	10	10	0	4	Brain_Caudate_basal_ganglia, Brain_Hippocampus, Esophagus_Gastroesophageal_Junction, Esophagus_Muscularis
ZNF296	Pituitary	-7.20955	5.61375e-13	80	123	123	1	1	Pituitary
BCL3	Brain_Frontal_Cortex_BA9	-7.09296	1.31271e-12	4	5	5	1	1	Brain_Frontal_Cortex_BA9
NKPD1	Testis	6.98056	2.93998e-12	29	33	33	1	1	Testis
KLC3	Esophagus_Mucosa	-6.80517	1.00931e-11	53	56	56	1	2	Esophagus_Mucosa, Skin_Sun_Exposed_Lower_leg
QPCTL	Adrenal_Gland	6.79462	1.08596e-11	48	52	52	0	1	Adrenal_Gland
TAS2R60	Whole_Blood	-6.77841	1.21506e-11	19	19	19	0	1	Whole_Blood
FZD4	Spleen	6.63138	3.32561e-11	12	13	13	0	1	Spleen
ERCC1	Ovary	-6.39662	1.58856e-10	49	53	53	0	1	Ovary
ZNF285	Prostate	6.3874	1.68725e-10	26	32	32	0	1	Prostate
BIN1	Esophagus_Muscularis	-6.32499	2.53242e-10	75	86	86	0	2	Colon_Transverse, Esophagus_Muscularis
SNRPD2	Cells_Transformed_fibroblasts	6.31584	2.68699e-10	15	16	16	0	2	Uterus, Cells_Transformed_fibroblasts
SLC15A3	Brain_Cerebellar_Hemisphere	6.26997	3.61128e-10	24	25	25	0	1	Brain_Cerebellar_Hemisphere
EPHA1	Esophagus_Mucosa	-6.1954	5.81373e-10	9	9	9	0	1	Esophagus_Mucosa
MS4A2	Stomach	-6.14042	8.23014e-10	15	17	17	0	4	Esophagus_Mucosa, Lung, Stomach, Skin_Not_Sun_Exposed_Suprapubic
FOSB	Pancreas	6.08957	1.13211e-09	69	82	82	0	1	Pancreas
ZNF223	Brain_Cerebellum	6.07884	1.21058e-09	49	53	53	0	1	Brain_Cerebellum
ZNF234	Esophagus_Mucosa	6.07384	1.24885e-09	23	25	25	0	1	Esophagus_Mucosa
ZNF224	Thyroid	6.06144	1.34908e-09	15	16	16	0	1	Thyroid
ZYX	Skin_Sun_Exposed_Lower_leg	-6.00228	1.94566e-09	9	9	9	0	1	Skin_Sun_Exposed_Lower_leg
MS4A6A	Whole_Blood	5.97114	2.35606e-09	18	19	19	0	1	Whole_Blood
ZNF45	Stomach	-5.8451	5.06279e-09	24	28	28	0	1	Stomach
DMWD	Adipose_Visceral_Omentum	5.74602	9.13693e-09	25	27	27	0	1	Adipose_Visceral_Omentum
ZNF180	Artery_Tibial	-5.73448	9.78121e-09	8	8	8	1	1	Artery_Tibial
ZNF235	Adipose_Subcutaneous	5.62059	1.90304e-08	47	51	51	0	2	Adipose_Subcutaneous, Brain_Cerebellum
BCAM	Pancreas	5.59498	2.20643e-08	24	25	25	1	1	Pancreas
TOMM40	Esophagus_Mucosa	5.5658	2.60947e-08	38	45	45	1	1	Esophagus_Mucosa
HLA-DQA2	Brain_Hippocampus	-5.50691	3.65183e-08	6	49	49	0	3	Brain_Hippocampus, Breast_Mammary_Tissue, Thyroid
ZNF221	Brain_Hypothalamus	-5.39886	6.70639e-08	44	52	52	0	1	Brain_Hypothalamus
TRAPPC6A	Thyroid	-5.31362	1.0747e-07	14	14	14	1	1	Thyroid
SLC39A13	Testis	-5.26369	1.41192e-07	14	15	15	0	1	Testis
DMPK	Lung	5.23083	1.68754e-07	25	26	26	0	1	Lung
