# Supplementary material for: An analysis of genetically regulated gene expression across multiple tissues implicates novel gene candidates in Alzheimer’s disease
Source: Alzheimers Res Ther. 2020 Apr 16;12:43. doi: 10.1186/s13195-020-00611-8 (PMC7164172; doi:10.1186/s13195-020-00611-8)
Supplement: Supplementary file 4 — Additional file 4: Supplementary Table 4. Significant S-TissueXcan results. [file 13195_2020_611_MOESM4_ESM.xlsx]

## Sheet: tissuexcan_sig
gene	gene_name	chr	start	end	pvalue	n	n_indep	p_i_best	t_i_best	p_i_worst	t_i_worst	eigen_max	eigen_min	eigen_min_kept	z_min	z_max	z_mean	z_sd	tissueXcan_novel	apoe_region
ENSG00000130202	PVRL2	19	44846175	44889228	2.6435e-131	17	14	8.32047e-83	Esophagus_Muscularis	0.869377	Brain_Frontal_Cortex_BA9	5.00329	0.0309273	0.24135	-19.2774	5.77757	-4.93804	6.74675	0	1
ENSG00000130203	APOE	19	44905754	44909393	4.24605e-101	7	7	1.03403e-84	Skin_Sun_Exposed_Lower_leg	0.230694	Artery_Coronary	2.36327	0.0880797	0.0880797	-19.5031	7.50522	-3.5782	10.5043	0	1
ENSG00000130208	APOC1	19	44914247	44919349	4.05386e-92	4	4	1.47624e-81	Adrenal_Gland	2.47592e-06	Pituitary	1.90972	0.129648	0.129648	-19.128	5.98387	-6.24323	13.435	0	1
ENSG00000189114	BLOC1S3	19	45178745	45181801	9.00282e-75	6	5	4.2947e-55	Esophagus_Muscularis	0.345513	Pituitary	3.05876	0.0365047	0.207696	-15.6337	3.47791	-1.78183	7.0693	0	1
ENSG00000267467	APOC4	19	44942238	44945496	1.39536e-39	4	4	1.60578e-21	Adrenal_Gland	7.75449e-09	Liver	1.94593	0.191244	0.191244	-9.52785	5.91475	-0.922985	7.95707	0	1
ENSG00000177045	SIX5	19	45764785	45769226	1.24065e-37	4	4	8.6015e-25	Skin_Sun_Exposed_Lower_leg	0.174979	Minor_Salivary_Gland	1.17431	0.820319	0.820319	-6.17801	10.2808	-0.405438	7.39652	0	1
ENSG00000214855	APOC1P1	19	44926804	44931386	5.2281e-34	2	2	4.52048e-35	Adipose_Visceral_Omentum	0.65653	Pituitary	1.02651	0.973495	0.973495	-12.356	-0.444709	-6.40036	8.42256	1	1
ENSG00000267058	RP11-15A1.3	19	43891804	43901805	4.21315e-33	25	4	1.47913e-30	Whole_Blood	0.8321	Pituitary	19.0416	0.00385149	0.650854	-3.36361	11.4901	-1.11466	2.83567	1	0
ENSG00000104856	RELB	19	45001430	45038198	7.1442e-31	1	1	7.1442e-31	Lung	7.1442e-31	Lung	1	1	1	11.5528	11.5528	11.5528	NA	0	1
ENSG00000125753	VASP	19	45506579	45526983	5.57862e-28	3	3	1.24e-29	Testis	0.0658481	Cells_Transformed_fibroblasts	1.493	0.569387	0.569387	-11.305	2.60535	-2.28672	7.81941	0	1
ENSG00000267242	AC069278.4	NA	NA	NA	6.12263e-28	4	4	1.41005e-23	Thyroid	0.110705	Cells_Transformed_fibroblasts	1.5113	0.586141	0.586141	-10.0077	3.82819	-1.92885	6.11757	NA	NA
ENSG00000234906	APOC2	19	44945982	44949565	6.82751e-28	4	4	8.60239e-23	Skin_Not_Sun_Exposed_Suprapubic	0.00560609	Adrenal_Gland	2.33231	0.102742	0.102742	-6.01391	9.82714	1.79954	7.42388	0	1
ENSG00000073008	PVR	19	44643798	44663583	9.67718e-27	20	8	6.94907e-27	Spleen	0.0463745	Heart_Left_Ventricle	11.7212	0.0121564	0.469534	-10.7353	-1.99197	-4.63977	2.05012	0	1
ENSG00000117877	CD3EAP	19	45406209	45410766	1.67633e-25	23	7	8.65102e-24	Brain_Substantia_nigra	0.556593	Lung	14.793	0.00907742	0.678217	0.58791	10.0559	2.56676	1.99025	0	1
ENSG00000104881	PPP1R13L	19	45379634	45406349	1.42024e-24	7	6	1.64417e-15	Esophagus_Mucosa	0.731162	Thyroid	2.99059	0.0284541	0.411263	-7.96561	1.00289	-2.46298	3.333	0	1
ENSG00000124459	ZNF45	19	43912629	43935278	2.46999e-23	10	6	5.06279e-09	Stomach	0.745581	Pituitary	6.72289	0.00474847	0.287509	-5.8451	3.70428	0.192292	2.71764	0	1
ENSG00000104853	CLPTM1	19	44954585	44993341	3.35058e-23	5	5	7.96499e-14	Skin_Sun_Exposed_Lower_leg	0.148937	Testis	1.63985	0.39657	0.39657	-7.4709	2.89291	-2.9811	4.88546	0	1
ENSG00000012061	ERCC1	19	45407333	45478828	4.61121e-22	22	6	1.58856e-10	Ovary	0.902682	Brain_Caudate_basal_ganglia	15.2984	3.77954e-05	0.55545	-6.39662	2.61585	-0.0746102	2.01236	0	1
ENSG00000142252	GEMIN7	19	45079195	45091524	1.18619e-21	39	5	4.15763e-14	Brain_Anterior_cingulate_cortex_BA24	0.982253	Heart_Atrial_Appendage	26.6974	0.000514516	0.92496	-3.70076	7.55597	0.336124	2.63348	0	1
ENSG00000142273	CBLC	19	44777869	44800652	8.61982e-20	4	4	1.09217e-17	Pancreas	0.754621	Uterus	1.34864	0.719701	0.719701	0.312552	8.56379	4.37782	3.56586	0	1
ENSG00000159917	ZNF235	19	44228729	44305046	8.66796e-19	16	8	1.90304e-08	Adipose_Subcutaneous	0.918514	Nerve_Tibial	8.95071	0.0184303	0.398106	-4.06986	5.62059	0.741644	2.32484	0	1
ENSG00000186567	CEACAM19	19	44662278	44684359	3.23643e-18	39	4	1.70362e-20	Adipose_Visceral_Omentum	0.102575	Skin_Not_Sun_Exposed_Suprapubic	27.6885	0.00187003	1.27024	-4.98267	9.27945	6.47381	2.79524	0	1
ENSG00000204920	ZNF155	19	43967862	43998325	4.88729e-18	32	9	3.01531e-17	Minor_Salivary_Gland	0.975451	Colon_Sigmoid	16.1653	0.0122057	0.556273	-8.44597	5.6684	-0.751086	2.31737	0	1
ENSG00000011478	QPCTL	19	45692483	45703989	1.37354e-17	7	7	1.08596e-11	Adrenal_Gland	0.0227144	Prostate	1.73462	0.504288	0.504288	-4.57063	6.79462	0.944088	4.52228	0	1
ENSG00000159905	ZNF221	19	43951223	43967709	2.12945e-17	11	9	6.70639e-08	Brain_Hypothalamus	0.342146	Artery_Tibial	4.92598	0.0616423	0.282973	-5.39886	1.02938	-2.55053	1.82288	0	1
ENSG00000167383	ZNF229	19	44417519	44448725	1.60619e-16	20	11	7.75124e-16	Skin_Not_Sun_Exposed_Suprapubic	0.978937	Nerve_Tibial	8.57865	0.0582915	0.310739	-8.05806	3.10665	-1.13289	2.54314	1	1
ENSG00000136717	BIN1	2	127048027	127107355	3.58053e-16	23	9	2.53242e-10	Esophagus_Muscularis	0.553438	Lung	10.5345	0.0262944	0.422743	-6.32499	4.0903	-2.20533	3.26432	0	0
ENSG00000230666	CEACAM22P	19	44537058	44620821	4.04021e-16	5	4	1.28269e-16	Liver	0.723523	Thyroid	2.61911	0.0845039	0.339794	-8.27517	-0.353754	-2.87711	3.1085	1	1
ENSG00000104892	KLC3	19	45333434	45351520	2.39981e-15	8	6	1.00931e-11	Esophagus_Mucosa	0.26585	Brain_Caudate_basal_ganglia	5.17572	0.0603864	0.302986	-6.80517	1.74627	-3.09721	2.58114	0	1
ENSG00000170684	ZNF296	19	45071500	45076588	6.08182e-15	3	3	5.61375e-13	Pituitary	0.422961	Whole_Blood	1.35994	0.757978	0.757978	-7.20955	0.801295	-3.62929	4.07255	0	1
ENSG00000120885	CLU	8	27596917	27615031	7.51346e-14	8	7	2.03908e-16	Skin_Sun_Exposed_Lower_leg	0.686478	Artery_Aorta	3.52234	0.0655025	0.119478	-3.07466	8.21976	1.28017	4.12289	0	0
ENSG00000007255	TRAPPC6A	19	45162928	45178237	2.26169e-13	8	6	1.0747e-07	Thyroid	0.190597	Artery_Aorta	4.87401	0.0958679	0.259913	-5.31362	2.24883	-1.02266	2.83644	0	1
ENSG00000179846	NKPD1	19	45149750	45158737	3.39e-13	3	3	2.93998e-12	Testis	0.0308346	Brain_Amygdala	1.22452	0.829558	0.829558	-2.1592	6.98056	2.6781	4.59329	0	1
ENSG00000104866	PPP1R37	19	45091396	45148077	6.96968e-13	10	8	4.27763e-06	Brain_Cerebellum	0.965879	Brain_Cortex	4.23457	0.105285	0.167315	-4.59742	2.45272	-0.926222	2.38074	1	1
ENSG00000125740	FOSB	19	45467995	45475179	1.56021e-12	4	4	1.13211e-09	Pancreas	0.445435	Esophagus_Muscularis	1.29345	0.68237	0.68237	-2.55316	6.08957	1.66085	3.58906	0	1
ENSG00000080031	PTPRH	19	55181248	55209506	2.09343e-12	4	4	0.01844	Brain_Caudate_basal_ganglia	0.688019	Brain_Substantia_nigra	3.04771	0.117836	0.117836	-1.18787	2.35666	0.351539	1.53188	1	0
ENSG00000069399	BCL3	19	44747705	44760044	6.81467e-12	3	3	1.31271e-12	Brain_Frontal_Cortex_BA9	0.481483	Skin_Sun_Exposed_Lower_leg	1.10161	0.905882	0.905882	-7.09296	2.54454	-1.2815	5.11633	0	1
ENSG00000203710	CR1	1	207496147	207641765	1.68892e-11	7	6	2.22216e-13	Esophagus_Muscularis	0.739696	Nerve_Tibial	3.96542	0.0647026	0.183074	-0.383725	7.3347	4.29852	3.44727	0	0
ENSG00000185899	TAS2R60	7	143443453	143444409	1.03076e-10	2	2	1.21506e-11	Whole_Blood	0.00113772	Lung	1.50682	0.493182	0.493182	-6.77841	-3.25405	-5.01623	2.4921	0	0
ENSG00000125743	SNRPD2	19	45687454	45692569	1.09881e-10	13	4	2.68699e-10	Cells_Transformed_fibroblasts	0.190365	Colon_Transverse	10.2936	0.00104257	0.355085	1.3095	6.31584	3.58232	1.44453	0	1
ENSG00000225726	AC007000.10	7	77071751	77072237	1.3103e-10	9	7	0.0152935	Pituitary	0.867117	Nerve_Tibial	5.15918	0.0328842	0.215194	-2.00772	2.42535	-0.334794	1.54834	1	0
ENSG00000267680	ZNF224	19	44094339	44109886	2.53286e-10	5	5	1.34908e-09	Thyroid	0.125516	Brain_Anterior_cingulate_cortex_BA24	1.53577	0.591048	0.591048	-1.75655	6.06144	1.41229	3.22965	0	1
ENSG00000125746	EML2	19	45606994	45645629	4.01048e-10	6	6	1.34389e-05	Brain_Cerebellar_Hemisphere	0.996019	Esophagus_Muscularis	1.99426	0.326244	0.326244	-3.94194	4.35283	-0.218847	2.72007	1	1
ENSG00000174804	FZD4	11	86945679	86955391	7.92769e-10	4	4	3.32561e-11	Spleen	0.897777	Adrenal_Gland	1.46502	0.704638	0.704638	-1.70834	6.63138	1.39601	3.62392	0	0
ENSG00000187244	BCAM	19	44809059	44821421	9.43653e-10	4	4	2.20643e-08	Pancreas	0.104284	Brain_Cerebellar_Hemisphere	1.30233	0.781005	0.781005	-2.60343	5.59498	-0.288662	3.94743	0	1
ENSG00000186026	ZNF284	19	44072144	44089613	2.02098e-09	18	7	2.00078e-05	Artery_Aorta	0.979889	Cells_Transformed_fibroblasts	11.7381	0.0227784	0.407076	-1.65259	4.2648	0.521435	1.58479	1	1
ENSG00000110446	SLC15A3	11	60937084	60952530	5.9496e-09	6	6	3.61128e-10	Brain_Cerebellar_Hemisphere	0.550782	Skin_Sun_Exposed_Lower_leg	1.85906	0.427807	0.427807	-1.64424	6.26997	1.19505	2.80487	0	0
ENSG00000149534	MS4A2	11	60088261	60098466	6.02012e-09	6	5	8.23014e-10	Stomach	0.985563	Liver	2.87007	0.0284476	0.482278	-6.14042	0.0180954	-3.9639	2.68142	0	0
ENSG00000104783	KCNN4	19	43766533	43781261	1.39882e-08	21	11	0.000676159	Brain_Putamen_basal_ganglia	0.709872	Nerve_Tibial	9.12426	0.00516409	0.312835	-3.39907	2.86205	-0.388854	1.72895	1	0
ENSG00000257573	RP11-496I2.5	NA	NA	NA	2.8466e-08	4	4	0.03162	Adipose_Subcutaneous	0.658592	Lung	1.93649	0.137773	0.137773	-1.27206	2.14918	0.219302	1.46462	NA	NA
ENSG00000185800	DMWD	19	45782947	45792802	3.07964e-08	18	8	9.13693e-09	Adipose_Visceral_Omentum	0.928233	Brain_Cerebellum	10.5176	0.0137779	0.366016	0.0900688	5.74602	3.44566	1.44947	0	1
ENSG00000110077	MS4A6A	11	60172014	60184666	3.17375e-08	3	3	2.35606e-09	Whole_Blood	0.366473	Uterus	1.61908	0.381466	0.381466	0.9031	5.97114	3.16782	2.57659	0	0
ENSG00000204314	PRRT1	6	32148359	32153083	3.71256e-08	11	8	6.70598e-05	Adipose_Subcutaneous	0.986079	Colon_Transverse	6.6269	0.0642432	0.249037	-3.98648	0.733657	-1.39712	1.57722	1	0
ENSG00000248290	TNXA	6	32008614	32012472	4.7673e-08	22	9	0.0008829	Artery_Coronary	0.864399	Skin_Not_Sun_Exposed_Suprapubic	11.0621	0.0463082	0.400236	-2.99472	3.32541	-0.58399	1.8563	1	0
ENSG00000130201	EXOC3L2	19	45715879	45737469	5.15906e-08	8	8	0.000587553	Testis	0.970502	Lung	1.77254	0.450993	0.450993	-3.4373	3.21709	-0.285832	2.2353	1	1
ENSG00000030066	NUP160	11	47778087	47848555	7.53645e-08	3	3	1.06944e-05	Muscle_Skeletal	0.00370905	Spleen	1.4333	0.608471	0.608471	-4.40263	-2.9019	-3.4513	0.827173	1	0
ENSG00000165915	SLC39A13	11	47407132	47416501	1.06811e-07	18	5	1.41192e-07	Testis	0.218728	Pancreas	10.9219	0.00695945	0.928577	-5.26369	4.5961	-2.8499	2.31091	0	0
ENSG00000130204	TOMM40	19	44890569	44903689	1.09649e-07	4	4	2.60947e-08	Esophagus_Mucosa	0.881998	Prostate	1.19555	0.75629	0.75629	-1.82959	5.5658	0.572844	3.44352	0	1
ENSG00000204396	VWA7	6	31765590	31777294	1.16202e-07	5	5	0.036556	Muscle_Skeletal	0.5231	Heart_Left_Ventricle	3.40494	0.115068	0.115068	-2.09069	0.855109	-0.608035	1.33968	1	0
ENSG00000120899	PTK2B	8	27311482	27459391	2.07228e-07	11	8	0.00288971	Whole_Blood	0.775307	Muscle_Skeletal	4.90061	0.00659314	0.248727	-2.94817	2.97923	-0.182362	2.0162	1	0
ENSG00000109920	FNBP4	11	47716517	47767443	2.3459e-07	6	6	2.78398e-05	Cells_Transformed_fibroblasts	0.651061	Whole_Blood	3.21188	0.117423	0.117423	-4.19045	3.36938	-0.612284	3.06274	1	0
ENSG00000149187	CELF1	11	47465933	47565569	2.59367e-07	8	7	4.10691e-06	Artery_Tibial	0.777702	Prostate	3.8964	0.0832819	0.211675	-4.6059	2.38933	-1.90758	2.75013	1	0
ENSG00000143952	VPS54	2	63892146	64019072	7.03422e-07	8	6	0.0659491	Adipose_Visceral_Omentum	0.813496	Skin_Not_Sun_Exposed_Suprapubic	4.0522	0.0782504	0.168659	-1.83877	1.47354	-0.203791	1.1815	1	0
ENSG00000270761	RP11-385F7.1	6	47477243	47477572	7.05507e-07	20	5	1.60234e-08	Esophagus_Mucosa	0.911381	Muscle_Skeletal	13.9998	0.0168888	0.648369	-5.65023	-0.111296	-4.05319	1.46338	1	0
ENSG00000188910	GJB3	1	34781189	34786369	8.43681e-07	8	8	0.0256305	Lung	0.735987	Esophagus_Mucosa	2.61852	0.149843	0.149843	-1.83982	2.23176	0.0965454	1.51207	1	0
ENSG00000268849	SIGLEC22P	19	51211080	51212088	9.18238e-07	6	6	2.07674e-07	Adipose_Subcutaneous	0.896997	Cells_EBV-transformed_lymphocytes	2.75191	0.187048	0.187048	-5.19233	0.340828	-2.16037	2.40744	1	0
ENSG00000159840	ZYX	7	143381080	143391111	9.77184e-07	9	6	1.94566e-09	Skin_Sun_Exposed_Lower_leg	0.933428	Nerve_Tibial	5.00688	0.0251204	0.22046	-6.00228	2.52372	-0.0704428	2.82387	0	0
ENSG00000161179	YDJC	22	21628089	21630064	1.02684e-06	10	6	2.50732e-05	Nerve_Tibial	0.731055	Esophagus_Muscularis	6.72609	0.0647001	0.278914	-4.21414	-0.343722	-1.60308	1.39344	1	0
ENSG00000229801	RP11-353N4.1	NA	NA	NA	1.28843e-06	3	3	0.137153	Heart_Atrial_Appendage	0.7689	Heart_Left_Ventricle	2.64947	0.104284	0.104284	-1.48648	1.20587	0.00440238	1.36931	NA	NA
ENSG00000025434	NR1H3	11	47248300	47269032	1.34739e-06	18	11	1.47519e-06	Artery_Tibial	0.956898	Testis	6.90853	0.0300789	0.232793	-4.81457	2.28122	-1.14141	1.90831	1	0
ENSG00000172936	MYD88	3	38138478	38143022	1.45085e-06	2	2	0.149201	Esophagus_Mucosa	0.3751	Muscle_Skeletal	1.89879	0.101206	0.101206	-0.886961	1.44236	0.277699	1.64708	1	0
ENSG00000062370	ZNF112	19	44326555	44367217	1.81447e-06	22	4	3.80631e-07	Brain_Cerebellum	0.878365	Small_Intestine_Terminal_Ileum	16.4872	0.000680308	0.592877	-1.75297	5.0784	1.25394	1.49023	1	1
ENSG00000204428	LY6G5C	6	31676684	31684040	1.89915e-06	12	3	0.0003025	Brain_Anterior_cingulate_cortex_BA24	0.801687	Prostate	10.4269	0.0083083	0.355424	-2.99472	3.61315	0.0895752	1.84606	1	0
