# Supplementary material for: An analysis of genetically regulated gene expression across multiple tissues implicates novel gene candidates in Alzheimer’s disease
Source: Alzheimers Res Ther. 2020 Apr 16;12:43. doi: 10.1186/s13195-020-00611-8 (PMC7164172; doi:10.1186/s13195-020-00611-8)
Supplement: Supplementary file 5 — Additional file 5: Supplementary Table 5. Single-tissue S-PrediXcan results from dorsolateral prefrontal cortex (CMC). [file 13195_2020_611_MOESM5_ESM.xlsm]

## Sheet: Table_S5
gene_name	ensg	zscore	effect_size	pvalue	var_g	pred_perf_r2	pred_perf_pval	pred_perf_qval	n_snps_used	n_snps_in_cov	n_snps_in_model
TOMM40	ENSG00000130204	-21.3988	-2.35595	1.37e-101	0.0121017	0.0470367	2.29e-06	NA	22	36	37
ZNF222	ENSG00000159885	13.931	6.79183	4.11e-44	0.00168124	0.0198538	0.00229798	NA	15	30	36
IRF2BP1	ENSG00000170604	12.2768	114.235	1.21e-34	3.17e-06	0.00844798	0.0473677	NA	1	4	4
EML2	ENSG00000125746	7.97717	1.01812	1.5e-15	0.00999006	0.0580014	1.42e-07	NA	20	33	33
CR1	ENSG00000203710	7.90754	1.09357	2.63e-15	0.00605792	0.104272	9.05e-13	NA	3	3	4
CLPTM1	ENSG00000104853	-6.30206	-0.67844	2.94e-10	0.011358	0.07737	1e-09	NA	4	5	5
TRAPPC6A	ENSG00000007255	-6.2879	-2.05389	3.22e-10	0.00110425	0.0136835	0.0115016	NA	6	11	11
ZNF45	ENSG00000124459	-6.12298	-2.06171	9.18e-10	0.00180009	0.0144768	0.00932726	NA	4	7	8
DMWD	ENSG00000185800	5.90699	2.34193	3.48e-09	0.0013392	0.0215948	0.0014676	NA	21	25	27
ZNF223	ENSG00000178386	5.89763	19.0445	3.69e-09	1.94e-05	0.0288605	0.000229374	NA	2	3	3
PVR	ENSG00000073008	-4.82387	-0.246517	1.41e-06	0.043461	0.214853	3.37e-26	NA	22	34	36
AP2A2	ENSG00000183020	-4.65123	-0.66183	3.3e-06	0.00718652	0.0853233	1.28e-10	NA	15	18	19
RUVBL1	ENSG00000175792	4.06278	10.613	4.85e-05	1.73e-05	0.026141	0.000458438	NA	2	2	2
ZNF710	ENSG00000140548	4.0158	12.5464	5.92e-05	1.99e-05	0.0291534	0.000212915	NA	2	2	2
ELL	ENSG00000105656	-3.94474	-0.922938	7.99e-05	0.00259482	0.0227903	0.00107974	NA	8	9	11
FBXL17	ENSG00000145743	-3.94437	-0.286755	8e-05	0.0279854	0.0877891	6.76e-11	NA	26	38	41
INPP5D	ENSG00000168918	3.94267	14.1069	8.06e-05	1.24e-05	0.0122554	0.0168159	NA	4	4	4
ARHGAP1	ENSG00000175220	3.76582	18.3139	0.000166003	7.7e-06	0.00970148	0.0335283	NA	3	3	3
AREL1	ENSG00000119682	3.75496	0.270453	0.00017337	0.0220042	0.110004	1.99e-13	NA	8	8	8
PCDHA8	ENSG00000204962	3.68694	0.448563	0.000226964	0.00893859	0.154181	1.25e-18	NA	13	23	23
PVRL2	ENSG00000130202	-3.66136	-10.598	0.000250881	1.59e-05	0.0220298	0.0013124	NA	2	2	2
ADA	ENSG00000196839	3.61246	0.42833	0.000303303	0.0111848	0.0793048	6.07e-10	NA	27	32	32
SNX19	ENSG00000120451	3.61124	0.20088	0.000304741	0.0463072	0.199308	3.3e-24	NA	11	12	12
NDUFA2	ENSG00000131495	-3.60805	-1.30488	0.000308505	0.00110223	0.0174842	0.00424575	NA	5	9	10
PSMC3	ENSG00000165916	-3.60144	-0.7587	0.00031646	0.00298371	0.016544	0.00542417	NA	9	13	14
TMEM120B	ENSG00000188735	3.59627	0.449272	0.000322818	0.00985581	0.0735514	2.67e-09	NA	28	46	48
SPATA7	ENSG00000042317	-3.59592	-0.0818136	0.000323242	0.235956	0.672749	1.28e-114	NA	33	51	52
ABCB9	ENSG00000150967	-3.55448	-10.7934	0.000378727	1.61e-05	0.0225585	0.00114588	NA	2	2	2
ZNF827	ENSG00000151612	-3.54197	-11.0505	0.000397146	1.21e-05	0.0357359	4.01e-05	NA	2	2	2
MADD	ENSG00000110514	-3.52286	-0.265117	0.00042692	0.024263	0.3664	6.4e-48	NA	10	14	16
ADAMTSL2	ENSG00000197859	3.51095	1.13564	0.000446506	0.00178626	0.0542227	3.71e-07	NA	13	28	28
TDP2	ENSG00000111802	3.49854	0.733193	0.000467814	0.00317634	0.0238708	0.000818703	NA	21	26	27
FAM154B	ENSG00000188659	3.49638	0.145949	0.000471621	0.0719105	0.456725	1.83e-63	NA	31	36	36
C16orf72	ENSG00000182831	-3.49594	-24.3763	0.0004724	3.4e-06	0.0131389	0.0132889	NA	1	1	1
AC012146.7	ENSG00000234327	-3.47958	-0.404385	0.000502202	0.00998138	0.103574	1.09e-12	NA	8	11	11
FPR1	ENSG00000171051	-3.43695	-0.605732	0.000588301	0.00429645	0.0240829	0.00077547	NA	9	10	10
ZNF92	ENSG00000146757	-3.4187	-1.59725	0.000629209	0.000668692	0.013754	0.0112891	NA	8	25	26
IQCK	ENSG00000174628	3.41808	0.393067	0.000630643	0.00973992	0.091558	2.53e-11	NA	27	30	31
CTD-2165H16.4	ENSG00000261360	3.39994	34.4642	0.000674	1.69e-06	0.0380769	2.22e-05	NA	1	1	1
PCDHA2	ENSG00000204969	3.38844	0.499881	0.000702902	0.00613985	0.0271773	0.000352025	NA	7	8	8
MBD3	ENSG00000071655	3.38434	9.8463	0.000713483	2.24e-05	0.0211004	0.00166656	NA	3	4	4
RPN1	ENSG00000163902	3.37005	0.322903	0.000751547	0.0148258	0.075133	1.78e-09	NA	15	16	16
PCDHA7	ENSG00000204963	3.3659	0.182277	0.00076294	0.0473496	0.148424	6.16e-18	NA	10	12	12
KIAA1211	ENSG00000109265	-3.3591	-3.75291	0.000781974	0.000109734	0.0167025	0.00520444	NA	4	7	7
OAS3	ENSG00000111331	3.35719	0.642349	0.000787387	0.00393487	0.0312242	0.000125829	NA	29	35	35
SLC2A11	ENSG00000133460	3.35493	0.224912	0.000793865	0.0312363	0.299827	8.23e-38	NA	12	18	19
ALDH6A1	ENSG00000119711	-3.35101	-0.548401	0.000805174	0.0049406	0.0233029	0.000946823	NA	17	29	33
NUP88	ENSG00000108559	-3.33375	-0.160421	0.000856839	0.0566266	0.247223	1.8e-30	NA	68	74	77
UBE2L3	ENSG00000185651	-3.3315	-0.537461	0.000863808	0.00577997	0.0745487	2.07e-09	NA	7	11	11
SNX31	ENSG00000174226	3.32986	0.116395	0.000868905	0.109938	0.334628	5.69e-43	NA	39	50	53
SDC2	ENSG00000169439	-3.32819	-0.690099	0.000874113	0.00364018	0.00983868	0.0322941	NA	30	47	49
CALML4	ENSG00000129007	3.32199	1.77248	0.000893791	0.000610671	0.00989903	0.0317663	NA	14	17	17
ADRA1A	ENSG00000120907	3.30555	0.442221	0.000947911	0.0209695	0.104249	9.1e-13	NA	57	74	75
RBCK1	ENSG00000125826	-3.29438	-0.304882	0.000986395	0.0204085	0.0811194	3.8e-10	NA	48	66	69
PHKB	ENSG00000102893	-3.28897	-0.586393	0.00100555	0.00597752	0.0273527	0.000336649	NA	17	25	25
TLR6	ENSG00000174130	3.25861	0.208009	0.00111958	0.0274969	0.23528	7.12e-29	NA	43	58	61
RP11-966I7.2	ENSG00000257056	3.2575	11.0326	0.001124	1.2e-05	0.0352916	4.49e-05	NA	1	1	1
FKRP	ENSG00000181027	-3.25491	-0.567203	0.00113427	0.0044701	0.0260813	0.000465466	NA	24	36	39
NLRP2	ENSG00000022556	3.25273	0.203577	0.001143	0.102381	0.453998	5.86e-63	NA	58	94	102
CD2AP	ENSG00000198087	3.23799	0.582754	0.00120374	0.0047668	0.0150762	0.00796632	NA	25	39	40
BPHL	ENSG00000137274	-3.23715	-0.178793	0.00120729	0.061474	0.244946	3.65e-30	NA	32	46	48
AZGP1	ENSG00000160862	-3.22865	-0.941803	0.00124377	0.00150003	0.0338821	6.41e-05	NA	2	4	4
NT5C	ENSG00000125458	-3.22596	-37.4373	0.00125552	1.01e-06	0.00886987	0.0421409	NA	7	7	8
NAAA	ENSG00000138744	3.20412	0.0842825	0.00135474	0.183791	0.527427	1.52e-77	NA	25	30	31
DNAJC17	ENSG00000104129	3.19962	10.4217	0.00137608	1.6e-05	0.0211726	0.00163591	NA	3	3	4
CISD1	ENSG00000122873	3.19414	0.404068	0.00140248	0.00849502	0.0680023	1.11e-08	NA	19	45	48
BMP3	ENSG00000152785	-3.19031	-0.252397	0.00142118	0.0219197	0.111848	1.22e-13	NA	26	45	46
SPRYD7	ENSG00000123178	3.1895	0.319405	0.00142518	0.0132056	0.080077	4.98e-10	NA	18	23	26
SLC29A4	ENSG00000164638	3.17077	3.43398	0.00152035	0.000193288	0.0707345	5.5e-09	NA	5	9	9
AGTRAP	ENSG00000177674	-3.16093	-0.393062	0.00157267	0.0108967	0.0382064	2.15e-05	NA	26	46	46
TSPAN14	ENSG00000108219	3.15526	0.208091	0.00160357	0.0278082	0.166572	3.93e-20	NA	12	14	14
LINC00476	ENSG00000175611	-3.15418	-0.106924	0.00160949	0.108246	0.34823	4.63e-45	NA	14	17	17
PDS5A	ENSG00000121892	3.15055	0.48744	0.00162961	0.00458511	0.0422227	7.76e-06	NA	12	14	15
ZMAT2	ENSG00000146007	3.13708	0.427799	0.0017064	0.00723403	0.044839	4e-06	NA	9	12	12
USP35	ENSG00000118369	-3.13284	-1.24591	0.00173125	0.0009547	0.0231207	0.000992069	NA	3	4	4
LTBP4	ENSG00000090006	-3.13045	-0.42534	0.0017454	0.00895199	0.0294041	0.000199769	NA	20	36	37
SRA1	ENSG00000213523	-3.12559	-0.231099	0.00177447	0.0234167	0.172847	6.69e-21	NA	9	13	14
TYMP	ENSG00000025708	3.12123	14.1372	0.001801	7.8e-06	0.0244027	0.000714563	NA	1	1	1
RP11-388P9.2	ENSG00000232682	3.11751	18.7417	0.00182387	3.29e-06	0.0121309	0.0173852	NA	2	4	4
LIN9	ENSG00000183814	-3.11236	-47.3294	0.001856	8.29e-06	0.0337768	6.59e-05	NA	1	1	1
FAM19A4	ENSG00000163377	-3.10567	-6.12318	0.00189851	3.32e-05	0.0197702	0.00234817	NA	2	2	2
TSPAN15	ENSG00000099282	-3.10452	-0.405778	0.00190588	0.00988794	0.0992307	3.41e-12	NA	19	29	32
PCDHB15	ENSG00000113248	3.0994	0.954129	0.0019391	0.00142653	0.0439077	5.07e-06	NA	15	27	29
PCDHA10	ENSG00000250120	3.0938	0.166268	0.00197607	0.0452319	0.487224	2.67e-69	NA	14	21	22
SLC9A8	ENSG00000197818	3.09337	0.239596	0.00197895	0.0223812	0.0946793	1.12e-11	NA	29	40	41
TMEM259	ENSG00000182087	-3.08943	-0.377139	0.00200541	0.0163233	0.123813	4.99e-15	NA	9	17	17
DMPK	ENSG00000104936	-3.0891	-26.141	0.00200767	5.11e-06	0.014096	0.0103133	NA	2	2	2
PCSK4	ENSG00000115257	3.0803	1.4768	0.00206793	0.0008192	0.0154613	0.00720036	NA	3	8	8
FAM114A1	ENSG00000197712	-3.06485	-0.430732	0.00217782	0.00564274	0.0329127	8.2e-05	NA	11	12	13
RP11-13A1.1	ENSG00000246363	3.04301	0.7542	0.00234222	0.002238	0.0582823	1.32e-07	NA	4	4	4
NRG2	ENSG00000158458	-3.04187	-1.11028	0.00235111	0.00362789	0.0283509	0.000261113	NA	20	30	32
POLR2E	ENSG00000099817	3.04089	0.184481	0.00235877	0.0455298	0.224433	1.91e-27	NA	7	16	16
CTD-2010I16.1	ENSG00000254595	-3.03547	-1.02335	0.00240163	0.00103552	0.010003	0.0308782	NA	2	3	3
MED13	ENSG00000108510	-3.03476	-1.08428	0.00240728	0.000983902	0.0141709	0.0101111	NA	10	16	16
GNRHR	ENSG00000109163	-3.03424	-0.112553	0.00241142	0.106063	0.472467	1.96e-66	NA	47	63	69
KNOP1	ENSG00000103550	-3.02671	-0.151107	0.00247229	0.0509418	0.27571	2.22e-34	NA	24	27	27
FKBP8	ENSG00000105701	-3.02317	-20.0053	0.00250139	3.33e-06	0.0100466	0.0305127	NA	2	2	2
RP11-215H22.1	ENSG00000261340	-3.02211	-0.410061	0.00251018	0.0067603	0.0415281	9.25e-06	NA	6	11	11
MED4	ENSG00000136146	3.01526	0.406054	0.00256755	0.00494079	0.107113	4.27e-13	NA	8	8	8
TRMT61A	ENSG00000166166	-3.01381	-0.4123	0.0025799	0.00974387	0.0537179	4.22e-07	NA	11	15	16
CTD-2380F24.1	ENSG00000261195	3.01044	0.19516	0.00260865	0.0394839	0.256087	1.13e-31	NA	9	16	17
ABLIM3	ENSG00000173210	3.00694	0.160668	0.00263889	0.042717	0.160037	2.45e-19	NA	17	21	25
SLC10A5	ENSG00000253598	-3.00386	-0.580112	0.00266575	0.00347503	0.0856829	1.17e-10	NA	8	10	12
QPCT	ENSG00000115828	-3.0038	-0.256314	0.00266627	0.0170759	0.0871984	7.88e-11	NA	16	18	19
ARHGEF3	ENSG00000163947	2.99983	0.45238	0.00270132	0.00597764	0.0285819	0.000246213	NA	25	28	28
ACE	ENSG00000159640	-2.99911	-0.458193	0.00270767	0.00539031	0.035365	4.4e-05	NA	4	5	5
CXADR	ENSG00000154639	-2.9866	-38.7774	0.002821	1.51e-06	0.0286299	0.000243228	NA	1	1	1
KAT8	ENSG00000103510	-2.98541	-0.200395	0.00283203	0.0283165	0.120788	1.12e-14	NA	8	9	9
HDDC3	ENSG00000184508	2.97165	13.0961	0.002962	2.1e-05	0.0174516	0.00428181	NA	1	1	1
RAB3IL1	ENSG00000167994	-2.9631	-0.585556	0.00304556	0.00320159	0.0383773	2.05e-05	NA	3	4	4
TESPA1	ENSG00000135426	2.9552	0.38205	0.00312466	0.0107108	0.103722	1.05e-12	NA	7	13	17
RFTN1	ENSG00000131378	-2.95444	-0.702192	0.00313236	0.00224811	0.031232	0.000125581	NA	14	20	20
PDIK1L	ENSG00000175087	2.95204	0.640776	0.00315679	0.00304718	0.00950656	0.0353669	NA	6	9	9
KIAA1109	ENSG00000138688	2.95202	0.283381	0.00315701	0.0142445	0.102319	1.51e-12	NA	6	10	10
LIPT1P1	ENSG00000229975	-2.95047	-0.896713	0.00317296	0.00158107	0.015795	0.00659747	NA	16	18	18
AC097662.2	ENSG00000236432	2.9384	0.316713	0.00329912	0.0121816	0.0935583	1.5e-11	NA	11	13	14
CCR1	ENSG00000163823	-2.92544	-9.85712	0.00343969	1.63e-05	0.0164835	0.00551045	NA	2	3	4
MRPL42	ENSG00000198015	-2.92449	-0.239293	0.00345022	0.0200212	0.0905158	3.32e-11	NA	10	16	16
OTUD4	ENSG00000164164	-2.91378	-0.398096	0.0035708	0.0065557	0.0415661	9.17e-06	NA	11	13	13
ASB5	ENSG00000164122	-2.91235	-0.164057	0.00358724	0.0392688	0.192115	2.68e-23	NA	9	9	9
RINL	ENSG00000187994	2.90438	0.245994	0.00367986	0.0200062	0.0807215	4.21e-10	NA	7	12	13
NUP214	ENSG00000126883	2.90165	14.8111	0.003712	1.03e-05	0.0350148	4.81e-05	NA	1	1	1
SPAG17	ENSG00000155761	-2.88381	-7.73535	0.003929	1.85e-05	0.0187562	0.00305206	NA	1	1	1
FAM208A	ENSG00000163946	-2.87868	-0.363059	0.00399342	0.00730779	0.0602043	8.11e-08	NA	71	81	84
HVCN1	ENSG00000122986	-2.85468	-8.02347	0.004308	1.67e-05	0.0229225	0.00104377	NA	1	1	1
DAGLB	ENSG00000164535	2.8521	0.244142	0.00434309	0.0157326	0.0951484	9.93e-12	NA	14	33	38
ICAM3	ENSG00000076662	-2.84995	-0.292932	0.00437264	0.0142804	0.0857688	1.14e-10	NA	8	10	10
UBA6-AS1	ENSG00000248049	2.84404	0.289107	0.00445449	0.0121658	0.126593	2.36e-15	NA	22	38	47
COASY	ENSG00000068120	2.84053	1.05945	0.00450385	0.00200223	0.0534968	4.46e-07	NA	21	48	49
YTHDC2	ENSG00000047188	-2.83573	-0.102966	0.00457205	0.0922674	0.313122	9.43e-40	NA	44	56	59
IMPG2	ENSG00000081148	-2.83231	-0.171337	0.00462127	0.0347003	0.201958	1.52e-24	NA	40	45	47
WDR55	ENSG00000120314	2.82998	0.80233	0.00465508	0.00250258	0.043506	5.61e-06	NA	7	10	10
CTD-2277K2.1	ENSG00000258882	-2.82606	-9.6116	0.00471238	1.76e-05	0.02531	0.000566718	NA	2	3	3
CCDC134	ENSG00000100147	-2.82332	-0.818084	0.00475286	0.00578359	0.037722	2.42e-05	NA	5	7	7
TC2N	ENSG00000165929	2.81507	0.0793408	0.00487665	0.168833	0.504344	9.96e-73	NA	47	74	79
AC083843.1	ENSG00000259820	-2.80801	-0.87117	0.00498494	0.00146696	0.0478604	1.86e-06	NA	5	5	5
GAL3ST4	ENSG00000197093	2.80736	12.0795	0.004995	7.02e-06	0.0195778	0.00246778	NA	1	1	1
ITGA2	ENSG00000164171	2.80656	0.266227	0.00500741	0.014838	0.20179	1.6e-24	NA	22	27	30
HSD3B7	ENSG00000099377	-2.8056	-0.246668	0.00502237	0.0166214	0.053013	5.04e-07	NA	22	24	24
USP42	ENSG00000106346	-2.80262	-9.28653	0.005069	1.77e-05	0.0322364	9.73e-05	NA	1	1	1
RP11-890B15.3	ENSG00000255455	2.80154	0.136377	0.00508598	0.0600874	0.26792	2.69e-33	NA	15	25	25
TAB2	ENSG00000055208	-2.80131	-0.308201	0.00508952	0.0096046	0.054049	3.88e-07	NA	38	49	52
PDE1B	ENSG00000123360	-2.79915	-0.335442	0.00512376	0.0101453	0.0548917	3.13e-07	NA	32	49	53
OGFOD1	ENSG00000087263	2.79905	0.644989	0.00512538	0.00296434	0.0259224	0.000484719	NA	21	24	26
STX6	ENSG00000135823	2.79748	0.226832	0.00515035	0.019973	0.0932984	1.61e-11	NA	20	22	22
EIF4E	ENSG00000151247	-2.79384	-0.149554	0.00520855	0.044256	0.147525	7.89e-18	NA	69	102	104
DHX8	ENSG00000067596	2.78957	7.0383	0.00527776	2.04e-05	0.0114618	0.0208027	NA	2	2	2
CCDC89	ENSG00000179071	2.78925	19.2486	0.00528295	3.77e-06	0.0311645	0.000127752	NA	4	4	4
LINC00092	ENSG00000225194	-2.78487	-0.317654	0.00535492	0.00995631	0.0299407	0.000174307	NA	20	26	30
ZNF701	ENSG00000167562	-2.78176	-0.375671	0.00540646	0.00890789	0.0660797	1.81e-08	NA	11	17	17
RPL27	ENSG00000131469	2.77896	2.12547	0.00545326	0.000547898	0.00947762	0.0356486	NA	7	16	16
ZNF367	ENSG00000165244	2.77466	14.0382	0.005526	7.03e-06	0.0395762	1.52e-05	NA	1	1	1
MYH14	ENSG00000105357	2.77153	0.711242	0.00557934	0.00241787	0.0104064	0.0276679	NA	18	29	31
PTPN21	ENSG00000070778	2.76232	0.494559	0.00573929	0.00347589	0.027798	0.000300559	NA	10	12	12
EPHA1-AS1	ENSG00000229153	-2.75847	-0.632592	0.00580733	0.00274087	0.0209774	0.00172019	NA	9	15	17
SMIM19	ENSG00000176209	-2.75738	-0.103721	0.00582659	0.0866704	0.358837	1.01e-46	NA	37	43	45
REEP6	ENSG00000115255	-2.75275	-0.335266	0.00590962	0.0137097	0.167424	3.09e-20	NA	7	13	14
SEH1L	ENSG00000085415	-2.74245	-12.7166	0.00609832	6.25e-06	0.0302789	0.00015996	NA	3	4	4
NR1H3	ENSG00000025434	-2.74242	-0.881153	0.00609878	0.00111519	0.0154355	0.00724929	NA	6	10	10
AGPAT4	ENSG00000026652	2.73902	0.658689	0.00616231	0.00212622	0.0213429	0.00156577	NA	4	5	5
GPRC5B	ENSG00000167191	2.73781	0.441798	0.00618492	0.00486256	0.0388869	1.81e-05	NA	17	18	18
ZNF681	ENSG00000196172	-2.73588	-0.236385	0.0062213	0.029016	0.165998	4.62e-20	NA	15	26	29
DAAM2	ENSG00000146122	2.72801	30.0205	0.00637167	1.03e-06	0.0323183	9.53e-05	NA	2	3	3
HCG27	ENSG00000206344	2.72764	2.82008	0.00637894	0.00023923	0.161688	1.55e-19	NA	3	11	55
RP11-747H7.3	ENSG00000260711	2.72457	0.166642	0.00643861	0.0348755	0.264074	9.13e-33	NA	19	29	32
LRBA	ENSG00000198589	-2.72343	-0.88576	0.00646074	0.00120544	0.0112475	0.0220385	NA	2	2	3
TIMM10	ENSG00000134809	-2.7232	-0.302865	0.00646529	0.0101181	0.0639599	3.11e-08	NA	17	18	20
MAPT	ENSG00000186868	2.72243	0.964686	0.00648028	0.00124688	0.10475	7.98e-13	NA	8	9	25
MAPK1IP1L	ENSG00000168175	2.71371	0.991484	0.00665353	0.00102379	0.0102245	0.02907	NA	5	8	9
SEMA4F	ENSG00000135622	-2.70711	-0.975756	0.0067872	0.00137363	0.0189307	0.00291727	NA	13	20	20
GLYR1	ENSG00000140632	2.70604	0.360553	0.00680915	0.00858594	0.0440916	4.84e-06	NA	45	69	70
C10orf54	ENSG00000107738	-2.70368	-0.36441	0.00685757	0.0086789	0.0279576	0.000288599	NA	24	37	38
ACTB	ENSG00000075624	2.70366	0.195964	0.006858	0.0238154	0.112987	9.01e-14	NA	18	42	49
SLC1A4	ENSG00000115902	2.70315	0.330949	0.00686867	0.00870896	0.0372123	2.76e-05	NA	22	26	26
IPMK	ENSG00000151151	-2.69778	-0.555067	0.00698042	0.0030189	0.0244803	0.000700535	NA	6	6	6
HIF1AN	ENSG00000166135	2.69755	0.293831	0.00698508	0.0119997	0.0391062	1.71e-05	NA	28	44	50
DGKG	ENSG00000058866	-2.69724	-8.62166	0.00699178	1.99e-05	0.0312419	0.000125268	NA	4	5	5
NOP14	ENSG00000087269	2.69703	125.906	0.006996	5.02e-08	0.0275927	0.000316687	NA	1	2	2
ZNF259P1	ENSG00000219565	2.68788	0.471415	0.00719077	0.00501307	0.00970691	0.0334786	NA	11	16	16
NBEAL1	ENSG00000144426	2.68776	0.381426	0.00719326	0.00654868	0.079971	5.11e-10	NA	13	16	17
TNFRSF14	ENSG00000157873	2.68546	10.8958	0.007243	1.31e-05	0.0133039	0.0127191	NA	1	2	2
TRIB3	ENSG00000101255	2.68396	0.254957	0.00727558	0.0155155	0.0795862	5.65e-10	NA	12	12	13
SIRT6	ENSG00000077463	2.68368	0.617071	0.00728165	0.00349943	0.045014	3.83e-06	NA	4	5	5
CDKN2B	ENSG00000147883	2.6813	0.309381	0.00733369	0.00998181	0.052605	5.59e-07	NA	39	66	70
SLC25A22	ENSG00000177542	-2.68046	-9.16088	0.007352	1.88e-05	0.0286516	0.000241888	NA	1	2	2
ACP1	ENSG00000143727	2.67565	1.08943	0.00745838	0.00074509	0.0182598	0.00347106	NA	3	5	7
EFCAB13	ENSG00000178852	-2.66324	-0.103255	0.00773911	0.0747307	0.412078	1.75e-55	NA	21	25	26
CCDC66	ENSG00000180376	-2.66322	-0.168929	0.00773978	0.0330369	0.159789	2.63e-19	NA	28	36	37
MRP63	ENSG00000173141	2.6576	0.484497	0.00786996	0.00440533	0.019536	0.00249454	NA	26	48	49
EHD2	ENSG00000024422	-2.65097	-7.74422	0.00802599	1.8e-05	0.0163432	0.00571616	NA	3	3	3
PHLPP2	ENSG00000040199	2.64928	0.516415	0.0080663	0.00332301	0.0199248	0.0022563	NA	8	9	9
OR2L13	ENSG00000196071	2.64845	0.134337	0.00808612	0.104935	0.414748	6.05e-56	NA	62	111	121
LINC00493	ENSG00000232388	2.64622	0.282887	0.00813957	0.0111069	0.0781683	8.14e-10	NA	8	10	10
UMPS	ENSG00000114491	-2.64505	-0.491312	0.00816785	0.0065523	0.038429	2.03e-05	NA	29	41	42
DYNC2H1	ENSG00000187240	-2.64019	-12.4003	0.00828598	1.08e-05	0.0146858	0.00882773	NA	4	4	4
OAS1	ENSG00000089127	-2.63888	-13.2611	0.00831808	5.07e-06	0.0387772	1.86e-05	NA	2	3	3
LCP1	ENSG00000136167	-2.63758	-22.5985	0.00835	1.78e-06	0.00838727	0.0481741	NA	1	2	2
C2orf49	ENSG00000135974	2.63681	51.4355	0.008369	1.23e-06	0.0318835	0.000106448	NA	1	2	2
LSM5	ENSG00000106355	-2.63362	-0.282051	0.00844804	0.00942718	0.110329	1.82e-13	NA	15	19	20
PYGO2	ENSG00000163348	2.63126	24.1669	0.008507	1.64e-06	0.0738443	2.48e-09	NA	1	1	1
CPSF4	ENSG00000160917	2.62975	0.377412	0.00854466	0.00642387	0.0586599	1.2e-07	NA	13	21	23
SPINK9	ENSG00000204909	-2.62784	-0.563798	0.00859302	0.00375389	0.0220838	0.00129434	NA	3	5	5
GCC1	ENSG00000179562	2.62093	0.307785	0.00876909	0.00928964	0.0680381	1.1e-08	NA	7	9	9
MRPL4	ENSG00000105364	-2.61876	-7.65252	0.008825	1.73e-05	0.0272095	0.000349152	NA	1	1	1
GRN	ENSG00000030582	-2.61713	-0.465169	0.00886736	0.00593833	0.0357608	3.98e-05	NA	5	5	6
DPY19L1P1	ENSG00000229358	2.61252	1.23979	0.00898773	0.000549975	0.0140085	0.0105543	NA	8	8	9
RBM44	ENSG00000177483	2.60749	0.183277	0.00912085	0.0284451	0.23309	1.39e-28	NA	11	13	13
GNB1L	ENSG00000185838	2.60545	0.218408	0.00917541	0.0205922	0.0966092	6.77e-12	NA	34	77	88
STX4	ENSG00000103496	2.59269	0.412537	0.00952276	0.004901	0.0238219	0.000829009	NA	6	11	11
RP11-594N15.2	ENSG00000254266	2.59193	22.3182	0.009544	1.92e-06	0.0165207	0.00545725	NA	1	1	1
NA	ENSG00000265202	-2.58744	-0.419088	0.00966907	0.00466103	0.129828	9.87e-16	NA	10	15	17
ZNF19	ENSG00000157429	-2.58691	-0.459061	0.009684	0.00386527	0.0285347	0.000249191	NA	1	2	2
DSC1	ENSG00000134765	2.58308	0.0949254	0.00979215	0.0842918	0.570558	3.34e-87	NA	19	24	26
ATP6V0E1	ENSG00000113732	-2.5827	-7.18854	0.00980307	1.8e-05	0.0359927	3.76e-05	NA	7	7	7
THOC5	ENSG00000100296	2.58131	0.391037	0.00984257	0.00722979	0.0267275	0.000394769	NA	35	51	51
NEO1	ENSG00000067141	-2.57445	-12.6569	0.01004	4.77e-06	0.0225701	0.00114248	NA	1	1	1
CD3EAP	ENSG00000117877	-2.57356	-0.394013	0.0100657	0.0108052	0.0551311	2.95e-07	NA	14	23	24
ZBTB24	ENSG00000112365	2.57136	7.20647	0.01013	1.48e-05	0.00978095	0.0328075	NA	1	1	1
FIG4	ENSG00000112367	-2.57059	-0.243971	0.0101526	0.0145248	0.173434	5.66e-21	NA	12	14	14
ZNF23	ENSG00000167377	-2.56988	-0.657693	0.0101733	0.00222643	0.00995028	0.031325	NA	12	14	14
GLDN	ENSG00000186417	-2.56079	-0.395956	0.0104436	0.00607276	0.0700286	6.59e-09	NA	18	25	27
CAPZB	ENSG00000077549	-2.55893	-0.137293	0.0104994	0.0447862	0.201038	1.99e-24	NA	14	14	14
SMYD4	ENSG00000186532	-2.55674	-0.719649	0.0105659	0.00181932	0.0141004	0.0103011	NA	6	7	7
BRE	ENSG00000158019	-2.55477	-11.2368	0.0106259	8.76e-06	0.0168206	0.0050466	NA	2	3	3
ZNF616	ENSG00000204611	-2.55238	-0.340609	0.0106991	0.00827963	0.0300069	0.000171404	NA	13	25	25
MAT2A	ENSG00000168906	2.5517	414.01	0.01072	3.79e-09	0.0232309	0.000964465	NA	1	3	3
FHL5	ENSG00000112214	2.54884	0.265054	0.0108082	0.0116903	0.063988	3.09e-08	NA	23	33	34
C16orf93	ENSG00000196118	2.54869	0.341299	0.0108128	0.00869174	0.0285609	0.000247535	NA	18	23	25
RABL5	ENSG00000128581	2.5482	7.09093	0.0108281	1.68e-05	0.0371117	2.83e-05	NA	2	2	2
FAM8A1	ENSG00000137414	2.54668	0.3266	0.0108754	0.00731297	0.0559275	2.41e-07	NA	7	7	7
RP11-143A12.3	ENSG00000250198	-2.5423	-0.36828	0.0110126	0.00824321	0.0388947	1.8e-05	NA	14	30	30
TCTA	ENSG00000145022	-2.53173	-14.6859	0.0113501	5.53e-06	0.00978688	0.0327544	NA	4	5	5
TMPRSS11D	ENSG00000153802	-2.52854	-0.106506	0.0114539	0.0726128	0.369444	2.08e-48	NA	25	35	36
AP001597.1	ENSG00000197934	2.52829	0.084621	0.0114621	0.126792	0.533292	8.37e-79	NA	54	76	79
ARID4A	ENSG00000032219	-2.5256	-11.9267	0.01155	6.85e-06	0.0209805	0.00171881	NA	1	1	1
RP5-821D11.7	ENSG00000184068	2.52251	1.04194	0.0116522	0.00113395	0.0282592	0.000267282	NA	6	11	12
BAZ1A	ENSG00000198604	2.52136	0.379127	0.0116901	0.00542113	0.0358656	3.88e-05	NA	5	9	9
SMARCD3	ENSG00000082014	-2.51605	-0.756066	0.0118678	0.00150785	0.00881238	0.0428162	NA	23	37	39
SMURF1	ENSG00000198742	-2.51411	-0.597429	0.0119334	0.00256934	0.0254867	0.000541721	NA	26	40	43
PRR24	ENSG00000257704	-2.50967	-0.843128	0.0120846	0.00140293	0.00875304	0.0435248	NA	7	8	8
SCLY	ENSG00000132330	2.50834	0.388147	0.01213	0.00545896	0.0464475	2.66e-06	NA	14	24	24
RNF214	ENSG00000167257	2.50689	13.3858	0.01218	4.42e-06	0.0167678	0.00511658	NA	1	1	1
TMCC1	ENSG00000172765	2.50596	0.587899	0.012212	0.00250255	0.021528	0.00149299	NA	9	22	23
DNAJC18	ENSG00000170464	-2.49848	-0.251661	0.0124727	0.0123709	0.11943	1.62e-14	NA	18	22	24
TNNI3K	ENSG00000116783	2.49601	0.17922	0.0125598	0.0255583	0.0972609	5.71e-12	NA	17	20	20
CNIH3	ENSG00000143786	-2.49412	-0.946713	0.0126271	0.00117252	0.0116662	0.0196909	NA	11	18	19
RP11-188C12.3	ENSG00000203987	-2.49254	-4.49986	0.0126834	7.8e-05	0.0385185	1.98e-05	NA	4	35	45
C10orf105	ENSG00000214688	-2.49165	-0.248001	0.0127152	0.0157976	0.0661697	1.77e-08	NA	48	68	72
KRT8P12	ENSG00000229320	-2.48899	-0.348618	0.0128106	0.00675557	0.0244772	0.00070108	NA	24	41	41
FLVCR1-AS1	ENSG00000198468	-2.48428	-0.0762278	0.0129813	0.15529	0.579073	3.18e-89	NA	13	17	17
GNG7	ENSG00000176533	2.47468	0.367192	0.0133357	0.00749207	0.0463653	2.72e-06	NA	7	20	20
ETFB	ENSG00000105379	2.47403	7.39548	0.01336	1.62e-05	0.020955	0.00173014	NA	1	1	1
RHOT1	ENSG00000126858	2.47349	16.1946	0.01338	2.66e-06	0.0176118	0.0041071	NA	1	1	1
RPL14	ENSG00000188846	2.47314	0.225236	0.0133933	0.0196389	0.0858548	1.12e-10	NA	17	31	34
ADAMTS5	ENSG00000154736	2.47246	0.66767	0.0134186	0.00175436	0.051279	7.83e-07	NA	5	7	9
AC005592.1	ENSG00000236714	2.47056	7.96096	0.01349	1.26e-05	0.0165404	0.00542921	NA	1	2	2
PXDNL	ENSG00000147485	-2.46985	-0.647133	0.0135171	0.00301026	0.0210553	0.00168601	NA	20	29	30
NDUFS2	ENSG00000158864	-2.46975	-0.164456	0.0135208	0.0298332	0.172323	7.76e-21	NA	56	95	100
RP1-168L15.5	ENSG00000261420	-2.46766	-6.64904	0.0136	2.12e-05	0.0263273	0.000437169	NA	1	1	1
LYNX1	ENSG00000180155	2.45748	0.673267	0.0139916	0.00158058	0.0481954	1.71e-06	NA	4	6	7
KIAA1614	ENSG00000135835	2.45741	0.173654	0.0139944	0.0284493	0.138402	9.61e-17	NA	30	40	43
AP000974.1	ENSG00000215504	-2.4548	-0.154224	0.0140963	0.032865	0.218409	1.17e-26	NA	38	59	62
SOHLH1	ENSG00000165643	-2.4542	-39.8694	0.01412	1.01e-06	0.0143893	0.00954502	NA	1	4	4
FKBP10	ENSG00000141756	-2.45142	-1.16334	0.0142292	0.000837799	0.0177018	0.00401218	NA	16	35	41
C1RL	ENSG00000139178	2.45104	0.235954	0.0142443	0.0147101	0.127288	1.96e-15	NA	19	44	46
UBE3D	ENSG00000118420	-2.45093	-0.521414	0.0142488	0.00285995	0.0346641	5.26e-05	NA	7	13	14
IL12RB2	ENSG00000081985	2.4489	0.260056	0.0143291	0.0129184	0.0472256	2.19e-06	NA	37	48	50
ICA1L	ENSG00000163596	2.44566	0.312261	0.0144585	0.00809485	0.0829152	2.39e-10	NA	11	16	16
WBP2NL	ENSG00000183066	2.44296	0.0792779	0.0145675	0.124269	0.3644	1.33e-47	NA	28	33	34
FOXK1	ENSG00000164916	2.44223	0.665822	0.014597	0.00296349	0.0265734	0.000410582	NA	18	24	25
MYH11	ENSG00000133392	-2.44173	-1.05952	0.0146171	0.000792238	0.0132961	0.0127456	NA	8	12	12
TMEM254	ENSG00000133678	2.43393	0.566892	0.0149358	0.00247618	0.00859453	0.045479	NA	7	7	8
LACTB	ENSG00000103642	2.43279	0.16457	0.0149828	0.0254713	0.231957	1.96e-28	NA	26	34	35
LINC00515	ENSG00000260583	-2.43125	-0.391976	0.0150466	0.00588127	0.0358609	3.88e-05	NA	8	11	11
CD38	ENSG00000004468	2.42671	0.155897	0.0152362	0.0291832	0.181426	5.81e-22	NA	12	20	20
SLC26A1	ENSG00000145217	-2.42556	-0.191288	0.0152846	0.0230871	0.0799458	5.15e-10	NA	24	54	58
N4BP2	ENSG00000078177	-2.42189	-6.41927	0.01544	1.7e-05	0.0110267	0.0233905	NA	1	1	1
CYP4Z1	ENSG00000186160	2.41791	1.343	0.0156099	0.0006559	0.0106039	0.0262242	NA	6	10	10
NAA50	ENSG00000121579	-2.41561	-0.380388	0.0157089	0.00506801	0.0194544	0.00254773	NA	28	32	32
CHMP3	ENSG00000115561	-2.41434	-0.209462	0.0157637	0.0154705	0.11129	1.41e-13	NA	10	13	15
NIPAL1	ENSG00000163293	-2.41373	-0.178254	0.0157903	0.0217828	0.0975011	5.36e-12	NA	6	10	10
DIP2C	ENSG00000151240	-2.41317	-5.89587	0.0158144	2.25e-05	0.0134623	0.012196	NA	2	2	2
THNSL2	ENSG00000144115	-2.41052	-0.0673803	0.0159297	0.15832	0.660699	5.67e-111	NA	27	78	96
ASUN	ENSG00000064102	-2.41024	-0.309387	0.015942	0.00970809	0.0428284	6.66e-06	NA	57	79	83
RP11-547D23.1	ENSG00000258731	-2.40909	-0.553343	0.0159923	0.00325717	0.0128903	0.0141968	NA	9	11	11
ZNF404	ENSG00000176222	-2.40754	-0.10164	0.0160605	0.0634524	0.201982	1.51e-24	NA	21	24	24
FSCN1	ENSG00000075618	2.40528	12.7855	0.01616	7.78e-06	0.0459737	3e-06	NA	1	1	1
NAT8L	ENSG00000185818	2.40425	1.24492	0.0162056	0.000952886	0.0160474	0.00617575	NA	17	35	39
RP11-712B9.2	ENSG00000245552	2.40392	0.819485	0.0162202	0.00117704	0.0170051	0.00480966	NA	5	7	7
RPS6KL1	ENSG00000198208	2.40231	0.46212	0.0162921	0.00299753	0.0207712	0.00181394	NA	30	39	39
KANSL1-AS1	ENSG00000214401	-2.40048	-1.71129	0.0163737	0.000794881	0.694354	1.65e-121	NA	10	16	62
ELAVL2	ENSG00000107105	-2.40011	-21.7186	0.01639	1.94e-06	0.0100022	0.0308842	NA	1	1	1
2001-03-01	ENSG00000145416	2.4001	0.349344	0.0163907	0.00662833	0.0094766	0.0356587	NA	41	47	51
KCNJ14	ENSG00000182324	2.39811	0.340163	0.0164801	0.00867108	0.0917226	2.43e-11	NA	8	11	12
CDKL1	ENSG00000100490	-2.39474	-0.167547	0.0166324	0.0253601	0.133823	3.34e-16	NA	28	31	32
RP11-611L7.1	ENSG00000260054	2.39435	6.61212	0.01665	1.68e-05	0.00901405	0.0404965	NA	1	1	1
SYT15	ENSG00000204176	2.39424	1.03951	0.0166549	0.000878251	0.0967647	6.5e-12	NA	5	21	33
CYB5D2	ENSG00000167740	-2.39195	-0.568885	0.0167591	0.00245378	0.0278753	0.000294709	NA	8	11	14
TMEM9B	ENSG00000175348	-2.39044	-9.13481	0.0168283	9.36e-06	0.0314836	0.000117815	NA	4	4	5
NAGPA	ENSG00000103174	2.39	0.096076	0.0168483	0.083321	0.30136	4.94e-38	NA	30	44	46
FAM117B	ENSG00000138439	2.38783	0.262517	0.0169481	0.0127362	0.114839	5.5e-14	NA	31	41	42
PSME2	ENSG00000100911	2.38434	7.53572	0.0171097	1.45e-05	0.0201243	0.00214308	NA	2	3	3
LHFPL4	ENSG00000156959	-2.38369	-23.8096	0.01714	1.38e-06	0.0144226	0.0094615	NA	1	1	1
MSL3P1	ENSG00000224287	-2.38309	-0.364919	0.0171679	0.00654206	0.0216969	0.0014296	NA	24	32	32
RP11-423G4.7	ENSG00000260987	-2.38132	-0.131171	0.0172507	0.0494574	0.256809	9.04e-32	NA	13	16	16
TRPM7	ENSG00000092439	-2.3803	-0.301794	0.0172987	0.00764971	0.0466423	2.54e-06	NA	24	26	28
EEF1A1	ENSG00000156508	2.37751	0.718504	0.01743	0.00141819	0.0133964	0.0124108	NA	1	1	1
TIMM23B	ENSG00000204152	-2.37701	-0.31664	0.0174535	0.00972789	0.0399448	1.38e-05	NA	8	9	12
PUS7	ENSG00000091127	-2.37603	-84.9071	0.0175	9.32e-08	0.0162642	0.00583531	NA	1	2	2
MICAL1	ENSG00000135596	-2.36802	-0.146951	0.0178835	0.031931	0.14462	1.75e-17	NA	7	11	12
CARF	ENSG00000138380	2.368	0.361746	0.0178845	0.00567185	0.105827	6e-13	NA	30	35	35
PLD3	ENSG00000105223	2.36624	2.41543	0.0179699	0.000190306	0.01806	0.00365576	NA	8	24	24
ZGPAT	ENSG00000197114	-2.36536	-0.456445	0.0180123	0.00440651	0.0229292	0.00104199	NA	30	43	46
LIG3	ENSG00000005156	-2.36125	-0.161579	0.0182136	0.0266508	0.11146	1.35e-13	NA	10	13	13
AC006042.8	ENSG00000233264	-2.35646	-30.446	0.01845	1.43e-06	0.0252885	0.000569842	NA	1	5	5
TMPRSS11A	ENSG00000187054	-2.35369	-0.118993	0.018588	0.0518774	0.380605	3.26e-50	NA	17	32	39
SLMAP	ENSG00000163681	2.35305	34.2426	0.01862	1.6e-06	0.0098466	0.0322243	NA	1	1	1
AC016725.4	ENSG00000224043	-2.35142	-0.235658	0.0187018	0.0150292	0.146446	1.06e-17	NA	37	55	56
DNAJC22	ENSG00000178401	-2.3498	-1.25585	0.0187833	0.000893843	0.0159892	0.00627039	NA	11	16	16
AC021860.1	ENSG00000196355	-2.34878	-0.119988	0.0188352	0.0498816	0.318938	1.3e-40	NA	27	32	34
ERCC6L2	ENSG00000182150	-2.34724	-0.217743	0.0189128	0.0146904	0.0891036	4.8e-11	NA	15	17	17
PCDHA4	ENSG00000204967	2.34626	0.395639	0.0189627	0.00426805	0.0886967	5.34e-11	NA	3	4	4
ZNF577	ENSG00000161551	2.34622	0.105313	0.018965	0.0645002	0.480711	5.03e-68	NA	19	22	23
ZSCAN21	ENSG00000166529	2.34475	0.0987377	0.0190401	0.0613369	0.307066	7.3e-39	NA	10	12	12
CADM2-AS1	ENSG00000239519	2.34455	10.9987	0.01905	6.21e-06	0.0271234	0.00035689	NA	1	1	1
CASC3	ENSG00000108349	-2.34136	-0.666625	0.0192136	0.0017523	0.0639972	3.08e-08	NA	16	33	34
PCDP1	ENSG00000163075	2.33976	0.572967	0.0192962	0.00263247	0.0242863	0.00073616	NA	4	8	8
COX4I1	ENSG00000131143	2.33967	0.626225	0.0193008	0.00242696	0.0117375	0.0193177	NA	13	18	18
ANKRD31	ENSG00000145700	-2.33752	-0.177988	0.019412	0.020342	0.096911	6.26e-12	NA	98	105	111
CA1	ENSG00000133742	2.33654	0.594193	0.019463	0.00486122	0.0223057	0.00122266	NA	18	30	33
ZNF143	ENSG00000166478	2.33542	0.59521	0.0195216	0.0029632	0.0253174	0.000565653	NA	19	28	29
UBE2F	ENSG00000184182	-2.33514	-0.388043	0.019536	0.00456421	0.0185162	0.00324781	NA	5	8	8
NUDT12	ENSG00000112874	-2.3342	-0.116135	0.0195853	0.0631867	0.315933	3.63e-40	NA	33	47	52
SLC22A23	ENSG00000137266	-2.3335	-6.72475	0.0196219	1.56e-05	0.0196034	0.00245149	NA	2	2	2
SNX1	ENSG00000028528	-2.33314	-0.251649	0.019641	0.0105271	0.064709	2.57e-08	NA	14	17	18
LRPPRC	ENSG00000138095	-2.33265	-0.0932002	0.0196666	0.079618	0.315581	4.09e-40	NA	25	30	31
LIMA1	ENSG00000050405	-2.3322	-14.0006	0.01969	4.08e-06	0.0334239	7.2e-05	NA	1	1	1
DIAPH1	ENSG00000131504	2.33199	0.968188	0.0197013	0.000876217	0.00898337	0.0408407	NA	16	31	33
LAPTM5	ENSG00000162511	2.33129	0.423909	0.019738	0.00477755	0.026051	0.000469077	NA	19	32	33
ZNF175	ENSG00000105497	-2.32806	-0.180474	0.0199089	0.0246658	0.103327	1.16e-12	NA	43	63	65
PTPN12	ENSG00000127947	-2.32649	-0.142968	0.0199922	0.0358054	0.159893	2.55e-19	NA	15	20	22
WBSCR16	ENSG00000174374	-2.32576	-14.4167	0.0200316	3.51e-06	0.0218891	0.00136069	NA	2	3	3
CDK20	ENSG00000156345	2.32504	20.4187	0.02007	1.58e-06	0.0181739	0.00354933	NA	1	3	3
ZKSCAN1	ENSG00000106261	-2.32083	-0.448624	0.0202962	0.00354382	0.0153468	0.00741996	NA	9	19	19
DFNB59	ENSG00000204311	2.3167	11.0525	0.02052	5.14e-06	0.0327333	8.58e-05	NA	1	1	1
LIPJ	ENSG00000204022	-2.3167	-0.301691	0.0205202	0.00759377	0.0471356	2.24e-06	NA	7	7	7
RP11-278C7.1	ENSG00000257511	2.31469	16.3567	0.02063	3.2e-06	0.0365735	3.24e-05	NA	1	1	1
CCDC6	ENSG00000108091	2.31107	0.614617	0.0208289	0.00178127	0.0169874	0.00483186	NA	9	12	13
RPS20	ENSG00000008988	2.31092	0.761882	0.0208374	0.00152759	0.0103272	0.0282697	NA	16	18	18
TAF4B	ENSG00000141384	2.30999	0.435816	0.0208888	0.0035992	0.0464755	2.65e-06	NA	10	11	11
TRDN	ENSG00000186439	-2.30502	-0.204484	0.0211652	0.0169342	0.0866753	9.02e-11	NA	22	35	38
METAP1D	ENSG00000172878	2.30357	0.27639	0.0212467	0.0109678	0.0292162	0.000209546	NA	27	36	36
RIMS3	ENSG00000117016	-2.30315	-0.633943	0.0212703	0.0015662	0.0105203	0.0268255	NA	14	16	18
DKFZP761J1410	ENSG00000105520	2.30198	0.603707	0.0213361	0.00245951	0.0212929	0.00158605	NA	25	46	52
FAM84A	ENSG00000162981	2.30012	21.5225	0.0214415	1.66e-06	0.0599094	8.74e-08	NA	3	4	4
KIF21B	ENSG00000116852	2.29831	0.171789	0.0215444	0.0208303	0.130312	8.65e-16	NA	22	23	23
ZBTB38	ENSG00000177311	-2.29521	-0.375914	0.021721	0.00458854	0.0107679	0.025085	NA	14	18	19
SVIP	ENSG00000198168	-2.2947	-0.387568	0.0217506	0.0045189	0.139331	7.46e-17	NA	13	18	18
KBTBD2	ENSG00000170852	2.29314	11.9734	0.02184	5e-06	0.0113665	0.0213429	NA	1	1	1
PRKD3	ENSG00000115825	-2.28847	-0.284482	0.02211	0.00800603	0.0741749	2.28e-09	NA	28	42	42
FARS2	ENSG00000145982	-2.28739	-0.232431	0.0221729	0.0151936	0.0854972	1.22e-10	NA	12	18	18
PRKD2	ENSG00000105287	-2.28617	-0.10122	0.0222442	0.0780016	0.36746	4.33e-48	NA	14	16	17
GRM7	ENSG00000196277	2.2854	0.371353	0.0222892	0.00502607	0.0132171	0.0130158	NA	34	40	40
MPP3	ENSG00000161647	-2.28505	-6.67138	0.02231	1.62e-05	0.0113959	0.0211749	NA	1	1	1
KRIT1	ENSG00000001631	2.28488	0.614945	0.0223198	0.00163367	0.0452058	3.65e-06	NA	16	20	21
PPIL6	ENSG00000185250	2.28397	0.624405	0.022373	0.00180119	0.00920166	0.0384565	NA	6	7	8
RP11-96K19.4	ENSG00000261654	-2.28384	-0.328457	0.0223807	0.00583968	0.0350541	4.77e-05	NA	12	18	18
PDIA4	ENSG00000155660	2.28354	0.212018	0.0223986	0.0183494	0.0969526	6.19e-12	NA	17	33	34
ISOC2	ENSG00000063241	-2.28256	-0.523986	0.0224562	0.00406203	0.013847	0.0110146	NA	40	76	82
SIPA1L3	ENSG00000105738	2.28167	0.524649	0.0225086	0.00335782	0.0196928	0.00239558	NA	15	26	28
CTD-2366F13.1	ENSG00000247796	-2.2792	-0.108438	0.0226549	0.0543377	0.266264	4.55e-33	NA	17	23	23
RP11-142O6.1	ENSG00000266371	2.27828	15.3105	0.02271	2.91e-06	0.0717671	4.22e-09	NA	1	1	1
ADAM10	ENSG00000137845	2.27768	0.415659	0.0227456	0.00312604	0.0400811	1.33e-05	NA	10	13	15
PPP2R1B	ENSG00000137713	2.27759	0.144044	0.0227509	0.0315165	0.19024	4.61e-23	NA	16	24	27
TENM4	ENSG00000149256	-2.27702	-0.319465	0.0227852	0.00656132	0.037189	2.78e-05	NA	6	6	6
MTSS1L	ENSG00000132613	2.27593	148.269	0.02285	4e-08	0.0328893	8.25e-05	NA	1	2	2
JAZF1-AS1	ENSG00000234336	2.27506	0.122993	0.0229021	0.0349625	0.344331	1.86e-44	NA	10	11	12
EARS2	ENSG00000103356	2.27476	0.18515	0.0229205	0.0206086	0.14556	1.35e-17	NA	17	20	21
PCNP	ENSG00000081154	-2.27425	-9.5987	0.0229508	7.09e-06	0.0150484	0.00802462	NA	2	3	3
NA	ENSG00000267753	2.27338	12.6077	0.0230033	7.61e-06	0.0267197	0.000395552	NA	2	2	2
AC005592.2	ENSG00000231185	2.27277	6.0698	0.02304	1.97e-05	0.0411599	1.02e-05	NA	1	2	2
SCCPDH	ENSG00000143653	2.27041	0.576693	0.0231827	0.00302824	0.0169879	0.00483118	NA	31	55	58
DCAF16	ENSG00000163257	-2.27038	-0.674451	0.0231848	0.00153718	0.00864273	0.0448752	NA	9	11	12
SYCP2L	ENSG00000153157	-2.26803	-0.118952	0.0233272	0.0553135	0.220416	6.39e-27	NA	19	26	27
PYDC1	ENSG00000169900	-2.26686	-1.01696	0.0233988	0.000799613	0.0134882	0.0121123	NA	6	10	12
LIN52	ENSG00000205659	2.26303	0.297883	0.0236336	0.00757158	0.0488844	1.44e-06	NA	7	9	9
IPO7	ENSG00000205339	-2.26229	-1.82808	0.0236796	0.000211308	0.0468528	2.4e-06	NA	2	5	5
FCHSD1	ENSG00000197948	-2.26071	-0.317637	0.0237771	0.00617538	0.0247652	0.000651327	NA	17	25	27
CCDC39	ENSG00000145075	-2.25961	-28.6346	0.0238455	2.31e-06	0.0219419	0.00134236	NA	3	3	3
CCDC112	ENSG00000164221	-2.25827	-0.439394	0.023929	0.00354872	0.0109702	0.0237499	NA	17	19	20
MPPED2	ENSG00000066382	-2.25561	-0.941859	0.0240949	0.000858407	0.00833552	0.0488729	NA	4	7	8
OGFOD2	ENSG00000111325	2.25523	0.30794	0.024119	0.00736484	0.0301059	0.000167148	NA	20	33	35
SLA	ENSG00000155926	2.25425	0.361605	0.0241806	0.00591826	0.0394017	1.59e-05	NA	34	46	47
CMPK1	ENSG00000162368	-2.25355	-0.140866	0.0242247	0.0379897	0.109179	2.47e-13	NA	38	45	48
EFNB2	ENSG00000125266	2.25318	0.26207	0.0242481	0.0144315	0.0594838	9.74e-08	NA	55	83	87
LRRC6	ENSG00000129295	-2.25085	-0.36386	0.0243952	0.0041066	0.0163046	0.0057741	NA	18	29	30
IMPA1	ENSG00000133731	2.25041	0.230989	0.0244228	0.011674	0.0488108	1.46e-06	NA	11	23	26
TLL2	ENSG00000095587	2.25033	0.350306	0.0244279	0.0058658	0.0616173	5.66e-08	NA	11	17	17
FGF17	ENSG00000158815	-2.2486	-22.1313	0.0245378	2.29e-06	0.0421322	7.94e-06	NA	3	3	3
ASTN1	ENSG00000152092	2.24778	5.9866	0.02459	1.65e-05	0.037954	2.29e-05	NA	1	1	1
NA	ENSG00000233404	2.24414	0.422171	0.0248237	0.0032875	0.0303671	0.000156419	NA	4	5	6
ALDH4A1	ENSG00000159423	2.24193	0.360426	0.0249658	0.00798792	0.143257	2.55e-17	NA	49	73	75
LONRF2	ENSG00000170500	2.24161	14.4616	0.0249864	3.64e-06	0.0167783	0.00510256	NA	2	2	2
RP11-121C2.2	ENSG00000259959	-2.24148	-0.189434	0.0249952	0.0175459	0.125884	2.86e-15	NA	8	10	11
SULT4A1	ENSG00000130540	-2.24105	-0.196758	0.0250226	0.01649	0.188287	8.1e-23	NA	6	6	8
SLC25A30	ENSG00000174032	2.23986	49.2272	0.0251	4.9e-07	0.0243564	0.000723072	NA	1	2	2
PITPNA-AS1	ENSG00000236618	-2.2394	-0.965898	0.02513	0.000496357	0.0199952	0.00221563	NA	1	2	2
KIF17	ENSG00000117245	-2.23912	-0.098363	0.025148	0.0613012	0.254653	1.78e-31	NA	18	18	19
VAC14	ENSG00000103043	-2.2337	-0.941647	0.025503	0.00110622	0.0186247	0.00315778	NA	11	24	30
MRPL39	ENSG00000154719	-2.23252	-0.251651	0.0255808	0.0106468	0.0877002	6.91e-11	NA	14	16	16
TJP1	ENSG00000104067	2.23132	6.41011	0.02566	1.61e-05	0.011299	0.0217346	NA	1	1	1
PALMD	ENSG00000099260	2.22952	11.4826	0.0257795	6.03e-06	0.0275179	0.000322774	NA	2	2	2
DDX41	ENSG00000183258	-2.22871	-1.83202	0.0258335	0.00024294	0.00871668	0.0439652	NA	3	9	13
SLC14A1	ENSG00000141469	-2.22841	-0.282158	0.0258532	0.0152339	0.0949643	1.04e-11	NA	24	33	33
JAM2	ENSG00000154721	2.22838	0.685356	0.0258551	0.00177289	0.00967306	0.0337901	NA	11	15	16
SLC2A4	ENSG00000181856	-2.22261	-0.491512	0.0262421	0.00271182	0.0142714	0.00984635	NA	5	5	5
LINC00342	ENSG00000232931	-2.22143	-2.05363	0.026322	0.000299456	0.015455	0.00721226	NA	6	8	8
ENO3	ENSG00000108515	2.22092	0.18368	0.0263561	0.0190457	0.0798854	5.23e-10	NA	9	14	14
RNF152	ENSG00000176641	2.2207	0.48604	0.0263711	0.00454046	0.0323612	9.43e-05	NA	11	16	17
CABYR	ENSG00000154040	2.21836	0.0908223	0.0265302	0.080828	0.26809	2.55e-33	NA	20	23	25
ISY1	ENSG00000240682	2.21822	9.35292	0.02654	8.18e-06	0.0163356	0.00572754	NA	1	1	1
RAD51B	ENSG00000182185	-2.21759	-8.3648	0.0265826	9.15e-06	0.0455651	3.33e-06	NA	2	3	3
R3HCC1	ENSG00000104679	-2.21576	-0.810902	0.0267083	0.00184244	0.016552	0.00541289	NA	18	24	24
PCMTD1	ENSG00000168300	2.21464	0.358792	0.0267849	0.00503676	0.0472456	2.18e-06	NA	10	12	12
MIR181A1HG	ENSG00000229989	-2.21434	-6.56285	0.0268051	1.31e-05	0.0176522	0.00406426	NA	2	3	3
NCAPD2	ENSG00000010292	-2.21388	-0.449744	0.0268369	0.00336909	0.0200245	0.00219899	NA	5	9	9
CPEB2	ENSG00000137449	-2.21383	-0.647899	0.0268408	0.00281556	0.00854883	0.0460594	NA	29	61	67
GPR75-ASB3	ENSG00000115239	2.21356	0.354196	0.0268592	0.00521484	0.0288781	0.000228352	NA	22	24	26
SLC12A5	ENSG00000124140	-2.21299	-24.3591	0.0268982	9.84e-07	0.0132779	0.0128073	NA	2	3	3
SSH2	ENSG00000141298	2.2126	0.358008	0.0269249	0.00467155	0.0238703	0.000818805	NA	7	7	7
STK32B	ENSG00000152953	-2.21257	-0.39427	0.0269272	0.00481441	0.0112313	0.0221346	NA	27	52	53
GPR27	ENSG00000170837	2.2112	0.377914	0.027022	0.00509269	0.0775507	9.55e-10	NA	5	5	5
PTRF	ENSG00000177469	-2.21034	-0.667326	0.0270814	0.00147716	0.0134833	0.0121282	NA	5	8	8
NAIP	ENSG00000249437	-2.2096	-0.827038	0.0271331	0.00107383	0.0134349	0.0122848	NA	7	19	29
RADIL	ENSG00000157927	2.20953	0.764061	0.0271375	0.00119057	0.0188816	0.00295456	NA	5	5	5
LRRK1	ENSG00000154237	2.20923	18.7246	0.0271589	2.79e-06	0.024885	0.000631704	NA	2	4	4
AC024560.3	ENSG00000214135	2.20874	1.00825	0.0271925	0.000727209	0.0379589	2.28e-05	NA	10	18	21
ZSWIM4	ENSG00000132003	-2.20849	-31.9711	0.02721	1.18e-06	0.00999582	0.0309383	NA	1	3	3
ZNF232	ENSG00000167840	-2.20745	-0.430363	0.0272829	0.00413364	0.0466232	2.55e-06	NA	13	25	25
ICAM1	ENSG00000090339	-2.20652	-6.90569	0.0273477	1.55e-05	0.0438992	5.08e-06	NA	2	2	2
PIP4K2A	ENSG00000150867	2.20546	0.161287	0.027422	0.0225169	0.182857	3.86e-22	NA	28	33	35
C8orf33	ENSG00000182307	-2.20514	-0.23195	0.0274443	0.0175696	0.0909306	2.98e-11	NA	11	13	14
RP5-1100I6.2	ENSG00000230133	-2.20493	-0.283613	0.0274589	0.0106124	0.169483	1.73e-20	NA	19	30	31
TMEM163	ENSG00000152128	-2.20461	-0.392721	0.0274815	0.0048136	0.0446773	4.17e-06	NA	21	27	27
BICD1	ENSG00000151746	-2.20441	-6.13409	0.0274955	1.63e-05	0.0295707	0.000191491	NA	3	4	4
SLC30A7	ENSG00000162695	2.20415	0.27158	0.0275136	0.00860149	0.0602275	8.06e-08	NA	26	31	34
THAP3	ENSG00000041988	-2.20121	-0.573682	0.0277211	0.00181758	0.00928899	0.0375438	NA	4	4	4
ZNF283	ENSG00000167637	2.20005	0.309351	0.0278032	0.00601933	0.0197797	0.00234238	NA	27	38	39
ICAM5	ENSG00000105376	2.19841	18.2055	0.02792	1.08e-05	0.0445221	4.34e-06	NA	1	1	1
CCDC148	ENSG00000153237	2.19644	0.267548	0.0280606	0.0120835	0.0666845	1.55e-08	NA	58	79	81
IDH2	ENSG00000182054	2.19635	0.927552	0.0280669	0.000813235	0.0107191	0.0254185	NA	3	7	7
ZNF428	ENSG00000131116	2.19603	5.76247	0.02809	1.94e-05	0.0161184	0.00606213	NA	1	2	2
BLOC1S3	ENSG00000189114	2.19577	0.523338	0.0281086	0.00233942	0.0268643	0.000381241	NA	7	10	12
ABCE1	ENSG00000164163	2.19547	9.88145	0.02813	5.83e-06	0.0136524	0.0115968	NA	1	3	3
CCDC158	ENSG00000163749	2.19513	0.136573	0.0281544	0.0333789	0.249705	8.33e-31	NA	15	19	20
RP11-3P17.3	ENSG00000234851	-2.19435	-156.222	0.02821	5.52e-08	0.0211142	0.00166068	NA	1	3	3
PASK	ENSG00000115687	2.1929	1.08753	0.0283148	0.000636767	0.0332612	7.51e-05	NA	12	20	22
ZNF785	ENSG00000197162	2.19033	8.06583	0.0285	9.95e-06	0.0186807	0.00311231	NA	1	1	1
HHIP	ENSG00000164161	2.18937	0.290929	0.02857	0.00666907	0.0112563	0.0219858	NA	15	29	32
SERPINF1	ENSG00000132386	2.18823	0.102172	0.0286532	0.066008	0.293214	7.37e-37	NA	47	60	62
KRT8P26	ENSG00000214659	-2.18555	-0.12919	0.0288487	0.0367553	0.155311	9.15e-19	NA	17	25	26
CYB561	ENSG00000008283	-2.18476	-0.047643	0.0289065	0.272466	0.662383	1.79e-111	NA	25	39	41
MC4R	ENSG00000166603	2.18463	0.264473	0.0289156	0.00900883	0.046715	2.49e-06	NA	23	30	32
RAD9A	ENSG00000172613	2.18389	11.823	0.02897	4.93e-06	0.0230935	0.000999004	NA	1	1	1
MYBL1	ENSG00000185697	2.18389	19.0698	0.02897	1.82e-06	0.0273695	0.000335209	NA	1	1	1
TTC23	ENSG00000103852	-2.18389	-0.112748	0.0289707	0.0493247	0.243523	5.66e-30	NA	29	48	48
SBDS	ENSG00000126524	2.18361	0.546296	0.028991	0.00348065	0.0503334	9.95e-07	NA	16	24	26
ZNF646	ENSG00000167395	-2.1812	-0.366062	0.0291689	0.00444635	0.0201541	0.00212668	NA	13	16	18
SNAP25-AS1	ENSG00000227906	2.17922	0.334953	0.0293151	0.00548515	0.0179133	0.00379774	NA	13	19	21
HSD17B13	ENSG00000170509	-2.17767	-0.0909172	0.0294305	0.0710786	0.242388	8.03e-30	NA	43	58	60
INO80E	ENSG00000169592	2.17656	0.152446	0.0295131	0.0275967	0.100958	2.16e-12	NA	29	44	45
RAP1A	ENSG00000116473	2.17597	0.475147	0.0295578	0.00657134	0.0346544	5.27e-05	NA	39	52	53
TUG1	ENSG00000253352	2.17514	6.3846	0.02962	1.37e-05	0.0102035	0.029237	NA	1	1	1
ZNF786	ENSG00000197362	-2.17479	-0.128465	0.0296461	0.0440319	0.176907	2.11e-21	NA	10	13	15
TMX1	ENSG00000139921	-2.1738	-6.26938	0.02972	1.45e-05	0.0218523	0.00137363	NA	1	1	1
KLHL9	ENSG00000198642	2.17181	0.474244	0.0298698	0.00323804	0.0220346	0.00131078	NA	18	26	27
ITGAX	ENSG00000140678	2.16881	0.247597	0.0300972	0.0131591	0.0492659	1.3e-06	NA	15	30	30
ZNF730	ENSG00000183850	2.16822	0.142096	0.0301423	0.0356695	0.255305	1.45e-31	NA	16	38	39
CCDC13-AS1	ENSG00000173811	-2.16704	-0.308434	0.0302316	0.00595363	0.0542568	3.68e-07	NA	4	4	4
FNIP1	ENSG00000217128	2.16378	0.656887	0.030481	0.00225762	0.0202134	0.0020944	NA	4	8	8
FAM196A	ENSG00000188916	2.16289	0.721733	0.0305494	0.00124174	0.0120147	0.0179342	NA	3	4	4
FBXO15	ENSG00000141665	-2.16223	-0.257082	0.0306008	0.01125	0.0722769	3.7e-09	NA	24	27	30
ANO5	ENSG00000171714	2.16038	0.124885	0.0307435	0.0394621	0.137449	1.25e-16	NA	25	39	39
NT5C1A	ENSG00000116981	-2.158	-0.149967	0.0309275	0.031016	0.136716	1.52e-16	NA	47	81	87
CARM1P1	ENSG00000227835	-2.15654	-0.0717875	0.0310414	0.125416	0.337895	1.81e-43	NA	38	59	60
ZNF639	ENSG00000121864	-2.15551	-0.292298	0.0311222	0.00748197	0.0386208	1.93e-05	NA	2	4	5
CNTNAP4	ENSG00000152910	-2.15538	-0.216867	0.0311318	0.0141394	0.0533229	4.66e-07	NA	28	35	35
RP11-192H23.4	ENSG00000258472	2.15362	5.88936	0.03127	1.61e-05	0.00974691	0.0331143	NA	1	1	1
ZSCAN9	ENSG00000137185	-2.15341	-0.39612	0.0312866	0.00594714	0.165404	5.46e-20	NA	11	17	25
FAM129A	ENSG00000135842	2.15152	6.70749	0.0314348	1.17e-05	0.0185353	0.00323178	NA	4	5	5
RBMXL1	ENSG00000213516	2.15021	0.953697	0.0315389	0.000885451	0.00988412	0.0318958	NA	21	28	29
MYCT1	ENSG00000120279	-2.14931	-7.44741	0.03161	1.44e-05	0.0199614	0.00223507	NA	1	1	1
CKMT2	ENSG00000131730	-2.14655	-0.185919	0.0318288	0.0180605	0.107392	3.97e-13	NA	24	27	29
L3MBTL4	ENSG00000154655	-2.14581	-0.351393	0.0318878	0.00527153	0.0199455	0.00224425	NA	13	15	16
RHOB	ENSG00000143878	2.14549	8.59377	0.0319134	8.95e-06	0.0333103	7.41e-05	NA	4	4	4
PDE3A	ENSG00000172572	2.14488	0.211082	0.0319622	0.0186783	0.21957	8.24e-27	NA	22	34	34
TBC1D7	ENSG00000145979	-2.14441	-0.0904213	0.032	0.0641083	0.295131	3.91e-37	NA	47	60	62
SAP18	ENSG00000150459	2.14208	0.343783	0.0321867	0.00471176	0.0449279	3.91e-06	NA	2	2	2
CDS2	ENSG00000101290	2.14133	0.133234	0.0322476	0.0341133	0.153949	1.34e-18	NA	31	42	42
PRKCQ	ENSG00000065675	-2.14122	-5.03953	0.0322561	2.44e-05	0.030888	0.00013704	NA	2	2	2
RWDD3	ENSG00000122481	-2.13935	-0.14439	0.032407	0.025523	0.261544	2.03e-32	NA	36	42	42
ZFP69	ENSG00000187815	-2.13881	-0.12023	0.0324508	0.0436282	0.262163	1.67e-32	NA	67	74	75
FZD3	ENSG00000104290	2.1382	0.292292	0.0325007	0.00676817	0.0299751	0.000172792	NA	32	40	40
ZNF16	ENSG00000170631	2.13765	0.872251	0.032545	0.00109848	0.0340023	6.22e-05	NA	6	54	58
AL021068.1	ENSG00000213062	-2.13645	-0.198174	0.0326427	0.0145829	0.0369576	2.94e-05	NA	76	114	117
ENPP1	ENSG00000197594	-2.1348	-0.272162	0.0327777	0.00831778	0.0484712	1.6e-06	NA	28	39	41
SLC38A6	ENSG00000139974	2.13435	0.149284	0.0328143	0.0310801	0.214344	3.92e-26	NA	25	44	47
GJA1	ENSG00000152661	-2.13257	-61.6084	0.03296	8.48e-08	0.0150813	0.00795565	NA	1	2	2
UTP6	ENSG00000108651	2.12997	0.223295	0.0331744	0.0134375	0.0945168	1.17e-11	NA	18	23	23
CLIP2	ENSG00000106665	2.12913	0.194036	0.0332432	0.0178485	0.101987	1.65e-12	NA	7	13	14
RP11-37B2.1	ENSG00000251136	-2.1283	-0.145001	0.0333125	0.0299901	0.249142	9.93e-31	NA	26	44	47
SELL	ENSG00000188404	-2.12723	-0.224034	0.0334011	0.0112071	0.142327	3.29e-17	NA	19	22	24
RASL11B	ENSG00000128045	2.12705	0.50565	0.0334162	0.00217458	0.0256013	0.000526114	NA	8	9	9
PACS2	ENSG00000179364	-2.12588	-0.670048	0.0335131	0.00155794	0.0125394	0.0155881	NA	13	19	25
GALC	ENSG00000054983	-2.12522	-0.2336	0.0335682	0.00997966	0.0452109	3.64e-06	NA	14	16	19
ACTR3C	ENSG00000106526	-2.1252	-0.432438	0.03357	0.00349515	0.116339	3.69e-14	NA	12	24	28
CHTF8	ENSG00000168802	-2.12448	-15.6142	0.03363	2.82e-06	0.0306283	0.000146381	NA	1	2	2
TNK1	ENSG00000174292	-2.12364	-1.71337	0.0337	0.000243518	0.00942852	0.0361322	NA	1	1	1
MTMR4	ENSG00000108389	-2.12246	-0.52779	0.0337989	0.00222357	0.0137857	0.0111947	NA	2	2	2
SORBS2	ENSG00000154556	-2.12245	-0.296149	0.0337999	0.00760452	0.0564313	2.12e-07	NA	29	42	44
AP3S2	ENSG00000157823	-2.12178	-0.237515	0.0338564	0.0105716	0.0717266	4.27e-09	NA	4	7	7
RPL37A	ENSG00000197756	-2.11944	-0.588113	0.0340535	0.00159591	0.0301419	0.000165624	NA	10	12	12
RP11-238K6.1	ENSG00000253288	2.11906	0.0794503	0.0340851	0.0981554	0.40097	1.36e-53	NA	31	41	43
RP4-756G23.5	ENSG00000235513	2.11742	0.186036	0.0342239	0.0192681	0.0909826	2.94e-11	NA	10	10	11
TRIQK	ENSG00000205133	2.117	26.4724	0.03426	2.59e-06	0.0364492	3.35e-05	NA	1	2	2
DSTNP2	ENSG00000248593	2.11629	0.296131	0.0343201	0.00796669	0.0490099	1.39e-06	NA	27	49	51
ACSF3	ENSG00000176715	2.11515	0.230133	0.034417	0.0263785	0.194532	1.33e-23	NA	26	45	50
LDOC1L	ENSG00000188636	2.11485	0.375331	0.0344428	0.00469243	0.0403187	1.26e-05	NA	12	22	22
PDIA2	ENSG00000185615	-2.1137	-0.692325	0.0345405	0.00244503	0.0478922	1.85e-06	NA	12	31	34
LDB2	ENSG00000169744	-2.1135	-0.670972	0.0345579	0.00174882	0.0404294	1.22e-05	NA	23	35	35
CCDC178	ENSG00000166960	2.11146	0.270714	0.0347327	0.00731839	0.0589453	1.12e-07	NA	10	18	19
RP11-171I2.1	ENSG00000267784	-2.11111	-0.324998	0.0347626	0.00557321	0.0285659	0.000247218	NA	36	47	48
PEX11A	ENSG00000166821	-2.11099	-0.353252	0.034773	0.00514582	0.0426929	6.89e-06	NA	12	16	18
ARMC3	ENSG00000165309	-2.11022	-0.528297	0.0348392	0.00154989	0.0440422	4.9e-06	NA	7	13	14
CCSER2	ENSG00000107771	2.10887	0.692275	0.034956	0.00140941	0.05031	1e-06	NA	11	13	14
SOCS2	ENSG00000120833	-2.10717	-1.29115	0.0351028	0.000340377	0.00930633	0.0373652	NA	10	15	16
YWHAG	ENSG00000170027	2.10591	0.680764	0.0352126	0.00134307	0.0120717	0.0176629	NA	2	2	4
EXOC4	ENSG00000131558	-2.10549	-0.12745	0.0352486	0.0335242	0.229765	3.81e-28	NA	33	35	36
KREMEN1	ENSG00000183762	2.105	0.219696	0.0352914	0.0133092	0.0782552	7.96e-10	NA	27	35	36
GPR179	ENSG00000188888	-2.10427	-0.116437	0.0353548	0.0617736	0.329071	3.95e-42	NA	18	19	24
RP4-794H19.2	ENSG00000234807	-2.10318	-0.199465	0.0354502	0.0143282	0.0653701	2.17e-08	NA	15	16	17
RNF40	ENSG00000103549	-2.10272	-0.14495	0.0354905	0.0260327	0.105578	6.41e-13	NA	13	21	22
CENPBD1	ENSG00000177946	-2.10268	-0.816609	0.035494	0.00120013	0.0974877	5.38e-12	NA	5	20	23
JMY	ENSG00000152409	2.10211	0.309247	0.0355438	0.00554629	0.0463644	2.72e-06	NA	6	7	7
TACC2	ENSG00000138162	-2.10172	-0.289624	0.035578	0.00737275	0.0451148	3.73e-06	NA	36	49	51
RP11-466A19.1	ENSG00000266718	-2.10156	-0.210415	0.0355914	0.0137827	0.179848	9.13e-22	NA	30	42	44
CAT	ENSG00000121691	-2.10123	-0.162362	0.0356206	0.0207882	0.11255	1.01e-13	NA	10	10	10
TFB1M	ENSG00000029639	2.10066	0.109553	0.0356704	0.0437989	0.287632	4.62e-36	NA	5	7	7
KPNA4	ENSG00000186432	-2.10055	-0.0969011	0.0356801	0.0597364	0.183231	3.47e-22	NA	41	49	50
STAM2	ENSG00000115145	2.09988	0.188996	0.0357397	0.0158072	0.10017	2.66e-12	NA	20	25	26
PCDHGA11	ENSG00000253873	2.09942	7.26298	0.03578	8.02e-06	0.0289007	0.00022704	NA	1	1	1
TRMT5	ENSG00000126814	2.09919	38.6849	0.0358	4.48e-07	0.0261167	0.000461281	NA	1	2	2
AL590867.1	ENSG00000213121	-2.09908	-6.82253	0.03581	1.29e-05	0.0105219	0.0268142	NA	1	1	1
SYS1	ENSG00000204070	-2.09799	-0.199465	0.0359059	0.014635	0.0625089	4.51e-08	NA	6	9	10
RP11-143K11.1	ENSG00000260248	-2.09633	-0.236899	0.036053	0.0130053	0.0407118	1.14e-05	NA	43	65	67
ENAH	ENSG00000154380	2.09625	70.5936	0.03606	3.31e-07	0.014811	0.0085416	NA	1	3	3
CPSF7	ENSG00000149532	-2.09602	-17.1236	0.03608	3.28e-06	0.0136482	0.0116096	NA	1	2	2
PLIN4	ENSG00000167676	-2.09472	-0.521552	0.036196	0.00226694	0.0164693	0.005531	NA	4	15	19
ACAA2	ENSG00000167315	2.09404	0.512325	0.0362564	0.00359453	0.0540535	3.87e-07	NA	10	18	19
AC138655.6	ENSG00000236558	2.0931	0.544689	0.0363403	0.00188127	0.012276	0.0167234	NA	14	16	17
CHST1	ENSG00000175264	-2.08849	-0.126053	0.0367538	0.0315385	0.132187	5.21e-16	NA	33	43	43
RPS27L	ENSG00000185088	2.08846	0.230002	0.0367566	0.0119505	0.117365	2.81e-14	NA	19	26	26
LYPD5	ENSG00000159871	-2.08824	-0.060252	0.0367761	0.155993	0.46438	6.74e-65	NA	12	14	14
SLC4A10	ENSG00000144290	2.08698	13.314	0.03689	2.69e-06	0.0191993	0.00272143	NA	1	1	1
CDK6	ENSG00000105810	-2.08598	-0.172469	0.0369806	0.0197657	0.0982955	4.35e-12	NA	3	4	4
CD14	ENSG00000170458	2.08538	0.387839	0.0370344	0.00353858	0.0530684	4.97e-07	NA	5	6	6
RERE	ENSG00000142599	-2.08493	-6.18319	0.0370753	1.57e-05	0.0179255	0.00378572	NA	3	3	3
UGGT1	ENSG00000136731	-2.08466	-18.2093	0.0371	1.28e-06	0.0119072	0.0184583	NA	1	1	1
G6PC3	ENSG00000141349	-2.0843	-1.1942	0.0371329	0.000430436	0.017912	0.00379896	NA	3	3	4
FAM20B	ENSG00000116199	2.08326	0.13684	0.0372277	0.0307534	0.113155	8.62e-14	NA	20	27	27
TRIP11	ENSG00000100815	2.08147	1.10692	0.0373913	0.000502343	0.01104	0.0233068	NA	2	3	3
CNDP1	ENSG00000150656	-2.08073	-0.477281	0.0374586	0.00316407	0.0123175	0.0165392	NA	7	11	11
BDH1	ENSG00000161267	2.08011	1.83197	0.0375158	0.000294984	0.0257969	0.000500488	NA	5	9	9
EFCAB5	ENSG00000176927	2.08004	0.103946	0.0375221	0.0516803	0.174255	4.49e-21	NA	16	17	18
UBE2G1	ENSG00000132388	2.07982	0.328812	0.0375421	0.006603	0.0727453	3.29e-09	NA	16	20	21
TSPAN13	ENSG00000106537	-2.07852	-0.30851	0.0376613	0.00638889	0.0228749	0.00105658	NA	38	51	53
HBA2	ENSG00000188536	-2.07778	-6.02492	0.03773	1.62e-05	0.0137943	0.0111692	NA	1	2	2
PPM1E	ENSG00000175175	2.07484	0.630677	0.0380018	0.00167124	0.0132718	0.0128281	NA	7	11	13
BMF	ENSG00000104081	2.0727	9.05239	0.0382	7.26e-06	0.037518	2.55e-05	NA	1	1	1
RP9	ENSG00000164610	2.07155	0.148462	0.0383074	0.0246962	0.222	3.98e-27	NA	15	21	24
PVALB	ENSG00000100362	-2.0686	-0.0719039	0.0385836	0.0932668	0.268036	2.59e-33	NA	35	60	65
CTD-3099C6.9	ENSG00000269825	2.06812	0.340699	0.0386284	0.0113382	0.086935	8.43e-11	NA	23	38	42
TRIM38	ENSG00000112343	2.068	6.08588	0.03864	1.51e-05	0.0157948	0.00659778	NA	1	1	1
SRMP2	ENSG00000258485	-2.06783	-6.05254	0.0386563	1.4e-05	0.0220018	0.00132188	NA	2	2	2
OSGIN2	ENSG00000164823	2.06702	0.194623	0.0387327	0.014338	0.0681671	1.06e-08	NA	48	66	73
PPP5C	ENSG00000011485	-2.06675	-0.317019	0.0387581	0.00602884	0.0194311	0.00256314	NA	22	27	29
RP4-610C12.4	ENSG00000205611	2.06575	0.222221	0.0388521	0.0197251	0.232549	1.64e-28	NA	15	25	25
IL17RA	ENSG00000177663	-2.06448	-0.136076	0.038972	0.0310845	0.186091	1.52e-22	NA	7	9	9
AGL	ENSG00000162688	2.06435	0.136243	0.0389848	0.0314177	0.2222	3.74e-27	NA	15	20	21
TMEM223	ENSG00000168569	-2.06388	-0.186127	0.0390295	0.0160312	0.112943	9.11e-14	NA	13	34	35
CCND3	ENSG00000112576	-2.0622	-0.553153	0.0391892	0.00195726	0.00880774	0.0428711	NA	18	25	26
PALB2	ENSG00000083093	2.06108	0.508643	0.0392953	0.00272929	0.0118929	0.0185294	NA	6	8	9
R3HDM1	ENSG00000048991	2.05963	17.402	0.0394335	2.34e-06	0.0142247	0.00996863	NA	3	4	5
NAGLU	ENSG00000108784	-2.05729	-0.761557	0.0396587	0.00131456	0.017458	0.00427474	NA	11	18	18
GPR124	ENSG00000020181	2.0554	6.03026	0.03984	1.78e-05	0.0228876	0.00105316	NA	2	2	3
PRICKLE2	ENSG00000163637	-2.05525	-14.7347	0.0398548	2.56e-06	0.00953122	0.0351286	NA	2	3	3
PTPRQ	ENSG00000139304	-2.05505	-0.144966	0.0398744	0.0234321	0.134419	2.84e-16	NA	41	64	68
WDR90	ENSG00000161996	-2.05491	-20.8177	0.0398879	3.19e-06	0.0320343	0.000102451	NA	3	3	4
EFR3A	ENSG00000132294	-2.05491	-0.357699	0.0398879	0.00421169	0.0329358	8.15e-05	NA	8	9	9
METTL15	ENSG00000169519	-2.05273	-0.278689	0.0400984	0.0062485	0.0619151	5.24e-08	NA	5	7	8
AP000476.1	ENSG00000237484	-2.05261	-81.4012	0.04011	1.24e-07	0.0113606	0.0213771	NA	1	3	3
ZDBF2	ENSG00000204186	2.05124	0.321868	0.0402434	0.0054288	0.021394	0.00154536	NA	7	8	8
SLC5A11	ENSG00000158865	-2.05015	-28.9628	0.04035	1.01e-06	0.0224026	0.00119263	NA	1	1	1
PER2	ENSG00000132326	-2.04984	-6.75722	0.04038	1.14e-05	0.00959062	0.0345614	NA	1	1	1
RANBP2	ENSG00000153201	-2.04955	-0.641168	0.0404086	0.00139859	0.0130071	0.0137627	NA	7	10	11
ZNF30	ENSG00000168661	-2.04888	-0.460274	0.0404743	0.00338457	0.0191239	0.00277501	NA	14	21	21
HDAC2	ENSG00000196591	2.04819	0.700477	0.0405419	0.0010056	0.00995109	0.0313182	NA	5	5	5
WSB2	ENSG00000176871	-2.04756	-0.227175	0.0406035	0.0158516	0.0398258	1.42e-05	NA	52	72	73
ATP6V1E1	ENSG00000131100	-2.04617	-6.42099	0.04074	9.8e-06	0.0132826	0.0127913	NA	1	2	2
AC011288.2	ENSG00000229618	-2.04598	-0.369765	0.0407586	0.00419168	0.0440219	4.92e-06	NA	11	14	16
PRIM1	ENSG00000198056	-2.04303	-0.168581	0.0410491	0.0243595	0.218688	1.07e-26	NA	5	8	9
TRAF5	ENSG00000082512	2.04184	0.381639	0.041167	0.00524525	0.0477462	1.92e-06	NA	26	35	37
ATXN2	ENSG00000204842	-2.04151	-0.702128	0.0411998	0.00115023	0.0101287	0.0298381	NA	12	17	19
ENGASE	ENSG00000167280	-2.03988	-0.152229	0.0413619	0.0255017	0.213548	4.97e-26	NA	34	53	55
KDELR1	ENSG00000105438	-2.0397	-27.9006	0.04138	7.92e-07	0.0172669	0.0044927	NA	1	2	2
GPC5	ENSG00000179399	2.03889	0.0917442	0.0414611	0.0612467	0.311074	1.89e-39	NA	18	23	26
ECE1	ENSG00000117298	-2.03786	-0.299653	0.0415642	0.00621242	0.0629221	4.06e-08	NA	44	58	59
PRSS12	ENSG00000164099	2.03292	0.530864	0.0420609	0.00204343	0.0426934	6.89e-06	NA	18	21	22
PRKD1	ENSG00000184304	2.03174	4.40485	0.04218	2.43e-05	0.00996776	0.031176	NA	1	1	1
UNC79	ENSG00000133958	-2.03158	-0.508165	0.0421966	0.00246153	0.0473662	2.11e-06	NA	5	8	8
BLMH	ENSG00000108578	2.0309	0.440391	0.0422648	0.0026884	0.0105054	0.0269341	NA	3	6	8
RP11-515O17.2	ENSG00000263096	-2.03019	-0.367421	0.0423368	0.0053758	0.0315419	0.000116086	NA	29	44	47
PRR13	ENSG00000205352	-2.02987	-19.261	0.0423697	1.72e-06	0.012164	0.0172321	NA	2	2	2
IMPG1	ENSG00000112706	-2.02968	-0.220866	0.042389	0.0109816	0.0899139	3.89e-11	NA	31	55	56
C18orf32	ENSG00000177576	2.02889	12.7036	0.04247	4.13e-06	0.021757	0.00140768	NA	1	2	2
GPR161	ENSG00000143147	2.02873	0.150189	0.0424862	0.0204599	0.17754	1.76e-21	NA	46	66	70
CAPN2	ENSG00000162909	-2.02865	-0.698802	0.0424936	0.0012707	0.0103881	0.0278057	NA	6	22	22
PPP1R37	ENSG00000104866	2.02857	4.7413	0.0425018	2.29e-05	0.0154443	0.00723258	NA	2	2	2
L3MBTL2	ENSG00000100395	2.02708	0.509246	0.0426541	0.0020146	0.0191422	0.00276187	NA	4	4	4
RAB2A	ENSG00000104388	2.02687	0.295247	0.0426757	0.0058577	0.0387789	1.86e-05	NA	15	21	22
CPD	ENSG00000108582	2.02585	0.311938	0.0427804	0.00530344	0.0253304	0.00056378	NA	10	20	20
MYL12A	ENSG00000101608	2.02566	7.945	0.0428	9.34e-06	0.0197246	0.00237594	NA	1	2	2
WNT16	ENSG00000002745	-2.02272	-0.600854	0.0431022	0.00185443	0.0350195	4.81e-05	NA	8	11	11
TFPI	ENSG00000003436	-2.02227	-0.583876	0.0431484	0.00184983	0.0202372	0.00208156	NA	19	20	21
RNF149	ENSG00000163162	-2.02071	-0.100116	0.0433102	0.0478003	0.194916	1.19e-23	NA	19	22	22
NA	ENSG00000259030	2.02018	0.097168	0.0433644	0.0548659	0.194867	1.21e-23	NA	60	62	62
ARAP2	ENSG00000047365	2.01979	0.428748	0.0434054	0.00299415	0.0187526	0.00305493	NA	20	24	24
CPNE3	ENSG00000085719	-2.01893	-0.254044	0.0434949	0.00816586	0.0420215	8.17e-06	NA	23	29	30
RP11-617F23.1	ENSG00000259291	2.01732	0.65882	0.0436622	0.00168108	0.0147838	0.00860298	NA	12	17	17
TMEM175	ENSG00000127419	2.01477	1.06166	0.0439284	0.000692884	0.0650649	2.35e-08	NA	7	21	25
LRGUK	ENSG00000155530	2.01455	0.102606	0.0439516	0.0616167	0.251227	5.19e-31	NA	51	67	70
CCT6B	ENSG00000132141	-2.0145	-0.130892	0.0439573	0.0287367	0.239704	1.84e-29	NA	7	11	11
LUC7L	ENSG00000007392	-2.01229	-1.3252	0.0441891	0.000286117	0.0123282	0.0164922	NA	8	22	24
C12orf23	ENSG00000151135	-2.0121	-0.470265	0.0442094	0.00216483	0.0143056	0.00975811	NA	5	6	6
KDELR2	ENSG00000136240	-2.01081	-0.304812	0.0443455	0.00671162	0.0274355	0.000329623	NA	10	16	19
NOP56	ENSG00000101361	2.01023	0.135363	0.0444072	0.0309103	0.252392	3.61e-31	NA	9	12	12
2003-03-01	ENSG00000173926	2.00939	0.388921	0.0444962	0.00343572	0.0108727	0.0243839	NA	23	28	29
TRPA1	ENSG00000104321	2.00933	0.532697	0.044502	0.00179717	0.0248355	0.000639739	NA	7	8	9
MDM4	ENSG00000198625	2.00855	0.281409	0.0445851	0.00591306	0.0132112	0.0130359	NA	26	47	52
NCOA6	ENSG00000198646	-2.00814	-0.76726	0.0446286	0.000823385	0.0296281	0.000188716	NA	6	9	10
H2AFZ	ENSG00000164032	2.00713	7.54345	0.0447354	7.79e-06	0.0472438	2.18e-06	NA	2	2	3
WEE2-AS1	ENSG00000228775	-2.00637	-0.0581949	0.0448167	0.142359	0.406248	1.73e-54	NA	16	22	25
PDE8B	ENSG00000113231	-2.00617	-0.112239	0.0448377	0.0411495	0.180541	7.49e-22	NA	25	33	35
PAFAH2	ENSG00000158006	2.00602	0.30313	0.0448541	0.00549489	0.0927378	1.86e-11	NA	11	18	18
TMBIM4	ENSG00000155957	-2.00368	-0.062749	0.0451042	0.124702	0.434723	1.87e-59	NA	27	36	36
DNALI1	ENSG00000163879	2.0024	0.127663	0.0452417	0.0310704	0.126823	2.22e-15	NA	38	45	46
RP11-383H13.1	ENSG00000235531	-2.00051	-0.380544	0.0454457	0.00334446	0.0342005	5.92e-05	NA	10	11	11
GEMIN6	ENSG00000152147	-2.00043	-2.27456	0.0454543	0.000102422	0.00873343	0.0437618	NA	2	2	2
RP11-173A16.2	ENSG00000266900	-2	-9.26468	0.0455	7.39e-06	0.0144548	0.00938146	NA	1	1	1
ZBED6CL	ENSG00000188707	1.99988	0.150236	0.0455132	0.0235059	0.124817	3.81e-15	NA	6	9	9
VILL	ENSG00000136059	-1.99939	-0.072616	0.0455665	0.0831187	0.393559	2.38e-52	NA	13	22	25
ATP11A	ENSG00000068650	-1.99922	-0.363999	0.045585	0.00695633	0.0491555	1.34e-06	NA	9	9	9
POLR2L	ENSG00000177700	-1.99892	-0.15938	0.0456171	0.0263135	0.117685	2.58e-14	NA	10	11	13
AC007970.1	ENSG00000234281	-1.9976	-1.25886	0.0457602	0.000456466	0.0104095	0.0276448	NA	4	5	7
AC006978.6	ENSG00000235859	-1.99706	-6.82604	0.0458185	1.43e-05	0.0351055	4.7e-05	NA	2	2	2
TRIOBP	ENSG00000100106	-1.99696	-0.127841	0.0458292	0.0308298	0.138582	9.16e-17	NA	34	42	45
FRG1	ENSG00000109536	-1.99539	-5.78882	0.046	3.57e-05	0.0432922	5.92e-06	NA	1	15	15
EXTL2	ENSG00000162694	1.99384	4.82062	0.04617	2.07e-05	0.00997683	0.031099	NA	1	1	1
NTN4	ENSG00000074527	1.9929	0.108993	0.0462722	0.0375198	0.206263	4.29e-25	NA	46	56	57
RP11-705C15.3	ENSG00000257027	1.99219	1.26612	0.0463497	0.000414263	0.00828257	0.0495991	NA	4	6	7
RBBP9	ENSG00000089050	-1.99184	-0.23229	0.0463881	0.00896744	0.0691705	8.21e-09	NA	31	35	35
KMT2E	ENSG00000005483	1.99178	5.14905	0.046395	1.9e-05	0.0251728	0.000586932	NA	2	2	2
NAGS	ENSG00000161653	1.99058	0.282941	0.0465274	0.00747432	0.0532502	4.75e-07	NA	15	20	21
KLHL5	ENSG00000109790	-1.99021	-7.63305	0.0465677	1.24e-05	0.0402681	1.27e-05	NA	3	3	3
GRIP1	ENSG00000155974	-1.98918	-0.481976	0.0466815	0.00220724	0.0152949	0.00752161	NA	4	4	4
PCBD1	ENSG00000166228	1.98903	0.176922	0.0466975	0.0151222	0.0672019	1.36e-08	NA	16	24	25
EPS8L2	ENSG00000177106	1.98879	0.163055	0.046724	0.027356	0.17727	1.9e-21	NA	14	30	35
LIMS1	ENSG00000169756	-1.98871	-0.398773	0.0467333	0.00344067	0.0361069	3.65e-05	NA	13	25	27
PCDHAC1	ENSG00000248383	1.98863	11.1029	0.0467417	4.36e-06	0.0233719	0.000930243	NA	2	3	3
MTMR7	ENSG00000003987	-1.9877	-0.0783265	0.0468454	0.101885	0.481327	3.82e-68	NA	13	19	21
NEFL	ENSG00000104725	-1.98488	-0.307583	0.0471582	0.00480199	0.0232251	0.000965877	NA	12	14	14
TBC1D2	ENSG00000095383	1.98311	0.106268	0.0473555	0.0448668	0.186825	1.23e-22	NA	28	31	32
PGS1	ENSG00000087157	-1.98299	-0.17873	0.0473684	0.016841	0.089646	4.17e-11	NA	14	18	18
FOXP4	ENSG00000137166	-1.98276	-0.588135	0.0473938	0.00166328	0.0270773	0.00036111	NA	26	41	46
EPN2	ENSG00000072134	-1.98244	-12.2076	0.04743	7.37e-06	0.0247416	0.00065527	NA	1	2	2
KRI1	ENSG00000129347	1.98181	0.169413	0.0475005	0.0214796	0.363065	2.17e-47	NA	36	54	55
AP001442.2	ENSG00000233783	1.98146	96.2783	0.0475398	5.28e-08	0.0193964	0.00258621	NA	2	3	3
AC007390.5	ENSG00000218739	1.98145	0.206257	0.0475406	0.010836	0.0746714	2e-09	NA	20	26	28
ENPEP	ENSG00000138792	-1.98093	-0.846241	0.0475997	0.000882505	0.0355412	4.21e-05	NA	13	23	23
FADD	ENSG00000168040	1.9809	0.266215	0.047603	0.00767998	0.0319649	0.000104271	NA	10	12	12
PLIN3	ENSG00000105355	-1.98071	-0.864022	0.0476236	0.00104374	0.0893932	4.45e-11	NA	17	28	30
RGS9	ENSG00000108370	1.98059	0.721722	0.0476369	0.0011012	0.0145988	0.00903218	NA	10	15	16
C10orf25	ENSG00000165511	1.98059	0.54912	0.0476373	0.00163773	0.0175341	0.00419095	NA	10	10	10
SPOCK1	ENSG00000152377	-1.97901	-0.515815	0.0478147	0.00238363	0.0142303	0.0099538	NA	26	37	37
PPP3R1	ENSG00000221823	1.97801	5.5119	0.0479272	1.98e-05	0.010466	0.0272236	NA	2	2	2
ZFYVE21	ENSG00000100711	1.97599	14.3257	0.0481557	4.89e-06	0.0101832	0.0293989	NA	2	2	2
ARHGAP9	ENSG00000123329	1.97589	0.693801	0.0481674	0.00161574	0.0154677	0.00718829	NA	24	41	44
ZNF629	ENSG00000102870	1.97454	20.3745	0.04832	1.45e-06	0.0445733	4.28e-06	NA	1	2	2
INTS2	ENSG00000108506	1.97384	10.2849	0.0484	5.05e-06	0.0161011	0.00608949	NA	1	1	1
BCL2L15	ENSG00000188761	-1.97358	-6.78876	0.04843	8.5e-06	0.0130514	0.0136013	NA	1	2	2
PROX1-AS1	ENSG00000230461	-1.97311	-0.359843	0.0484832	0.00409877	0.0133923	0.0124242	NA	9	12	12
RP11-690I21.2	ENSG00000261096	-1.97243	-11.4588	0.04856	6.36e-06	0.0389719	1.77e-05	NA	1	1	1
C10orf112	ENSG00000204740	-1.97202	-0.150334	0.0486079	0.0221057	0.187184	1.11e-22	NA	17	21	21
NUP50	ENSG00000093000	1.97145	0.163592	0.0486727	0.0193349	0.0763994	1.28e-09	NA	31	49	52
GOLGA8B	ENSG00000215252	1.9708	0.353443	0.0487464	0.00298118	0.210944	1.08e-25	NA	14	31	33
DPF1	ENSG00000011332	1.97051	7.49394	0.0487804	1.19e-05	0.0165561	0.00540709	NA	2	2	2
PSMA7	ENSG00000101182	-1.96938	-106.381	0.04891	4.72e-08	0.0141441	0.0101829	NA	1	4	5
FEM1C	ENSG00000145780	1.96859	8.49589	0.049	1e-05	0.0224656	0.00117353	NA	1	1	1
REPIN1	ENSG00000214022	-1.96825	-0.0849785	0.0490395	0.0690566	0.302408	3.48e-38	NA	12	17	17
LAMC3	ENSG00000050555	-1.96819	-0.160628	0.0490462	0.0217246	0.085175	1.33e-10	NA	21	24	24
UNC5D	ENSG00000156687	-1.96794	-0.258845	0.0490754	0.00674836	0.0296955	0.000185513	NA	9	10	10
NSUN6	ENSG00000241058	-1.96779	-0.146782	0.0490916	0.0240483	0.089807	4e-11	NA	21	27	28
ACD	ENSG00000102977	-1.96737	-162.13	0.04914	2.17e-08	0.0236537	0.000865491	NA	1	3	3
ARAP3	ENSG00000120318	-1.96724	-0.336886	0.0491551	0.00460363	0.0121688	0.01721	NA	7	8	8
PTAR1	ENSG00000188647	1.96262	5.35461	0.04969	1.63e-05	0.0137285	0.0113656	NA	1	1	1
AMZ1	ENSG00000174945	1.9615	0.17289	0.049821	0.0170429	0.115535	4.57e-14	NA	10	11	11
AC034220.3	ENSG00000233006	1.96018	0.281023	0.0499743	0.00630646	0.0390516	1.73e-05	NA	17	19	19
MTMR2	ENSG00000087053	-1.95789	-0.709741	0.0502429	0.00117949	0.0114309	0.0209764	NA	8	10	10
CENPN	ENSG00000166451	-1.95748	-8.25633	0.0502914	9.46e-06	0.0188844	0.00295243	NA	2	2	2
TACC3	ENSG00000013810	-1.95731	-0.43553	0.0503114	0.00248856	0.0839154	1.84e-10	NA	5	13	15
NOL3	ENSG00000140939	1.95604	1.55256	0.0504599	0.000263933	0.0198412	0.00230547	NA	9	16	17
CCDC176	ENSG00000119636	1.95473	0.231877	0.0506154	0.00853982	0.0311142	0.000129392	NA	20	25	26
RP11-434B12.1	ENSG00000260837	1.95317	5.0842	0.0508	1.95e-05	0.0215644	0.00147909	NA	1	1	1
ENDOD1	ENSG00000149218	-1.95127	-0.307909	0.0510251	0.00445656	0.0193336	0.00262853	NA	14	18	18
NUP54	ENSG00000138750	-1.95041	-0.328328	0.051127	0.00389343	0.0157152	0.00673671	NA	15	21	23
RP11-512M8.3	ENSG00000256304	1.94969	0.827247	0.0512129	0.000793337	0.0109019	0.0241925	NA	8	18	19
TSPAN4	ENSG00000214063	-1.94907	-0.880443	0.0512876	0.00100966	0.0127392	0.0147794	NA	9	15	15
ALKBH6	ENSG00000239382	1.94896	15.0468	0.0513	5.82e-06	0.0324218	9.29e-05	NA	1	1	1
DUSP3	ENSG00000108861	1.94803	0.185963	0.0514108	0.0146322	0.0711425	4.96e-09	NA	8	14	14
GSN	ENSG00000148180	-1.94801	-0.247833	0.0514133	0.00822564	0.0348865	4.97e-05	NA	22	32	33
CHCHD2	ENSG00000106153	-1.94772	-0.0785953	0.0514483	0.0720622	0.337533	2.05e-43	NA	27	46	49
ADHFE1	ENSG00000147576	1.94748	0.103866	0.0514768	0.0433599	0.162034	1.4e-19	NA	20	25	26
DCLRE1B	ENSG00000118655	1.94627	0.230769	0.0516219	0.00827284	0.0238499	0.000823093	NA	19	29	31
PLAG1	ENSG00000181690	1.94604	5.02846	0.05165	1.95e-05	0.0140304	0.0104935	NA	1	1	1
EDN1	ENSG00000078401	1.94597	0.574047	0.0516589	0.0020336	0.0172518	0.00451038	NA	20	32	32
TAS2R5	ENSG00000127366	1.94406	0.0998004	0.0518879	0.0452149	0.192953	2.1e-23	NA	15	29	32
CEND1	ENSG00000184524	-1.94405	-9.93869	0.05189	6.33e-06	0.0384626	2.01e-05	NA	1	1	2
SLC27A2	ENSG00000140284	-1.94324	-0.212495	0.0519875	0.0102402	0.0457793	3.16e-06	NA	8	10	13
EAPP	ENSG00000129518	1.94302	0.210738	0.052014	0.0106732	0.0833486	2.14e-10	NA	7	10	10
ABCA5	ENSG00000154265	-1.94199	-0.154391	0.0521384	0.0223463	0.0833954	2.11e-10	NA	19	29	30
ASPHD2	ENSG00000128203	-1.94008	-10.9793	0.05237	2.53e-06	0.022608	0.00113143	NA	1	1	1
PCDHGB4	ENSG00000253953	1.9397	0.892955	0.052416	0.00081224	0.0201301	0.00213985	NA	7	9	9
PARK7	ENSG00000116288	-1.93926	-6.83673	0.05247	1.18e-05	0.051578	7.26e-07	NA	1	1	1
EXOC6B	ENSG00000144036	1.93737	0.335712	0.0527005	0.00429136	0.042391	7.44e-06	NA	9	13	13
RP11-10N23.2	ENSG00000253854	-1.93698	-6.61846	0.0527475	1.18e-05	0.0140125	0.0105433	NA	3	3	3
PSIP1	ENSG00000164985	1.93614	22.8424	0.05285	1.74e-06	0.0127559	0.014714	NA	1	2	2
TMEM167B	ENSG00000215717	1.93587	0.541802	0.0528842	0.00557245	0.0599073	8.74e-08	NA	2	4	4
RBM4B	ENSG00000173914	1.93531	0.40933	0.0529521	0.00289882	0.00983086	0.0323631	NA	2	3	3
WDR75	ENSG00000115368	-1.93424	-0.677286	0.0530836	0.00128421	0.0126185	0.0152625	NA	7	16	16
MT3	ENSG00000087250	-1.93111	-6.51989	0.05347	1.25e-05	0.00973452	0.0332266	NA	1	1	1
PSEN1	ENSG00000080815	-1.93104	-0.384256	0.0534779	0.00310813	0.0118816	0.0185854	NA	16	20	20
PLEKHA3	ENSG00000116095	-1.93101	-9.90383	0.0534822	5.7e-06	0.0229016	0.00104936	NA	2	2	2
AARSD1	ENSG00000266967	-1.92989	-5.0924	0.05362	1.56e-05	0.0145126	0.00923981	NA	1	1	1
ABHD15	ENSG00000168792	-1.92893	-0.276059	0.05374	0.00705415	0.0248193	0.000642397	NA	15	20	21
ZBTB21	ENSG00000173276	1.92847	0.490609	0.0537962	0.00228017	0.0254129	0.000552021	NA	8	13	14
BAMBI	ENSG00000095739	-1.92731	-7.11202	0.0539412	8.68e-06	0.013057	0.0135811	NA	2	2	2
PLN	ENSG00000198523	1.92678	10.5133	0.0540074	3.69e-06	0.0123825	0.0162545	NA	3	4	4
DCLRE1A	ENSG00000198924	1.92578	0.231493	0.0541315	0.00818686	0.0828468	2.43e-10	NA	17	28	30
RAB26	ENSG00000167964	1.92476	13.9157	0.05426	4.13e-06	0.0150297	0.00806417	NA	1	2	2
TUBGCP5	ENSG00000153575	1.92312	0.536842	0.0544654	0.00171874	0.0312565	0.000124802	NA	10	20	26
GATSL3	ENSG00000239282	1.92205	0.414759	0.0545996	0.00357602	0.0389906	1.76e-05	NA	4	7	8
CD46	ENSG00000117335	-1.92001	-0.0700401	0.0548563	0.0884286	0.37458	3.1e-49	NA	11	11	11
CD53	ENSG00000143119	-1.91728	-0.137974	0.0552023	0.0300568	0.196649	7.18e-24	NA	10	13	14
PLEKHF2	ENSG00000175895	1.91655	0.603271	0.0552946	0.00123449	0.00893732	0.0413632	NA	3	3	3
SLC22A5	ENSG00000197375	1.91639	0.727716	0.0553152	0.000710707	0.0135733	0.0118424	NA	6	7	7
ARHGAP11A	ENSG00000198826	1.91599	0.301228	0.055366	0.0101981	0.0971755	5.84e-12	NA	39	49	51
SCAND3P1	ENSG00000232795	-1.91594	-10.1231	0.0553723	6.7e-06	0.0187238	0.0030778	NA	2	2	2
SLC24A2	ENSG00000155886	1.91578	4.61099	0.0553926	2.14e-05	0.0208142	0.00179397	NA	3	3	3
PRADC1	ENSG00000135617	-1.9154	-4.78537	0.0554421	2.11e-05	0.023404	0.000922632	NA	3	3	3
SSR3	ENSG00000114850	-1.91442	-0.771755	0.0555671	0.000950894	0.010099	0.0300803	NA	4	6	6
POLA2	ENSG00000014138	1.91437	0.353466	0.0555729	0.00728632	0.0290723	0.000217352	NA	27	48	51
OSER1	ENSG00000132823	-1.91413	-0.912406	0.055604	0.000529952	0.0242756	0.00073817	NA	3	3	4
LRRC23	ENSG00000010626	1.91296	0.0697424	0.0557526	0.127539	0.422223	3.04e-57	NA	14	19	21
ZEB2-AS1	ENSG00000238057	-1.91242	-5.58967	0.0558226	1.41e-05	0.0129149	0.0141041	NA	2	2	2
KANSL1	ENSG00000120071	-1.9116	-0.342926	0.0559279	0.00370752	0.627717	1.29e-101	NA	7	9	44
XKR9	ENSG00000221947	1.91155	0.0518921	0.0559341	0.165833	0.510343	5.87e-74	NA	112	116	118
SLC37A2	ENSG00000134955	-1.91074	-0.777484	0.0560377	0.00146927	0.0115614	0.0202534	NA	10	13	13
ALKBH2	ENSG00000189046	-1.90987	-12.2894	0.05615	3.23e-06	0.0251398	0.000591895	NA	1	2	2
GLT8D2	ENSG00000120820	1.9089	0.159816	0.0562748	0.0170682	0.16761	2.93e-20	NA	35	41	43
KLLN	ENSG00000227268	1.90552	0.462516	0.0567119	0.00208755	0.013752	0.011295	NA	17	29	29
MAP4K4	ENSG00000071054	1.90313	0.325068	0.0570234	0.00391611	0.0151671	0.00777823	NA	4	5	6
FAM160A1	ENSG00000164142	1.90135	0.199753	0.0572556	0.0109801	0.0458375	3.11e-06	NA	6	8	8
SHISA7	ENSG00000187902	-1.90133	-8.33739	0.0572588	1.54e-05	0.00924521	0.0379984	NA	2	2	2
GCH1	ENSG00000131979	1.90023	1.54357	0.0574026	0.001062	0.0465372	2.6e-06	NA	8	11	13
ZFAND2B	ENSG00000158552	-1.89972	-8.12679	0.05747	6.04e-06	0.0118155	0.0189175	NA	1	1	1
NA	ENSG00000260124	1.89969	0.432384	0.0574742	0.00290126	0.0154522	0.00721749	NA	7	9	9
GRIK1	ENSG00000171189	-1.89935	-30.6412	0.0575179	6.26e-07	0.0150178	0.00808945	NA	2	3	3
GPNMB	ENSG00000136235	-1.89833	-0.0474448	0.057652	0.18242	0.523362	1.12e-76	NA	31	38	39
COG7	ENSG00000168434	-1.8978	-0.332334	0.0577231	0.00413013	0.023709	0.000853313	NA	9	12	14
METTL21C	ENSG00000139780	-1.89602	-0.0662438	0.0579573	0.106337	0.398506	3.54e-53	NA	21	23	24
RPS9	ENSG00000170889	-1.89593	-0.113106	0.0579694	0.0554657	0.262629	1.44e-32	NA	43	61	66
PIGM	ENSG00000143315	-1.89578	-5.63799	0.0579887	3.14e-05	0.0145393	0.00917487	NA	3	4	4
PGBD2	ENSG00000185220	-1.89577	-20.4555	0.05799	2.97e-06	0.0153771	0.00736104	NA	1	2	2
FAM227A	ENSG00000184949	-1.89565	-0.0927134	0.058007	0.0535382	0.2011	1.96e-24	NA	22	24	25
TP53	ENSG00000141510	-1.89381	-5.41264	0.0582507	1.5e-05	0.0206538	0.00186965	NA	2	3	4
PTPN4	ENSG00000088179	1.89319	7.58433	0.0583321	9.48e-06	0.0431541	6.13e-06	NA	2	4	4
HIST1H2BC	ENSG00000180596	-1.89209	-0.22273	0.0584792	0.00896927	0.0621478	4.94e-08	NA	29	31	35
SPRED2	ENSG00000198369	-1.89148	-10.0298	0.05856	8.63e-06	0.0593101	1.02e-07	NA	1	1	2
STARD7	ENSG00000084090	-1.89111	-33.0694	0.05861	6.05e-07	0.00917249	0.0387664	NA	1	3	3
ARL15	ENSG00000185305	1.8909	5.35493	0.0586383	1.5e-05	0.0256824	0.000515337	NA	2	2	2
SNRPN	ENSG00000128739	1.89041	0.222151	0.0587026	0.00935043	0.0413337	9.72e-06	NA	39	53	58
DLGAP1-AS3	ENSG00000263724	1.88958	0.265751	0.0588146	0.00832452	0.0720242	3.95e-09	NA	7	9	9
CSAD	ENSG00000139631	-1.88808	-0.720855	0.0590148	0.000985776	0.0114299	0.020982	NA	11	16	17
SCLT1	ENSG00000151466	1.8879	18.6447	0.0590399	2.95e-06	0.0240956	0.000772947	NA	2	2	2
DFNA5	ENSG00000105928	1.88778	0.111338	0.059055	0.0340823	0.212624	6.54e-26	NA	12	15	15
NFX1	ENSG00000086102	1.88691	0.184177	0.0591724	0.0154006	0.103173	1.21e-12	NA	22	37	38
TRAPPC12	ENSG00000171853	-1.88671	-0.151874	0.0591988	0.023746	0.115932	4.11e-14	NA	44	66	72
TMEM51	ENSG00000171729	1.88578	0.566714	0.0593247	0.00145023	0.0136212	0.0116931	NA	7	9	9
ARHGAP25	ENSG00000163219	1.88576	0.0765098	0.0593274	0.0795674	0.331915	1.47e-42	NA	24	28	29
CCNYL2	ENSG00000182632	1.88557	0.0996987	0.0593536	0.0473513	0.222113	3.84e-27	NA	12	21	23
REEP5	ENSG00000129625	-1.88531	-0.239505	0.0593877	0.00804754	0.0573351	1.68e-07	NA	11	16	17
SFXN3	ENSG00000107819	1.88334	0.301788	0.059655	0.00671121	0.112587	1e-13	NA	5	8	9
LAMTOR4	ENSG00000188186	1.88308	13.2081	0.05969	2.41e-06	0.0155696	0.0069987	NA	1	1	1
RP9P	ENSG00000205763	-1.8828	-0.0782221	0.059728	0.0698029	0.324844	1.71e-41	NA	7	10	10
CA3	ENSG00000164879	1.88227	0.155105	0.0597992	0.0198455	0.0766843	1.19e-09	NA	5	7	8
PARPBP	ENSG00000185480	-1.88216	-0.219995	0.0598138	0.0104685	0.0422803	7.65e-06	NA	19	23	24
POMT1	ENSG00000130714	-1.882	-0.148148	0.0598365	0.0203361	0.094788	1.09e-11	NA	22	33	35
CST3	ENSG00000101439	1.8814	0.14952	0.0599174	0.0188333	0.0845685	1.56e-10	NA	30	46	47
RP11-732M18.3	ENSG00000236537	1.88101	0.388017	0.0599712	0.00352073	0.0131976	0.0130833	NA	9	12	12
COQ5	ENSG00000110871	1.88054	0.102688	0.0600351	0.0391377	0.198529	4.15e-24	NA	34	44	49
SCG3	ENSG00000104112	-1.88026	-0.292489	0.0600727	0.00637625	0.0256558	0.000518842	NA	16	21	22
KIAA2013	ENSG00000116685	-1.87813	-0.298286	0.060363	0.00510981	0.0335372	7e-05	NA	11	16	16
PPP2R2D	ENSG00000175470	-1.87776	-0.398454	0.0604135	0.0026765	0.106483	5.05e-13	NA	17	23	29
MLEC	ENSG00000110917	1.8775	0.347839	0.0604497	0.00478413	0.0356958	4.05e-05	NA	29	54	58
GFPT2	ENSG00000131459	-1.87494	-0.553201	0.0608011	0.00429024	0.0664264	1.66e-08	NA	12	19	21
TOP1MT	ENSG00000184428	-1.87463	-0.116977	0.0608432	0.0356908	0.177585	1.74e-21	NA	16	23	23
SCYL3	ENSG00000000457	1.87451	0.323352	0.0608607	0.00431323	0.0185774	0.00319675	NA	7	8	8
FOXRED1	ENSG00000110074	-1.87446	-0.0748259	0.0608671	0.0761973	0.282291	2.64e-35	NA	23	29	33
ZNF836	ENSG00000196267	1.8743	0.320994	0.0608885	0.0061026	0.0362371	3.53e-05	NA	18	32	34
KLHL11	ENSG00000178502	-1.87344	-0.483401	0.0610076	0.00397141	0.0364669	3.33e-05	NA	36	63	69
PRDM8	ENSG00000152784	-1.8734	-0.736967	0.0610128	0.00106674	0.0206379	0.00187733	NA	3	10	11
RUNX2	ENSG00000124813	1.8729	0.298993	0.0610819	0.00607974	0.0485135	1.58e-06	NA	29	48	51
NRG1-IT1	ENSG00000253974	-1.87267	-0.15204	0.0611136	0.018729	0.108593	2.89e-13	NA	10	14	14
ZYX	ENSG00000159840	-1.87243	-1.48611	0.0611476	0.000262202	0.00848062	0.04694	NA	6	19	22
PLK1	ENSG00000166851	1.8724	18.0418	0.061151	1.76e-06	0.0252527	0.000575065	NA	3	4	4
C3orf52	ENSG00000114529	-1.87234	-0.109848	0.0611595	0.0386466	0.142004	3.59e-17	NA	26	26	27
PEX10	ENSG00000157911	-1.87117	-0.476869	0.0613215	0.0028498	0.0231954	0.000973271	NA	13	19	19
RFC4	ENSG00000163918	-1.87008	-0.466315	0.061473	0.00160911	0.093732	1.44e-11	NA	4	6	7
MT1G	ENSG00000125144	1.87003	8.85928	0.06148	7.37e-06	0.0130755	0.0135145	NA	1	1	1
SLC35E1	ENSG00000127526	1.86958	1.44106	0.0615416	0.000331865	0.0120971	0.017543	NA	6	10	10
GDF7	ENSG00000143869	-1.86882	-0.264678	0.0616474	0.0157616	0.101974	1.66e-12	NA	70	96	100
FAM96A	ENSG00000166797	-1.86565	-0.839913	0.0620908	0.000613688	0.00857758	0.0456934	NA	5	8	10
TEX9	ENSG00000151575	-1.86552	-0.264463	0.0621079	0.011738	0.0283314	0.000262413	NA	19	29	29
RSBN1L-AS1	ENSG00000214293	1.86551	0.102521	0.0621096	0.0425402	0.264144	8.93e-33	NA	10	14	14
ATG13	ENSG00000175224	1.86494	11.3101	0.06219	3.7e-06	0.0187514	0.00305589	NA	1	1	1
FOLH1	ENSG00000086205	1.86462	0.301584	0.0622351	0.00508632	0.0551331	2.94e-07	NA	8	11	11
HSD17B7	ENSG00000132196	1.86429	0.632074	0.0622814	0.00144384	0.0402776	1.27e-05	NA	9	11	11
HPS3	ENSG00000163755	1.86363	0.583013	0.0623733	0.00120409	0.0674538	1.27e-08	NA	6	7	7
CROCCP3	ENSG00000080947	-1.86308	-0.395172	0.0624512	0.00419885	0.0421055	8e-06	NA	18	34	40
ILF3	ENSG00000129351	-1.86287	-10.481	0.06248	5.27e-06	0.0191923	0.00272632	NA	1	2	2
NA	ENSG00000248044	1.86245	0.0509301	0.0625394	0.161921	0.598198	6.46e-94	NA	48	69	72
C2orf27A	ENSG00000197927	-1.86216	-11.8171	0.06258	3.88e-06	0.027422	0.000330759	NA	1	2	2
HMHA1	ENSG00000180448	1.85988	0.367364	0.0629028	0.00406886	0.0453916	3.48e-06	NA	13	31	35
MGAM	ENSG00000257335	1.85928	0.107585	0.0629872	0.0320896	0.20025	2.51e-24	NA	31	41	48
RP11-209D14.2	ENSG00000261033	-1.85675	-0.187027	0.0633462	0.0127921	0.151293	2.79e-18	NA	8	13	15
DEF8	ENSG00000140995	1.85675	0.177892	0.0633463	0.0152235	0.0812172	3.71e-10	NA	15	24	26
SNED1	ENSG00000162804	-1.85601	-0.258822	0.0634524	0.00680982	0.0287016	0.000238833	NA	15	25	26
DEPDC1B	ENSG00000035499	-1.85557	-0.438042	0.0635153	0.00132587	0.0104226	0.0275466	NA	17	17	18
ARHGAP28	ENSG00000088756	-1.85522	-0.0760643	0.0635655	0.0690747	0.324796	1.74e-41	NA	41	51	52
DHX33	ENSG00000005100	-1.85508	-8.3994	0.0635853	5.01e-06	0.0241949	0.000753559	NA	4	6	6
ZNF714	ENSG00000160352	1.85337	0.202362	0.0638299	0.0107719	0.0821214	2.93e-10	NA	9	12	14
NACA	ENSG00000196531	1.85295	5.17961	0.06389	1.59e-05	0.013926	0.0107869	NA	1	1	1
KLHL7-AS1	ENSG00000230658	1.85285	0.0468908	0.0639042	0.190471	0.690145	3.96e-120	NA	26	35	38
YWHAZ	ENSG00000164924	-1.85238	-1.74429	0.0639713	0.000360716	0.0110944	0.022967	NA	10	22	22
TMEM100	ENSG00000166292	1.85086	0.558071	0.0641899	0.00138974	0.0130664	0.0135473	NA	17	43	44
RFX1	ENSG00000132005	-1.8508	-6.25141	0.064198	1.74e-05	0.0212292	0.00161227	NA	3	4	4
UFD1L	ENSG00000070010	-1.8506	-6.90428	0.0642267	8.62e-06	0.0184559	0.00329899	NA	2	2	2
ATF5	ENSG00000169136	1.85051	25.5538	0.06424	1.31e-06	0.0143827	0.00956159	NA	1	1	1
IRF5	ENSG00000128604	1.84989	0.344939	0.064329	0.00371719	0.0292517	0.000207663	NA	3	3	3
WNT3	ENSG00000108379	-1.8497	-0.598989	0.0643562	0.00177387	0.179524	1e-21	NA	11	17	28
PNPLA5	ENSG00000100341	-1.84949	-0.144484	0.0643876	0.0210073	0.0954921	9.07e-12	NA	21	27	27
TTC37	ENSG00000198677	-1.84816	-0.247423	0.0645795	0.00692927	0.0573639	1.67e-07	NA	25	29	29
LRP8	ENSG00000157193	-1.84734	-0.264251	0.0646978	0.00667124	0.0332972	7.44e-05	NA	17	21	21
LRP6	ENSG00000070018	1.84649	0.24412	0.0648213	0.00711411	0.101421	1.92e-12	NA	15	21	22
MAB21L1	ENSG00000180660	-1.84637	-1.17855	0.0648386	0.000328082	0.0127607	0.0146952	NA	6	9	9
RP11-586K2.1	ENSG00000253553	1.84511	0.227737	0.065022	0.00933202	0.0370853	2.85e-05	NA	16	17	18
ZFP90	ENSG00000184939	-1.84474	-0.502875	0.0650748	0.00184201	0.0179052	0.0038057	NA	20	31	35
CTAGE14P	ENSG00000214211	1.84474	4.6659	0.0650751	1.96e-05	0.0214251	0.00153304	NA	2	2	2
MRPS6	ENSG00000243927	1.8443	112.532	0.06514	4.19e-08	0.0233362	0.000938796	NA	1	2	2
HECA	ENSG00000112406	-1.84375	-14.4284	0.06522	3.92e-06	0.0128788	0.0142404	NA	1	1	1
PPME1	ENSG00000214517	1.84372	0.496097	0.0652239	0.00189448	0.00847054	0.0470718	NA	10	15	15
INPP1	ENSG00000151689	-1.84241	-0.162362	0.0654156	0.0179834	0.115538	4.57e-14	NA	15	22	22
PRKCDBP	ENSG00000170955	-1.8415	-0.326323	0.0655479	0.00501724	0.0581618	1.36e-07	NA	5	6	7
RMI1	ENSG00000178966	1.84028	0.25603	0.0657265	0.00719557	0.0438516	5.14e-06	NA	16	27	29
OAS2	ENSG00000111335	1.83946	6.55611	0.0658471	1.04e-05	0.0156022	0.00693912	NA	2	2	2
MXRA7	ENSG00000182534	1.83812	0.0765647	0.0660448	0.0791112	0.337379	2.17e-43	NA	16	17	17
RARS2	ENSG00000146282	-1.83792	-4.74865	0.0660735	1.81e-05	0.0306441	0.000145792	NA	3	3	3
SRSF8	ENSG00000180771	-1.83609	-0.627499	0.0663437	0.00107348	0.0117469	0.0192689	NA	2	5	6
SPHKAP	ENSG00000153820	1.83552	0.319093	0.0664288	0.00434812	0.0568815	1.89e-07	NA	47	52	54
CTC-425O23.2	ENSG00000205041	1.83539	0.392382	0.0664474	0.00336431	0.0179055	0.00380534	NA	9	14	14
TEX10	ENSG00000136891	1.83495	0.490182	0.0665124	0.00200387	0.0131044	0.0134113	NA	12	14	14
GNPDA1	ENSG00000113552	1.83488	0.580888	0.0665239	0.00144381	0.00975069	0.0330801	NA	7	8	9
ELF2	ENSG00000109381	-1.8346	-16.7198	0.0665645	2.69e-06	0.0233274	0.000940893	NA	2	2	2
LY75	ENSG00000054219	-1.83383	-0.173176	0.0666799	0.0139954	0.0338431	6.48e-05	NA	16	19	20
C3orf14	ENSG00000114405	-1.83342	-6.14493	0.06674	9.06e-06	0.00935633	0.0368554	NA	1	1	1
EPB41	ENSG00000159023	1.83261	5.19066	0.06686	2.16e-05	0.0211027	0.00166557	NA	1	1	1
RRP7A	ENSG00000189306	-1.83161	-0.403821	0.0670101	0.00566239	0.20749	2.99e-25	NA	22	41	46
CTC-503J8.6	ENSG00000267427	-1.83147	-49.9984	0.06703	3.08e-07	0.0377279	2.42e-05	NA	1	2	2
OSTF1	ENSG00000134996	-1.83141	-0.352354	0.0670388	0.00356305	0.0320706	0.000101514	NA	7	9	9
PER3	ENSG00000049246	1.83094	19.6028	0.06711	1.19e-06	0.0127263	0.0148305	NA	1	1	1
C9orf9	ENSG00000165698	-1.83031	-0.459265	0.0672043	0.00269297	0.0141772	0.0100945	NA	31	54	56
SLC37A3	ENSG00000157800	-1.83015	-0.233297	0.0672279	0.00978554	0.0602354	8.04e-08	NA	45	74	78
KARS	ENSG00000065427	1.82876	20.5089	0.0674354	1.39e-06	0.0366032	3.22e-05	NA	2	3	3
SMCR8	ENSG00000176994	1.82866	0.122694	0.0674504	0.0284864	0.122493	7.11e-15	NA	22	27	29
ATP9A	ENSG00000054793	-1.82852	-0.324006	0.0674708	0.00428831	0.0238708	0.000818708	NA	5	6	6
ZNF253	ENSG00000256771	1.82816	0.142618	0.0675249	0.0226781	0.140892	4.87e-17	NA	11	15	16
GOSR1	ENSG00000108587	-1.82806	-0.0950912	0.0675399	0.0436294	0.148028	6.87e-18	NA	12	13	13
AP5B1	ENSG00000254470	1.82741	0.3143	0.0676376	0.0043127	0.0279053	0.000292465	NA	5	5	5
AC005477.1	ENSG00000257040	-1.8274	-4.77523	0.0676399	1.88e-05	0.0129328	0.0140371	NA	2	2	2
LINC00622	ENSG00000260941	-1.82723	-0.277132	0.0676656	0.00584274	0.0238748	0.000817866	NA	10	11	11
SLCO4C1	ENSG00000173930	-1.82587	-0.216568	0.0678697	0.0102573	0.256251	1.08e-31	NA	12	14	16
GAL3ST3	ENSG00000175229	-1.82567	-11.8149	0.0679	3.13e-06	0.0195395	0.00249233	NA	1	2	2
UBE2I	ENSG00000103275	1.82495	0.61683	0.0680086	0.00179348	0.00924068	0.0380458	NA	5	8	8
TRRAP	ENSG00000196367	-1.82481	-1.01916	0.0680299	0.000821651	0.0130555	0.0135867	NA	4	5	5
AL590452.1	ENSG00000268172	1.82441	4.99838	0.06809	1.93e-05	0.0221714	0.00126555	NA	1	1	1
LRRC61	ENSG00000127399	-1.82386	-0.0662942	0.0681727	0.109406	0.407256	1.17e-54	NA	8	10	11
FGF5	ENSG00000138675	-1.82163	-0.193819	0.0685116	0.0110504	0.0626958	4.3e-08	NA	6	8	8
CNTN4	ENSG00000144619	-1.82034	-0.180834	0.0687074	0.0152368	0.0643095	2.85e-08	NA	47	64	66
C21orf2	ENSG00000160226	-1.81962	-0.170411	0.0688173	0.021745	0.176345	2.48e-21	NA	35	58	59
DSP	ENSG00000096696	-1.81916	-0.827102	0.0688866	0.00083844	0.00910379	0.0395068	NA	15	19	19
NFRKB	ENSG00000170322	1.81825	0.158979	0.0690256	0.0167112	0.0957509	8.48e-12	NA	13	18	19
IREB2	ENSG00000136381	-1.81816	-0.126106	0.0690392	0.0271466	0.114631	5.82e-14	NA	22	28	28
MBL1P	ENSG00000242600	1.81536	0.402865	0.069468	0.00314168	0.0712719	4.79e-09	NA	11	14	15
SPSB2	ENSG00000111671	1.81503	0.0915307	0.0695192	0.0599691	0.322969	3.26e-41	NA	40	64	68
CYB5RL	ENSG00000215883	-1.81483	-8.10277	0.06955	8.52e-06	0.0110873	0.0230112	NA	1	6	6
JPH3	ENSG00000154118	-1.81477	-0.338499	0.0695587	0.00457864	0.0794013	5.92e-10	NA	8	9	11
DLGAP1-AS4	ENSG00000263878	1.81429	0.519697	0.0696328	0.00197183	0.0228406	0.00106591	NA	2	6	6
RHOBTB1	ENSG00000072422	-1.81415	-0.33227	0.0696554	0.00410951	0.146128	1.16e-17	NA	21	25	25
RCAN3	ENSG00000117602	1.81412	4.99581	0.06966	1.57e-05	0.00896213	0.0410808	NA	1	1	1
TXNRD2	ENSG00000184470	1.81198	0.102257	0.0699894	0.0418018	0.251763	4.39e-31	NA	20	25	32
SLC30A6	ENSG00000152683	1.81063	0.256259	0.0701988	0.00632383	0.0234552	0.000910615	NA	25	34	36
EMP3	ENSG00000142227	1.81031	0.502843	0.0702477	0.00174505	0.0484243	1.61e-06	NA	6	10	10
CTCF	ENSG00000102974	-1.81015	-16.776	0.0702725	2.06e-06	0.0330399	7.94e-05	NA	2	3	3
USP54	ENSG00000166348	1.80727	15.9757	0.07072	1.72e-06	0.0104215	0.0275543	NA	1	1	1
MAPK8IP3	ENSG00000138834	1.80682	1.38093	0.0707898	0.000408722	0.0112873	0.0218033	NA	6	17	21
ASB1	ENSG00000065802	-1.80527	-0.217535	0.0710325	0.00878047	0.0395964	1.51e-05	NA	7	8	8
KDM3A	ENSG00000115548	1.80383	0.350161	0.0712576	0.00316188	0.0341416	6e-05	NA	6	8	8
TRAPPC4	ENSG00000196655	1.80344	0.0817806	0.0713195	0.0672709	0.304785	1.57e-38	NA	19	33	33
WFDC1	ENSG00000103175	1.80343	0.145615	0.0713206	0.030052	0.147406	8.15e-18	NA	10	10	10
CTB-176F20.3	ENSG00000267934	-1.80325	-0.373679	0.0713486	0.0032054	0.0255513	0.000532859	NA	3	7	7
RDH11	ENSG00000072042	1.80288	0.554576	0.0714077	0.00205889	0.0155856	0.00696948	NA	5	6	6
GRB2	ENSG00000177885	1.80193	0.464869	0.0715568	0.00222344	0.0186368	0.00314789	NA	11	14	16
EIF5A2	ENSG00000163577	1.80126	0.381085	0.0716612	0.00287414	0.0143312	0.00969234	NA	19	36	37
ATP13A2	ENSG00000159363	-1.80012	-0.179293	0.0718411	0.0156047	0.0778106	8.93e-10	NA	40	60	67
ACADVL	ENSG00000072778	1.80001	0.137671	0.0718593	0.0209621	0.0810495	3.87e-10	NA	17	23	23
SPC25	ENSG00000152253	1.79947	0.630037	0.0719449	0.0012669	0.0152563	0.00759819	NA	8	10	10
CALR	ENSG00000179218	1.79874	5.67761	0.07206	1.45e-05	0.034472	5.52e-05	NA	1	1	1
CADM3	ENSG00000162706	1.79868	17.3215	0.07207	9.03e-07	0.0163381	0.00572372	NA	1	1	1
ALMS1	ENSG00000116127	1.79836	0.127424	0.07212	0.0250446	0.148487	6.05e-18	NA	27	55	56
ZMYM5	ENSG00000132950	-1.79816	-0.337911	0.0721517	0.00569449	0.113214	8.48e-14	NA	25	42	42
ZNF684	ENSG00000117010	-1.79777	-1.56456	0.072214	0.000235146	0.00965729	0.0339362	NA	3	5	6
PHTF2	ENSG00000006576	-1.79773	-12.9657	0.0722205	2.49e-06	0.0151476	0.00781832	NA	2	2	2
CEBPZ	ENSG00000115816	-1.79616	-0.694336	0.0724697	0.00119215	0.0125213	0.0156632	NA	20	22	24
SLC26A4	ENSG00000091137	1.7952	0.328093	0.0726213	0.00413205	0.0237142	0.000852187	NA	12	20	22
ZSCAN16-AS1	ENSG00000269293	1.79483	5.9737	0.07268	1.32e-05	0.0388298	1.83e-05	NA	1	1	1
CREG1	ENSG00000143162	1.79421	0.226367	0.0727792	0.0078509	0.0772484	1.03e-09	NA	6	7	7
RP11-981P6.1	ENSG00000258302	1.79394	13.0632	0.0728233	3.67e-06	0.0259156	0.000485563	NA	2	3	3
INTS1	ENSG00000164880	-1.79392	-0.106941	0.0728267	0.051308	0.330819	2.15e-42	NA	12	18	20
TRUB1	ENSG00000165832	1.79386	0.325658	0.072836	0.00411394	0.00863918	0.0449194	NA	10	18	20
TMEM41B	ENSG00000166471	-1.7937	-0.26228	0.0728603	0.00753661	0.0592354	1.04e-07	NA	2	2	2
C1orf112	ENSG00000000460	-1.79366	-0.105909	0.072868	0.0418596	0.152255	2.14e-18	NA	82	99	102
XRRA1	ENSG00000166435	-1.7931	-0.0376603	0.072957	0.30372	0.763902	1.53e-147	NA	26	47	51
MTAP	ENSG00000099810	-1.79191	-0.171099	0.0731472	0.0133477	0.0602551	8e-08	NA	17	20	21
DCK	ENSG00000156136	1.79046	5371.99	0.07338	1.9e-11	0.0125555	0.0155212	NA	1	2	2
DDAH1	ENSG00000153904	1.79035	0.46935	0.0733976	0.00236959	0.0107778	0.0250183	NA	27	33	33
AC083799.1	ENSG00000203644	-1.79003	-1.05058	0.0734485	0.0010136	0.0123601	0.0163522	NA	15	33	37
AIF1L	ENSG00000126878	-1.78977	-0.150348	0.073491	0.0229261	0.140372	5.61e-17	NA	17	27	28
RRN3P1	ENSG00000248124	-1.78942	-0.256699	0.0735477	0.0158783	0.344518	1.74e-44	NA	32	57	60
DTD1	ENSG00000125821	-1.7892	-0.299779	0.0735825	0.00485203	0.0241054	0.000771017	NA	18	22	23
CACNG4	ENSG00000075461	-1.78904	-0.595629	0.0736079	0.00151478	0.0143828	0.00956127	NA	6	17	17
FAM172A	ENSG00000113391	-1.78892	-0.52877	0.073627	0.00144485	0.0087122	0.0440198	NA	9	10	10
RNF175	ENSG00000145428	-1.78829	-0.196867	0.0737297	0.0133863	0.134087	3.11e-16	NA	30	47	48
PSMD7	ENSG00000103035	1.78825	4.90102	0.0737363	1.63e-05	0.0333467	7.34e-05	NA	4	4	4
FAM213A	ENSG00000122378	-1.78816	-0.137145	0.0737508	0.0221451	0.139321	7.48e-17	NA	20	33	38
ABL2	ENSG00000143322	-1.78791	-0.415545	0.0737902	0.00402708	0.0310522	0.000131445	NA	14	15	15
RPL23AP53	ENSG00000223508	1.78785	0.0708368	0.0738001	0.0976932	0.475807	4.47e-67	NA	13	17	18
DMXL1	ENSG00000172869	-1.78754	-34.3445	0.07385	1.18e-06	0.0124516	0.0159576	NA	1	1	1
FGD6	ENSG00000180263	-1.78745	-0.64694	0.0738649	0.0016739	0.0142425	0.00992193	NA	22	34	35
DNTTIP1	ENSG00000101457	1.78705	0.0952065	0.0739289	0.0455449	0.192452	2.43e-23	NA	12	13	13
HSPH1	ENSG00000120694	1.78661	7.77306	0.074	8.1e-06	0.0303986	0.000155171	NA	1	1	1
CHMP4B	ENSG00000101421	-1.78622	-0.0943818	0.0740641	0.0477785	0.166147	4.43e-20	NA	8	8	8
SNX27	ENSG00000143376	-1.78433	-29.9176	0.07437	9.48e-07	0.0147157	0.00875841	NA	1	2	4
ZNF816	ENSG00000180257	-1.78327	-0.208746	0.0745428	0.0219332	0.206778	3.69e-25	NA	9	14	15
ZNF567	ENSG00000189042	-1.78263	-0.220699	0.0746472	0.0124875	0.0610672	6.51e-08	NA	24	35	37
ZNF546	ENSG00000187187	1.78256	0.41855	0.0746573	0.0037626	0.014774	0.0086251	NA	25	38	38
CTC-459F4.1	ENSG00000261770	1.78193	0.0647677	0.0747612	0.0837106	0.554009	2.19e-83	NA	22	35	36
RP11-1415C14.4	ENSG00000254701	1.7819	0.883078	0.0747656	0.000489266	0.135081	2.37e-16	NA	6	28	44
ZNF280B	ENSG00000198477	1.78185	1.78778	0.0747736	0.000124534	0.0110441	0.0232812	NA	3	8	8
RP4-682C21.2	ENSG00000181227	1.78	1.36982	0.0750756	0.000555084	0.00874575	0.0436128	NA	4	5	6
TGFB3	ENSG00000119699	-1.77873	-6.15958	0.0752838	9.68e-06	0.0188046	0.00301402	NA	3	4	4
BANF1	ENSG00000175334	-1.77838	-0.407136	0.0753422	0.00297858	0.012012	0.0179473	NA	14	24	26
PGBD5	ENSG00000177614	1.77806	4.43886	0.0753943	1.88e-05	0.0260051	0.000474606	NA	3	3	3
ASGR1	ENSG00000141505	-1.77802	-7.11486	0.0754	9.92e-06	0.0179516	0.0037601	NA	1	1	1
GGA2	ENSG00000103365	-1.77749	-0.313433	0.0754878	0.00447403	0.0219578	0.00133691	NA	29	43	44
NA	ENSG00000213204	1.77724	0.0851351	0.0755281	0.057299	0.250938	5.68e-31	NA	9	10	10
BHMT2	ENSG00000132840	-1.77677	-0.234262	0.075606	0.00808175	0.0402982	1.26e-05	NA	16	19	22
ETF1	ENSG00000120705	1.77662	16.7234	0.07563	6.66e-06	0.00844845	0.0473616	NA	1	1	1
MDH1B	ENSG00000138400	-1.77646	-0.0714212	0.0756574	0.0963103	0.366575	6e-48	NA	51	69	74
ATG9A	ENSG00000198925	1.77626	7.3083	0.07569	7.56e-06	0.0108009	0.024862	NA	1	1	1
2006-03-01	ENSG00000145495	-1.77602	-6.66318	0.07573	1.05e-05	0.0374009	2.63e-05	NA	1	1	1
NMNAT3	ENSG00000163864	-1.77536	-0.595816	0.0758381	0.00108775	0.0146927	0.0088116	NA	6	8	8
WASF3	ENSG00000132970	1.77522	0.223544	0.0758624	0.00752494	0.0356078	4.14e-05	NA	18	24	25
GMDS-AS1	ENSG00000250903	1.77517	0.195375	0.0758706	0.0100411	0.0781274	8.23e-10	NA	26	43	46
CYSTM1	ENSG00000120306	-1.77508	-0.150819	0.0758853	0.015838	0.0824353	2.71e-10	NA	31	47	48
CD164	ENSG00000135535	-1.77507	-0.182091	0.0758868	0.0120862	0.0800413	5.02e-10	NA	13	14	15
CSRNP3	ENSG00000178662	1.77479	7.13428	0.075932	1.84e-05	0.0374017	2.63e-05	NA	3	3	3
LRP2BP	ENSG00000109771	1.77386	0.0952885	0.0760865	0.0476583	0.304527	1.71e-38	NA	38	44	45
PART1	ENSG00000152931	-1.77265	-0.316434	0.0762864	0.00370792	0.0391767	1.68e-05	NA	12	16	17
PUS7L	ENSG00000129317	1.77215	0.213931	0.0763704	0.00924468	0.0382362	2.13e-05	NA	6	8	8
SNRPF	ENSG00000139343	-1.77207	-0.409834	0.0763825	0.00236125	0.0227174	0.00110013	NA	15	20	21
CYP51A1	ENSG00000001630	1.77195	0.18056	0.0764027	0.0115177	0.0488864	1.44e-06	NA	34	44	44
ADTRP	ENSG00000111863	-1.77189	-0.126552	0.076412	0.0254616	0.111996	1.17e-13	NA	24	32	33
NAPB	ENSG00000125814	1.77156	0.288283	0.0764683	0.00540559	0.0164223	0.00559935	NA	16	16	16
ABCC8	ENSG00000006071	-1.77146	-0.111172	0.0764849	0.0354599	0.179958	8.84e-22	NA	30	46	48
NIPSNAP3B	ENSG00000165028	-1.77044	-5.94433	0.0766546	1.24e-05	0.0138114	0.0111189	NA	3	3	3
POMT2	ENSG00000009830	1.77042	0.184278	0.0766576	0.0119602	0.0548659	3.15e-07	NA	25	32	33
CTBS	ENSG00000117151	-1.77025	-0.1045	0.0766857	0.033466	0.170976	1.14e-20	NA	49	61	64
UBE4A	ENSG00000110344	1.76994	0.372151	0.0767364	0.00404545	0.0293649	0.000201773	NA	24	38	40
ZNF165	ENSG00000197279	-1.76978	-0.16762	0.0767635	0.0157499	0.102721	1.36e-12	NA	6	6	7
C5orf45	ENSG00000161010	-1.76965	-0.256825	0.0767859	0.00655467	0.127105	2.06e-15	NA	20	31	35
ATXN7L3	ENSG00000087152	-1.76926	-5.23847	0.07685	1.34e-05	0.0149034	0.00833644	NA	1	1	1
ASS1	ENSG00000130707	1.769	0.256314	0.0768943	0.00627471	0.0492609	1.31e-06	NA	12	12	12
AP1S1	ENSG00000106367	-1.76858	-0.383541	0.0769644	0.00138313	0.0246087	0.000677909	NA	6	9	9
MSANTD3	ENSG00000066697	1.76844	9.66766	0.0769876	6.34e-06	0.0139105	0.0108311	NA	2	2	2
LBR	ENSG00000143815	-1.7683	-38.4622	0.07701	1.52e-06	0.0541154	3.81e-07	NA	1	3	3
TMEM230	ENSG00000089063	1.76694	0.118469	0.0772385	0.0267639	0.126224	2.61e-15	NA	18	19	19
LRRK2	ENSG00000188906	-1.76675	-0.0896219	0.0772693	0.0492921	0.192619	2.31e-23	NA	40	45	46
FOXP1	ENSG00000114861	-1.76563	-4.17849	0.0774588	2.25e-05	0.0362538	3.52e-05	NA	2	2	2
CAMK2N1	ENSG00000162545	-1.76554	-0.359309	0.0774738	0.00379611	0.0124745	0.0158603	NA	32	42	44
DCC	ENSG00000187323	-1.76493	-0.232257	0.0775758	0.0074986	0.0184305	0.00332084	NA	19	21	23
DSTYK	ENSG00000133059	1.7649	7.31396	0.0775811	8.12e-06	0.0117466	0.0192705	NA	2	2	2
KLHDC4	ENSG00000104731	1.76468	0.143308	0.0776177	0.019018	0.114391	6.2e-14	NA	25	42	47
FAM134A	ENSG00000144567	-1.76382	-8.47339	0.0777629	4.69e-06	0.015495	0.00713693	NA	2	3	3
C5orf30	ENSG00000181751	1.7636	8.41763	0.0778	5.92e-06	0.0147725	0.00862855	NA	1	2	2
TRIM22	ENSG00000132274	1.76348	0.236935	0.0778191	0.00744237	0.100633	2.36e-12	NA	10	15	15
B3GALTL	ENSG00000187676	-1.76327	-0.127569	0.0778541	0.0270765	0.115945	4.1e-14	NA	37	41	43
RABL2A	ENSG00000144134	1.76114	0.30334	0.0782147	0.00501569	0.0815161	3.43e-10	NA	23	36	38
CDKAL1	ENSG00000145996	1.76053	0.125489	0.0783184	0.0237532	0.19711	6.27e-24	NA	45	52	54
SIL1	ENSG00000120725	1.7605	0.158567	0.0783223	0.017431	0.0683832	1e-08	NA	22	35	37
DHDDS	ENSG00000117682	1.76042	0.523639	0.0783372	0.00149525	0.00905742	0.040015	NA	5	10	10
TMEM141	ENSG00000244187	-1.75985	-0.493127	0.0784332	0.00313496	0.0652163	2.26e-08	NA	13	29	31
TRPC6	ENSG00000137672	-1.75924	-0.214808	0.0785362	0.00958827	0.0463887	2.7e-06	NA	39	50	51
NALCN	ENSG00000102452	-1.75913	-0.135905	0.0785555	0.0222458	0.123904	4.87e-15	NA	15	20	20
ORAI2	ENSG00000160991	1.75804	42.5181	0.07874	5.3e-07	0.0209868	0.00171602	NA	1	1	2
PGGT1B	ENSG00000164219	-1.75788	-0.160408	0.0787682	0.0143364	0.0821715	2.9e-10	NA	13	16	17
RALGDS	ENSG00000160271	-1.75787	-0.233266	0.0787703	0.00843437	0.0596169	9.42e-08	NA	22	34	35
BORA	ENSG00000136122	-1.75784	-1.22469	0.0787752	0.000328484	0.0213694	0.00155514	NA	3	4	4
CNEP1R1	ENSG00000205423	-1.75728	-0.372293	0.0788705	0.00494106	0.0200086	0.00220798	NA	37	68	71
DDAH2	ENSG00000213722	-1.75693	-2.12766	0.07893	0.000289092	0.0820007	3.03e-10	NA	1	5	18
LRRIQ3	ENSG00000162620	1.75634	0.0442006	0.07903	0.191684	0.503278	1.64e-72	NA	43	47	47
PAPPA2	ENSG00000116183	1.75557	0.126342	0.0791612	0.0335715	0.191018	3.68e-23	NA	75	95	96
FAM50B	ENSG00000145945	-1.7546	-0.508403	0.0793279	0.0015323	0.0256053	0.000525567	NA	5	9	11
RELT	ENSG00000054967	-1.75458	-0.469415	0.079331	0.00173081	0.0143456	0.00965563	NA	12	14	14
CDKL3	ENSG00000006837	-1.75437	-1.16335	0.0793671	0.000350231	0.009732	0.0332496	NA	6	15	16
THUMPD1	ENSG00000066654	1.75434	0.459502	0.0793724	0.00164091	0.0124787	0.0158424	NA	12	18	19
ELOVL7	ENSG00000164181	1.7527	0.2028	0.0796537	0.00885156	0.0517133	7.01e-07	NA	14	17	18
DCP1B	ENSG00000151065	-1.75249	-5.63514	0.07969	1.78e-05	0.0270395	0.000364599	NA	1	1	1
KLC2	ENSG00000174996	1.75214	7.12151	0.07975	7.53e-06	0.00929713	0.0374598	NA	1	1	1
CORO6	ENSG00000167549	-1.75162	-4.8266	0.07984	1.93e-05	0.0199042	0.0022683	NA	1	1	1
IFT80	ENSG00000068885	1.75159	0.19988	0.079845	0.00964347	0.0289529	0.000224051	NA	38	55	55
AL450992.2	ENSG00000234614	1.75111	0.236507	0.0799269	0.00971567	0.0393231	1.62e-05	NA	10	13	13
FRMD8	ENSG00000126391	1.74937	0.574863	0.0802279	0.00131187	0.0353556	4.41e-05	NA	6	10	10
PRPF4	ENSG00000136875	1.74883	35.8683	0.08032	8.99e-07	0.0130385	0.013648	NA	1	1	1
PCDHGB2	ENSG00000253910	1.74757	0.309479	0.0805384	0.00677073	0.0990783	3.55e-12	NA	28	42	46
PTGDS	ENSG00000107317	-1.74757	-2.62761	0.0805387	0.000175924	0.00837354	0.0483585	NA	6	15	15
PRRT3	ENSG00000163704	-1.74712	-7.98277	0.0806171	1.29e-05	0.0105415	0.0266718	NA	2	3	3
RALGAPA2	ENSG00000188559	1.74706	0.357778	0.0806264	0.00287466	0.0120757	0.0176438	NA	2	6	6
ABT1	ENSG00000146109	1.74428	0.568535	0.0811095	0.00159724	0.0404303	1.22e-05	NA	13	23	25
HDAC1P2	ENSG00000233012	1.74385	12.1314	0.0811848	3.59e-06	0.0124322	0.0160402	NA	2	3	3
FAM102B	ENSG00000162636	1.74352	0.355423	0.0812423	0.0029455	0.0224233	0.00118633	NA	35	39	43
PGM2L1	ENSG00000165434	1.74232	0.670264	0.0814524	0.00090325	0.0197481	0.00236159	NA	11	12	13
TMEM107	ENSG00000179029	1.74199	12.2146	0.08151	4.13e-06	0.0116101	0.0199898	NA	1	1	1
IL17RB	ENSG00000056736	1.74188	4.51361	0.08153	1.78e-05	0.0109061	0.0241648	NA	1	1	1
GLIPR2	ENSG00000122694	1.74152	0.143742	0.0815931	0.0188396	0.181937	5.02e-22	NA	19	19	22
NA	ENSG00000185068	-1.74042	-0.160005	0.0817846	0.0191164	0.1886	7.4e-23	NA	20	31	35
RP11-61A14.2	ENSG00000261705	-1.74033	-29.1436	0.0818007	9.87e-07	0.0229235	0.00104349	NA	2	2	2
RSPO2	ENSG00000147655	1.73986	0.157558	0.0818832	0.0152753	0.0949412	1.05e-11	NA	74	81	83
RAB37	ENSG00000172794	1.73963	0.192194	0.0819242	0.00964723	0.134921	2.48e-16	NA	3	3	3
ST8SIA1	ENSG00000111728	-1.73957	-0.190528	0.0819344	0.0142104	0.0734429	2.75e-09	NA	19	27	30
BLNK	ENSG00000095585	1.73903	9.38114	0.08203	4.39e-06	0.0102634	0.0287639	NA	1	1	1
GRAMD1C	ENSG00000178075	-1.73857	-0.194841	0.0821113	0.0118122	0.068773	9.1e-09	NA	9	9	9
AD000090.2	ENSG00000236144	-1.73804	-0.468901	0.0822046	0.00173556	0.0307935	0.000140366	NA	4	5	7
MED12L	ENSG00000144893	-1.73792	-0.316398	0.0822255	0.00334535	0.028265	0.000266884	NA	7	7	7
PDE1C	ENSG00000154678	1.7376	0.152217	0.0822817	0.0178169	0.0893247	4.53e-11	NA	14	18	20
DGKQ	ENSG00000145214	-1.73742	-0.155999	0.0823126	0.0198121	0.167279	3.22e-20	NA	16	24	26
FCGR3B	ENSG00000162747	-1.73695	-1.013	0.0823957	0.000554535	0.0146007	0.00902783	NA	12	15	17
AL357673.1	ENSG00000248835	-1.73664	-13.1983	0.08245	2.71e-06	0.0150027	0.00812166	NA	1	2	2
WTAP	ENSG00000146457	-1.73602	-0.228888	0.0825598	0.0153326	0.0858922	1.11e-10	NA	42	66	69
ZKSCAN7	ENSG00000196345	-1.73579	-0.228286	0.0826002	0.0102483	0.0564522	2.11e-07	NA	11	16	17
EFTUD1P1	ENSG00000259404	-1.7351	-0.437897	0.0827238	0.00393427	0.0953782	9.35e-12	NA	3	5	8
KLF16	ENSG00000129911	-1.73467	-6.813	0.0828	1.58e-05	0.0117173	0.019423	NA	1	1	1
RFX5	ENSG00000143390	-1.73281	-5.72734	0.08313	1.18e-05	0.0143047	0.00976033	NA	1	1	1
HHLA3	ENSG00000197568	1.73214	0.265449	0.0832492	0.00537649	0.0359312	3.82e-05	NA	13	17	18
CITED4	ENSG00000179862	1.73112	4.55625	0.08343	2.18e-05	0.0201187	0.00214619	NA	1	1	2
IFITM10	ENSG00000244242	-1.73084	-0.145198	0.0834795	0.0196066	0.110368	1.81e-13	NA	20	35	39
CTD-2298J14.2	ENSG00000258636	-1.72972	-4.59377	0.08368	1.82e-05	0.0230954	0.000998525	NA	1	1	1
ABCC10	ENSG00000124574	1.72949	2.06466	0.0837221	0.000214803	0.0188766	0.0029584	NA	6	15	15
AKR1E2	ENSG00000165568	1.72919	0.104889	0.0837759	0.041814	0.371109	1.13e-48	NA	61	85	88
PARS2	ENSG00000162396	1.72869	0.408837	0.083865	0.00246863	0.021897	0.00135794	NA	22	32	35
CPLX1	ENSG00000168993	1.72842	0.651702	0.0839121	0.00125564	0.0128677	0.0142826	NA	22	42	47
AC005481.5	ENSG00000222012	-1.72839	-0.540053	0.0839187	0.00207035	0.0139344	0.0107629	NA	5	15	16
TTLL3	ENSG00000214021	-1.72818	-0.248341	0.0839552	0.00618521	0.0628058	4.18e-08	NA	14	18	18
CTTNBP2NL	ENSG00000143079	1.72785	0.280498	0.0840146	0.00483542	0.0126822	0.0150057	NA	44	45	46
HSPA5	ENSG00000044574	-1.72758	-30.7233	0.0840635	1.25e-06	0.0375787	2.51e-05	NA	2	3	3
RP11-1277A3.2	ENSG00000246596	1.72741	0.329506	0.0840938	0.00465851	0.137604	1.2e-16	NA	9	15	17
PIFO	ENSG00000173947	1.72721	24.9641	0.08413	9.96e-07	0.0124956	0.0157711	NA	1	3	3
CDK2AP1	ENSG00000111328	1.72717	0.517165	0.0841368	0.00204735	0.0266529	0.000402349	NA	18	37	40
SAFB2	ENSG00000130254	1.7271	8.28636	0.08415	8.39e-06	0.0315163	0.000116839	NA	1	2	3
FAM89A	ENSG00000182118	1.72684	0.0598476	0.0841962	0.100238	0.396546	7.54e-53	NA	29	34	35
C11orf87	ENSG00000185742	1.72676	24.5735	0.08421	1.6e-06	0.0153352	0.00744255	NA	1	1	1
A1BG-AS1	ENSG00000268895	-1.72674	-0.246741	0.084215	0.00817226	0.133825	3.34e-16	NA	6	6	6
ZNF618	ENSG00000157657	-1.72621	-5.43721	0.08431	1.25e-05	0.0478509	1.87e-06	NA	1	2	2
GGT7	ENSG00000131067	-1.72553	-0.544504	0.084432	0.00140047	0.0185022	0.00325969	NA	14	21	22
TRPV6	ENSG00000165125	1.72506	1.1723	0.0845158	0.000636101	0.0122858	0.0166801	NA	4	6	6
MYT1	ENSG00000196132	-1.72324	-0.790644	0.084846	0.000987107	0.0249702	0.00061809	NA	21	53	59
C2orf42	ENSG00000115998	-1.72239	-0.38957	0.0849983	0.00285113	0.0747673	1.95e-09	NA	7	8	8
CTD-2368P22.1	ENSG00000176593	1.72111	0.087931	0.0852308	0.0629205	0.272172	6.91e-34	NA	8	9	10
ZNF611	ENSG00000213020	1.7205	0.163266	0.0853415	0.025765	0.158107	4.2e-19	NA	21	39	40
SLC6A20	ENSG00000163817	-1.72028	-3.699	0.0853814	2.65e-05	0.0337758	6.59e-05	NA	18	18	18
NUDT14	ENSG00000183828	-1.72019	-0.114987	0.0853975	0.0351749	0.155381	8.98e-19	NA	10	16	17
CHADL	ENSG00000100399	1.7201	0.313335	0.0854142	0.00364659	0.0256635	0.000517817	NA	2	2	2
DNAJC28	ENSG00000177692	-1.71983	-0.113379	0.0854633	0.0319248	0.128651	1.36e-15	NA	20	24	24
NCOA5	ENSG00000124160	-1.71946	-29.5871	0.08553	8.42e-07	0.0197871	0.00233793	NA	1	1	1
GLCCI1	ENSG00000106415	1.71718	0.110687	0.0859463	0.0285163	0.111523	1.33e-13	NA	31	42	43
SNRNP48	ENSG00000168566	-1.71661	-8.08765	0.08605	6.17e-06	0.0111861	0.0224062	NA	1	3	3
CTBP2	ENSG00000175029	-1.71614	-0.381425	0.0861368	0.0026456	0.0104352	0.0274526	NA	9	13	13
TPPP	ENSG00000171368	-1.71606	-0.447104	0.0861511	0.00377739	0.0527499	5.39e-07	NA	12	35	43
NOG	ENSG00000183691	-1.71541	-35.2486	0.08627	1.43e-06	0.0495464	1.22e-06	NA	1	1	1
SCN9A	ENSG00000169432	1.71524	0.166908	0.086301	0.0142	0.0892983	4.56e-11	NA	15	20	21
NKIRAS1	ENSG00000197885	1.71495	0.271289	0.0863553	0.00837601	0.0490231	1.39e-06	NA	42	48	48
XPO7	ENSG00000130227	-1.71475	-4.83991	0.086391	1.68e-05	0.0137784	0.0112165	NA	2	4	5
COL27A1	ENSG00000196739	-1.71108	-0.21919	0.0870662	0.00781669	0.0461386	2.88e-06	NA	12	13	14
CD274	ENSG00000120217	1.71088	0.115204	0.0871036	0.0303962	0.120208	1.31e-14	NA	21	27	27
LRP12	ENSG00000147650	1.7107	0.142201	0.0871359	0.018228	0.0692718	8e-09	NA	42	53	55
ZNF423	ENSG00000102935	1.71019	20.8439	0.08723	1.44e-06	0.0420186	8.17e-06	NA	1	1	1
C20orf26	ENSG00000089101	-1.71004	-0.0881503	0.0872586	0.0483522	0.163089	1.05e-19	NA	18	19	20
CWF19L1	ENSG00000095485	-1.70978	-0.0477705	0.0873057	0.176063	0.450114	3.05e-62	NA	30	51	58
CCNG1	ENSG00000113328	1.70936	0.286559	0.0873838	0.00460874	0.0363099	3.47e-05	NA	2	3	4
FGL2	ENSG00000127951	1.70924	0.144834	0.0874059	0.0183533	0.134366	2.88e-16	NA	5	5	5
POT1	ENSG00000128513	-1.70922	-0.133181	0.0874096	0.0219021	0.138534	9.27e-17	NA	12	15	15
ALAD	ENSG00000148218	1.70872	0.166104	0.0875034	0.0148602	0.113066	8.82e-14	NA	25	37	37
ANAPC5	ENSG00000089053	-1.70793	-0.2891	0.0876501	0.00725253	0.0454909	3.39e-06	NA	5	7	8
MERTK	ENSG00000153208	1.70769	0.156513	0.0876941	0.0127862	0.185142	2e-22	NA	63	80	84
RP1-265C24.5	ENSG00000219392	-1.70681	-0.0917043	0.0878583	0.0508583	0.208973	1.93e-25	NA	29	39	47
CDS1	ENSG00000163624	1.70678	4.53616	0.0878625	2.09e-05	0.0254289	0.000549777	NA	4	5	5
MRPL24	ENSG00000143314	1.70631	0.267083	0.0879499	0.0056133	0.0290438	0.000218934	NA	20	32	34
TRIM44	ENSG00000166326	-1.70564	-0.0725018	0.0880746	0.0825115	0.351651	1.36e-45	NA	18	23	25
LYL1	ENSG00000104903	1.7052	0.977516	0.0881566	0.000717594	0.0387119	1.89e-05	NA	9	13	15
MLLT11	ENSG00000213190	1.70416	0.478767	0.0883512	0.00195824	0.0144525	0.00938722	NA	16	34	36
ENTPD3-AS1	ENSG00000223797	-1.70414	-0.11727	0.0883557	0.029294	0.163547	9.19e-20	NA	12	13	13
STOM	ENSG00000148175	-1.704	-0.195235	0.0883817	0.0110529	0.060409	7.7e-08	NA	32	42	44
RRAS2	ENSG00000133818	-1.70395	-0.516539	0.0883902	0.00158268	0.0123538	0.0163798	NA	9	11	12
MSH6	ENSG00000116062	1.70382	0.300487	0.0884144	0.00419314	0.0118972	0.018508	NA	19	25	26
ADCYAP1	ENSG00000141433	-1.70352	-39.0356	0.08847	2.69e-07	0.0308557	0.000138168	NA	1	3	3
DNAJB9	ENSG00000128590	-1.70293	-0.356623	0.088581	0.00278432	0.0194572	0.00254587	NA	5	11	12
GRM2	ENSG00000164082	1.70267	7.08917	0.08863	1.32e-05	0.0331776	7.67e-05	NA	1	3	3
MGRN1	ENSG00000102858	1.70246	0.121749	0.0886688	0.0282227	0.144075	2.04e-17	NA	9	13	14
MTDH	ENSG00000147649	1.70227	0.304406	0.0887048	0.00362575	0.0365555	3.26e-05	NA	19	31	34
WNT7A	ENSG00000154764	1.70197	0.20054	0.0887605	0.009447	0.0666926	1.55e-08	NA	6	6	6
TMEM219	ENSG00000149932	1.70187	0.233538	0.0887803	0.0062323	0.0298303	0.000179265	NA	15	40	47
ZNF689	ENSG00000156853	1.70186	0.400525	0.0887807	0.00340299	0.0361391	3.62e-05	NA	15	28	30
HDGF	ENSG00000143321	-1.70091	-6.53473	0.08896	9.53e-06	0.0204962	0.00194712	NA	1	2	2
EPOR	ENSG00000187266	1.7007	5.06323	0.0889993	2.02e-05	0.0155355	0.00706158	NA	2	2	2
RAB6A	ENSG00000175582	-1.70069	-0.141234	0.0890017	0.0200281	0.306527	8.75e-39	NA	18	24	25
PEX5	ENSG00000139197	-1.69928	-0.227161	0.089267	0.0102409	0.24412	4.71e-30	NA	4	8	12
TRAF3IP2-AS1	ENSG00000231889	1.69847	5.35925	0.08942	1.13e-05	0.0172974	0.00445715	NA	1	1	1
PLXND1	ENSG00000004399	1.6982	0.274092	0.0894705	0.00754517	0.0552905	2.83e-07	NA	53	74	75
C9orf91	ENSG00000157693	1.69815	3.21466	0.08948	4.38e-05	0.0208694	0.00176867	NA	1	1	2
CD8A	ENSG00000153563	1.69804	0.266515	0.0895004	0.00489801	0.0290253	0.000219961	NA	25	28	29
TIMMDC1	ENSG00000113845	-1.6977	-12.5773	0.0895649	1.9e-06	0.0101445	0.0297101	NA	9	10	10
ARF4	ENSG00000168374	1.69711	1.71561	0.0896768	0.000176583	0.0137427	0.0113228	NA	11	15	16
B4GALNT4	ENSG00000182272	-1.69567	-0.751431	0.0899477	0.00106605	0.0988326	3.78e-12	NA	11	15	16
STOML2	ENSG00000165283	-1.69564	-6.59433	0.0899533	7.41e-06	0.0238315	0.000826991	NA	2	3	3
KIAA1430	ENSG00000164323	-1.69511	-0.187518	0.0900536	0.0106481	0.0938074	1.41e-11	NA	26	32	33
C17orf97	ENSG00000187624	1.69486	0.0984025	0.0901019	0.0389575	0.424234	1.35e-57	NA	36	69	75
COL4A4	ENSG00000081052	-1.69407	-11.6072	0.0902514	7.85e-06	0.0138877	0.0108967	NA	2	2	2
RUFY1	ENSG00000176783	1.69377	0.399247	0.0903086	0.00218096	0.037232	2.75e-05	NA	4	10	11
LRRC28	ENSG00000168904	-1.69355	-8.22743	0.09035	6.26e-06	0.0205461	0.00192225	NA	1	3	3
CDR2L	ENSG00000109089	-1.6934	-6.7956	0.09038	8.32e-06	0.00829042	0.0494907	NA	1	2	2
SYT16	ENSG00000139973	1.69298	0.293537	0.0904592	0.0044994	0.0161416	0.00602544	NA	28	37	37
ARG2	ENSG00000081181	-1.69298	-20.4118	0.09046	2.81e-06	0.00847208	0.0470516	NA	1	1	1
FKTN	ENSG00000106692	1.69227	0.165797	0.0905939	0.0154722	0.0955903	8.84e-12	NA	28	40	42
ANKRD44	ENSG00000065413	-1.69202	-0.328872	0.0906417	0.00373648	0.0132369	0.0129475	NA	7	8	8
ST6GAL2	ENSG00000144057	1.69191	0.109023	0.090663	0.0291812	0.145062	1.55e-17	NA	23	25	28
OSBPL9	ENSG00000117859	-1.69162	-0.936569	0.0907178	0.00116784	0.0236449	0.00086744	NA	11	22	24
ZNF480	ENSG00000198464	-1.69138	-0.159579	0.0907638	0.0183491	0.0635156	3.49e-08	NA	53	96	100
CTSA	ENSG00000064601	1.69036	71.5881	0.09096	2.49e-07	0.0204027	0.00199464	NA	1	2	2
PSD4	ENSG00000125637	-1.69035	-0.225147	0.0909617	0.00729817	0.0314216	0.000119683	NA	17	21	23
HS3ST3B1	ENSG00000125430	-1.68901	-0.122887	0.0912167	0.0252779	0.142993	2.74e-17	NA	20	27	27
AP3B1	ENSG00000132842	1.68896	0.200545	0.0912272	0.00910099	0.0291459	0.000213324	NA	30	39	42
CPEB1	ENSG00000214575	1.68878	0.254505	0.0912612	0.00540839	0.0204347	0.00197822	NA	11	12	13
C14orf132	ENSG00000227051	1.68825	0.123557	0.0913632	0.0209615	0.137489	1.23e-16	NA	5	5	5
KLHL36	ENSG00000135686	-1.68804	-0.332124	0.0914044	0.00323656	0.0356934	4.05e-05	NA	2	2	2
ARL4D	ENSG00000175906	-1.68712	-16.8595	0.09158	3.21e-06	0.0286519	0.00024187	NA	1	1	1
WDR52	ENSG00000206530	1.68533	0.365841	0.0919243	0.00306393	0.0218083	0.00138923	NA	5	5	5
DUSP18	ENSG00000167065	1.68312	0.436445	0.0923524	0.00226534	0.0354349	4.33e-05	NA	5	8	8
TNFRSF11B	ENSG00000164761	1.68225	20.3318	0.09252	1.04e-06	0.0241221	0.000767733	NA	1	1	1
LINC00839	ENSG00000185904	1.68222	0.0965029	0.092526	0.0389737	0.388926	1.4e-51	NA	20	42	45
ATP5G3	ENSG00000154518	1.6821	0.132534	0.0925503	0.017214	0.321704	5.04e-41	NA	90	106	112
HADHA	ENSG00000084754	1.68107	17.4666	0.09275	1.59e-06	0.0526991	5.46e-07	NA	1	2	2
C4orf50	ENSG00000181215	-1.68093	-0.298449	0.0927768	0.00423912	0.0292384	0.000208366	NA	22	31	33
PPA1	ENSG00000180817	-1.67994	-0.118507	0.0929697	0.0244527	0.12649	2.43e-15	NA	8	8	8
ZNF667-AS1	ENSG00000166770	1.67921	0.949887	0.0931107	0.000594968	0.0614469	5.91e-08	NA	13	18	18
ANKRD2	ENSG00000165887	1.67828	0.406884	0.0932917	0.00247562	0.0188204	0.00300174	NA	9	11	11
GPATCH2L	ENSG00000089916	1.67783	0.418672	0.09338	0.0018849	0.0390989	1.71e-05	NA	1	3	3
NOVA2	ENSG00000104967	1.67767	38.4599	0.093411	1.27e-07	0.0729559	3.11e-09	NA	2	3	4
GOLGA6L9	ENSG00000196648	1.67732	0.150214	0.0934794	0.0177467	0.0949176	1.05e-11	NA	25	26	26
NTN1	ENSG00000065320	-1.67732	-0.406801	0.0934798	0.00203145	0.013636	0.0116473	NA	4	4	4
SLC45A1	ENSG00000162426	1.67728	0.164327	0.0934887	0.0151968	0.112147	1.13e-13	NA	21	25	27
UBL3	ENSG00000122042	-1.67613	-0.813022	0.0937137	0.00089759	0.00922197	0.0382422	NA	12	15	17
OXSM	ENSG00000151093	-1.67517	-0.377241	0.0938999	0.00195604	0.0127523	0.0147281	NA	12	15	15
SH3BP1	ENSG00000100092	-1.67487	-21.1158	0.09396	7.05e-07	0.0405203	1.19e-05	NA	1	1	2
TES	ENSG00000135269	-1.67461	-1.94091	0.0940112	0.000190189	0.0141211	0.010245	NA	2	4	4
OSTN	ENSG00000188729	1.67418	4.05947	0.0940959	2.31e-05	0.0371148	2.83e-05	NA	2	2	2
ZNF737	ENSG00000237440	1.67364	0.0669738	0.0942022	0.0976259	0.318376	1.58e-40	NA	15	17	18
ACVRL1	ENSG00000139567	1.67329	17.1393	0.09427	3.17e-06	0.0277146	0.000307009	NA	1	1	1
RP11-277L2.5	ENSG00000269614	1.67309	11.0153	0.09431	4.77e-06	0.0300676	0.00016878	NA	1	1	2
MAGOHB	ENSG00000111196	1.67275	0.384699	0.094376	0.0025863	0.0331563	7.71e-05	NA	12	25	27
SLC25A38	ENSG00000144659	1.67214	6.54286	0.0944962	9.77e-06	0.0241631	0.000759708	NA	3	3	3
2011-09-01	ENSG00000138758	-1.67117	-0.177138	0.0946884	0.012085	0.0527333	5.41e-07	NA	14	17	17
CTC-340A15.2	ENSG00000241956	1.67046	0.148993	0.0948281	0.0194766	0.110265	1.86e-13	NA	41	55	57
PCNXL2	ENSG00000135749	-1.66914	-13.7045	0.09509	1.63e-06	0.0528693	5.23e-07	NA	1	2	2
FIBP	ENSG00000172500	-1.66908	-0.169476	0.095101	0.00994207	0.0703163	6.13e-09	NA	17	35	35
RANBP10	ENSG00000141084	1.66907	0.602189	0.095104	0.00120403	0.0124958	0.0157702	NA	14	26	26
PITPNB	ENSG00000180957	-1.668	-0.228875	0.0953152	0.00756301	0.0270343	0.000365086	NA	34	46	49
TPTEP1	ENSG00000100181	1.66772	4.55633	0.0953708	1.61e-05	0.029571	0.000191477	NA	3	14	15
RP11-552M11.8	ENSG00000260948	-1.66772	-0.162804	0.0953716	0.0160557	0.0801344	4.9e-10	NA	16	17	17
LZTR1	ENSG00000099949	1.66733	0.747351	0.0954481	0.00137544	0.0473831	2.1e-06	NA	5	7	10
WDR41	ENSG00000164253	-1.66629	-0.0998467	0.0956553	0.0324645	0.250616	6.27e-31	NA	35	51	51
EHD3	ENSG00000013016	-1.66626	-0.142808	0.0956614	0.0182629	0.0974351	5.46e-12	NA	28	38	39
TSC1	ENSG00000165699	-1.66602	-0.727782	0.0957098	0.000777638	0.0154383	0.0072439	NA	6	11	11
DYNLL1-AS1	ENSG00000248008	-1.666	-0.285433	0.0957127	0.00456161	0.0378617	2.34e-05	NA	7	8	8
DR1	ENSG00000117505	-1.66565	-0.0866179	0.0957835	0.0435859	0.183801	2.94e-22	NA	23	26	26
MOB3A	ENSG00000172081	1.66504	0.65336	0.095905	0.00100529	0.00971663	0.0333897	NA	7	15	17
LRRC37B	ENSG00000185158	-1.66497	-0.201521	0.0959184	0.012819	0.113321	8.24e-14	NA	15	19	20
FANCG	ENSG00000221829	-1.66425	-0.275984	0.0960633	0.00551719	0.044539	4.32e-06	NA	24	28	28
CCDC91	ENSG00000123106	1.66326	0.211263	0.0962606	0.00894964	0.0458488	3.1e-06	NA	58	67	67
ACTR3B	ENSG00000133627	-1.66275	-0.566488	0.096362	0.00178235	0.0155311	0.00706974	NA	3	7	7
TRMU	ENSG00000100416	-1.66259	-0.503011	0.0963948	0.00178925	0.0313499	0.000121881	NA	13	39	39
KCNH5	ENSG00000140015	-1.66235	-0.181714	0.0964423	0.0111516	0.0501053	1.05e-06	NA	33	36	36
CABP7	ENSG00000100314	1.66208	0.277975	0.0964958	0.00493838	0.0341569	5.98e-05	NA	36	38	38
CLIP1	ENSG00000130779	-1.66162	-39.2489	0.09659	9.97e-07	0.0256182	0.000523847	NA	1	3	3
C10orf107	ENSG00000183346	-1.66156	-0.164246	0.0966003	0.0146309	0.44643	1.44e-61	NA	15	20	21
GNAO1	ENSG00000087258	1.66149	1.87581	0.0966153	8.77e-05	0.0235766	0.000882742	NA	2	5	5
SLC12A6	ENSG00000140199	1.6613	0.25071	0.0966526	0.00692674	0.0349129	4.94e-05	NA	26	33	34
TMEM241	ENSG00000134490	1.66114	0.105626	0.0966859	0.0343146	0.191811	2.93e-23	NA	15	22	24
KIRREL3	ENSG00000149571	-1.66105	-0.287873	0.0967031	0.00433068	0.0167012	0.00520619	NA	16	22	23
RP11-809C18.3	ENSG00000225140	-1.65985	-0.250709	0.0969452	0.00728881	0.12475	3.88e-15	NA	13	17	19
THADA	ENSG00000115970	-1.65964	-16.6341	0.096986	1.26e-06	0.032641	8.78e-05	NA	2	2	2
CASC2	ENSG00000177640	-1.65938	-0.248927	0.0970401	0.00631787	0.0522149	6.18e-07	NA	6	7	8
MON2	ENSG00000061987	1.65893	4.86054	0.0971303	1.73e-05	0.0101635	0.029557	NA	4	5	5
SLC35E2B	ENSG00000189339	1.65774	0.647131	0.0973705	0.00125925	0.0407066	1.14e-05	NA	7	51	58
CCM2L	ENSG00000101331	-1.65759	-5.06794	0.0974	1.32e-05	0.0158493	0.00650433	NA	1	1	1
ZIC1	ENSG00000152977	-1.65716	-14.8884	0.0974878	3.77e-06	0.0220259	0.00131373	NA	3	3	3
NCK1	ENSG00000158092	1.65615	0.389291	0.0976918	0.00203786	0.010312	0.0283868	NA	24	33	35
DAPK2	ENSG00000035664	1.65614	0.253584	0.0976935	0.00628068	0.0785334	7.41e-10	NA	6	9	11
VCAM1	ENSG00000162692	1.65581	4.55071	0.0977605	1.53e-05	0.0239798	0.000796178	NA	2	3	3
SHFM1	ENSG00000127922	1.65566	15.2677	0.09779	3.7e-06	0.0215481	0.0014853	NA	1	1	1
NMNAT1	ENSG00000173614	-1.65478	-0.328388	0.0979699	0.00442525	0.0185119	0.0032515	NA	32	44	45
ESAM	ENSG00000149564	1.65399	5.35421	0.09813	1.4e-05	0.017573	0.00414884	NA	1	1	1
ADAT1	ENSG00000065457	-1.65372	-0.0946404	0.098185	0.0416457	0.184491	2.42e-22	NA	9	11	12
SLC13A4	ENSG00000164707	-1.65216	-0.771707	0.098502	0.000523339	0.0119464	0.0182655	NA	4	8	8
HSPA6	ENSG00000173110	1.65149	9.92822	0.0986382	4.11e-06	0.0153437	0.00742588	NA	2	3	3
C4orf22	ENSG00000197826	-1.65144	-0.126696	0.0986488	0.0212728	0.103554	1.09e-12	NA	9	17	17
MAP3K3	ENSG00000198909	1.65045	6.40077	0.09885	9.99e-06	0.0160222	0.00621649	NA	1	2	2
MTRF1L	ENSG00000112031	1.65033	0.130435	0.0988763	0.0174782	0.0899958	3.81e-11	NA	24	29	31
MYADM	ENSG00000179820	1.64964	3.9023	0.0990157	2.53e-05	0.0174461	0.004288	NA	4	5	6
COX5A	ENSG00000178741	-1.64928	-4.30743	0.09909	2.01e-05	0.00882137	0.0427097	NA	1	1	1
ZNF663P	ENSG00000215452	-1.64889	-0.309981	0.0991697	0.00366575	0.0490281	1.39e-06	NA	6	6	6
ARHGAP22	ENSG00000128805	1.64848	0.118503	0.099254	0.0255035	0.0943834	1.21e-11	NA	19	23	27
RHOT2	ENSG00000140983	-1.64848	-0.286131	0.099255	0.00502865	0.0181743	0.00354898	NA	7	8	8
DDX24	ENSG00000089737	1.64776	0.500645	0.099402	0.00126203	0.0245529	0.000687652	NA	6	8	8
ANKRD32	ENSG00000133302	1.64743	0.0622343	0.0994687	0.0835487	0.280607	4.55e-35	NA	19	29	29
SCAPER	ENSG00000140386	-1.64729	-0.0950101	0.0994992	0.0379069	0.204784	6.63e-25	NA	17	22	23
PRR12	ENSG00000126464	1.64723	13.0723	0.09951	2.79e-06	0.0140576	0.0104183	NA	1	1	1
FAT3	ENSG00000165323	-1.64691	-0.867865	0.0995773	0.000390828	0.0193425	0.00262248	NA	2	4	5
MIPEP	ENSG00000027001	1.64655	5.92712	0.09965	1.16e-05	0.00859704	0.0454473	NA	1	1	1
CCDC170	ENSG00000120262	1.64652	0.130198	0.0996569	0.0385784	0.313707	7.73e-40	NA	24	28	31
NARS2	ENSG00000137513	1.64591	0.089973	0.0997821	0.0456222	0.560856	6e-85	NA	8	12	14
FBRSL1	ENSG00000112787	-1.64548	-0.372232	0.0998719	0.00307652	0.0437929	5.22e-06	NA	10	27	33
ZNF764	ENSG00000169951	-1.64519	-5.43252	0.09993	1.57e-05	0.00931291	0.0372977	NA	1	1	1
KCNC4	ENSG00000116396	-1.64423	-0.226292	0.100129	0.00759729	0.0316944	0.000111678	NA	17	21	21
CSNK1D	ENSG00000141551	-1.64365	-3.63216	0.100248	6.42e-05	0.0199237	0.00225693	NA	3	13	13
TMEM68	ENSG00000167904	1.64221	0.449192	0.100547	0.00218642	0.0131231	0.0133447	NA	22	34	34
TMED5	ENSG00000117500	1.64174	0.176917	0.100644	0.0100464	0.061212	6.27e-08	NA	37	43	44
UBR5	ENSG00000104517	-1.64147	-4.36755	0.1007	1.79e-05	0.0192757	0.00266819	NA	1	1	1
WDR78	ENSG00000152763	-1.64115	-0.123744	0.100767	0.0215361	0.126641	2.33e-15	NA	34	38	38
CCDC113	ENSG00000103021	-1.64073	-0.160336	0.100853	0.0144911	0.123958	4.8e-15	NA	10	12	14
C10orf10	ENSG00000165507	-1.64051	-14.2369	0.1009	1.35e-06	0.0309829	0.000133777	NA	1	1	1
COMT	ENSG00000093010	-1.63991	-0.276167	0.101024	0.00553055	0.0261003	0.00046322	NA	14	24	26
NDUFS4	ENSG00000164258	1.63762	0.127887	0.101502	0.0205401	0.0909784	2.95e-11	NA	25	31	33
SMAD9	ENSG00000120693	-1.63673	-0.109038	0.101686	0.028733	0.162385	1.27e-19	NA	5	9	9
TOMM22	ENSG00000100216	1.63643	0.0634852	0.101749	0.0846224	0.281354	3.57e-35	NA	50	58	60
ARPC4	ENSG00000241553	-1.63619	-25.1218	0.1018	1.96e-06	0.0502136	1.03e-06	NA	1	1	1
APOA1BP	ENSG00000163382	1.63467	0.0679909	0.102118	0.0738585	0.458197	9.73e-64	NA	22	31	33
FAM76B	ENSG00000077458	1.63411	0.848077	0.102235	0.000533403	0.0104581	0.0272822	NA	2	3	3
C22orf29	ENSG00000215012	-1.63406	-0.0836562	0.102246	0.0470431	0.227913	6.68e-28	NA	21	25	26
ATP8B4	ENSG00000104043	-1.63354	-0.0712312	0.102355	0.057945	0.275311	2.52e-34	NA	33	48	53
TMEM126A	ENSG00000171202	1.63322	0.298883	0.102424	0.00348111	0.0214769	0.00151275	NA	6	7	7
NFKB1	ENSG00000109320	-1.63285	-5.52561	0.1025	1.49e-05	0.018228	0.00349988	NA	1	2	2
ISLR	ENSG00000129009	1.63284	5.16412	0.102502	1.41e-05	0.0155869	0.00696706	NA	2	2	2
SARDH	ENSG00000123453	-1.63226	-0.131247	0.102624	0.0249919	0.155124	9.64e-19	NA	18	20	21
GAL3ST1	ENSG00000128242	1.63219	9.15244	0.10264	6.44e-06	0.0407963	1.11e-05	NA	2	3	3
CPT2	ENSG00000157184	-1.6319	-29.1569	0.1027	5.65e-07	0.0131078	0.0133991	NA	1	1	1
LINC00654	ENSG00000205181	1.63026	0.286594	0.103047	0.0048311	0.200206	2.54e-24	NA	13	21	25
LEMD3	ENSG00000174106	-1.62867	-0.22052	0.103383	0.0088791	0.0301486	0.000165342	NA	16	22	22
COQ4	ENSG00000167113	-1.62859	-186.024	0.1034	1.03e-08	0.013571	0.0118496	NA	1	2	2
SMIM14	ENSG00000163683	1.62831	0.468397	0.103459	0.00295327	0.0455635	3.33e-06	NA	22	32	34
SEC14L6	ENSG00000214491	1.62814	0.141526	0.103495	0.020527	0.248991	1.04e-30	NA	17	26	27
ERCC1	ENSG00000012061	1.62802	0.26237	0.103521	0.00523542	0.0159261	0.00637482	NA	22	36	37
TIRAP	ENSG00000150455	-1.62765	-4.21313	0.1036	2.27e-05	0.0138079	0.0111292	NA	1	1	1
ZFAND1	ENSG00000104231	-1.62762	-0.118783	0.103606	0.0231753	0.271514	8.53e-34	NA	27	36	38
KLHL24	ENSG00000114796	-1.62735	-0.0499497	0.103662	0.168878	0.635187	1.17e-103	NA	11	11	11
OTUB1	ENSG00000167770	1.6267	0.980731	0.1038	0.000711925	0.0167967	0.00507804	NA	1	5	5
PPP4C	ENSG00000149923	1.62576	3.98605	0.104	2.14e-05	0.0394896	1.55e-05	NA	1	1	1
CHD9	ENSG00000177200	-1.62511	-0.206996	0.10414	0.00786384	0.0312129	0.000126193	NA	52	59	59
SPICE1	ENSG00000163611	1.62509	0.263656	0.104144	0.00570477	0.0327432	8.56e-05	NA	50	69	70
HHIPL1	ENSG00000182218	-1.62508	-0.148756	0.104146	0.0147019	0.0822384	2.85e-10	NA	21	24	24
NF1	ENSG00000196712	1.62335	0.18677	0.104515	0.00749952	0.038879	1.81e-05	NA	32	41	41
CBY1	ENSG00000100211	1.62244	0.327328	0.10471	0.00323692	0.0172819	0.00447512	NA	9	9	9
HSD17B6	ENSG00000025423	1.62212	0.167112	0.104778	0.0121641	0.209893	1.47e-25	NA	11	17	17
TTF1	ENSG00000125482	-1.62197	-0.12521	0.10481	0.0239092	0.16581	4.87e-20	NA	17	24	26
SMPD2	ENSG00000135587	1.62188	0.133226	0.104828	0.0183089	0.0671958	1.36e-08	NA	23	44	44
CRIPAK	ENSG00000179979	1.62175	0.142769	0.104856	0.0210756	0.305565	1.21e-38	NA	23	32	35
MINPP1	ENSG00000107789	-1.62039	-5.08656	0.105149	1.4e-05	0.0243442	0.000725342	NA	5	5	5
PLEKHJ1	ENSG00000104886	1.62015	19.5137	0.1052	1.69e-06	0.0124447	0.015987	NA	1	2	2
SCARB2	ENSG00000138760	-1.62009	-0.165101	0.105212	0.011904	0.129533	1.07e-15	NA	14	19	20
PGPEP1	ENSG00000130517	1.61993	0.079614	0.105247	0.0645629	0.262336	1.58e-32	NA	15	17	18
RRP12	ENSG00000052749	-1.61816	-0.143056	0.105628	0.0314698	0.153931	1.34e-18	NA	12	14	15
TMEM56	ENSG00000152078	1.61797	0.474584	0.105668	0.00232506	0.0129288	0.0140522	NA	16	21	21
ZFPL1	ENSG00000162300	-1.61783	-8.24902	0.1057	5.77e-06	0.0364601	3.34e-05	NA	1	1	1
RFX3	ENSG00000080298	1.6178	3.61726	0.105706	2.49e-05	0.0215977	0.0014665	NA	3	4	4
YBX3	ENSG00000060138	1.61764	0.196067	0.10574	0.00883582	0.0530379	5.01e-07	NA	13	19	21
TYK2	ENSG00000105397	-1.61726	-3.81245	0.105821	2.68e-05	0.0471707	2.22e-06	NA	4	5	5
SMIM5	ENSG00000204323	-1.6169	-20.5185	0.1059	6.83e-07	0.017122	0.00466535	NA	1	2	2
NLRP1	ENSG00000091592	1.61595	0.511293	0.106105	0.00116098	0.0224681	0.00117275	NA	8	9	9
P2RY12	ENSG00000169313	-1.61545	-0.271034	0.106214	0.0042167	0.0128339	0.0144114	NA	7	11	11
LINC01003	ENSG00000261455	-1.6154	-0.107539	0.106224	0.0207817	0.153347	1.58e-18	NA	27	50	54
DMGDH	ENSG00000132837	-1.6149	-0.122072	0.106332	0.0203597	0.117363	2.81e-14	NA	8	11	12
ZFHX3	ENSG00000140836	1.61459	10.9852	0.1064	3.56e-06	0.0141492	0.0101694	NA	1	1	1
PPP2R1A	ENSG00000105568	1.61367	5.73155	0.1066	1.22e-05	0.0341524	5.99e-05	NA	1	1	1
GSK3B	ENSG00000082701	-1.61311	-5.85533	0.106721	1e-05	0.0133038	0.0127196	NA	2	3	3
MALT1	ENSG00000172175	1.61182	0.210075	0.107002	0.00821161	0.0305469	0.000149437	NA	22	29	29
MED20	ENSG00000124641	-1.61143	-0.10151	0.107086	0.036562	0.0967681	6.5e-12	NA	35	52	55
SLC35F2	ENSG00000110660	-1.61136	-0.170611	0.107102	0.0107028	0.106564	4.94e-13	NA	7	9	11
NMRK1	ENSG00000106733	-1.61131	-0.0381649	0.107111	0.211916	0.674338	4.13e-115	NA	39	44	45
CHRNA2	ENSG00000120903	1.61091	0.267799	0.1072	0.0040581	0.0324494	9.22e-05	NA	9	12	12
RNASEH2B	ENSG00000136104	1.61077	0.0424401	0.10723	0.183026	0.605916	7.13e-96	NA	11	12	12
RP4-798A10.2	ENSG00000226029	-1.61061	-0.27717	0.107264	0.00550295	0.0410056	1.06e-05	NA	5	5	6
SLC25A26	ENSG00000144741	-1.61031	-0.0643679	0.10733	0.137391	0.478197	1.55e-67	NA	28	31	31
UBFD1	ENSG00000103353	1.61001	0.446814	0.107396	0.00201268	0.0197033	0.00238907	NA	11	20	21
RNF219-AS1	ENSG00000234377	-1.60992	-0.0846995	0.107416	0.0455577	0.186043	1.55e-22	NA	35	42	43
PLXDC1	ENSG00000161381	1.60969	0.137803	0.107465	0.0137246	0.0814901	3.45e-10	NA	17	22	22
VPS9D1	ENSG00000075399	-1.6093	-0.215181	0.107551	0.00802131	0.078127	8.23e-10	NA	18	55	64
FGD5-AS1	ENSG00000225733	-1.60886	-0.151533	0.107646	0.00524541	0.0663917	1.67e-08	NA	15	16	16
TRIM3	ENSG00000110171	1.60865	0.152565	0.107693	0.0140077	0.0481421	1.73e-06	NA	53	72	78
MC1R	ENSG00000258839	1.60848	0.135606	0.10773	0.018268	0.108474	2.98e-13	NA	11	21	26
ABCA4	ENSG00000198691	-1.60802	-0.139193	0.107832	0.0159334	0.0803499	4.64e-10	NA	23	32	32
ARHGAP20	ENSG00000137727	-1.6073	-6.73759	0.107988	9.03e-06	0.014115	0.0102614	NA	3	4	5
RP11-6N17.4	ENSG00000264920	1.60657	0.133077	0.108148	0.0182127	0.256683	9.41e-32	NA	15	24	26
SLC35G2	ENSG00000168917	1.60619	0.138875	0.108233	0.0160147	0.087878	6.6e-11	NA	118	119	120
HKR1	ENSG00000181666	-1.60585	-0.664119	0.108308	0.000858307	0.00952983	0.035142	NA	6	9	9
ZNF680	ENSG00000173041	-1.60437	-0.134025	0.108632	0.0186249	0.15216	2.19e-18	NA	13	16	18
SEMA3D	ENSG00000153993	-1.60382	-0.508899	0.108755	0.00167965	0.020855	0.00177522	NA	20	36	40
SLC22A25	ENSG00000196600	1.60316	5.2595	0.1089	1.24e-05	0.0150395	0.00804355	NA	1	1	1
PPM1D	ENSG00000170836	-1.60183	-0.728287	0.109194	0.000704631	0.0108821	0.024322	NA	6	13	13
SEMA4G	ENSG00000095539	1.60112	8.99087	0.10935	4.7e-06	0.0205357	0.00192743	NA	2	2	2
RP11-355I22.2	ENSG00000258903	1.6009	4.27244	0.1094	1.94e-05	0.0268188	0.000385687	NA	1	1	1
RP11-379K22.2	ENSG00000259175	-1.6009	-4.44314	0.1094	1.77e-05	0.0285217	0.000250017	NA	1	1	1
IFI44	ENSG00000137965	-1.59998	-0.244596	0.109602	0.00973844	0.0280965	0.000278574	NA	10	18	18
WWP2	ENSG00000198373	-1.59983	-0.42581	0.109636	0.00485632	0.0816864	3.28e-10	NA	16	26	34
ELMO2	ENSG00000062598	-1.59916	-0.332928	0.109786	0.00295788	0.0188899	0.00294825	NA	18	19	21
KMT2C	ENSG00000055609	1.59759	3.02178	0.110135	0.000152445	0.00878309	0.0431644	NA	2	3	3
JOSD1	ENSG00000100221	1.59704	0.230378	0.110256	0.00606395	0.0585766	1.23e-07	NA	14	14	16
CDC40	ENSG00000168438	1.59685	15.3794	0.1103	1.75e-06	0.0208256	0.00178871	NA	1	1	1
RP11-397A16.2	ENSG00000267325	-1.5967	-4.66303	0.110332	1.41e-05	0.0344852	5.5e-05	NA	2	2	2
C18orf54	ENSG00000166845	-1.59589	-0.132502	0.110512	0.00733809	0.103689	1.06e-12	NA	12	13	14
FAM153B	ENSG00000182230	-1.59588	-0.164133	0.110515	0.0146939	0.151202	2.86e-18	NA	22	35	40
NCOA1	ENSG00000084676	-1.59553	-0.18933	0.110594	0.0084778	0.0367121	3.13e-05	NA	12	13	13
C16orf52	ENSG00000185716	-1.59552	-0.556114	0.110596	0.00106335	0.0139741	0.0106508	NA	7	12	16
ANKRD16	ENSG00000134461	1.59484	5.11086	0.110747	1.32e-05	0.00871028	0.0440432	NA	3	5	5
SPG7	ENSG00000197912	-1.59476	-0.15277	0.110766	0.0138283	0.0717559	4.23e-09	NA	30	40	42
RDH13	ENSG00000160439	-1.59461	-0.251167	0.110799	0.00593117	0.0720703	3.91e-09	NA	19	29	31
COG4	ENSG00000103051	1.59459	0.0929966	0.110805	0.0339621	0.190702	4.03e-23	NA	23	28	31
ASAP1	ENSG00000153317	-1.59402	-0.212467	0.110931	0.00783235	0.0533885	4.59e-07	NA	18	25	29
CHMP1A	ENSG00000131165	-1.59246	-0.343519	0.111281	0.00637411	0.0240491	0.000782194	NA	14	15	20
CHMP4A	ENSG00000254505	-1.59193	-7.34755	0.1114	6.17e-06	0.0109266	0.0240316	NA	1	1	1
NUP205	ENSG00000155561	-1.59154	-0.467022	0.111488	0.00240996	0.0388034	1.84e-05	NA	12	15	16
SVIL	ENSG00000197321	1.59107	0.225235	0.111594	0.00806849	0.033072	7.87e-05	NA	40	56	61
RALGAPA1	ENSG00000174373	1.58884	0.206083	0.112096	0.00920797	0.0837371	1.93e-10	NA	27	28	29
RAD51AP2	ENSG00000214842	-1.58861	-0.154317	0.112149	0.0130208	0.0686698	9.34e-09	NA	11	12	12
ZNF623	ENSG00000183309	-1.58852	-0.429636	0.11217	0.00284142	0.0097215	0.0333453	NA	15	21	21
CCNT2	ENSG00000082258	1.58818	0.131054	0.112247	0.0255124	0.116273	3.76e-14	NA	20	26	27
TPX2	ENSG00000088325	-1.58794	-11.9546	0.1123	5.57e-06	0.030996	0.000133334	NA	1	2	2
KDELC2	ENSG00000178202	-1.58773	-0.123185	0.112347	0.0217241	0.150958	3.06e-18	NA	7	8	9
SLC16A6	ENSG00000108932	1.58772	3.88462	0.11235	2.11e-05	0.0119108	0.0184405	NA	2	2	2
LINC01024	ENSG00000245146	-1.58737	-17.9151	0.112429	1.47e-06	0.0282383	0.000268701	NA	2	2	2
BDNF-AS	ENSG00000245573	-1.58693	-0.300571	0.112528	0.00344732	0.0600564	8.42e-08	NA	9	13	13
EVI5L	ENSG00000142459	-1.58366	-0.366527	0.113271	0.00259756	0.0101867	0.0293708	NA	5	6	7
SIRT1	ENSG00000096717	1.58353	5.48178	0.1133	1.1e-05	0.0286585	0.000241467	NA	1	1	1
SPTLC2	ENSG00000100596	1.58273	0.245211	0.113484	0.00546459	0.0663236	1.7e-08	NA	34	51	52
GANC	ENSG00000214013	1.58134	4.03496	0.1138	1.87e-05	0.00938758	0.0365405	NA	1	1	1
KIF9-AS1	ENSG00000227398	1.58134	17.9594	0.1138	1.58e-06	0.0121666	0.0172202	NA	1	2	2
RND1	ENSG00000172602	-1.5809	-22.3139	0.1139	1.82e-06	0.0132452	0.0129189	NA	1	2	2
AC092594.1	ENSG00000236204	-1.58047	-13.8713	0.114	5.45e-06	0.0135586	0.0118887	NA	1	1	1
FNDC5	ENSG00000160097	-1.57916	-18.5633	0.1143	2.1e-06	0.0129593	0.0139386	NA	1	1	1
TTLL6	ENSG00000170703	-1.57807	-0.0945993	0.114548	0.0383994	0.15535	9.05e-19	NA	29	45	47
CAPG	ENSG00000042493	1.57781	0.129444	0.114609	0.0192406	0.139044	8.07e-17	NA	20	29	29
GRIN2A	ENSG00000183454	1.57736	0.329157	0.114713	0.00290796	0.0367608	3.09e-05	NA	9	10	11
CCDC47	ENSG00000108588	1.57655	26.5409	0.1149	1.25e-06	0.00980303	0.0326102	NA	1	2	2
PRRX1	ENSG00000116132	1.57609	0.0837824	0.115005	0.0494281	0.32884	4.28e-42	NA	31	41	41
SCYL1	ENSG00000142186	-1.57481	-6.5614	0.1153	5.73e-06	0.013091	0.0134589	NA	1	1	1
PEPD	ENSG00000124299	-1.57452	-0.0534336	0.115367	0.091297	0.379659	4.65e-50	NA	19	23	23
SEMA4D	ENSG00000187764	-1.57433	-0.118663	0.115412	0.0230409	0.0973145	5.63e-12	NA	22	29	30
CADM4	ENSG00000105767	-1.57406	-0.332867	0.115473	0.00431667	0.0463509	2.73e-06	NA	31	66	70
AC092171.4	ENSG00000230733	1.57402	0.442717	0.115483	0.00241471	0.0239309	0.000806201	NA	28	51	54
TUSC7	ENSG00000243197	1.57395	16.8149	0.1155	1.15e-06	0.0229766	0.00102939	NA	1	2	2
BOC	ENSG00000144857	-1.5729	-0.0653385	0.115742	0.0790314	0.26459	7.75e-33	NA	20	27	27
GPRIN3	ENSG00000185477	-1.57256	-0.113837	0.11582	0.0243258	0.105025	7.42e-13	NA	31	45	47
MREG	ENSG00000118242	-1.57222	-0.193111	0.1159	0.00872671	0.0856263	1.18e-10	NA	28	43	44
ZDHHC4	ENSG00000136247	1.57171	0.227221	0.116018	0.00680772	0.0699092	6.8e-09	NA	10	14	15
LSS	ENSG00000160285	-1.57138	-0.114506	0.116094	0.0301479	0.16278	1.14e-19	NA	17	23	26
MTERFD1	ENSG00000156469	1.57093	9.38531	0.1162	5.79e-06	0.0157282	0.00671391	NA	1	1	1
KIAA1199	ENSG00000103888	1.57061	0.251997	0.116273	0.00515841	0.0470664	2.28e-06	NA	22	35	35
ACTA2	ENSG00000107796	-1.56878	-7.38652	0.1167	5.13e-06	0.0315869	0.000114766	NA	1	1	1
NMNAT2	ENSG00000157064	1.56835	19.0139	0.1168	3.47e-06	0.0135284	0.0119842	NA	1	1	1
WEE1	ENSG00000166483	1.56736	8.16513	0.117032	5.08e-06	0.0294003	0.000199966	NA	2	3	3
NRP1	ENSG00000099250	1.56683	0.18103	0.117154	0.00827348	0.0342952	5.78e-05	NA	52	72	74
MCM4	ENSG00000104738	1.56647	0.158597	0.117239	0.0142366	0.193905	1.59e-23	NA	14	32	34
RALGAPB	ENSG00000170471	-1.56628	-6.93446	0.117282	4.01e-06	0.0610852	6.48e-08	NA	2	2	2
CAPN1	ENSG00000014216	-1.56621	-4.80316	0.1173	1.13e-05	0.00886577	0.0421887	NA	1	2	3
UCP2	ENSG00000175567	-1.56539	-0.264415	0.117492	0.00388275	0.0137604	0.0112699	NA	10	21	21
SPIRE2	ENSG00000204991	-1.56478	-0.0950489	0.117635	0.0364417	0.225192	1.52e-27	NA	24	40	45
ASTE1	ENSG00000034533	1.56472	0.188936	0.117648	0.0105005	0.0548013	3.2e-07	NA	12	16	17
INSM1	ENSG00000173404	1.564	0.333571	0.117818	0.0029858	0.0111474	0.0226412	NA	13	17	17
ENTHD2	ENSG00000167302	1.56253	0.226273	0.118164	0.00741554	0.0307882	0.000140557	NA	20	35	39
TMEM136	ENSG00000181264	1.56231	0.300464	0.118215	0.00335132	0.0260965	0.000463661	NA	8	10	11
ALMS1P	ENSG00000163016	1.56222	0.0763972	0.118235	0.0525258	0.257766	6.69e-32	NA	15	17	17
PTPN9	ENSG00000169410	-1.56195	-8.73357	0.1183	8.39e-06	0.0359415	3.81e-05	NA	1	2	2
RP11-425L10.1	ENSG00000244313	-1.56152	-24.2172	0.1184	2.21e-06	0.00966412	0.0338728	NA	1	1	1
RP11-869B15.1	ENSG00000269290	1.56135	3.98988	0.118441	1.97e-05	0.0159543	0.00632803	NA	2	2	2
ZDHHC6	ENSG00000023041	1.56097	0.206289	0.118532	0.00962266	0.103477	1.12e-12	NA	6	6	6
NFE2L2	ENSG00000116044	1.56066	0.379004	0.118605	0.00177071	0.0160301	0.00620371	NA	34	43	43
MRPL23	ENSG00000214026	-1.55991	-0.217937	0.118782	0.00664901	0.0537839	4.15e-07	NA	8	23	23
HSPA9	ENSG00000113013	1.55941	20.7991	0.1189	1.5e-06	0.0269564	0.000372403	NA	1	1	1
ZNF709	ENSG00000242852	1.55923	0.384001	0.118941	0.00279252	0.0165608	0.00540038	NA	11	20	21
KAT6A	ENSG00000083168	-1.55898	-21.564	0.119	1.87e-06	0.0337438	6.64e-05	NA	1	2	2
AFG3L1P	ENSG00000223959	1.55855	0.383968	0.119103	0.00323359	0.0182717	0.00346035	NA	8	9	9
TYSND1	ENSG00000156521	1.55846	0.362695	0.119125	0.0015279	0.0108245	0.024704	NA	12	13	14
P2RX6P	ENSG00000206145	-1.55752	-0.140661	0.119346	0.0266262	0.266817	3.82e-33	NA	26	39	52
CAMK2D	ENSG00000145349	-1.55688	-12.7537	0.1195	2.54e-06	0.0164089	0.00561891	NA	1	1	1
SRP72P2	ENSG00000188451	-1.55688	-9.04982	0.1195	3.06e-06	0.0231756	0.000978209	NA	1	1	1
ZC3H12D	ENSG00000178199	-1.55657	-0.258419	0.119573	0.00471701	0.0342105	5.9e-05	NA	2	2	2
DISC1	ENSG00000162946	1.55606	0.254867	0.119695	0.00518802	0.0559285	2.41e-07	NA	37	44	44
GTF2A2	ENSG00000140307	-1.556	-0.0815924	0.119707	0.0444805	0.217299	1.63e-26	NA	15	17	17
C20orf27	ENSG00000101220	-1.55589	-0.136326	0.119733	0.0154044	0.0793641	5.98e-10	NA	37	67	70
RP11-82L18.4	ENSG00000231632	-1.55561	-17.5566	0.1198	3.43e-06	0.00953144	0.0351265	NA	1	1	1
DOCK4	ENSG00000128512	-1.55558	-0.358892	0.119808	0.00249127	0.0158338	0.0065307	NA	4	7	7
GXYLT1	ENSG00000151233	1.55525	0.119949	0.119887	0.0214259	0.0836219	1.99e-10	NA	18	24	24
EPB41L5	ENSG00000115109	-1.55442	-0.138843	0.120085	0.0144262	0.102565	1.42e-12	NA	21	29	30
SMYD2	ENSG00000143499	1.55421	0.171599	0.120135	0.0119659	0.0573207	1.69e-07	NA	22	22	25
EIF4A1	ENSG00000161960	1.55393	13.0411	0.1202	3.11e-06	0.0175277	0.0041979	NA	1	1	1
SUDS3	ENSG00000111707	-1.5539	-0.126276	0.120208	0.0191599	0.120696	1.15e-14	NA	36	48	48
DHRS3	ENSG00000162496	-1.5528	-17.218	0.12047	3.33e-06	0.0224519	0.00117764	NA	2	2	2
ITGA1	ENSG00000213949	1.55229	0.211521	0.120593	0.00760949	0.0463698	2.72e-06	NA	27	32	34
PABPC1P4	ENSG00000255642	-1.55204	-0.181373	0.120653	0.0127685	0.0825471	2.63e-10	NA	14	18	19
RP11-145M9.4	ENSG00000269728	1.55056	0.244203	0.121007	0.00206123	0.0136421	0.0116284	NA	4	5	5
HAVCR2	ENSG00000135077	-1.54892	-4.94927	0.1214	1.83e-05	0.0237385	0.00084689	NA	1	1	1
CCDC13	ENSG00000244607	1.54866	0.0902869	0.121462	0.0370652	0.173711	5.23e-21	NA	25	41	43
RPA1	ENSG00000132383	-1.54801	-0.25987	0.12162	0.00447672	0.0458341	3.11e-06	NA	5	5	5
ZNF511	ENSG00000198546	-1.5479	-0.733451	0.121648	0.000809015	0.0132816	0.0127946	NA	10	19	23
TMEM30A	ENSG00000112697	1.54783	0.508357	0.121663	0.00101384	0.0109061	0.0241647	NA	7	8	8
PLA2G4B	ENSG00000243708	-1.5478	-0.264244	0.121671	0.00383114	0.0728148	3.23e-09	NA	24	32	34
CENPJ	ENSG00000151849	1.54748	0.0564197	0.121746	0.107436	0.530816	2.86e-78	NA	17	22	24
BZRAP1-AS1	ENSG00000265148	1.54685	16.1472	0.1219	1.45e-06	0.0181413	0.00357948	NA	1	1	1
C15orf27	ENSG00000169758	1.54643	6.85164	0.122	7.04e-06	0.0414558	9.43e-06	NA	1	1	1
LPIN1	ENSG00000134324	1.54623	0.0758187	0.122048	0.0585097	0.17459	4.08e-21	NA	63	91	92
ANKRD20A8P	ENSG00000229089	-1.54552	-0.959717	0.122219	0.00113859	0.013126	0.0133345	NA	6	25	30
PROM2	ENSG00000155066	-1.5454	-0.256749	0.122251	0.00516357	0.0205578	0.00191646	NA	6	10	10
KIF15	ENSG00000163808	1.54369	0.177669	0.122664	0.00961275	0.0756568	1.55e-09	NA	12	14	15
EHF	ENSG00000135373	1.54327	0.225446	0.122765	0.00629134	0.0434558	5.68e-06	NA	12	27	27
C6orf1	ENSG00000186577	-1.54321	-0.566874	0.12278	0.00101111	0.0129055	0.0141396	NA	12	13	13
RP13-582O9.5	ENSG00000253716	1.54237	0.0494937	0.122985	0.124066	0.387241	2.66e-51	NA	15	23	26
RIN2	ENSG00000132669	1.54186	0.153798	0.123107	0.0103683	0.0396315	1.5e-05	NA	50	64	66
BCKDHB	ENSG00000083123	-1.54164	-0.10626	0.123161	0.0255409	0.168911	2.03e-20	NA	48	65	65
SPDL1	ENSG00000040275	-1.54151	-0.376463	0.123193	0.0027149	0.0292573	0.000207368	NA	26	39	39
PEX5L	ENSG00000114757	-1.5414	-16.8013	0.12322	3.37e-06	0.0113349	0.0215257	NA	4	4	4
FAM173A	ENSG00000103254	-1.54115	-0.4455	0.123279	0.00193084	0.0130306	0.0136769	NA	16	43	49
GPR156	ENSG00000175697	1.54111	0.507785	0.12329	0.00109765	0.00952147	0.0352226	NA	3	3	3
TPD52L2	ENSG00000101150	-1.54077	-0.286857	0.123373	0.00456776	0.0294148	0.000199227	NA	9	16	16
TNFRSF10D	ENSG00000173530	1.54066	15.189	0.1234	1.6e-06	0.0285344	0.000249205	NA	1	1	1
ZNF649	ENSG00000198093	1.54026	0.162968	0.123496	0.011745	0.117944	2.4e-14	NA	12	14	15
UBE2QL1	ENSG00000215218	1.54021	0.365041	0.123508	0.00209021	0.00964082	0.0340895	NA	11	12	16
TCP11L2	ENSG00000166046	-1.53907	-0.483125	0.123787	0.00238636	0.0137075	0.0114287	NA	25	33	34
C1QTNF1	ENSG00000173918	-1.53866	-0.238397	0.123888	0.00637537	0.0597675	9.06e-08	NA	18	19	19
ORMDL2	ENSG00000123353	1.53853	6.52437	0.123918	7.44e-06	0.0171676	0.00461032	NA	2	2	3
WAC-AS1	ENSG00000254635	1.53844	0.0507722	0.123941	0.117161	0.432255	5.16e-59	NA	18	21	23
FRAT1	ENSG00000165879	-1.53788	-0.28882	0.124078	0.00465922	0.0112096	0.0222647	NA	13	19	20
CAPN10	ENSG00000142330	1.53725	0.393874	0.124231	0.00200598	0.0258833	0.000489581	NA	5	12	12
ZNF3	ENSG00000166526	1.53697	17.312	0.1243	3.07e-06	0.0113113	0.0216627	NA	1	1	1
RP11-795F19.5	ENSG00000267127	1.53606	0.151992	0.124523	0.0134704	0.044681	4.17e-06	NA	14	26	27
MAN2C1	ENSG00000140400	-1.53541	-0.0931768	0.124684	0.0410111	0.15661	6.38e-19	NA	25	25	25
RARRES2	ENSG00000106538	-1.5351	-0.418783	0.12476	0.00179864	0.0170245	0.00478532	NA	11	26	29
ADAMTS9	ENSG00000163638	-1.53438	-0.313934	0.124936	0.00337956	0.0218772	0.00136487	NA	30	42	42
LINC00846	ENSG00000186842	-1.53419	-0.400649	0.124984	0.00180265	0.0116535	0.0197581	NA	4	4	4
RP4-639F20.1	ENSG00000235501	1.53387	0.225014	0.125061	0.00519627	0.0702252	6.27e-09	NA	7	9	9
PRKAR2A	ENSG00000114302	1.53373	0.359231	0.125097	0.00269875	0.0321598	9.92e-05	NA	6	7	7
RP11-689P11.2	ENSG00000205959	1.5331	0.10189	0.125252	0.0291803	0.115983	4.06e-14	NA	18	36	37
ORC4	ENSG00000115947	1.53108	0.149951	0.125749	0.0120303	0.122206	7.68e-15	NA	43	47	48
PTGR1	ENSG00000106853	-1.53068	-0.0972325	0.125849	0.0388453	0.393946	2.05e-52	NA	50	73	79
CDADC1	ENSG00000102543	1.53059	0.241685	0.12587	0.00491053	0.0203234	0.0020358	NA	20	23	24
ITGAE	ENSG00000083457	-1.53007	-8.43769	0.126	9.92e-06	0.0216765	0.00143708	NA	1	1	1
TRERF1	ENSG00000124496	1.52966	87.2034	0.1261	6.67e-08	0.00941375	0.0362789	NA	1	2	2
TIMELESS	ENSG00000111602	1.52966	4.14764	0.1261	1.8e-05	0.0239847	0.000795189	NA	1	1	1
SLC25A12	ENSG00000115840	-1.52843	-0.336507	0.126405	0.00359268	0.0366495	3.18e-05	NA	4	6	7
POLR1E	ENSG00000137054	1.52761	0.21196	0.126611	0.00742073	0.0323752	9.4e-05	NA	14	14	15
CRLS1	ENSG00000088766	1.52729	0.559791	0.126688	0.00121007	0.0308749	0.000137497	NA	10	17	18
PDE4D	ENSG00000113448	-1.52692	-0.334303	0.12678	0.00359711	0.0326125	8.85e-05	NA	32	41	44
PXN	ENSG00000089159	-1.52684	-19.1948	0.1268	1.16e-06	0.0246402	0.000672469	NA	1	1	1
PCDHA9	ENSG00000204961	1.52605	0.0637267	0.126997	0.0645293	0.496517	3.8e-71	NA	49	76	80
KDM2A	ENSG00000173120	-1.52604	-14.9193	0.127	6.62e-06	0.0347582	5.14e-05	NA	1	1	2
C10orf128	ENSG00000204161	1.52521	0.812167	0.127206	0.000531596	0.0237662	0.000840926	NA	4	8	8
ZNF274	ENSG00000171606	1.52497	0.321503	0.127268	0.003835	0.00936854	0.036732	NA	19	24	24
BTG1	ENSG00000133639	-1.52484	-5.47562	0.1273	1.03e-05	0.0239293	0.000806536	NA	1	1	1
LINC01007	ENSG00000233123	-1.52444	-10.6017	0.1274	3.01e-06	0.0418938	8.44e-06	NA	1	1	1
CFL1	ENSG00000172757	1.52418	0.437433	0.127464	0.00171303	0.0281079	0.000277768	NA	8	13	13
CNTNAP2	ENSG00000174469	-1.52323	-32.6213	0.1277	2.46e-06	0.029371	0.000201461	NA	1	2	3
COL5A3	ENSG00000080573	-1.52293	-0.289808	0.127776	0.00387248	0.0195896	0.00246029	NA	9	12	13
DNAL1	ENSG00000119661	1.52258	0.260862	0.127864	0.00463953	0.0206344	0.00187903	NA	26	32	33
MOBP	ENSG00000168314	1.52084	6.6806	0.1283	1.41e-05	0.0132208	0.0130028	NA	1	1	1
SCRN2	ENSG00000141295	1.5206	0.147439	0.128359	0.0133914	0.142777	2.91e-17	NA	13	17	17
KRBOX1	ENSG00000240747	1.52004	7.20751	0.1285	5.53e-06	0.00911237	0.0394136	NA	1	1	1
STAMBPL1	ENSG00000138134	-1.51981	-0.216634	0.128559	0.00595237	0.0578639	1.47e-07	NA	11	16	16
BACE2	ENSG00000182240	1.51965	5.66919	0.1286	1.04e-05	0.0162082	0.0059214	NA	1	1	1
TTLL11	ENSG00000175764	1.51896	0.203352	0.128772	0.00574042	0.0328474	8.34e-05	NA	8	13	13
ZNF524	ENSG00000171443	1.51866	21.2703	0.128849	3.26e-06	0.0179091	0.00380181	NA	2	3	3
NUPL2	ENSG00000136243	-1.51846	-0.0615696	0.128898	0.0724071	0.336472	2.98e-43	NA	23	26	27
RP11-163N6.2	ENSG00000251396	-1.51757	-0.146731	0.129123	0.0137455	0.109494	2.28e-13	NA	22	36	36
RP11-815J4.6	ENSG00000256616	-1.51716	-0.481176	0.129227	0.00187676	0.0653728	2.17e-08	NA	2	5	8
POLR2M	ENSG00000255529	-1.51692	-0.213555	0.129287	0.00663395	0.0774324	9.84e-10	NA	13	14	15
CNN2	ENSG00000064666	-1.51685	-0.249334	0.129306	0.0139596	0.0716282	4.38e-09	NA	16	33	35
MAU2	ENSG00000129933	-1.51658	-0.136329	0.129374	0.0114603	0.117777	2.51e-14	NA	15	21	23
SLC4A4	ENSG00000080493	-1.51542	-0.302582	0.129665	0.00323615	0.0249866	0.000615508	NA	7	12	12
PIK3R5	ENSG00000141506	1.51489	3.86479	0.1298	1.82e-05	0.0189414	0.0029092	NA	1	1	1
WWP1	ENSG00000123124	-1.5147	-0.47821	0.129849	0.00131694	0.00965105	0.0339943	NA	23	24	24
RP11-313J2.1	ENSG00000215146	1.51441	0.124728	0.129922	0.0227507	0.514136	9.62e-75	NA	8	26	29
CXCL5	ENSG00000163735	-1.5141	-88.5236	0.13	5.28e-08	0.015706	0.00675308	NA	1	3	3
SNW1	ENSG00000100603	1.51395	0.123676	0.130037	0.0204435	0.113929	7.01e-14	NA	29	40	43
ATP10D	ENSG00000145246	-1.51379	-0.153281	0.13008	0.0130174	0.158251	4.04e-19	NA	33	53	56
VGLL3	ENSG00000206538	-1.51371	-4.6226	0.1301	1.46e-05	0.0252232	0.000579421	NA	1	1	1
SRP19	ENSG00000153037	1.51361	0.206177	0.130126	0.00729731	0.0239145	0.000809611	NA	8	19	20
IRF2BPL	ENSG00000119669	1.51338	0.254656	0.130182	0.00699275	0.0155467	0.00704094	NA	58	118	122
WDR59	ENSG00000103091	1.51311	7.95219	0.130251	5.45e-06	0.00909714	0.0395793	NA	3	3	4
NSMAF	ENSG00000035681	-1.51285	-3.53205	0.130318	2.22e-05	0.0114302	0.0209806	NA	3	4	4
TECTA	ENSG00000109927	-1.51253	-11.0858	0.1304	5.04e-06	0.0089251	0.0415029	NA	1	1	1
DLX6-AS1	ENSG00000231764	-1.51246	-0.530034	0.130417	0.00209305	0.0207516	0.00182315	NA	20	36	38
GDI2P2	ENSG00000233994	-1.51135	-3.70651	0.1307	1.95e-05	0.0251788	0.000586032	NA	1	1	1
2004-09-01	ENSG00000108387	1.51117	0.304531	0.130744	0.00279169	0.00928866	0.0375471	NA	8	8	9
TP53INP1	ENSG00000164938	-1.51087	-0.332076	0.130821	0.00260295	0.0139785	0.0106383	NA	2	2	2
TRIP13	ENSG00000071539	1.51081	0.607028	0.130837	0.000849152	0.0335187	7.03e-05	NA	9	19	25
VSX1	ENSG00000100987	-1.5105	-0.0715889	0.130916	0.0530624	0.262314	1.59e-32	NA	17	25	29
RAD51C	ENSG00000108384	1.51048	0.0501756	0.130922	0.112784	0.524888	5.3e-77	NA	85	90	91
DNAJC25	ENSG00000059769	1.5103	9.77334	0.130967	2.7e-06	0.0290942	0.000216146	NA	2	2	2
MFGE8	ENSG00000140545	-1.51016	-0.314853	0.131003	0.00405083	0.0265406	0.000414032	NA	4	4	5
UNG	ENSG00000076248	1.51007	0.168626	0.131025	0.00988248	0.0453415	3.52e-06	NA	28	42	42
HDAC3	ENSG00000171720	-1.50871	-4.66847	0.131373	1.42e-05	0.0229447	0.00103785	NA	2	2	2
AP000462.1	ENSG00000256315	1.5086	0.118647	0.1314	0.0231487	0.13605	1.82e-16	NA	30	42	46
DHRS1	ENSG00000157379	1.50855	0.067746	0.131415	0.0570457	0.255249	1.48e-31	NA	13	17	19
C11orf54	ENSG00000182919	-1.5085	-0.0404145	0.131426	0.16118	0.529604	5.22e-78	NA	18	22	22
HNRNPK	ENSG00000165119	1.50823	0.332406	0.131495	0.00262914	0.0139112	0.0108292	NA	6	6	6
MICALL1	ENSG00000100139	-1.5078	-0.198297	0.131606	0.00678466	0.0399908	1.37e-05	NA	11	11	11
MLLT4	ENSG00000130396	1.50726	0.0944961	0.131745	0.0350286	0.129197	1.17e-15	NA	10	15	16
TPP1	ENSG00000166340	-1.50691	-0.208807	0.131834	0.00637526	0.0429247	6.5e-06	NA	3	4	5
USP33	ENSG00000077254	-1.5068	-0.361538	0.131862	0.00249977	0.012437	0.0160198	NA	37	42	43
ZNF192P1	ENSG00000226314	1.50677	0.0823576	0.131871	0.0453287	0.269456	1.65e-33	NA	14	16	20
STXBP5L	ENSG00000145087	-1.50597	-0.33943	0.132074	0.00353595	0.0233166	0.000943518	NA	24	34	34
PCNXL4	ENSG00000126773	1.5055	0.0865509	0.132196	0.0339096	0.217504	1.53e-26	NA	30	37	37
RHBDF2	ENSG00000129667	-1.50354	-15.4268	0.1327	2.73e-06	0.00977775	0.0328363	NA	1	3	3
NANP	ENSG00000170191	1.50315	6.34101	0.1328	7.65e-06	0.0148961	0.00835255	NA	1	2	2
SSTR1	ENSG00000139874	-1.50224	-0.240748	0.133036	0.00574801	0.0614376	5.92e-08	NA	19	30	32
STK31	ENSG00000196335	-1.50213	-0.0999041	0.133062	0.0265819	0.214639	3.59e-26	NA	17	22	22
ADAMTS1	ENSG00000154734	-1.50199	-8.75964	0.1331	3.83e-06	0.0345284	5.44e-05	NA	1	1	1
PCMT1	ENSG00000120265	-1.50168	-5.28301	0.133181	1.05e-05	0.0251564	0.000589385	NA	3	3	3
MPEG1	ENSG00000197629	-1.50134	-8.68261	0.133268	3.77e-06	0.0231548	0.000983434	NA	2	2	2
PPP1R15A	ENSG00000087074	1.5013	0.249552	0.133277	0.00484088	0.046767	2.46e-06	NA	3	3	3
AL022393.7	ENSG00000216901	1.50119	0.0385735	0.133306	0.217765	0.612784	1.2e-97	NA	15	17	19
GRM6	ENSG00000113262	-1.50113	-0.427146	0.133322	0.00169223	0.0114643	0.0207891	NA	8	16	17
MS4A6A	ENSG00000110077	-1.50083	-16.5524	0.1334	1.39e-06	0.0110131	0.0234765	NA	1	1	1
TMEM8A	ENSG00000129925	1.50028	0.0662844	0.133543	0.0584556	0.219352	8.79e-27	NA	15	30	30
C6orf62	ENSG00000112308	1.49892	0.322569	0.133894	0.00305884	0.0134696	0.0121722	NA	11	15	15
TBCA	ENSG00000171530	1.49843	0.23013	0.13402	0.00563999	0.0408279	1.1e-05	NA	11	12	12
KLHL6	ENSG00000172578	-1.49842	-7.86556	0.134024	4.3e-06	0.0351498	4.65e-05	NA	2	2	2
C1orf132	ENSG00000203709	1.49813	4.91647	0.1341	1.28e-05	0.0281966	0.000271571	NA	1	1	1
COL6A2	ENSG00000142173	-1.49788	-0.128667	0.134166	0.0186634	0.189824	5.2e-23	NA	18	23	28
TNK2	ENSG00000061938	-1.49774	-14.63	0.1342	1.83e-06	0.0177294	0.0039835	NA	1	2	2
CNIH4	ENSG00000143771	1.49761	0.753253	0.134234	0.00105445	0.011441	0.0209195	NA	11	22	24
RGS1	ENSG00000090104	-1.49697	-19.0651	0.1344	2.69e-06	0.0160129	0.00623166	NA	1	1	1
PPAPDC3	ENSG00000160539	-1.49697	-5.37808	0.1344	1.03e-05	0.0180293	0.00368501	NA	1	1	1
UCHL1	ENSG00000154277	1.49665	0.358946	0.134485	0.00271959	0.0121864	0.0171292	NA	4	8	8
TFAM	ENSG00000108064	1.49655	0.0828454	0.134511	0.0409138	0.223397	2.61e-27	NA	7	8	8
BAG5	ENSG00000166170	1.49652	0.390118	0.134519	0.00257221	0.0119558	0.0182196	NA	10	17	18
ZWINT	ENSG00000122952	-1.49635	-1.38597	0.134563	0.000278206	0.327078	7.89e-42	NA	6	12	12
COL8A1	ENSG00000144810	1.49621	9.32492	0.1346	3.95e-06	0.0187309	0.00307214	NA	1	1	1
PUS10	ENSG00000162927	-1.49608	-0.0992153	0.134633	0.032782	0.194602	1.3e-23	NA	21	26	26
RBPMS	ENSG00000157110	-1.49599	-0.185687	0.134657	0.00777341	0.038557	1.96e-05	NA	15	19	19
ODCP	ENSG00000244556	1.49581	17.5775	0.134703	1.59e-06	0.0116796	0.0196205	NA	2	2	2
SCG2	ENSG00000171951	-1.49561	-5.35975	0.134756	1.29e-05	0.0254053	0.000553102	NA	2	2	2
PIK3C3	ENSG00000078142	1.49526	0.113841	0.134847	0.021357	0.138797	8.63e-17	NA	6	6	6
TRIM33	ENSG00000197323	1.4944	0.406319	0.13507	0.00224646	0.0179031	0.00380779	NA	32	52	55
NXPH3	ENSG00000182575	1.49414	7.3344	0.13514	7.76e-06	0.0425188	7.2e-06	NA	2	5	5
TPT1-AS1	ENSG00000170919	-1.49407	-0.283961	0.135158	0.00663366	0.115868	4.18e-14	NA	16	22	22
PTPRO	ENSG00000151490	-1.49352	-5.72796	0.1353	1.04e-05	0.0264458	0.00042415	NA	1	1	1
DIRAS1	ENSG00000176490	-1.49345	-0.461457	0.135319	0.00156768	0.0106843	0.0256591	NA	10	12	12
CCND2	ENSG00000118971	-1.49315	-0.151724	0.135399	0.0138276	0.094368	1.22e-11	NA	23	28	28
RFFL	ENSG00000092871	-1.49287	-0.259479	0.135472	0.00381318	0.0177078	0.00400596	NA	4	4	4
AC073479.1	ENSG00000232044	1.49229	0.139202	0.135624	0.0125772	0.0640476	3.04e-08	NA	6	9	10
RELA	ENSG00000173039	1.49184	0.819142	0.135742	0.000412409	0.0106642	0.0257996	NA	3	5	5
TMEM143	ENSG00000161558	-1.49129	-0.256128	0.135886	0.00558181	0.0329716	8.08e-05	NA	23	35	36
DRAP1	ENSG00000175550	1.49123	51.8817	0.1359	1.45e-07	0.0380466	2.23e-05	NA	1	2	2
FBXL20	ENSG00000108306	-1.49115	-0.39861	0.135921	0.0018011	0.0286696	0.000240783	NA	13	17	19
MOB3C	ENSG00000142961	-1.49069	-0.170935	0.136043	0.0100296	0.0728992	3.16e-09	NA	10	10	10
TNIP2	ENSG00000168884	1.49064	0.202971	0.136057	0.00411242	0.0979284	4.79e-12	NA	18	26	28
SLC35F1	ENSG00000196376	1.49031	4.5735	0.136143	1.46e-05	0.0170022	0.00481325	NA	4	5	5
XPNPEP3	ENSG00000196236	1.49019	0.195662	0.136174	0.00785682	0.0255047	0.000539239	NA	9	12	15
MRPS12	ENSG00000128626	1.49009	8.6692	0.1362	5.15e-06	0.02471	0.000660585	NA	1	2	2
PCDHA5	ENSG00000204965	-1.49009	-10.2057	0.1362	3.72e-06	0.0207886	0.00180584	NA	1	1	1
AK9	ENSG00000155085	-1.48986	-0.372365	0.136262	0.00205574	0.0268839	0.000379345	NA	5	8	8
DUSP22	ENSG00000112679	-1.48961	-0.58284	0.136326	0.00123682	0.0327665	8.51e-05	NA	18	28	33
VAV3	ENSG00000134215	1.48913	0.248626	0.136453	0.00456447	0.0308569	0.000138127	NA	21	24	25
ZNF264	ENSG00000083844	-1.48895	-9.28643	0.1365	4.27e-06	0.0404808	1.21e-05	NA	1	2	2
AARD	ENSG00000205002	-1.48852	-0.059044	0.136613	0.0878423	0.333464	8.55e-43	NA	9	13	13
FAM13A	ENSG00000138640	-1.48836	-0.618109	0.136655	0.00172419	0.00854087	0.0461613	NA	13	20	20
COX7A2L	ENSG00000115944	-1.48817	-0.141373	0.136706	0.00914804	0.0416745	8.92e-06	NA	14	17	17
UBXN10	ENSG00000162543	1.4874	1.22386	0.136908	0.000479726	0.0211313	0.00165338	NA	9	13	14
RSPH3	ENSG00000130363	1.48725	0.263967	0.136948	0.00407344	0.0130321	0.0136712	NA	28	34	37
UPF3A	ENSG00000169062	1.48712	0.314776	0.136983	0.00349031	0.0657914	1.95e-08	NA	12	21	24
RETSAT	ENSG00000042445	-1.48698	-0.0791916	0.13702	0.0476693	0.246701	2.12e-30	NA	13	18	18
NSF	ENSG00000073969	-1.48691	-1.66797	0.137038	5.12e-05	0.0191187	0.00277874	NA	3	4	8
RP11-999E24.3	ENSG00000259969	1.48691	0.368342	0.137039	0.00238259	0.021043	0.00169138	NA	9	15	17
ZNF726	ENSG00000213967	-1.48688	-0.0976927	0.137047	0.0466585	0.201307	1.84e-24	NA	9	14	16
PCDHA13	ENSG00000239389	-1.48686	-0.0480287	0.137051	0.135919	0.4198	8.05e-57	NA	25	27	28
ASB4	ENSG00000005981	1.48686	0.152635	0.137051	0.0121126	0.0420088	8.19e-06	NA	32	46	47
TINAGL1	ENSG00000142910	-1.48671	-7.17832	0.137091	5.83e-06	0.0142373	0.00993549	NA	2	2	2
ULK4	ENSG00000168038	-1.48642	-0.0554844	0.137169	0.115423	0.647845	3.2e-107	NA	20	29	31
PPID	ENSG00000171497	1.4863	0.737651	0.1372	0.000635619	0.00945269	0.0358933	NA	1	1	1
XAF1	ENSG00000132530	1.48505	0.169204	0.137532	0.0132599	0.0373608	2.66e-05	NA	53	79	81
UBTD2	ENSG00000168246	1.48449	0.213473	0.13768	0.00657064	0.0346096	5.33e-05	NA	22	32	33
ZNF548	ENSG00000188785	-1.48325	-0.194563	0.138007	0.0085745	0.0376278	2.48e-05	NA	15	19	22
GLI4	ENSG00000250571	1.48325	0.450887	0.138008	0.00362176	0.015625	0.0068979	NA	14	24	25
SLC7A2	ENSG00000003989	1.48295	0.121501	0.138089	0.020922	0.0850147	1.39e-10	NA	35	47	48
EMC3	ENSG00000125037	-1.48251	-4.01561	0.138206	0.000230459	0.0182267	0.00350103	NA	4	7	11
NFYB	ENSG00000120837	1.48213	0.184691	0.138305	0.00669159	0.0273182	0.000339615	NA	47	65	72
KIFAP3	ENSG00000075945	1.4816	0.135031	0.138446	0.0125425	0.0555954	2.62e-07	NA	27	37	42
ZRANB2-AS2	ENSG00000229956	1.48104	0.392187	0.138595	0.00194963	0.00970967	0.0334533	NA	9	21	22
NADSYN1	ENSG00000172890	-1.48064	-0.145368	0.138703	0.0150373	0.096556	6.87e-12	NA	2	3	3
NSA2	ENSG00000164346	1.48053	0.06047	0.138733	0.0791626	0.547283	7.08e-82	NA	57	64	66
PAFAH1B1	ENSG00000007168	-1.47885	-0.234465	0.139179	0.00611761	0.0101228	0.0298863	NA	27	48	51
HSF1	ENSG00000185122	1.4777	1.33382	0.139487	0.000367457	0.0157153	0.00673663	NA	6	28	30
EPG5	ENSG00000152223	-1.47737	-0.119334	0.139576	0.0202087	0.096342	7.26e-12	NA	12	12	13
SLC6A17	ENSG00000197106	1.47728	3.61303	0.1396	2.11e-05	0.0334205	7.21e-05	NA	1	1	1
CCDC18	ENSG00000122483	1.47668	0.209957	0.139761	0.00570139	0.0329003	8.23e-05	NA	33	37	39
AP5Z1	ENSG00000242802	-1.47662	-1.09855	0.139779	0.00108534	0.0259159	0.00048552	NA	7	10	11
LACE1	ENSG00000135537	1.47631	7.20869	0.139861	5.39e-06	0.0170607	0.00474046	NA	2	2	2
RP11-410L14.2	ENSG00000253948	-1.47627	-12.3049	0.139872	2.25e-06	0.0129368	0.0140222	NA	2	3	3
ANKRD34B	ENSG00000189127	-1.47607	-3.33783	0.139925	2.4e-05	0.0148921	0.00836138	NA	2	2	2
PLEC	ENSG00000178209	-1.47599	-0.0989788	0.139945	0.028723	0.12445	4.21e-15	NA	9	10	10
ZNF860	ENSG00000197385	-1.47542	-8.67746	0.1401	6.12e-06	0.013903	0.0108528	NA	1	1	1
ZNF697	ENSG00000143067	-1.47528	-0.188462	0.140137	0.00766114	0.0685471	9.64e-09	NA	15	23	24
VPS33A	ENSG00000139719	-1.47523	-0.54378	0.140151	0.00139184	0.0130888	0.0134669	NA	11	14	16
MX2	ENSG00000183486	1.47463	0.494536	0.140312	0.00122655	0.0524316	5.85e-07	NA	3	3	3
KLHL3	ENSG00000146021	1.47443	0.477198	0.140366	0.00168201	0.0289177	0.000226062	NA	25	39	40
DPY19L2	ENSG00000177990	-1.47321	-0.0654997	0.140695	0.0633634	0.411819	1.93e-55	NA	27	42	42
CTA-445C9.14	ENSG00000261188	-1.47298	-0.163644	0.140757	0.00920269	0.16528	5.65e-20	NA	9	9	10
MTMR9LP	ENSG00000220785	1.47285	0.451874	0.140793	0.00194101	0.130532	8.16e-16	NA	7	12	13
BICC1	ENSG00000122870	1.47141	0.121834	0.141181	0.0183316	0.0862367	1.01e-10	NA	12	23	26
CROCC	ENSG00000058453	1.47123	0.107758	0.141229	0.0264139	0.177999	1.55e-21	NA	56	98	109
RP11-85F14.5	ENSG00000239213	1.4711	0.451316	0.141263	0.00130462	0.0632127	3.77e-08	NA	11	19	21
C17orf89	ENSG00000224877	1.47085	0.403662	0.141331	0.00193496	0.00898886	0.0407789	NA	2	2	2
C3orf62	ENSG00000188315	1.46988	0.289783	0.141594	0.00401361	0.0276239	0.000314181	NA	9	13	15
GPAA1	ENSG00000197858	1.46939	0.535062	0.141727	0.00133251	0.0206927	0.00185102	NA	5	5	5
FTSJ3	ENSG00000108592	1.46848	0.0389839	0.141975	0.181861	0.527357	1.58e-77	NA	112	138	141
ATHL1	ENSG00000142102	1.46834	0.073903	0.142011	0.0913493	0.366641	5.86e-48	NA	19	27	28
RP11-85K15.2	ENSG00000258704	1.46802	4.78309	0.1421	1.17e-05	0.0367511	3.1e-05	NA	1	1	1
NUCB2	ENSG00000070081	1.4677	0.329833	0.142185	0.00315183	0.0153251	0.00746228	NA	12	16	16
HRNR	ENSG00000197915	-1.46768	-0.0922214	0.142191	0.0635889	0.380944	2.87e-50	NA	7	10	10
FKBP1A	ENSG00000088832	-1.46759	-1.06327	0.142217	0.000286377	0.0117798	0.0190997	NA	3	7	8
CDCA7L	ENSG00000164649	-1.46756	-0.127898	0.142223	0.015176	0.0952309	9.71e-12	NA	26	33	35
PYGM	ENSG00000068976	-1.46685	-0.273702	0.142416	0.00484113	0.0574963	1.61e-07	NA	26	34	35
CARM1	ENSG00000142453	-1.46668	-0.317842	0.142464	0.00467646	0.0446774	4.17e-06	NA	21	25	26
ST3GAL6	ENSG00000064225	1.46603	0.231144	0.142641	0.0050212	0.0445319	4.33e-06	NA	8	10	10
ZNF500	ENSG00000103199	-1.46601	-0.148793	0.142647	0.0137918	0.066109	1.8e-08	NA	13	17	17
PLTP	ENSG00000100979	-1.46576	-0.130386	0.142714	0.0136879	0.0958695	8.22e-12	NA	27	38	39
ARHGEF10L	ENSG00000074964	-1.46569	-0.146794	0.142733	0.00607055	0.0242773	0.000737842	NA	51	70	76
CPQ	ENSG00000104324	1.46468	0.127956	0.143008	0.0140876	0.113214	8.48e-14	NA	73	99	101
NANOS1	ENSG00000188613	-1.46433	-0.154932	0.143103	0.0113373	0.0464791	2.64e-06	NA	34	51	55
ATP5G2	ENSG00000135390	1.46383	0.122605	0.143241	0.0192685	0.0920028	2.26e-11	NA	7	9	10
IQCD	ENSG00000166578	1.46357	0.427228	0.14331	0.00184519	0.0109888	0.0236312	NA	16	23	25
MCM2	ENSG00000073111	-1.46334	-0.307075	0.143374	0.00128607	0.0299969	0.00017184	NA	18	27	29
RNASEL	ENSG00000135828	1.46269	0.0740929	0.143552	0.0510839	0.369881	1.77e-48	NA	7	8	11
APPL1	ENSG00000157500	1.46179	5.11917	0.1438	1.04e-05	0.00870449	0.0441138	NA	1	1	1
RP4-591N18.2	ENSG00000232564	-1.46148	-0.528942	0.143883	0.00127629	0.0265633	0.000411636	NA	11	27	28
RP1-68D18.3	ENSG00000255004	1.46142	3.73539	0.1439	1.85e-05	0.0125022	0.0157436	NA	1	1	1
SIDT2	ENSG00000149577	-1.46133	-0.134403	0.143925	0.0164111	0.09905	3.57e-12	NA	20	30	33
MEF2A	ENSG00000068305	1.46125	0.200544	0.143946	0.00593227	0.0351222	4.68e-05	NA	24	40	43
PIANP	ENSG00000139200	-1.46074	-0.291462	0.144087	0.00508036	0.0206226	0.00188475	NA	24	39	41
MSH3	ENSG00000113318	1.46029	0.0420615	0.144209	0.154206	0.497474	2.44e-71	NA	72	76	79
LINC00984	ENSG00000259330	-1.46015	-0.25648	0.14425	0.00524205	0.0186794	0.00311337	NA	27	50	53
PACSIN2	ENSG00000100266	1.45993	0.705395	0.144308	0.000815604	0.0493031	1.29e-06	NA	6	9	11
AGMAT	ENSG00000116771	-1.45929	-0.0779886	0.144485	0.0420207	0.210816	1.12e-25	NA	41	44	46
MAGI2	ENSG00000187391	1.45651	0.267964	0.145252	0.00445628	0.0198589	0.00229497	NA	15	21	22
IGFL4	ENSG00000204869	-1.4565	-0.0878774	0.145254	0.0422146	0.304737	1.6e-38	NA	13	18	19
IFT27	ENSG00000100360	1.45568	0.187855	0.145482	0.00934068	0.0884384	5.71e-11	NA	43	72	75
CRIPT	ENSG00000119878	1.45547	0.0602931	0.145539	0.0725067	0.245762	2.83e-30	NA	20	20	20
ZSCAN16	ENSG00000196812	-1.45531	-0.211697	0.145583	0.00684957	0.0342451	5.85e-05	NA	7	7	7
IQSEC3	ENSG00000120645	-1.45519	-14.0144	0.145617	2.61e-06	0.0588918	1.13e-07	NA	3	4	6
RHOJ	ENSG00000126785	-1.45509	-0.178642	0.145643	0.00849153	0.0341291	6.02e-05	NA	6	8	8
DYDC2	ENSG00000133665	-1.45506	-0.0937932	0.145653	0.0257789	0.141085	4.62e-17	NA	33	57	63
POLN	ENSG00000130997	1.4549	0.384283	0.145698	0.00202424	0.0324616	9.19e-05	NA	6	7	7
HDAC1	ENSG00000116478	1.45474	4.31342	0.145743	1.83e-05	0.015524	0.0070829	NA	3	3	3
MLIP	ENSG00000146147	-1.45358	-0.26881	0.146064	0.00351363	0.0528152	5.3e-07	NA	22	27	29
SRPK1	ENSG00000096063	1.45317	0.258683	0.146176	0.00657662	0.0337241	6.68e-05	NA	12	14	15
TAS2R4	ENSG00000127364	-1.45309	-23.4591	0.1462	1.09e-06	0.0261015	0.000463073	NA	1	2	2
GPHN	ENSG00000171723	-1.45309	-16.9723	0.1462	2.22e-06	0.011542	0.0203591	NA	1	2	2
DDX23	ENSG00000174243	1.4523	4.64143	0.146419	1.48e-05	0.0124798	0.0158378	NA	3	3	3
RP11-672L10.2	ENSG00000265179	1.45219	0.992802	0.146449	0.000298435	0.0133617	0.0125258	NA	6	11	11
KXD1	ENSG00000105700	1.45216	1.14757	0.146458	0.000293542	0.0149183	0.00830396	NA	4	4	4
EIF2AK1	ENSG00000086232	-1.4517	-0.121085	0.146586	0.0199427	0.0909513	2.97e-11	NA	9	12	13
TOM1L1	ENSG00000141198	-1.45118	-0.326223	0.14673	0.00234474	0.0111707	0.0224991	NA	19	21	21
ARPP19	ENSG00000128989	1.45108	13.4364	0.146758	6.49e-06	0.0182353	0.00349319	NA	2	2	2
CABLES2	ENSG00000149679	-1.4504	-0.241338	0.146948	0.0062533	0.0586847	1.19e-07	NA	7	14	16
MMAA	ENSG00000151611	-1.44968	-0.15498	0.147147	0.0102604	0.117358	2.81e-14	NA	14	14	14
IFRD2	ENSG00000214706	-1.44892	-13.3394	0.147361	1.36e-06	0.017109	0.00468123	NA	2	2	2
COL19A1	ENSG00000082293	-1.44864	-0.134208	0.147439	0.014113	0.0392226	1.66e-05	NA	40	57	59
ZKSCAN5	ENSG00000196652	-1.44806	-38.0132	0.1476	5.53e-07	0.0429504	6.46e-06	NA	1	2	2
ZNF845	ENSG00000213799	1.44775	0.174954	0.147687	0.00999978	0.0422011	7.81e-06	NA	10	34	34
PPFIA2	ENSG00000139220	-1.44726	-0.283304	0.147824	0.00325985	0.0323174	9.54e-05	NA	4	5	6
MCAT	ENSG00000100294	-1.44718	-0.148108	0.147846	0.0148437	0.0613731	6.02e-08	NA	31	43	47
WDR35	ENSG00000118965	1.44692	0.179062	0.147919	0.00741653	0.0476311	1.97e-06	NA	13	13	13
AC013402.2	ENSG00000235597	1.44592	16.0733	0.1482	2.91e-06	0.0123735	0.0162938	NA	1	1	1
CACNA1B	ENSG00000148408	-1.4459	-0.481923	0.148204	0.00130203	0.0125631	0.0154897	NA	7	9	9
ZNF660	ENSG00000144792	-1.44557	-0.224695	0.148298	0.00596878	0.0379313	2.3e-05	NA	24	27	29
WDR27	ENSG00000184465	-1.44512	-0.209714	0.148423	0.00770155	0.0946628	1.13e-11	NA	37	60	66
ZNF184	ENSG00000096654	-1.44485	-0.468316	0.148499	0.00176024	0.0163865	0.00565193	NA	7	11	13
ADAMTS2	ENSG00000087116	-1.44452	-0.37114	0.148593	0.00300675	0.0350851	4.73e-05	NA	2	2	2
RAD21	ENSG00000164754	1.44392	0.281221	0.148763	0.00307222	0.0390124	1.75e-05	NA	37	55	58
TMEM243	ENSG00000135185	1.44378	18.859	0.1488	6.52e-07	0.0114373	0.0209407	NA	1	2	2
MKS1	ENSG00000011143	1.4434	0.340003	0.148908	0.00283872	0.0091783	0.0387045	NA	8	15	15
BAK1	ENSG00000030110	1.44319	0.169102	0.148967	0.00872773	0.0538507	4.08e-07	NA	7	9	10
SMOC1	ENSG00000198732	1.44313	0.186187	0.148984	0.007763	0.0338464	6.47e-05	NA	27	39	40
SHC4	ENSG00000185634	1.44292	1.12216	0.149043	0.000330147	0.00886385	0.0422112	NA	4	9	11
ZFP41	ENSG00000181638	1.44222	0.270061	0.14924	0.00387535	0.0184568	0.00329821	NA	7	7	7
BYSL	ENSG00000112578	1.44201	16.7207	0.1493	2.44e-06	0.0198634	0.00229233	NA	1	1	1
SAR1A	ENSG00000079332	-1.44145	-0.118251	0.149458	0.0215042	0.135317	2.23e-16	NA	28	42	42
TYW5	ENSG00000162971	-1.4413	-0.0777071	0.1495	0.0417688	0.117749	2.53e-14	NA	36	57	57
EGFR	ENSG00000146648	1.44107	0.11739	0.149566	0.0212062	0.140365	5.63e-17	NA	19	25	25
AC004980.7	ENSG00000205485	-1.4408	-0.53807	0.14964	0.00170819	0.0905546	3.29e-11	NA	10	16	21
CPS1	ENSG00000021826	-1.44062	-0.21985	0.149692	0.00510937	0.0302712	0.000160272	NA	21	27	28
RP11-981G7.1	ENSG00000261451	-1.44052	-0.161362	0.149719	0.0115151	0.17719	1.95e-21	NA	25	34	35
RASSF2	ENSG00000101265	-1.44012	-0.79427	0.149832	0.000494522	0.00871195	0.0440229	NA	9	14	16
PPP2R2B	ENSG00000156475	1.43934	0.288564	0.150054	0.00338102	0.0115334	0.0204062	NA	13	22	23
ALS2CR11	ENSG00000155754	1.43933	0.276972	0.150056	0.00341594	0.0272369	0.000346723	NA	18	23	24
ARNT2	ENSG00000172379	1.4392	0.301981	0.150095	0.00258365	0.0170344	0.00477299	NA	5	7	8
CHCHD7	ENSG00000170791	1.43883	12.886	0.1502	2.52e-06	0.0266736	0.000400227	NA	1	1	1
MB21D2	ENSG00000180611	1.43787	0.24637	0.15047	0.00508556	0.0317159	0.000111071	NA	44	54	57
HIGD1B	ENSG00000131097	1.43721	0.339638	0.150659	0.0019415	0.00853438	0.0462445	NA	4	5	6
C12orf39	ENSG00000134548	1.43683	0.0701378	0.150766	0.0522632	0.259665	3.68e-32	NA	70	117	122
LYRM4	ENSG00000214113	1.43671	0.0939898	0.1508	0.049888	0.151385	2.72e-18	NA	42	55	57
FASTKD1	ENSG00000138399	1.4366	0.865734	0.150832	0.000457862	0.0259152	0.000485614	NA	3	9	10
PTGES3L	ENSG00000267060	-1.43647	-8.17343	0.15087	5.77e-06	0.0115562	0.0202817	NA	2	2	2
SNX16	ENSG00000104497	1.4364	0.0513	0.15089	0.0968275	0.359794	7.16e-47	NA	12	18	19
SEC31B	ENSG00000075826	-1.43619	-0.149407	0.150948	0.0115031	0.204134	8.03e-25	NA	9	10	12
KIAA0586	ENSG00000100578	1.43581	0.28799	0.151056	0.00322884	0.0491816	1.33e-06	NA	4	6	6
RASSF3	ENSG00000153179	1.43525	0.156811	0.151217	0.0115148	0.0680007	1.11e-08	NA	11	16	19
ZNF574	ENSG00000105732	-1.43495	-5.39149	0.1513	1.2e-05	0.0270437	0.000364209	NA	1	1	1
ZNF569	ENSG00000196437	1.4346	4.64066	0.1514	1.17e-05	0.0218299	0.00138157	NA	1	2	3
DHX38	ENSG00000140829	-1.43438	-0.045392	0.151464	0.129852	0.407177	1.2e-54	NA	17	19	19
FBXO31	ENSG00000103264	1.4336	3.85911	0.151688	1.97e-05	0.0172824	0.00447461	NA	2	3	3
TULP4	ENSG00000130338	1.43287	0.133184	0.151896	0.0157429	0.0730688	3.02e-09	NA	6	7	7
PCDHB9	ENSG00000177839	1.43255	0.113245	0.151986	0.0201673	0.264871	7.09e-33	NA	16	21	26
SEMA3F	ENSG00000001617	1.43232	0.438571	0.152053	0.0021159	0.0304869	0.00015173	NA	20	29	30
SORCS1	ENSG00000108018	-1.43222	-0.602184	0.15208	0.00111805	0.00920856	0.0383835	NA	23	41	41
SNTG2	ENSG00000172554	-1.43209	-0.0700563	0.152118	0.0498274	0.317169	2.38e-40	NA	43	68	78
MSR1	ENSG00000038945	1.43162	0.264863	0.152252	0.00436944	0.166553	3.95e-20	NA	27	37	39
RP11-819C21.1	ENSG00000261098	1.43157	0.0855383	0.152267	0.0358982	0.165836	4.83e-20	NA	29	39	40
PGM2	ENSG00000169299	1.43153	0.10368	0.15228	0.0253923	0.32815	5.44e-42	NA	10	14	15
CLDN1	ENSG00000163347	-1.43102	-0.432793	0.152426	0.00233299	0.0270245	0.000365995	NA	8	13	14
CBS	ENSG00000160200	1.43089	0.140295	0.152461	0.0152621	0.087173	7.93e-11	NA	26	36	40
SCO1	ENSG00000133028	1.43076	45.594	0.1525	4.72e-07	0.021225	0.00161399	NA	1	3	3
ZNF117	ENSG00000152926	-1.43072	-0.159525	0.152509	0.0120478	0.201393	1.79e-24	NA	13	26	26
SF3B3	ENSG00000189091	1.43021	0.213277	0.152656	0.00574414	0.0305097	0.000150854	NA	7	9	10
FAM220A	ENSG00000178397	1.42926	0.159168	0.15293	0.0114511	0.0659207	1.89e-08	NA	10	15	17
RP11-266L9.5	ENSG00000262155	-1.42896	-0.174316	0.153015	0.007734	0.0403739	1.24e-05	NA	11	12	13
STAR	ENSG00000147465	-1.42866	-3.36893	0.153103	2.6e-05	0.0253248	0.000564585	NA	2	2	2
ZNF579	ENSG00000218891	1.42855	0.62832	0.153134	0.00133815	0.00881211	0.0428193	NA	15	27	30
RP11-390P2.4	ENSG00000225177	1.42842	0.0683718	0.15317	0.0564224	0.315217	4.63e-40	NA	13	19	20
ZCRB1	ENSG00000139168	1.42815	0.141236	0.15325	0.0139412	0.0690691	8.43e-09	NA	12	12	12
CLEC11A	ENSG00000105472	-1.42764	-0.141996	0.153395	0.0133134	0.0724162	3.57e-09	NA	15	20	20
CNKSR3	ENSG00000153721	-1.42676	-0.180701	0.15365	0.00832131	0.0544409	3.51e-07	NA	28	33	35
MYCBPAP	ENSG00000136449	1.42674	0.110696	0.153654	0.0202172	0.113617	7.62e-14	NA	15	16	17
EVI5	ENSG00000067208	1.42655	0.371615	0.153709	0.00208229	0.0143367	0.00967844	NA	5	5	5
CCDC64	ENSG00000135127	1.42618	0.289539	0.153817	0.00368455	0.0174444	0.00428988	NA	27	41	42
SENP8	ENSG00000166192	1.42589	8.24562	0.1539	4.07e-06	0.0121187	0.0174419	NA	1	3	3
EML5	ENSG00000165521	1.42565	0.313448	0.153969	0.00279237	0.0136679	0.0115494	NA	18	22	24
ERCC8	ENSG00000049167	1.4254	0.189362	0.154041	0.00546166	0.0648781	2.46e-08	NA	31	40	41
CCDC93	ENSG00000125633	1.42527	0.150798	0.154079	0.010924	0.0877869	6.76e-11	NA	22	28	31
TCF3	ENSG00000071564	1.42519	3.96744	0.154102	1.69e-05	0.0112169	0.0222208	NA	3	3	3
ZNHIT6	ENSG00000117174	-1.42475	-0.301664	0.154231	0.00319321	0.00833078	0.0489376	NA	34	46	48
KLRC2	ENSG00000205809	-1.42461	-0.0566059	0.154269	0.0961095	0.616113	1.62e-98	NA	17	23	27
RP11-197K6.1	ENSG00000223812	1.42379	0.0937084	0.154507	0.0307179	0.147358	8.26e-18	NA	24	39	41
ATP8B2	ENSG00000143515	1.42374	0.417749	0.15452	0.0016637	0.021828	0.00138224	NA	14	26	28
ZNF208	ENSG00000160321	1.4235	0.052516	0.154591	0.0894517	0.395111	1.31e-52	NA	29	41	44
FCGBP	ENSG00000090920	-1.42345	-0.228088	0.154607	0.0081686	0.104107	9.45e-13	NA	23	24	25
AC007563.1	ENSG00000236295	-1.42305	-0.490935	0.154723	0.001638	0.0206215	0.00188526	NA	11	14	14
TOPBP1	ENSG00000163781	-1.42295	-0.314003	0.15475	0.00295514	0.023081	0.00100221	NA	12	14	14
TARS2	ENSG00000143374	-1.42281	-4.3404	0.154792	1.32e-05	0.0242513	0.000742775	NA	2	2	2
NA	ENSG00000261179	1.42244	6.71797	0.1549	5.83e-06	0.0352944	4.48e-05	NA	1	1	1
CTB-31O20.2	ENSG00000261526	-1.42221	-1.45917	0.154966	0.000142774	0.00972719	0.0332933	NA	5	14	16
FBXO27	ENSG00000161243	-1.42195	-1.974	0.155041	0.00034472	0.0537473	4.19e-07	NA	3	10	10
RPL32P3	ENSG00000251474	1.42178	0.564129	0.155092	0.0009682	0.00979021	0.0327247	NA	3	4	4
HABP2	ENSG00000148702	1.4217	0.258196	0.155113	0.00329817	0.0114795	0.0207039	NA	16	26	27
CDC42EP2	ENSG00000149798	1.42166	29.4852	0.155125	4.47e-07	0.0286694	0.000240795	NA	3	5	5
FRMPD2	ENSG00000170324	-1.4214	-0.16067	0.155199	0.0122154	0.329295	3.66e-42	NA	21	27	30
GOSR2	ENSG00000108433	1.42133	8.33697	0.155221	2.96e-06	0.043202	6.06e-06	NA	3	4	4
SLC13A3	ENSG00000158296	-1.42074	-0.0916882	0.155391	0.0362288	0.203387	1e-24	NA	20	26	28
TMEM69	ENSG00000159596	-1.42071	-7.16182	0.1554	6.79e-06	0.0344282	5.58e-05	NA	1	1	1
CORIN	ENSG00000145244	1.42025	0.403354	0.155534	0.00226263	0.0341071	6.06e-05	NA	21	24	26
LYPLAL1	ENSG00000143353	-1.41995	-0.208583	0.155623	0.00517436	0.0148943	0.00835644	NA	26	35	35
UFSP2	ENSG00000109775	1.41961	0.0427514	0.155721	0.137636	0.505869	4.86e-73	NA	18	25	26
SERTAD1	ENSG00000197019	-1.4192	-0.659344	0.155842	0.00175427	0.0291685	0.000212099	NA	17	28	30
DUSP19	ENSG00000162999	1.419	8.08904	0.1559	5.21e-06	0.00887973	0.0420263	NA	1	2	2
C1orf101	ENSG00000179397	1.41893	0.144037	0.15592	0.0171694	0.055327	2.8e-07	NA	76	134	138
TTC30A	ENSG00000197557	1.4189	0.2183	0.155927	0.00539375	0.041482	9.36e-06	NA	21	24	26
AC018737.1	ENSG00000236859	-1.41791	-0.461402	0.156217	0.00123304	0.015556	0.00702364	NA	11	28	29
PCNXL3	ENSG00000197136	-1.41763	-10.815	0.1563	1.95e-06	0.00833727	0.0488491	NA	1	1	1
ZNF879	ENSG00000234284	1.41737	0.300458	0.156376	0.00497819	0.0178665	0.00384411	NA	38	68	75
RIT2	ENSG00000152214	-1.41725	-0.267531	0.156409	0.00309061	0.0517073	7.02e-07	NA	8	12	12
COPS6	ENSG00000168090	-1.41685	-0.359865	0.156527	0.00125035	0.0107163	0.0254377	NA	6	12	14
FAM215B	ENSG00000232300	-1.4168	-0.166605	0.15654	0.00923507	0.388425	1.69e-51	NA	19	35	67
CLN8	ENSG00000182372	-1.41633	-0.150215	0.15668	0.0175538	0.0793412	6.02e-10	NA	25	33	35
CLN3	ENSG00000188603	1.41592	25.2837	0.1568	1.81e-06	0.0160655	0.00614658	NA	1	1	1
ANO10	ENSG00000160746	-1.4158	-0.14203	0.156834	0.0106806	0.108366	3.07e-13	NA	40	48	49
BTN2A2	ENSG00000124508	1.41516	0.142407	0.157021	0.0111121	0.0851936	1.32e-10	NA	10	12	14
ABCA1	ENSG00000165029	1.41486	0.359124	0.157109	0.00211236	0.0088209	0.0427153	NA	16	22	22
ANXA4	ENSG00000196975	-1.41477	-5.5645	0.157135	7.7e-06	0.0151154	0.0078847	NA	2	2	2
ECHDC2	ENSG00000121310	1.41421	12.8639	0.1573	4.28e-06	0.00892918	0.0414562	NA	1	1	1
PRPSAP1	ENSG00000161542	1.41351	0.124735	0.157507	0.015714	0.0909022	3.01e-11	NA	8	12	12
GPRIN2	ENSG00000204175	1.41319	2.51241	0.1576	0.000218537	0.0161864	0.00595528	NA	1	8	10
LYSMD4	ENSG00000183060	1.4128	0.0874727	0.157714	0.0425729	0.267317	3.26e-33	NA	10	13	14
VPS39	ENSG00000166887	-1.41273	-0.269499	0.157735	0.00382632	0.0372233	2.75e-05	NA	25	27	27
PMVK	ENSG00000163344	1.41268	3.41758	0.157751	2.01e-05	0.0257192	0.000510518	NA	2	3	3
POLQ	ENSG00000051341	-1.41267	-0.358634	0.157752	0.00320314	0.012641	0.0151712	NA	5	5	5
SMARCD2	ENSG00000108604	1.41219	0.224676	0.157894	0.00457673	0.0310512	0.00013148	NA	9	9	9
COX7A2	ENSG00000112695	1.41217	17.2909	0.1579	3.85e-06	0.0257384	0.000508025	NA	1	1	1
TFB2M	ENSG00000162851	-1.41151	-0.328009	0.158094	0.00311444	0.0204638	0.00196344	NA	27	40	40
OR2W3	ENSG00000238243	1.4115	0.128599	0.158096	0.038202	0.262694	1.41e-32	NA	90	163	178
MED9	ENSG00000141026	-1.41081	-3.84357	0.1583	1.7e-05	0.0199469	0.00224346	NA	1	1	1
AP1M1	ENSG00000072958	-1.41075	-0.25215	0.158318	0.00488374	0.0244864	0.000699442	NA	7	14	14
INTS7	ENSG00000143493	1.40992	3.78345	0.158562	1.98e-05	0.0147194	0.00874995	NA	2	2	2
LRIG1	ENSG00000144749	-1.40985	-0.280932	0.158583	0.00368367	0.021083	0.00167407	NA	8	8	8
INCENP	ENSG00000149503	-1.4093	-0.642676	0.158746	0.000861104	0.0140473	0.0104467	NA	7	11	12
EPPK1	ENSG00000227184	1.40926	0.185419	0.158759	0.0115736	0.0929408	1.77e-11	NA	3	8	8
PLA2G12A	ENSG00000123739	1.40862	0.16384	0.158947	0.0112192	0.0768504	1.14e-09	NA	2	2	2
OSGEP	ENSG00000092094	-1.40844	-0.0369497	0.159	0.165926	0.546904	8.61e-82	NA	10	12	13
MAP3K5	ENSG00000197442	-1.40837	-0.172443	0.159021	0.00849898	0.0313281	0.000122557	NA	12	18	19
TMEM129	ENSG00000168936	-1.40827	-0.300264	0.159052	0.00216801	0.0362894	3.49e-05	NA	6	10	11
FAM120B	ENSG00000112584	-1.40769	-0.257983	0.159222	0.00391854	0.0722572	3.72e-09	NA	6	8	9
IL1RL2	ENSG00000115598	1.40736	0.11183	0.159322	0.0200746	0.0879102	6.55e-11	NA	25	29	29
ABCA8	ENSG00000141338	-1.40676	-0.346871	0.159497	0.00193744	0.10045	2.47e-12	NA	5	10	11
METTL9	ENSG00000197006	-1.40642	-8.04021	0.1596	4.11e-06	0.00833032	0.0489438	NA	1	2	2
AC105053.4	ENSG00000232504	-1.4064	-0.218249	0.159605	0.00564021	0.194317	1.41e-23	NA	15	21	23
CTD-2256P15.2	ENSG00000259802	-1.40618	-4.07826	0.159672	1.5e-05	0.0186086	0.00317098	NA	3	3	4
WDR60	ENSG00000126870	1.40594	0.20646	0.159743	0.00615343	0.036557	3.26e-05	NA	13	17	19
MON1B	ENSG00000103111	-1.40536	-0.152537	0.159915	0.0111363	0.0779825	8.54e-10	NA	14	16	16
MPI	ENSG00000178802	1.40534	0.166201	0.15992	0.00904192	0.0821261	2.93e-10	NA	16	20	24
TMED9	ENSG00000184840	1.40507	10.8169	0.16	2.17e-06	0.0108291	0.0246733	NA	1	1	1
GLE1	ENSG00000119392	-1.40437	-0.930999	0.160209	0.000390588	0.0818588	3.14e-10	NA	9	33	33
TMEM70	ENSG00000175606	1.40398	0.456524	0.160326	0.0023619	0.0223239	0.00121697	NA	15	22	24
EIF2B4	ENSG00000115211	1.40373	8.87063	0.1604	4.6e-06	0.0230692	0.00100526	NA	1	1	1
ZNF100	ENSG00000197020	-1.40371	-0.0330971	0.160404	0.277773	0.723984	8.61e-132	NA	23	35	41
NOMO1	ENSG00000103512	-1.40254	-0.219829	0.160755	0.00465947	0.0123821	0.0162561	NA	19	47	54
SLC9A2	ENSG00000115616	-1.40241	-0.133743	0.160794	0.0120665	0.0746074	2.04e-09	NA	8	12	12
PMM2	ENSG00000140650	-1.40213	-0.56779	0.160875	0.00118074	0.0423927	7.44e-06	NA	11	16	17
RP11-673C5.2	ENSG00000259964	1.40168	0.309371	0.161011	0.0028228	0.0365614	3.25e-05	NA	12	16	17
CPT1A	ENSG00000110090	1.40151	0.202662	0.161062	0.0060281	0.0207601	0.00181917	NA	13	25	27
HYDIN	ENSG00000157423	1.40137	0.223359	0.161103	0.00646546	0.105219	7.05e-13	NA	15	25	27
PROCR	ENSG00000101000	-1.40118	-0.356713	0.161161	0.00254424	0.0336196	6.85e-05	NA	11	17	19
AP3M1	ENSG00000185009	1.40066	14.941	0.161316	1.47e-06	0.014906	0.00833076	NA	3	3	3
ZNF257	ENSG00000197134	1.40019	0.0448197	0.161456	0.118828	0.501204	4.32e-72	NA	18	20	20
ERCC2	ENSG00000104884	1.39963	0.260844	0.161625	0.00457458	0.0508119	8.82e-07	NA	9	15	17
RPS24	ENSG00000138326	-1.39892	-0.219471	0.161836	0.00504414	0.024162	0.000759931	NA	8	8	8
COMMD5	ENSG00000170619	1.39879	0.91248	0.161877	0.000556012	0.0285581	0.000247713	NA	4	7	8
TSHR	ENSG00000165409	-1.39854	-0.106499	0.16195	0.0212342	0.0976043	5.22e-12	NA	6	6	6
SRD5A1	ENSG00000145545	1.3984	0.108621	0.161993	0.019673	0.0940516	1.32e-11	NA	23	29	29
GUCY1B3	ENSG00000061918	-1.39806	-0.306499	0.162095	0.00405507	0.0125616	0.0154958	NA	19	25	25
KCNH8	ENSG00000183960	-1.39705	-11.7667	0.1624	3.23e-06	0.047586	2e-06	NA	1	2	2
HNRNPF	ENSG00000169813	1.39686	9.37527	0.162457	2.86e-06	0.0204203	0.00198562	NA	2	2	2
RP11-295P9.3	ENSG00000239665	1.39639	5.28493	0.162596	1.52e-05	0.0253197	0.000565314	NA	2	3	3
NUBPL	ENSG00000151413	1.39602	0.197755	0.16271	0.00482712	0.0622459	4.82e-08	NA	28	35	37
ZNF770	ENSG00000198146	-1.39503	-0.145236	0.163008	0.0118513	0.107485	3.87e-13	NA	3	3	4
STX17	ENSG00000136874	-1.39472	-3.60564	0.1631	1.88e-05	0.0393304	1.61e-05	NA	1	1	1
THUMPD3	ENSG00000134077	-1.39428	-0.0806813	0.163234	0.0350793	0.226192	1.12e-27	NA	24	29	30
PNMA2	ENSG00000240694	1.39399	5.22491	0.163322	1.15e-05	0.0329498	8.12e-05	NA	2	2	3
AP1B1	ENSG00000100280	-1.39387	-0.293232	0.163356	0.0035959	0.0232548	0.00095857	NA	14	16	17
TRIM14	ENSG00000106785	1.39354	0.189656	0.163458	0.00728526	0.0176187	0.00409979	NA	36	42	44
RPL23AP7	ENSG00000240356	-1.3935	-0.0678142	0.163469	0.0647275	0.40905	5.77e-55	NA	13	21	26
NELFB	ENSG00000188986	1.39339	3.31488	0.163502	6.97e-05	0.227921	6.67e-28	NA	3	44	47
CRLF1	ENSG00000006016	1.39311	0.15859	0.163586	0.0110125	0.0468104	2.43e-06	NA	9	17	17
CEP57	ENSG00000166037	-1.3929	-0.541384	0.163649	0.00101297	0.0161495	0.00601292	NA	7	17	18
METTL22	ENSG00000067365	-1.39266	-2.02283	0.163723	8.22e-05	0.0141968	0.0100423	NA	3	4	5
RP4-809F18.2	ENSG00000257061	1.39245	0.0516661	0.163786	0.0876184	0.393061	2.88e-52	NA	14	26	27
PKP4	ENSG00000144283	-1.39224	-3.95061	0.16385	1.62e-05	0.0520486	6.44e-07	NA	2	3	3
RSAD2	ENSG00000134321	1.39202	2.6257	0.163916	3.33e-05	0.0172188	0.00454931	NA	2	4	5
HYKK	ENSG00000188266	-1.3917	-0.3614	0.164013	0.00238873	0.00826668	0.0498191	NA	16	22	22
RFC2	ENSG00000049541	-1.39141	-1.50774	0.1641	0.000253138	0.0370297	2.89e-05	NA	1	9	10
SEC23IP	ENSG00000107651	1.39114	0.189354	0.164183	0.0072471	0.0426304	7e-06	NA	11	15	15
HIST1H2BN	ENSG00000233822	1.39095	8.63318	0.164241	3.38e-06	0.0327544	8.53e-05	NA	3	3	3
AZI1	ENSG00000141577	1.39052	0.385708	0.16437	0.00214217	0.0104027	0.0276958	NA	6	9	9
BNIP2	ENSG00000140299	1.39015	0.131007	0.164485	0.0137973	0.0616999	5.54e-08	NA	16	17	18
PLA2G4C	ENSG00000105499	-1.38984	-0.296568	0.164578	0.00772395	0.228767	5.16e-28	NA	41	63	66
C1orf123	ENSG00000162384	-1.38791	-0.0665508	0.165165	0.0549666	0.208327	2.33e-25	NA	29	59	62
ABHD16B	ENSG00000183260	-1.38778	-0.96949	0.165205	0.000639121	0.0111229	0.0227912	NA	5	7	8
LRRC8D	ENSG00000171492	-1.38715	-1.2121	0.165398	0.000205177	0.00934899	0.0369298	NA	3	5	6
TSNARE1	ENSG00000171045	1.38607	0.138159	0.165726	0.0156577	0.148248	6.46e-18	NA	15	21	23
SMEK1	ENSG00000100796	-1.38577	-0.296177	0.165816	0.00271427	0.0109817	0.0236764	NA	14	18	19
RABEP2	ENSG00000177548	-1.38554	-0.772609	0.165887	0.000377542	0.0351314	4.67e-05	NA	2	9	11
TMEM173	ENSG00000184584	1.38525	4.49574	0.165976	1.8e-05	0.0145587	0.00912808	NA	4	4	4
BBS2	ENSG00000125124	1.38517	0.12642	0.165999	0.0150455	0.0862108	1.02e-10	NA	14	24	25
LBH	ENSG00000213626	-1.38509	-0.207284	0.166024	0.00616121	0.0312228	0.000125877	NA	16	20	22
RAB11FIP1	ENSG00000156675	-1.38503	-0.202898	0.166043	0.00620841	0.0366809	3.16e-05	NA	8	10	10
FKSG52	ENSG00000224838	1.38464	7.50213	0.166162	4.35e-06	0.0262715	0.000443426	NA	5	5	6
ENTPD6	ENSG00000197586	-1.38404	-0.150515	0.166347	0.0113277	0.0601514	8.22e-08	NA	11	16	17
NDN	ENSG00000182636	-1.38287	-0.104329	0.166703	0.0269227	0.117024	3.07e-14	NA	10	14	14
NUP85	ENSG00000125450	1.38266	0.0696064	0.166771	0.053639	0.314724	5.47e-40	NA	8	11	12
MTR	ENSG00000116984	1.38257	0.0979691	0.166798	0.0261737	0.110848	1.59e-13	NA	13	22	24
OGG1	ENSG00000114026	-1.3825	-11.5561	0.166818	2.81e-06	0.0131861	0.0131234	NA	2	3	3
LDLRAD4-AS1	ENSG00000267690	1.38223	12.9762	0.1669	2.82e-06	0.0207889	0.00180569	NA	1	1	1
AKR1C1	ENSG00000187134	-1.38132	-0.0838098	0.16718	0.0394948	0.194989	1.16e-23	NA	43	63	64
ATXN7L1	ENSG00000146776	1.38126	6.03409	0.1672	8.65e-06	0.0266671	0.00040089	NA	1	2	2
DOC2A	ENSG00000149927	1.38105	0.294206	0.167262	0.00446937	0.0609122	6.77e-08	NA	20	48	53
HELB	ENSG00000127311	1.38092	0.0462832	0.167303	0.114534	0.296001	2.93e-37	NA	27	36	36
MTCH2	ENSG00000109919	1.38057	10.7213	0.167411	3.05e-06	0.0305062	0.000150988	NA	2	2	3
PCSK2	ENSG00000125851	-1.3798	-3.81457	0.167649	1.82e-05	0.0198289	0.00231284	NA	4	4	4
COL24A1	ENSG00000171502	-1.37971	-0.113747	0.167676	0.0234425	0.147889	7.13e-18	NA	47	52	53
WHAMMP2	ENSG00000248334	-1.37947	-2.20645	0.16775	7.92e-05	0.0132633	0.0128569	NA	4	5	5
CRAMP1L	ENSG00000007545	-1.37943	-0.622334	0.167762	0.000692883	0.019503	0.0025159	NA	6	21	22
OXTR	ENSG00000180914	-1.37927	-0.0589101	0.16781	0.090254	0.308395	4.67e-39	NA	18	29	29
TMEM98	ENSG00000006042	1.37921	0.140926	0.167829	0.0161217	0.0565178	2.07e-07	NA	20	25	27
GCC2	ENSG00000135968	-1.37842	-0.0917334	0.168073	0.0273523	0.141218	4.45e-17	NA	27	36	39
RPUSD3	ENSG00000156990	1.3784	0.274883	0.168081	0.00452249	0.258325	5.61e-32	NA	2	3	3
CLSTN3	ENSG00000139182	1.37801	17.1904	0.1682	2.06e-06	0.0119328	0.0183319	NA	1	1	1
IFI16	ENSG00000163565	1.37763	0.176639	0.168318	0.0097137	0.145133	1.52e-17	NA	15	18	21
CYB5A	ENSG00000166347	-1.37672	-0.0812675	0.168599	0.0298265	0.196568	7.35e-24	NA	32	33	33
SOX6	ENSG00000110693	-1.37672	-6.54574	0.1686	7.31e-06	0.0121209	0.0174318	NA	1	1	1
PARP2	ENSG00000129484	1.37637	0.16818	0.168706	0.00861034	0.0556186	2.6e-07	NA	11	21	24
RP11-635N19.1	ENSG00000267390	-1.37587	-0.148257	0.168863	0.0109546	0.159613	2.76e-19	NA	19	26	26
ASF1A	ENSG00000111875	1.37545	0.213467	0.168991	0.00476558	0.026833	0.000384296	NA	21	24	25
SNAP23	ENSG00000092531	-1.37514	-0.44339	0.169089	0.00121927	0.0163227	0.00574684	NA	6	6	7
TUBB6	ENSG00000176014	-1.37475	-0.222844	0.169209	0.00593643	0.057612	1.57e-07	NA	3	4	4
HERC5	ENSG00000138646	-1.37413	-28.9381	0.1694	4.62e-07	0.0271197	0.000357228	NA	1	2	2
PTCHD4	ENSG00000244694	1.37406	0.0865367	0.169422	0.0452846	0.245553	3.02e-30	NA	37	52	54
SLC25A29	ENSG00000197119	1.37399	0.174459	0.169445	0.00923962	0.0678875	1.14e-08	NA	11	25	28
PCP4L1	ENSG00000248485	-1.37367	-0.240688	0.169545	0.00401217	0.0473511	2.12e-06	NA	7	9	9
KLF12	ENSG00000118922	-1.37319	-0.205121	0.169695	0.00436383	0.0277172	0.000306811	NA	18	18	18
FAT4	ENSG00000196159	1.37305	0.241667	0.169737	0.00422353	0.0146453	0.00892233	NA	11	11	11
ZNF883	ENSG00000228623	-1.37269	-0.19163	0.169849	0.00790181	0.0611495	6.37e-08	NA	27	37	38
CEP19	ENSG00000174007	1.37233	0.124296	0.169961	0.0217054	0.149455	4.63e-18	NA	9	10	13
LMO7	ENSG00000136153	-1.37192	-0.161604	0.170089	0.00900314	0.0641174	2.99e-08	NA	16	18	18
KIAA1024	ENSG00000169330	-1.37082	-0.218289	0.170431	0.00383005	0.0368918	2.99e-05	NA	8	11	13
OCA2	ENSG00000104044	1.37078	0.214371	0.170443	0.00739743	0.0390194	1.75e-05	NA	24	43	43
ATF7IP2	ENSG00000166669	-1.37066	-0.0529983	0.17048	0.0893439	0.286461	6.77e-36	NA	45	57	58
CNST	ENSG00000162852	1.37063	0.451604	0.170491	0.00111398	0.0122636	0.0167793	NA	20	29	31
RSBN1	ENSG00000081019	1.37025	0.215118	0.170608	0.00579938	0.0164905	0.00550038	NA	34	54	56
TMEM178A	ENSG00000152154	1.3695	9.35884	0.170842	3.26e-06	0.0267092	0.000396617	NA	2	3	3
ARMC2	ENSG00000118690	-1.36904	-0.0652623	0.170986	0.0563759	0.223132	2.83e-27	NA	21	33	34
PCDHGC5	ENSG00000240764	-1.369	-8.13592	0.171	2.54e-06	0.0237323	0.000848255	NA	1	1	1
PRMT1	ENSG00000126457	1.36874	0.243906	0.17108	0.00227766	0.058982	1.11e-07	NA	8	17	17
IGF1R	ENSG00000140443	1.36824	0.124398	0.171237	0.0211688	0.0717233	4.27e-09	NA	69	150	155
IP6K3	ENSG00000161896	-1.36816	-0.34342	0.171261	0.00189372	0.0202582	0.00207031	NA	6	6	7
KIAA1161	ENSG00000164976	-1.36796	-0.267224	0.171323	0.00326368	0.0244801	0.000700567	NA	8	11	11
SERINC3	ENSG00000132824	1.36775	6.62215	0.171389	5.16e-06	0.027046	0.000363997	NA	4	4	4
GNAZ	ENSG00000128266	-1.36732	-0.131457	0.171525	0.0131896	0.0934949	1.53e-11	NA	12	13	14
SLC1A3	ENSG00000079215	1.36708	26.28	0.1716	1.04e-06	0.00870288	0.0441336	NA	1	1	1
ANKRD40	ENSG00000154945	-1.36693	-0.131997	0.171648	0.0145086	0.0744304	2.13e-09	NA	8	14	15
TRNAU1AP	ENSG00000180098	-1.36686	-1.93944	0.17167	0.00010565	0.0361973	3.57e-05	NA	2	7	7
OPA3	ENSG00000125741	-1.36678	-0.686199	0.171696	0.000629899	0.023921	0.000808247	NA	5	6	6
AUH	ENSG00000148090	1.36532	0.0985512	0.172152	0.0252067	0.140321	5.69e-17	NA	62	71	72
GALNT10	ENSG00000164574	1.3643	0.189075	0.172472	0.00626746	0.0456674	3.25e-06	NA	7	8	8
BICD2	ENSG00000185963	1.36425	0.306315	0.17249	0.00234739	0.0242393	0.00074506	NA	8	9	11
CTXN3	ENSG00000205279	1.36422	0.162813	0.172497	0.0111174	0.0406199	1.16e-05	NA	32	39	44
DPM2	ENSG00000136908	1.36388	0.0918889	0.172605	0.0259011	0.187978	8.85e-23	NA	11	16	16
CBWD1	ENSG00000172785	-1.36382	-0.0707172	0.172625	0.0874831	0.313739	7.65e-40	NA	15	27	31
AKR1C2	ENSG00000151632	-1.36374	-0.110374	0.172649	0.0283308	0.279075	7.48e-35	NA	38	54	58
PHF2	ENSG00000197724	1.36358	6.83663	0.1727	4.46e-06	0.0154464	0.0072286	NA	1	1	1
RPL36	ENSG00000130255	-1.36346	-0.290112	0.172738	0.00435401	0.0115058	0.0205581	NA	23	47	49
ZNF445	ENSG00000185219	-1.3633	-0.183904	0.172787	0.0067865	0.0520852	6.38e-07	NA	6	7	7
MED30	ENSG00000164758	1.3629	0.546031	0.172915	0.000781656	0.0673404	1.31e-08	NA	11	15	15
KBTBD11	ENSG00000176595	-1.36264	-10.0638	0.172997	3.27e-06	0.0201012	0.0021559	NA	2	2	2
PRDM15	ENSG00000141956	-1.36253	-0.147645	0.173032	0.0112333	0.190869	3.84e-23	NA	21	25	27
SPAG16	ENSG00000144451	-1.36217	-0.21691	0.173143	0.00420689	0.0326631	8.73e-05	NA	10	10	10
[truncated: 7,840 more rows]
