# Supplementary material for: An analysis of genetically regulated gene expression across multiple tissues implicates novel gene candidates in Alzheimer’s disease
Source: Alzheimers Res Ther. 2020 Apr 16;12:43. doi: 10.1186/s13195-020-00611-8 (PMC7164172; doi:10.1186/s13195-020-00611-8)
Supplement: Supplementary file 6 — Additional file 6: Supplementary Table 6. Fine-mapping of causal gene sets (FOCUS) of Alzheimer’s disease GWAS summary statistics. [file 13195_2020_611_MOESM6_ESM.xlsx]

## Sheet: focus_results
chr	start	end	mol_name	tissue	twas_z	pip
1	206074070	208410160	CR1	esophagus_muscularis	7.66	0.545
1	206074070	208410160	SLC26A9	muscle_skeletal	4.09	0.431
1	206074070	208410160	CR1	brain_dorsolateral_prefrontal_cortex	7.61	0.359
2	127374341	128033327	MAP3K2	esophagus_gastroesophageal_junction	7.83	0.852
2	127374341	128033327	BIN1	liver	-5.1	0.448
2	127374341	128033327	RP5-935K16.1	cells_transformed_fibroblasts	3.05	0.386
2	127374341	128033327	POLR2D	spleen	-1.67	0.178
2	127374341	128033327	BIN1	heart_left_ventricle	-5.28	0.149
2	127374341	128033327	RP5-935K16.1	skin_not_sun_exposed_suprapubic	-7.14	0.148
2	127374341	128033327	RP5-935K16.1	brain_frontal_cortex_ba9	-3.42	0.13
2	127374341	128033327	BIN1	esophagus_muscularis	-6.03	0.118
7	142657480	144968221	TAS2R60	whole_blood	-6.63	0.989
7	142657480	144968221	EPHA1	esophagus_mucosa	-5.83	0.00861
7	142657480	144968221	ZYX	skin_sun_exposed_lower_leg	-5.6	0.00487
7	142657480	144968221	ZYX	adipose	-3.97	0.00266
7	142657480	144968221	CTAGE6	testis	-1.06	0.00173
7	142657480	144968221	OR2A13P	heart_left_ventricle	0.823	0.00118
7	142657480	144968221	TPK1	adipose_subcutaneous	-2.17	0.000962
7	142657480	144968221	FAM115D	artery_tibial	0.211	0.000892
8	26682525	28162012	CLU	skin_sun_exposed_lower_leg	7.95	1
8	26682525	28162012	PTK2B	blood	5.09	0.645
11	58780549	62223771	MS4A6A	blood	6.24	0.758
11	58780549	62223771	MS4A6A	whole_blood	5.94	0.13
11	58780549	62223771	MS4A2	stomach	-5.85	0.0806
11	58780549	62223771	MS4A2	esophagus_mucosa	-5.62	0.0233
11	58780549	62223771	CPSF7	adipose_subcutaneous	-2.55	0.0151
11	58780549	62223771	MTA2	colon_transverse	2.51	0.0097
11	58780549	62223771	MS4A2	skin_not_sun_exposed_suprapubic	-5.3	0.00743
11	58780549	62223771	TAF6L	pancreas	-2.56	0.00606
11	58780549	62223771	MS4A6A	blood	5.35	0.00562
11	58780549	62223771	STX3	testis	-2.17	0.00449
11	58780549	62223771	RAB3IL1	brain_hippocampus	-2.25	0.00429
11	58780549	62223771	MS4A7	stomach	2.13	0.00428
11	58780549	62223771	STX3	nerve_tibial	-2.45	0.00423
11	58780549	62223771	CCDC86	brain_putamen_basal_ganglia	2.01	0.00385
11	58780549	62223771	CD5	brain_nucleus_accumbens_basal_ganglia	1.95	0.00371
11	58780549	62223771	AP003733.1	brain_nucleus_accumbens_basal_ganglia	2.28	0.00361
11	58780549	62223771	RAB3IL1	brain_hypothalamus	-2.25	0.00352
11	58780549	62223771	SLC15A3	brain_cerebellar_hemisphere	5.06	0.00309
11	58780549	62223771	RAB3IL1	cells_transformed_fibroblasts	-2.39	0.00307
11	58780549	62223771	RAB3IL1	lung	-2.09	0.00293
11	58780549	62223771	GLYAT	nerve_tibial	-2.87	0.00283
11	58780549	62223771	GANAB	thyroid	-2.07	0.00283
11	58780549	62223771	EML3	brain_putamen_basal_ganglia	2.07	0.00283
11	58780549	62223771	PTGDR2	adipose_subcutaneous	-1.8	0.00275
11	58780549	62223771	MS4A4A	muscle_skeletal	1.71	0.0027
11	58780549	62223771	ZFP91	ovary	-2.22	0.00267
11	58780549	62223771	GLYATL1P2	cells_transformed_fibroblasts	2.25	0.00264
11	58780549	62223771	STX3	colon_sigmoid	-2.17	0.00249
11	58780549	62223771	SYT7	brain_cortex	-1.98	0.00246
11	58780549	62223771	STX3	esophagus_muscularis	-2.09	0.00229
11	58780549	62223771	MS4A4A	whole_blood	4.87	0.00225
11	58780549	62223771	STX3	artery_tibial	-2.18	0.00224
11	58780549	62223771	TMEM138	liver	-2.1	0.00223
11	58780549	62223771	STX3	artery_aorta	-2.2	0.00206
11	58780549	62223771	STX3	heart_atrial_appendage	-1.21	0.00203
11	58780549	62223771	CPSF7	thyroid	-1.88	0.00202
11	58780549	62223771	TTC9C	ovary	2.2	0.00199
11	58780549	62223771	SLC15A3	pituitary	-1.42	0.00199
11	58780549	62223771	CPSF7	lung	-2.17	0.00199
11	58780549	62223771	TMEM216	brain_anterior_cingulate_cortex_ba24	1.95	0.00193
11	58780549	62223771	PTGDR2	esophagus_mucosa	-1.63	0.00185
11	58780549	62223771	TMEM132A	lung	-1.76	0.00182
11	58780549	62223771	TMEM216	brain_hippocampus	2.16	0.0018
11	58780549	62223771	MS4A4A	nerve_tibial	3.33	0.0018
11	58780549	62223771	GLYATL1	pituitary	2.78	0.0018
11	58780549	62223771	TTC9C	adipose_visceral_omentum	2.06	0.00173
11	58780549	62223771	PRPF19	esophagus_mucosa	1.9	0.00173
11	58780549	62223771	MS4A4A	adipose	4.95	0.00165
11	58780549	62223771	AP000442.4	nerve_tibial	-2.28	0.00163
11	58780549	62223771	RAB3IL1	blood	-1.54	0.00158
11	58780549	62223771	AP001258.4	liver	2.82	0.00158
11	58780549	62223771	MS4A14	brain_frontal_cortex_ba9	-3.92	0.00155
11	58780549	62223771	MS4A15	lung	-1.81	0.00146
11	58780549	62223771	STX3	spleen	-2.02	0.00145
11	58780549	62223771	TTC9C	brain_cerebellum	1.77	0.00144
11	58780549	62223771	TMEM138	brain_cerebellum	-2.02	0.00144
11	58780549	62223771	SLC15A3	whole_blood	1.46	0.00144
11	58780549	62223771	VWCE	thyroid	-2.1	0.00142
11	58780549	62223771	BSCL2	esophagus_mucosa	1.73	0.00142
11	58780549	62223771	TMEM223	artery_tibial	1.52	0.00141
11	58780549	62223771	EML3	colon_sigmoid	-1.57	0.00138
11	58780549	62223771	TMEM216	esophagus_gastroesophageal_junction	1.54	0.00132
11	58780549	62223771	AP003733.1	colon_transverse	-1.72	0.00127
11	58780549	62223771	RAB3IL1	whole_blood	-1.74	0.00126
11	58780549	62223771	GLYATL2	pituitary	-2.52	0.00124
11	58780549	62223771	CHRM1	minor_salivary_gland	-1.87	0.00122
11	58780549	62223771	SLC15A3	nerve_tibial	-1.69	0.00121
11	58780549	62223771	STX3	adipose_subcutaneous	-1.64	0.00119
11	58780549	62223771	MS4A4A	uterus	1.24	0.00119
11	58780549	62223771	EML3	artery_aorta	-1.67	0.00119
11	58780549	62223771	TTC9C	esophagus_mucosa	1.84	0.00111
11	58780549	62223771	CNTF	colon_transverse	-1.86	0.00111
11	58780549	62223771	PRPF19	whole_blood	1.38	0.00109
11	58780549	62223771	VWCE	heart_atrial_appendage	-1.53	0.00107
11	58780549	62223771	C11orf83	heart_atrial_appendage	1.9	0.00107
11	58780549	62223771	TMEM109	esophagus_mucosa	1.35	0.00106
11	58780549	62223771	FAM111A	lung	-1.21	0.00106
11	58780549	62223771	MS4A7	nerve_tibial	0.908	0.00105
11	58780549	62223771	BEST1	brain_hippocampus	1.61	0.00101
11	58780549	62223771	BEST1	cells_ebv-transformed_lymphocytes	1.7	0.000983
11	58780549	62223771	CD5	uterus	2.01	0.000981
11	58780549	62223771	SLC22A10	esophagus_muscularis	1.66	0.000948
11	58780549	62223771	TMEM216	heart_left_ventricle	1.53	0.000945
11	58780549	62223771	TMEM216	brain_hypothalamus	1.4	0.000933
11	58780549	62223771	TMEM216	colon_sigmoid	1.76	0.000899
11	58780549	62223771	MS4A2	lung	-3.23	0.000899
11	58780549	62223771	PRPF19	heart_atrial_appendage	1.79	0.000894
11	58780549	62223771	MS4A4A	thyroid	3.07	0.000892
11	58780549	62223771	AP000442.4	testis	-1.93	0.000884
11	58780549	62223771	CPSF7	whole_blood	-1.65	0.000875
11	58780549	62223771	B3GAT3	small_intestine_terminal_ileum	1.6	0.000872
11	58780549	62223771	SCGB2A2	pituitary	1.44	0.000863
11	58780549	62223771	BSCL2	cells_transformed_fibroblasts	1.5	0.000858
11	58780549	62223771	CCDC86	nerve_tibial	1.57	0.00085
11	58780549	62223771	ZBTB3	blood	-1.56	0.000834
11	58780549	62223771	FADS3	brain_cerebellum	-1.71	0.000821
11	58780549	62223771	CD6	brain_anterior_cingulate_cortex_ba24	-1.3	0.000801
11	58780549	62223771	TMEM132A	nerve_tibial	-1.51	0.000799
11	58780549	62223771	TMEM132A	adipose_subcutaneous	-1.37	0.000782
11	58780549	62223771	TTC9C	heart_atrial_appendage	-1.39	0.000781
11	58780549	62223771	RAB3IL1	brain_spinal_cord_cervical_c-1	-1.68	0.000781
11	58780549	62223771	MS4A4E	spleen	4.25	0.000774
11	58780549	62223771	TMEM132A	skin_sun_exposed_lower_leg	-1.27	0.00075
11	58780549	62223771	STX3	blood	-1.95	0.000743
11	58780549	62223771	SYT7	brain_cerebellar_hemisphere	1.35	0.000731
11	58780549	62223771	EEF1G	thyroid	1.59	0.000728
11	58780549	62223771	MS4A7	blood	-0.625	0.000727
11	58780549	62223771	TMEM132A	vagina	-1.54	0.000726
11	58780549	62223771	STX3	adipose_visceral_omentum	-1.96	0.000716
11	58780549	62223771	FTH1	esophagus_mucosa	2.22	0.000714
11	58780549	62223771	TMEM132A	brain_anterior_cingulate_cortex_ba24	-2.04	0.00071
11	58780549	62223771	TMEM216	artery_tibial	1.47	0.000708
11	58780549	62223771	SLC15A3	brain_hippocampus	1.12	0.000704
11	58780549	62223771	CCDC86	adipose_visceral_omentum	1.36	0.000702
11	58780549	62223771	MS4A6E	esophagus_muscularis	1.12	0.000696
11	58780549	62223771	TMEM109	blood	1.35	0.00069
11	58780549	62223771	SCGB1D2	skin_sun_exposed_lower_leg	-1.34	0.000688
11	58780549	62223771	TMEM223	lung	-1.53	0.000686
11	58780549	62223771	MS4A3	adipose_subcutaneous	1.42	0.000681
11	58780549	62223771	AP003733.1	muscle_skeletal	-1.31	0.000674
11	58780549	62223771	CCDC86	muscle_skeletal	1.06	0.000669
11	58780549	62223771	TTC9C	blood	-1.43	0.000665
11	58780549	62223771	C11orf48	pituitary	-1.36	0.000664
11	58780549	62223771	TMEM216	esophagus_muscularis	1.26	0.000662
11	58780549	62223771	TMEM216	artery_aorta	1.31	0.000661
11	58780549	62223771	INCENP	esophagus_muscularis	-1.23	0.000661
11	58780549	62223771	PGA3	stomach	-1.88	0.000658
11	58780549	62223771	GIF	artery_tibial	-1.78	0.000655
11	58780549	62223771	TMEM132A	brain_dorsolateral_prefrontal_cortex	-0.866	0.00065
11	58780549	62223771	PTGDR2	lung	-0.647	0.000648
11	58780549	62223771	INCENP	adipose_subcutaneous	-1.31	0.000646
11	58780549	62223771	INCENP	thyroid	-1.38	0.000643
11	58780549	62223771	CPSF7	esophagus_mucosa	-1.14	0.000643
11	58780549	62223771	EEF1G	skin_not_sun_exposed_suprapubic	1.23	0.000641
11	58780549	62223771	MS4A14	artery_tibial	0.904	0.000639
11	58780549	62223771	TMEM216	heart_atrial_appendage	1.26	0.000628
11	58780549	62223771	CTD-2514A21.3	testis	-0.845	0.000625
11	58780549	62223771	TMEM216	brain_amygdala	1.27	0.000622
11	58780549	62223771	GLYATL1	cells_transformed_fibroblasts	1.78	0.000616
11	58780549	62223771	C11orf48	adipose_visceral_omentum	-1.16	0.000612
11	58780549	62223771	DTX4	lung	-1.43	0.000611
11	58780549	62223771	CD6	brain_cerebellum	-1.12	0.000607
11	58780549	62223771	RP11-810P12.5	brain_spinal_cord_cervical_c-1	1.69	0.000602
11	58780549	62223771	TMEM216	brain_caudate_basal_ganglia	1.36	0.000601
11	58780549	62223771	TMEM216	lung	1.2	0.000598
11	58780549	62223771	MTA2	thyroid	1.39	0.000597
11	58780549	62223771	AP003733.1	small_intestine_terminal_ileum	-1.4	0.000597
11	58780549	62223771	MS4A4A	artery_tibial	3.16	0.000595
11	58780549	62223771	TTC9C	skin_not_sun_exposed_suprapubic	-1.32	0.000592
11	58780549	62223771	BSCL2	nerve_tibial	1.32	0.000592
11	58780549	62223771	MS4A7	lung	1.77	0.000586
11	58780549	62223771	TTC9C	artery_tibial	1.52	0.000583
11	58780549	62223771	TMEM216	brain_dorsolateral_prefrontal_cortex	1.19	0.000579
11	58780549	62223771	CPSF7	testis	-0.79	0.000575
11	58780549	62223771	TMEM179B	colon_transverse	1.04	0.000571
11	58780549	62223771	MS4A8	muscle_skeletal	-1.32	0.000565
11	58780549	62223771	TMEM216	muscle_skeletal	1.17	0.000564
11	58780549	62223771	INCENP	cells_transformed_fibroblasts	-1.19	0.000558
11	58780549	62223771	PGA3	heart_left_ventricle	-1.36	0.000557
11	58780549	62223771	INCENP	artery_tibial	-1.22	0.000556
11	58780549	62223771	SDHAF2	testis	-1.34	0.00055
11	58780549	62223771	MYRF	esophagus_muscularis	-1.31	0.000548
11	58780549	62223771	FADS3	cells_transformed_fibroblasts	-1.65	0.00054
11	58780549	62223771	PTGDR2	muscle_skeletal	1.48	0.000539
11	58780549	62223771	TMEM109	adipose	1.82	0.000538
11	58780549	62223771	STX3	cells_ebv-transformed_lymphocytes	-1.2	0.000538
11	58780549	62223771	TMEM179B	lung	1.57	0.000535
11	58780549	62223771	WDR74	pancreas	-1.13	0.000523
11	58780549	62223771	INCENP	brain_amygdala	-1	0.000523
11	58780549	62223771	FADS3	pituitary	1.44	0.000514
11	58780549	62223771	B3GAT3	brain_nucleus_accumbens_basal_ganglia	1.27	0.000514
11	58780549	62223771	INCENP	esophagus_gastroesophageal_junction	-1.25	0.000513
11	58780549	62223771	TMEM216	cells_transformed_fibroblasts	1.1	0.000511
11	58780549	62223771	C11orf48	lung	-1.09	0.000511
11	58780549	62223771	TMEM216	adipose_visceral_omentum	1.15	0.00051
11	58780549	62223771	CNTF	esophagus_mucosa	1.63	0.000508
11	58780549	62223771	DTX4	esophagus_muscularis	-1.32	0.000507
11	58780549	62223771	FADS3	nerve_tibial	-1.35	0.000503
11	58780549	62223771	RP11-794G24.1	heart_left_ventricle	1.18	0.000502
11	58780549	62223771	BSCL2	colon_sigmoid	1.25	0.0005
11	58780549	62223771	LPXN	brain_cerebellar_hemisphere	0.875	0.000499
11	58780549	62223771	CCDC86	adipose_subcutaneous	0.951	0.000499
11	58780549	62223771	MS4A4A	adipose_subcutaneous	2.64	0.000498
11	58780549	62223771	MS4A1	blood	1.38	0.000498
11	58780549	62223771	MS4A8	ovary	-1.2	0.000494
11	58780549	62223771	TMEM109	stomach	1.12	0.000487
11	58780549	62223771	OR10Y1P	nerve_tibial	1.76	0.000487
11	58780549	62223771	TMEM138	spleen	1.52	0.000485
11	58780549	62223771	DTX4	esophagus_mucosa	-1.28	0.000485
11	58780549	62223771	MS4A14	brain_dorsolateral_prefrontal_cortex	0.759	0.000482
11	58780549	62223771	MS4A14	esophagus_mucosa	1.14	0.00048
11	58780549	62223771	AP000442.4	skin_not_sun_exposed_suprapubic	-1.55	0.00048
11	58780549	62223771	TMEM132A	esophagus_mucosa	-1.59	0.000479
11	58780549	62223771	EEF1G	adipose_subcutaneous	-1.38	0.000475
11	58780549	62223771	C11orf83	muscle_skeletal	0.961	0.000474
11	58780549	62223771	TUT1	cells_transformed_fibroblasts	-1.3	0.000465
11	58780549	62223771	INCENP	nerve_tibial	-1.06	0.000465
11	58780549	62223771	TMEM216	skin_not_sun_exposed_suprapubic	1.16	0.000464
11	58780549	62223771	TMEM132A	thyroid	-1.05	0.000463
11	58780549	62223771	SCGB1A1	brain_cerebellar_hemisphere	-1.06	0.000462
11	58780549	62223771	CPSF7	skin_not_sun_exposed_suprapubic	-1.08	0.000462
11	58780549	62223771	TUT1	nerve_tibial	1.28	0.000461
11	58780549	62223771	TMEM138	artery_aorta	-1.06	0.000459
11	58780549	62223771	TMEM216	testis	1.08	0.000456
11	58780549	62223771	EEF1G	lung	-1.18	0.000455
11	58780549	62223771	MS4A4A	spleen	3.09	0.000449
11	58780549	62223771	B3GAT3	artery_aorta	-1.44	0.000449
11	58780549	62223771	PGA5	adipose_subcutaneous	-1.48	0.000443
11	58780549	62223771	INCENP	heart_left_ventricle	-1.11	0.00044
11	58780549	62223771	EML3	skin_sun_exposed_lower_leg	-1.2	0.000434
11	58780549	62223771	TMEM223	brain_hippocampus	-1.15	0.000433
11	58780549	62223771	FADS2	adipose_visceral_omentum	-1.32	0.000433
11	58780549	62223771	CD6	brain_hippocampus	-1.92	0.000431
11	58780549	62223771	C11orf48	whole_blood	-1.69	0.000431
11	58780549	62223771	CD6	spleen	0.782	0.00043
11	58780549	62223771	RP11-467L20.10	testis	-1.14	0.000429
11	58780549	62223771	FAM111B	minor_salivary_gland	-2.05	0.000429
11	58780549	62223771	PRPF19	ovary	-1.18	0.000427
11	58780549	62223771	MS4A7	artery_tibial	0.73	0.000425
11	58780549	62223771	DTX4	nerve_tibial	-1.27	0.000421
11	58780549	62223771	RP11-794G24.1	brain_cerebellum	1.09	0.00042
11	58780549	62223771	LRRC10B	brain_cerebellar_hemisphere	1.05	0.000419
11	58780549	62223771	TMEM216	spleen	1.18	0.000413
11	58780549	62223771	MS4A6E	adipose_subcutaneous	1.19	0.000413
11	58780549	62223771	EML3	cells_ebv-transformed_lymphocytes	-1.44	0.000412
11	58780549	62223771	CPSF7	cells_transformed_fibroblasts	-1.31	0.00041
11	58780549	62223771	TMEM216	nerve_tibial	0.819	0.000404
11	58780549	62223771	SCGB2A1	breast_mammary_tissue	1.3	0.000404
11	58780549	62223771	FADS1	blood	-1.24	0.000404
11	58780549	62223771	FADS3	adipose	-0.913	0.000401
11	58780549	62223771	INCENP	colon_transverse	-0.885	0.000397
11	58780549	62223771	EEF1G	adipose	-0.963	0.000397
11	58780549	62223771	INCENP	artery_aorta	-1.01	0.000395
11	58780549	62223771	EEF1G	nerve_tibial	1.39	0.000395
11	58780549	62223771	INCENP	muscle_skeletal	-0.959	0.000393
11	58780549	62223771	CNTF	muscle_skeletal	-1.33	0.00039
11	58780549	62223771	ASRGL1	brain_anterior_cingulate_cortex_ba24	-1.16	0.000389
11	58780549	62223771	SLC22A9	brain_caudate_basal_ganglia	0.988	0.000388
11	58780549	62223771	EML3	nerve_tibial	1.16	0.000387
11	58780549	62223771	PTGDR2	heart_atrial_appendage	-0.878	0.000386
11	58780549	62223771	DTX4	heart_left_ventricle	-1.57	0.000385
11	58780549	62223771	ZFP91	brain_substantia_nigra	-1.72	0.000383
11	58780549	62223771	VPS37C	cells_transformed_fibroblasts	-1.22	0.000383
11	58780549	62223771	DDB1	brain_cerebellum	-2.02	0.000383
11	58780549	62223771	CD5	adipose_subcutaneous	1.32	0.000379
11	58780549	62223771	TAF6L	artery_aorta	-0.941	0.000378
11	58780549	62223771	TMEM179B	esophagus_muscularis	-1	0.000377
11	58780549	62223771	PTGDR2	skin_sun_exposed_lower_leg	-0.791	0.000374
11	58780549	62223771	FADS1	minor_salivary_gland	0.831	0.000374
11	58780549	62223771	TAF6L	small_intestine_terminal_ileum	-1.05	0.000373
11	58780549	62223771	BSCL2	adipose_visceral_omentum	-1.13	0.00037
11	58780549	62223771	GANAB	pituitary	1.21	0.000369
11	58780549	62223771	TMEM216	breast_mammary_tissue	0.874	0.000368
11	58780549	62223771	INCENP	adipose	-0.508	0.000368
11	58780549	62223771	INCENP	lung	-0.655	0.000368
11	58780549	62223771	PRPF19	colon_transverse	-1.01	0.000367
11	58780549	62223771	TMEM179B	pituitary	-0.826	0.000364
11	58780549	62223771	GANAB	muscle_skeletal	-0.96	0.000359
11	58780549	62223771	WDR74	heart_left_ventricle	1.5	0.000358
11	58780549	62223771	INCENP	skin_sun_exposed_lower_leg	-1.04	0.000358
11	58780549	62223771	MTA2	skin_sun_exposed_lower_leg	1.35	0.000357
11	58780549	62223771	DDB1	adipose	-1.17	0.000357
11	58780549	62223771	GLYATL1P3	prostate	0.957	0.000356
11	58780549	62223771	FADS1	pancreas	0.846	0.000355
11	58780549	62223771	FADS2	heart_left_ventricle	-1.3	0.000353
11	84381474	86618929	FZD4	spleen	6.54	0.997
11	121176185	122591910	GRIK4	thyroid	-5.16	0.985
14	91296860	93132015	UNC79	esophagus_muscularis	4.77	0.793
14	91296860	93132015	SLC24A4	adipose_visceral_omentum	-4.2	0.108
14	91296860	93132015	CHGA	brain_cerebellar_hemisphere	-3.59	0.0199
14	91296860	93132015	TC2N	brain_hippocampus	3.41	0.0186
14	91296860	93132015	TC2N	thyroid	3.32	0.0153
14	91296860	93132015	C14orf142	artery_tibial	2.34	0.0121
14	91296860	93132015	TC2N	brain_cortex	3.34	0.0118
14	91296860	93132015	TC2N	adipose_visceral_omentum	3.26	0.01
14	91296860	93132015	TC2N	muscle_skeletal	3.3	0.00965
14	91296860	93132015	TC2N	liver	3.36	0.0096
14	91296860	93132015	TC2N	adipose	3.19	0.0081
14	91296860	93132015	CATSPERB	muscle_skeletal	3.14	0.00745
14	91296860	93132015	TC2N	adipose_subcutaneous	3.08	0.00722
14	91296860	93132015	AL133373.1	skin_not_sun_exposed_suprapubic	3.1	0.00564
14	91296860	93132015	CATSPERB	adipose_subcutaneous	3.04	0.00555
14	91296860	93132015	TC2N	brain_hypothalamus	3.07	0.00546
14	91296860	93132015	SLC24A4	brain_cerebellum	2.86	0.00537
14	91296860	93132015	TC2N	testis	3.07	0.00506
14	91296860	93132015	BTBD7	pancreas	3.11	0.00505
14	91296860	93132015	TC2N	brain_caudate_basal_ganglia	2.87	0.00501
14	91296860	93132015	TC2N	ovary	3	0.00467
14	91296860	93132015	TC2N	artery_coronary	2.98	0.00412
14	91296860	93132015	TC2N	esophagus_muscularis	2.97	0.00406
14	91296860	93132015	RP11-862G15.2	esophagus_mucosa	3.24	0.00398
14	91296860	93132015	NDUFB1	ovary	2.94	0.00394
14	91296860	93132015	TC2N	nerve_tibial	2.97	0.00391
14	91296860	93132015	TC2N	brain_nucleus_accumbens_basal_ganglia	2.93	0.00368
14	91296860	93132015	CATSPERB	artery_coronary	2.93	0.00368
14	91296860	93132015	TC2N	adrenal_gland	2.91	0.00354
14	91296860	93132015	TC2N	heart_left_ventricle	2.9	0.00334
14	91296860	93132015	TC2N	brain_anterior_cingulate_cortex_ba24	1.95	0.00293
14	91296860	93132015	TC2N	brain_frontal_cortex_ba9	2.28	0.00292
14	91296860	93132015	TC2N	artery_aorta	2.72	0.00284
14	91296860	93132015	SMEK1	brain_dorsolateral_prefrontal_cortex	-2.45	0.0026
14	91296860	93132015	TC2N	brain_dorsolateral_prefrontal_cortex	2.79	0.00258
14	91296860	93132015	TC2N	esophagus_gastroesophageal_junction	2.6	0.00247
14	91296860	93132015	SLC24A4	adrenal_gland	-2.76	0.00244
14	91296860	93132015	RPL21P11	small_intestine_terminal_ileum	2.26	0.00243
14	91296860	93132015	TC2N	artery_tibial	2.51	0.0023
14	91296860	93132015	CATSPERB	artery_tibial	2.66	0.00204
14	91296860	93132015	NANOGP7	artery_coronary	2.62	0.00193
14	91296860	93132015	SLC24A4	brain_cerebellar_hemisphere	2.48	0.00188
14	91296860	93132015	RP11-85G20.1	artery_coronary	2.76	0.00188
14	91296860	93132015	AL133373.1	artery_coronary	2.63	0.00186
14	91296860	93132015	CATSPERB	nerve_tibial	2.6	0.00183
14	91296860	93132015	CHGA	brain_cerebellum	-2.06	0.0018
14	91296860	93132015	RP11-747H7.1	prostate	-2.41	0.00177
14	91296860	93132015	TRIP11	esophagus_mucosa	-1.71	0.00166
14	91296860	93132015	FBLN5	adipose_subcutaneous	-2.41	0.00166
14	91296860	93132015	C14orf159	spleen	-2.03	0.00164
14	91296860	93132015	RIN3	esophagus_mucosa	-2.34	0.00158
14	91296860	93132015	SLC24A4	blood	-2.33	0.00149
19	610729	2098237	REEP6	brain_anterior_cingulate_cortex_ba24	5.56	0.972
19	610729	2098237	HMHA1	brain_cerebellum	4.8	0.129
19	44744147	46102697	ZNF284	brain_cortex	-20.7	1
19	44744147	46102697	ZNF221	brain_hypothalamus	-6.73	1
