# Supplementary material for: An analysis of genetically regulated gene expression across multiple tissues implicates novel gene candidates in Alzheimer’s disease
Source: Alzheimers Res Ther. 2020 Apr 16;12:43. doi: 10.1186/s13195-020-00611-8 (PMC7164172; doi:10.1186/s13195-020-00611-8)
Supplement: Supplementary file 7 — Additional file 7: Supplementary Table 7. Pathway analysis of GTEx S-TissueXcan results. [file 13195_2020_611_MOESM7_ESM.xlsx]

## Sheet: glm_results_annot_genes_stissue
pathway	name	coef	se	p	n_genes	genes
R-HSA-8964043	Plasma lipoprotein clearance	-0.786083	0.174498	6.64261e-06	33	AMN; AP2A1; AP2A2; AP2B1; AP2M1; AP2S1; APOA1; APOB; APOBR; APOC1; APOC4; APOE; CES3; CLTA; CLTC; CUBN; HDLBP; LDLR; LDLRAP1; LIPA; LIPC; LSR; MYLIP; NCEH1; NPC1; NPC2; NR1H2; NR1H3; PCSK9; SCARB1; SOAT1; SOAT2; VLDLR
R-HSA-5621575	CD209 (DC-SIGN) signaling	0.603016	0.160686	0.0001749	19	CD209; EP300; FYN; HRAS; ICAM2; ICAM3; KRAS; LYN; NFKB1; NRAS; PAK1; PAK2; PRKACA; PRKACB; PRKACG; RAF1; RELA; RELB; RPS6KA5
R-HSA-5696398	Nucleotide Excision Repair	0.39623	0.12003	0.000963121	65	ACTL6A; ACTR5; ACTR8; AQR; CCNH; CDK7; CHD1L; COPS2; COPS3; COPS4; COPS5; COPS6; COPS7A; COPS7B; COPS8; CUL4A; DDB1; DDB2; ELL; EP300; ERCC1; ERCC2; ERCC3; ERCC4; ERCC5; ERCC6; ERCC8; GPS1; GTF2H1; GTF2H2; GTF2H3; GTF2H4; GTF2H5; HMGN1; INO80; INO80B; INO80C; INO80D; INO80E; ISY1; LIG1; LIG3; MCRS1; MNAT1; NFRKB; PARP1; PARP2; PCNA; PIAS1; PIAS3; POLD1; POLD2; POLD3; POLD4; POLE; POLE2; POLE3; PO…
R-HSA-6804758	Regulation of TP53 Activity through Acetylation	0.4685	0.144393	0.0011761	28	AKT1; AKT2; AKT3; BRD7; BRPF1; BRPF3; CHD3; CHD4; EP300; GATAD2A; GATAD2B; HDAC1; HDAC2; ING2; ING5; KAT6A; MAP2K6; MBD3; MEAF6; MTA2; PIN1; PIP4K2A; PIP4K2B; PIP4K2C; PML; RBBP4; TMEM55B; TP53
R-HSA-72306	tRNA processing	-0.653169	0.207011	0.00160372	27	AAAS; ADAT1; ADAT2; ADAT3; ALKBH8; C14orf166; C2orf49; CDKAL1; CLP1; CPSF1; CPSF4; CTU1; CTU2; DDX1; DUS2; ELAC2; EPRS; FAM98B; GTPBP3; KIAA0391; KIAA1456; LCMT2; METTL1; MTO1; NDC1; NSUN2; NSUN6
R-HSA-196807	Nicotinate metabolism	-0.647091	0.207879	0.0018531	27	BST1; CD38; CYP8B1; NADK; NADK2; NADSYN1; NAMPT; NMNAT1; NMNAT2; NMNAT3; NMRK1; NMRK2; NNMT; NT5E; NUDT12; PARP10; PARP14; PARP16; PARP4; PARP6; PARP8; PARP9; PTGIS; PTGS2; QPRT; RNLS; SLC5A8
R-HSA-73863	RNA Polymerase I Transcription Termination	0.444834	0.144398	0.00206575	30	CCNH; CD3EAP; CDK7; ERCC2; ERCC3; GTF2H1; GTF2H2; GTF2H3; GTF2H4; GTF2H5; MNAT1; POLR1A; POLR1B; POLR1C; POLR1D; POLR1E; POLR2E; POLR2F; POLR2H; POLR2K; POLR2L; PTRF; TAF1A; TAF1B; TAF1C; TAF1D; TBP; TTF1; TWISTNB; ZNRD1
R-HSA-73762	RNA Polymerase I Transcription Initiation	0.408132	0.132907	0.00213482	45	CCNH; CD3EAP; CDK7; CHD3; CHD4; EHMT2; ERCC2; ERCC3; ERCC6; GATAD2A; GATAD2B; GTF2H1; GTF2H2; GTF2H3; GTF2H4; GTF2H5; HDAC1; HDAC2; KAT2A; KAT2B; MBD3; MNAT1; MTA1; MTA2; MTA3; POLR1A; POLR1B; POLR1C; POLR1D; POLR1E; POLR2E; POLR2F; POLR2H; POLR2K; POLR2L; RBBP4; RRN3; TAF1A; TAF1B; TAF1C; TAF1D; TBP; TTF1; TWISTNB; ZNRD1
R-HSA-109704	PI3K Cascade	0.42058	0.138199	0.0023401	38	AKT2; FGF1; FGF10; FGF17; FGF18; FGF2; FGF20; FGF22; FGF23; FGF3; FGF4; FGF5; FGF7; FGF8; FGF9; FGFR1; FGFR2; FGFR3; FGFR4; FRS2; GAB1; GRB2; IRS1; IRS2; KL; KLB; PDE3B; PDPK1; PIK3C3; PIK3CA; PIK3CB; PIK3R1; PIK3R2; PIK3R4; PTPN11; THEM4; TLR9; TRIB3
R-HSA-5661231	Metallothioneins bind metals	-0.822259	0.270218	0.0023427	11	MT1A; MT1B; MT1E; MT1F; MT1G; MT1H; MT1M; MT1X; MT2A; MT3; MT4
R-HSA-168138	Toll Like Receptor 9 (TLR9) Cascade	0.367734	0.123347	0.00287033	63	AGER; APP; ATF1; ATF2; BTRC; CD14; CHUK; CUL1; DHX36; DHX9; DUSP3; DUSP4; DUSP6; DUSP7; ECSIT; EEA1; FBXW11; FOS; IKBKB; IRAK2; IRAK4; IRF7; JUN; LY96; MAP2K1; MAP2K3; MAP2K4; MAP2K6; MAP2K7; MAP3K1; MAP3K7; MAP3K8; MAPK1; MAPK10; MAPK11; MAPK14; MAPK3; MAPK7; MAPK8; MAPK9; MAPKAPK2; MAPKAPK3; MEF2A; MEF2C; MYD88; NFKB1; NFKB2; NFKBIA; NFKBIB; NKIRAS1; NKIRAS2; NOD1; NOD2; PELI1; PELI2; PELI3; PI…
R-HSA-2453902	The canonical retinoid cycle in rods (twilight vision)	0.451822	0.153923	0.00333151	23	ABCA4; CYP4V2; DHRS9; HSD17B1; HSD17B6; LRAT; MYO7A; NAPEPLD; RBP1; RBP3; RBP4; RDH10; RDH11; RDH12; RDH16; RDH5; RDH8; RHO; RLBP1; RPE65; SDR9C7; STRA6; TTR
R-HSA-202670	ERKs are inactivated	0.494825	0.168791	0.00337236	13	DUSP3; DUSP4; DUSP6; DUSP7; MAPK1; MAPK3; MAPK7; PPP2CA; PPP2CB; PPP2R1A; PPP2R1B; PPP2R5D; VRK3
R-HSA-450282	MAPK targets/ Nuclear events mediated by MAP kinases	0.433281	0.148933	0.00362306	28	ATF1; ATF2; DUSP3; DUSP4; DUSP6; DUSP7; FOS; JUN; MAPK1; MAPK10; MAPK11; MAPK14; MAPK3; MAPK7; MAPK8; MAPK9; MAPKAPK2; MEF2A; MEF2C; PPP2CA; PPP2CB; PPP2R1A; PPP2R1B; PPP2R5D; RPS6KA1; RPS6KA2; RPS6KA5; VRK3
R-HSA-112399	IRS-mediated signalling	0.397823	0.137021	0.0036918	42	AKT2; FGF1; FGF10; FGF17; FGF18; FGF2; FGF20; FGF22; FGF23; FGF3; FGF4; FGF5; FGF7; FGF8; FGF9; FGFR1; FGFR2; FGFR3; FGFR4; FRS2; GAB1; GRB2; HRAS; IRS1; IRS2; KL; KLB; KRAS; NRAS; PDE3B; PDPK1; PIK3C3; PIK3CA; PIK3CB; PIK3R1; PIK3R2; PIK3R4; PTPN11; SOS1; THEM4; TLR9; TRIB3
R-HSA-379716	Cytosolic tRNA aminoacylation	-0.635569	0.221361	0.00408931	24	AARS; AIMP1; AIMP2; CARS; DARS; EEF1E1; EPRS; FARSA; FARSB; GARS; HARS; IARS; KARS; LARS; MARS; NARS; PPA1; QARS; RARS; SARS; TARS; VARS; WARS; YARS
R-HSA-2428928	IRS-related events triggered by IGF1R	0.387168	0.135513	0.00427581	45	AKT2; FGF1; FGF10; FGF17; FGF18; FGF2; FGF20; FGF22; FGF23; FGF3; FGF4; FGF5; FGF7; FGF8; FGF9; FGFR1; FGFR2; FGFR3; FGFR4; FRS2; GAB1; GRB2; HRAS; IGF1; IGF1R; IGF2; IRS1; IRS2; KL; KLB; KRAS; NRAS; PDE3B; PDPK1; PIK3C3; PIK3CA; PIK3CB; PIK3R1; PIK3R2; PIK3R4; PTPN11; SOS1; THEM4; TLR9; TRIB3
R-HSA-975138	TRAF6 mediated induction of NFkB and MAP kinases upon TLR7/8 or 9 activation	0.356015	0.124624	0.00428063	63	AGER; APP; ATF1; ATF2; BTRC; CD14; CHUK; CUL1; DHX9; DUSP3; DUSP4; DUSP6; DUSP7; ECSIT; FBXW11; FOS; IKBKB; IRAK2; IRAK4; JUN; LY96; MAP2K1; MAP2K3; MAP2K4; MAP2K6; MAP2K7; MAP3K1; MAP3K7; MAP3K8; MAPK1; MAPK10; MAPK11; MAPK14; MAPK3; MAPK7; MAPK8; MAPK9; MAPKAPK2; MAPKAPK3; MEF2A; MEF2C; MYD88; NFKB1; NFKB2; NFKBIA; NFKBIB; NKIRAS1; NKIRAS2; NOD1; NOD2; PELI1; PELI2; PELI3; PPP2CA; PPP2CB; PPP2R…
R-HSA-167172	Transcription of the HIV genome	0.362947	0.127454	0.00440402	58	CCNH; CCNK; CCNT1; CCNT2; CDK7; CDK9; CTDP1; ELL; ERCC2; ERCC3; GTF2A1; GTF2A2; GTF2B; GTF2E1; GTF2E2; GTF2F1; GTF2F2; GTF2H1; GTF2H2; GTF2H3; GTF2H4; GTF2H5; MNAT1; NCBP1; NCBP2; NELFA; NELFB; NELFCD; NELFE; POLR2A; POLR2B; POLR2C; POLR2D; POLR2E; POLR2F; POLR2G; POLR2H; POLR2I; POLR2J; POLR2K; POLR2L; RNGTT; RNMT; SSRP1; SUPT16H; SUPT4H1; SUPT5H; TAF10; TAF11; TAF13; TAF15; TAF2; TAF3; TAF4; TA…
R-HSA-112382	Formation of RNA Pol II elongation complex	0.368444	0.129946	0.00457735	54	AFF4; CCNH; CCNK; CCNT1; CCNT2; CDC73; CDK7; CDK9; CTDP1; CTR9; EAF1; EAF2; ELL; ERCC2; ERCC3; GTF2F1; GTF2F2; GTF2H1; GTF2H2; GTF2H3; GTF2H4; GTF2H5; IWS1; LEO1; MLLT1; MLLT3; MNAT1; NCBP1; NCBP2; NELFA; NELFB; NELFCD; NELFE; PAF1; POLR2A; POLR2B; POLR2C; POLR2D; POLR2E; POLR2F; POLR2G; POLR2H; POLR2I; POLR2J; POLR2K; POLR2L; RTF1; SSRP1; SUPT16H; SUPT4H1; SUPT5H; SUPT6H; TCEA1; WDR61
R-HSA-75955	RNA Polymerase II Transcription Elongation	0.368444	0.129946	0.00457735	54	AFF4; CCNH; CCNK; CCNT1; CCNT2; CDC73; CDK7; CDK9; CTDP1; CTR9; EAF1; EAF2; ELL; ERCC2; ERCC3; GTF2F1; GTF2F2; GTF2H1; GTF2H2; GTF2H3; GTF2H4; GTF2H5; IWS1; LEO1; MLLT1; MLLT3; MNAT1; NCBP1; NCBP2; NELFA; NELFB; NELFCD; NELFE; PAF1; POLR2A; POLR2B; POLR2C; POLR2D; POLR2E; POLR2F; POLR2G; POLR2H; POLR2I; POLR2J; POLR2K; POLR2L; RTF1; SSRP1; SUPT16H; SUPT4H1; SUPT5H; SUPT6H; TCEA1; WDR61
R-HSA-167152	Formation of HIV elongation complex in the absence of HIV Tat	0.393332	0.138763	0.00458882	41	CCNH; CCNK; CCNT1; CCNT2; CDK7; CDK9; CTDP1; ELL; ERCC2; ERCC3; GTF2F1; GTF2F2; GTF2H1; GTF2H2; GTF2H3; GTF2H4; GTF2H5; MNAT1; NCBP1; NCBP2; NELFA; NELFB; NELFCD; NELFE; POLR2A; POLR2B; POLR2C; POLR2D; POLR2E; POLR2F; POLR2G; POLR2H; POLR2I; POLR2J; POLR2K; POLR2L; SSRP1; SUPT16H; SUPT4H1; SUPT5H; TCEA1
R-HSA-156711	Polo-like kinase mediated events	0.468679	0.166267	0.00481991	16	CCNB1; CCNB2; CDC25A; CDC25C; CENPF; EP300; FOXM1; LIN37; LIN52; LIN54; LIN9; MYBL2; PKMYT1; PLK1; RBBP4; WEE1
R-HSA-74751	Insulin receptor signalling cascade	0.376559	0.13415	0.00500054	48	AKT2; FGF1; FGF10; FGF17; FGF18; FGF2; FGF20; FGF22; FGF23; FGF3; FGF4; FGF5; FGF7; FGF8; FGF9; FGFR1; FGFR2; FGFR3; FGFR4; FRS2; GAB1; GRB10; GRB2; HRAS; INS; INSR; IRS1; IRS2; KL; KLB; KRAS; MAPK1; MAPK3; NRAS; PDE3B; PDPK1; PIK3C3; PIK3CA; PIK3CB; PIK3R1; PIK3R2; PIK3R4; PTPN11; SHC1; SOS1; THEM4; TLR9; TRIB3
R-HSA-2404192	Signaling by Type 1 Insulin-like Growth Factor 1 Receptor (IGF1R)	0.37845	0.134833	0.00500342	47	AKT2; CILP; FGF1; FGF10; FGF17; FGF18; FGF2; FGF20; FGF22; FGF23; FGF3; FGF4; FGF5; FGF7; FGF8; FGF9; FGFR1; FGFR2; FGFR3; FGFR4; FRS2; GAB1; GRB2; HRAS; IGF1; IGF1R; IGF2; IRS1; IRS2; KL; KLB; KRAS; NRAS; PDE3B; PDPK1; PIK3C3; PIK3CA; PIK3CB; PIK3R1; PIK3R2; PIK3R4; PTPN11; SHC1; SOS1; THEM4; TLR9; TRIB3
R-HSA-168181	Toll Like Receptor 7/8 (TLR7/8) Cascade	0.34972	0.125393	0.00528724	63	AGER; APP; ATF1; ATF2; BTRC; CD14; CHUK; CUL1; DHX36; DHX9; DUSP3; DUSP4; DUSP6; DUSP7; ECSIT; FBXW11; FOS; IKBKB; IRAK2; IRAK4; IRF7; JUN; LY96; MAP2K1; MAP2K3; MAP2K4; MAP2K6; MAP2K7; MAP3K1; MAP3K7; MAP3K8; MAPK1; MAPK10; MAPK11; MAPK14; MAPK3; MAPK7; MAPK8; MAPK9; MAPKAPK2; MAPKAPK3; MEF2A; MEF2C; MYD88; NFKB1; NFKB2; NFKBIA; NFKBIB; NKIRAS1; NKIRAS2; NOD1; NOD2; PELI1; PELI2; PELI3; PPP2CA; …
R-HSA-975155	MyD88 dependent cascade initiated on endosome	0.34972	0.125393	0.00528724	63	AGER; APP; ATF1; ATF2; BTRC; CD14; CHUK; CUL1; DHX36; DHX9; DUSP3; DUSP4; DUSP6; DUSP7; ECSIT; FBXW11; FOS; IKBKB; IRAK2; IRAK4; IRF7; JUN; LY96; MAP2K1; MAP2K3; MAP2K4; MAP2K6; MAP2K7; MAP3K1; MAP3K7; MAP3K8; MAPK1; MAPK10; MAPK11; MAPK14; MAPK3; MAPK7; MAPK8; MAPK9; MAPKAPK2; MAPKAPK3; MEF2A; MEF2C; MYD88; NFKB1; NFKB2; NFKBIA; NFKBIB; NKIRAS1; NKIRAS2; NOD1; NOD2; PELI1; PELI2; PELI3; PPP2CA; …
R-HSA-2428924	IGF1R signaling cascade	0.378359	0.135838	0.00534658	46	AKT2; FGF1; FGF10; FGF17; FGF18; FGF2; FGF20; FGF22; FGF23; FGF3; FGF4; FGF5; FGF7; FGF8; FGF9; FGFR1; FGFR2; FGFR3; FGFR4; FRS2; GAB1; GRB2; HRAS; IGF1; IGF1R; IGF2; IRS1; IRS2; KL; KLB; KRAS; NRAS; PDE3B; PDPK1; PIK3C3; PIK3CA; PIK3CB; PIK3R1; PIK3R2; PIK3R4; PTPN11; SHC1; SOS1; THEM4; TLR9; TRIB3
R-HSA-1369062	ABC transporters in lipid homeostasis	0.460262	0.165657	0.00546253	17	ABCA10; ABCA12; ABCA2; ABCA3; ABCA5; ABCA6; ABCA7; ABCA9; ABCD2; ABCD3; ABCG1; ABCG4; ABCG5; ABCG8; APOA1; PEX19; PEX3
R-HSA-379726	Mitochondrial tRNA aminoacylation	0.443543	0.159827	0.00551779	21	AARS2; CARS2; DARS2; EARS2; FARS2; GARS; HARS2; IARS2; KARS; LARS2; MARS2; NARS2; PARS2; PPA2; QARS; RARS2; SARS2; TARS2; VARS2; WARS2; YARS2
R-HSA-166658	Complement cascade	0.370462	0.135085	0.00609843	48	C1QA; C1QB; C1QC; C1R; C1S; C2; C3; C3AR1; C4A; C4B; C4BPA; C4BPB; C5; C5AR1; C5AR2; C6; C7; C8A; C8B; C8G; C9; CD19; CD46; CD55; CD59; CD81; CFB; CFD; CFH; CFHR1; CFHR3; CFHR4; CFI; CLU; COLEC10; COLEC11; CPB2; CPN1; CPN2; CR1; CR2; CRP; ELANE; F2; FCN1; FCN2; FCN3; GZMM
R-HSA-168142	Toll Like Receptor 10 (TLR10) Cascade	0.344766	0.126785	0.00654199	62	AGER; APP; ATF1; ATF2; BTRC; CHUK; CUL1; DHX9; DUSP3; DUSP4; DUSP6; DUSP7; ECSIT; FBXW11; FOS; IKBKB; IRAK2; IRAK4; JUN; MAP2K1; MAP2K3; MAP2K4; MAP2K6; MAP2K7; MAP3K1; MAP3K7; MAP3K8; MAPK1; MAPK10; MAPK11; MAPK14; MAPK3; MAPK7; MAPK8; MAPK9; MAPKAPK2; MAPKAPK3; MEF2A; MEF2C; MYD88; NFKB1; NFKB2; NFKBIA; NFKBIB; NKIRAS1; NKIRAS2; NOD1; NOD2; PELI1; PELI2; PELI3; PPP2CA; PPP2CB; PPP2R1A; PPP2R1B;…
R-HSA-168176	Toll Like Receptor 5 (TLR5) Cascade	0.344766	0.126785	0.00654199	62	AGER; APP; ATF1; ATF2; BTRC; CHUK; CUL1; DHX9; DUSP3; DUSP4; DUSP6; DUSP7; ECSIT; FBXW11; FOS; IKBKB; IRAK2; IRAK4; JUN; MAP2K1; MAP2K3; MAP2K4; MAP2K6; MAP2K7; MAP3K1; MAP3K7; MAP3K8; MAPK1; MAPK10; MAPK11; MAPK14; MAPK3; MAPK7; MAPK8; MAPK9; MAPKAPK2; MAPKAPK3; MEF2A; MEF2C; MYD88; NFKB1; NFKB2; NFKBIA; NFKBIB; NKIRAS1; NKIRAS2; NOD1; NOD2; PELI1; PELI2; PELI3; PPP2CA; PPP2CB; PPP2R1A; PPP2R1B;…
R-HSA-975871	MyD88 cascade initiated on plasma membrane	0.344766	0.126785	0.00654199	62	AGER; APP; ATF1; ATF2; BTRC; CHUK; CUL1; DHX9; DUSP3; DUSP4; DUSP6; DUSP7; ECSIT; FBXW11; FOS; IKBKB; IRAK2; IRAK4; JUN; MAP2K1; MAP2K3; MAP2K4; MAP2K6; MAP2K7; MAP3K1; MAP3K7; MAP3K8; MAPK1; MAPK10; MAPK11; MAPK14; MAPK3; MAPK7; MAPK8; MAPK9; MAPKAPK2; MAPKAPK3; MEF2A; MEF2C; MYD88; NFKB1; NFKB2; NFKBIA; NFKBIB; NKIRAS1; NKIRAS2; NOD1; NOD2; PELI1; PELI2; PELI3; PPP2CA; PPP2CB; PPP2R1A; PPP2R1B;…
R-HSA-174824	Plasma lipoprotein assembly, remodeling, and clearance	-0.42065	0.154883	0.00660934	65	A2M; ABCA1; ABCG1; ALB; AMN; ANGPTL3; ANGPTL4; AP2A1; AP2A2; AP2B1; AP2M1; AP2S1; APOA1; APOA2; APOA5; APOB; APOBR; APOC1; APOC2; APOC3; APOC4; APOE; APOF; BMP1; CES3; CETP; CIDEC; CLTA; CLTC; CREB3L3; CUBN; FGF21; FURIN; GPIHBP1; HDLBP; LCAT; LDLR; LDLRAP1; LIPA; LIPC; LIPG; LMF1; LMF2; LPA; LPL; LSR; MBTPS1; MTTP; MYLIP; NCEH1; NPC1; NPC2; NR1H2; NR1H3; P4HB; PCSK5; PCSK6; PCSK9; PLTP; PRKACA; …
R-HSA-977606	Regulation of Complement cascade	0.383949	0.141519	0.00666662	40	C1QA; C1QB; C1QC; C1R; C1S; C2; C3; C3AR1; C4A; C4B; C4BPA; C4BPB; C5; C5AR1; C5AR2; C6; C7; C8A; C8B; C8G; C9; CD19; CD46; CD55; CD59; CD81; CFB; CFH; CFHR1; CFHR3; CFHR4; CFI; CLU; CPB2; CPN1; CPN2; CR1; CR2; ELANE; F2
R-HSA-198753	ERK/MAPK targets	0.437488	0.163863	0.00758866	20	DUSP3; DUSP4; DUSP6; DUSP7; MAPK1; MAPK11; MAPK14; MAPK3; MAPK7; MEF2A; MEF2C; PPP2CA; PPP2CB; PPP2R1A; PPP2R1B; PPP2R5D; RPS6KA1; RPS6KA2; RPS6KA5; VRK3
R-HSA-73980	RNA Polymerase III Transcription Termination	0.425047	0.160049	0.00791347	23	CRCP; NFIA; NFIB; NFIC; NFIX; POLR1C; POLR1D; POLR2E; POLR2F; POLR2H; POLR2K; POLR2L; POLR3A; POLR3B; POLR3C; POLR3D; POLR3E; POLR3F; POLR3G; POLR3GL; POLR3H; POLR3K; SSB
R-HSA-73772	RNA Polymerase I Promoter Escape	0.405786	0.152967	0.00798351	29	CCNH; CD3EAP; CDK7; ERCC2; ERCC3; GTF2H1; GTF2H2; GTF2H3; GTF2H4; GTF2H5; MNAT1; POLR1A; POLR1B; POLR1C; POLR1D; POLR1E; POLR2E; POLR2F; POLR2H; POLR2K; POLR2L; RRN3; TAF1A; TAF1B; TAF1C; TAF1D; TBP; TWISTNB; ZNRD1
R-HSA-4791275	Signaling by WNT in cancer	0.394793	0.150457	0.00869152	32	APC; AXIN1; CSNK1A1; CTBP1; CTBP2; CTNNB1; DKK1; DKK2; DKK4; FZD4; FZD5; FZD6; FZD8; GSK3B; KREMEN1; KREMEN2; LRP5; LRP6; PPP2CA; PPP2CB; PPP2R1A; PPP2R1B; PPP2R5A; PPP2R5B; PPP2R5C; PPP2R5D; PPP2R5E; RNF43; TCF7L2; TNKS; TNKS2; WNT3A
R-HSA-166058	MyD88:Mal cascade initiated on plasma membrane	0.335795	0.12806	0.00873713	62	AGER; APP; ATF1; ATF2; BTRC; CD14; CD36; CHUK; CUL1; DHX9; DUSP3; DUSP4; DUSP6; DUSP7; ECSIT; FBXW11; FOS; IKBKB; IRAK2; IRAK3; IRAK4; JUN; LY96; MAP2K1; MAP2K3; MAP2K4; MAP2K6; MAP2K7; MAP3K1; MAP3K7; MAP3K8; MAPK1; MAPK10; MAPK11; MAPK14; MAPK3; MAPK7; MAPK8; MAPK9; MAPKAPK2; MAPKAPK3; MEF2A; MEF2C; MYD88; NFKB1; NFKB2; NFKBIA; NFKBIB; NKIRAS1; NKIRAS2; NOD1; NOD2; PELI1; PELI2; PELI3; PPP2CA; …
R-HSA-168179	Toll Like Receptor TLR1:TLR2 Cascade	0.335795	0.12806	0.00873713	62	AGER; APP; ATF1; ATF2; BTRC; CD14; CD36; CHUK; CUL1; DHX9; DUSP3; DUSP4; DUSP6; DUSP7; ECSIT; FBXW11; FOS; IKBKB; IRAK2; IRAK3; IRAK4; JUN; LY96; MAP2K1; MAP2K3; MAP2K4; MAP2K6; MAP2K7; MAP3K1; MAP3K7; MAP3K8; MAPK1; MAPK10; MAPK11; MAPK14; MAPK3; MAPK7; MAPK8; MAPK9; MAPKAPK2; MAPKAPK3; MEF2A; MEF2C; MYD88; NFKB1; NFKB2; NFKBIA; NFKBIB; NKIRAS1; NKIRAS2; NOD1; NOD2; PELI1; PELI2; PELI3; PPP2CA; …
R-HSA-168188	Toll Like Receptor TLR6:TLR2 Cascade	0.335795	0.12806	0.00873713	62	AGER; APP; ATF1; ATF2; BTRC; CD14; CD36; CHUK; CUL1; DHX9; DUSP3; DUSP4; DUSP6; DUSP7; ECSIT; FBXW11; FOS; IKBKB; IRAK2; IRAK3; IRAK4; JUN; LY96; MAP2K1; MAP2K3; MAP2K4; MAP2K6; MAP2K7; MAP3K1; MAP3K7; MAP3K8; MAPK1; MAPK10; MAPK11; MAPK14; MAPK3; MAPK7; MAPK8; MAPK9; MAPKAPK2; MAPKAPK3; MEF2A; MEF2C; MYD88; NFKB1; NFKB2; NFKBIA; NFKBIB; NKIRAS1; NKIRAS2; NOD1; NOD2; PELI1; PELI2; PELI3; PPP2CA; …
R-HSA-181438	Toll Like Receptor 2 (TLR2) Cascade	0.335795	0.12806	0.00873713	62	AGER; APP; ATF1; ATF2; BTRC; CD14; CD36; CHUK; CUL1; DHX9; DUSP3; DUSP4; DUSP6; DUSP7; ECSIT; FBXW11; FOS; IKBKB; IRAK2; IRAK3; IRAK4; JUN; LY96; MAP2K1; MAP2K3; MAP2K4; MAP2K6; MAP2K7; MAP3K1; MAP3K7; MAP3K8; MAPK1; MAPK10; MAPK11; MAPK14; MAPK3; MAPK7; MAPK8; MAPK9; MAPKAPK2; MAPKAPK3; MEF2A; MEF2C; MYD88; NFKB1; NFKB2; NFKBIA; NFKBIB; NKIRAS1; NKIRAS2; NOD1; NOD2; PELI1; PELI2; PELI3; PPP2CA; …
R-HSA-187037	NGF signalling via TRKA from the plasma membrane	0.330361	0.126538	0.00903386	65	ADCYAP1; ADCYAP1R1; ADORA2A; AP2A1; AP2A2; AP2B1; AP2M1; AP2S1; ATF1; BRAF; CLTA; CLTC; CRK; CRKL; DNAL4; DNM1; DNM2; DNM3; DUSP3; DUSP4; DUSP6; DUSP7; FRS2; GRB2; HRAS; IRS1; IRS2; KIDINS220; KRAS; MAP2K5; MAPK1; MAPK11; MAPK12; MAPK13; MAPK14; MAPK3; MAPK7; MAPKAPK2; MAPKAPK3; MEF2A; MEF2C; NGF; NRAS; NTRK1; NTRK2; PIK3CA; PIK3CB; PIK3R1; PIK3R2; PLCG1; PPP2CA; PPP2CB; PPP2R1A; PPP2R1B; PPP2R5D…
R-HSA-166166	MyD88-independent TLR4 cascade	0.33288	0.127705	0.00914356	63	AGER; APP; ATF1; ATF2; BIRC2; BIRC3; BTRC; CASP8; CD14; CHUK; CUL1; DHX9; DUSP3; DUSP4; DUSP6; DUSP7; FADD; FBXW11; FOS; IKBKB; IKBKE; IRAK2; IRF3; IRF7; JUN; LY96; MAP2K1; MAP2K3; MAP2K4; MAP2K6; MAP2K7; MAP3K7; MAP3K8; MAPK1; MAPK10; MAPK11; MAPK14; MAPK3; MAPK7; MAPK8; MAPK9; MAPKAPK2; MAPKAPK3; MEF2A; MEF2C; MYD88; NFKB1; NFKB2; NFKBIA; NFKBIB; NKIRAS1; NKIRAS2; NOD1; NOD2; PPP2CA; PPP2CB; PP…
R-HSA-937061	TRIF(TICAM1)-mediated TLR4 signaling	0.33288	0.127705	0.00914356	63	AGER; APP; ATF1; ATF2; BIRC2; BIRC3; BTRC; CASP8; CD14; CHUK; CUL1; DHX9; DUSP3; DUSP4; DUSP6; DUSP7; FADD; FBXW11; FOS; IKBKB; IKBKE; IRAK2; IRF3; IRF7; JUN; LY96; MAP2K1; MAP2K3; MAP2K4; MAP2K6; MAP2K7; MAP3K7; MAP3K8; MAPK1; MAPK10; MAPK11; MAPK14; MAPK3; MAPK7; MAPK8; MAPK9; MAPKAPK2; MAPKAPK3; MEF2A; MEF2C; MYD88; NFKB1; NFKB2; NFKBIA; NFKBIB; NKIRAS1; NKIRAS2; NOD1; NOD2; PPP2CA; PPP2CB; PP…
R-HSA-450294	MAP kinase activation in TLR cascade	0.338006	0.131905	0.0103921	57	ATF1; ATF2; BTRC; CHUK; CUL1; DUSP3; DUSP4; DUSP6; DUSP7; FBXW11; FOS; IKBKB; IRAK2; JUN; MAP2K1; MAP2K3; MAP2K4; MAP2K6; MAP2K7; MAP3K7; MAP3K8; MAPK1; MAPK10; MAPK11; MAPK14; MAPK3; MAPK7; MAPK8; MAPK9; MAPKAPK2; MAPKAPK3; MEF2A; MEF2C; NFKB1; NOD1; NOD2; PPP2CA; PPP2CB; PPP2R1A; PPP2R1B; PPP2R5D; RIPK2; RPS27A; RPS6KA1; RPS6KA2; RPS6KA5; SKP1; TAB1; TAB2; TNIP2; TRAF6; UBA52; UBB; UBC; UBE2N; …
R-HSA-448424	Interleukin-17 signaling	0.330815	0.129626	0.0107087	61	ATF1; ATF2; BTRC; CHUK; CUL1; DUSP3; DUSP4; DUSP6; DUSP7; FBXW11; FOS; IKBKB; IL17C; IL17F; IL17RA; IL17RB; IL17RC; IL17RE; IL25; IRAK2; JUN; MAP2K1; MAP2K3; MAP2K4; MAP2K6; MAP2K7; MAP3K7; MAP3K8; MAPK1; MAPK10; MAPK11; MAPK14; MAPK3; MAPK7; MAPK8; MAPK9; MAPKAPK2; MAPKAPK3; MEF2A; MEF2C; NFKB1; NOD1; NOD2; PPP2CA; PPP2CB; PPP2R1A; PPP2R1B; PPP2R5D; RIPK2; RPS27A; RPS6KA1; RPS6KA2; RPS6KA5; SKP1…
R-HSA-1834949	Cytosolic sensors of pathogen-associated DNA	0.325754	0.128784	0.0114237	63	AGER; APP; CHUK; CRCP; CTNNB1; DDX41; DHX36; DHX9; DTX4; EP300; IFI16; IKBKB; IRF3; IRF7; LRRFIP1; MB21D1; MYD88; NFKB1; NFKB2; NFKBIA; NFKBIB; NKIRAS1; NKIRAS2; NLRP4; POLR1C; POLR1D; POLR2E; POLR2F; POLR2H; POLR2K; POLR2L; POLR3A; POLR3B; POLR3C; POLR3D; POLR3E; POLR3F; POLR3G; POLR3GL; POLR3H; POLR3K; PRKDC; RELA; RIPK1; RIPK3; RPS27A; S100A12; S100B; SAA1; STAT6; TBK1; TICAM1; TLR3; TMEM173; …
R-HSA-198725	Nuclear Events (kinase and transcription factor activation)	0.415585	0.165168	0.0118649	22	ATF1; DUSP3; DUSP4; DUSP6; DUSP7; MAPK1; MAPK11; MAPK14; MAPK3; MAPK7; MAPKAPK2; MEF2A; MEF2C; PPP2CA; PPP2CB; PPP2R1A; PPP2R1B; PPP2R5D; RPS6KA1; RPS6KA2; RPS6KA5; VRK3
R-HSA-167169	HIV Transcription Elongation	0.364382	0.146826	0.0130747	39	CCNH; CCNT1; CDK7; CDK9; CTDP1; ELL; ERCC2; ERCC3; GTF2F1; GTF2F2; GTF2H1; GTF2H2; GTF2H3; GTF2H4; GTF2H5; MNAT1; NCBP1; NCBP2; NELFA; NELFB; NELFCD; NELFE; POLR2A; POLR2B; POLR2C; POLR2D; POLR2E; POLR2F; POLR2G; POLR2H; POLR2I; POLR2J; POLR2K; POLR2L; SSRP1; SUPT16H; SUPT4H1; SUPT5H; TCEA1
R-HSA-167200	Formation of HIV-1 elongation complex containing HIV-1 Tat	0.364382	0.146826	0.0130747	39	CCNH; CCNT1; CDK7; CDK9; CTDP1; ELL; ERCC2; ERCC3; GTF2F1; GTF2F2; GTF2H1; GTF2H2; GTF2H3; GTF2H4; GTF2H5; MNAT1; NCBP1; NCBP2; NELFA; NELFB; NELFCD; NELFE; POLR2A; POLR2B; POLR2C; POLR2D; POLR2E; POLR2F; POLR2G; POLR2H; POLR2I; POLR2J; POLR2K; POLR2L; SSRP1; SUPT16H; SUPT4H1; SUPT5H; TCEA1
R-HSA-167246	Tat-mediated elongation of the HIV-1 transcript	0.364382	0.146826	0.0130747	39	CCNH; CCNT1; CDK7; CDK9; CTDP1; ELL; ERCC2; ERCC3; GTF2F1; GTF2F2; GTF2H1; GTF2H2; GTF2H3; GTF2H4; GTF2H5; MNAT1; NCBP1; NCBP2; NELFA; NELFB; NELFCD; NELFE; POLR2A; POLR2B; POLR2C; POLR2D; POLR2E; POLR2F; POLR2G; POLR2H; POLR2I; POLR2J; POLR2K; POLR2L; SSRP1; SUPT16H; SUPT4H1; SUPT5H; TCEA1
R-HSA-5689901	Metalloprotease DUBs	0.404861	0.163471	0.0132619	24	BABAM1; BARD1; BRCA1; BRE; EP300; FAM175A; HIST1H2AC; HIST1H2AG; HIST2H2AA3; HIST2H2AB; HIST2H2AC; HIST3H2A; KAT2B; MYSM1; NLRP3; PSMD14; RPS27A; STAM; STAMBP; STAMBPL1; UBA52; UBB; UBC; UIMC1
R-HSA-2122947	NOTCH1 Intracellular Domain Regulates Transcription	0.357053	0.144386	0.0134016	42	CCNC; CDK8; CUL1; EP300; FBXW7; HDAC1; HDAC10; HDAC11; HDAC2; HDAC3; HDAC4; HDAC5; HDAC7; HDAC9; HES1; HES5; HEY1; HEY2; HEYL; HIF1A; KAT2A; KAT2B; MAML1; MAML2; MAML3; MYC; NCOR1; NCOR2; NOTCH1; RBPJ; RBX1; RPS27A; SKP1; SNW1; TBL1XR1; TLE1; TLE2; TLE3; TLE4; UBA52; UBB; UBC
R-HSA-168164	Toll Like Receptor 3 (TLR3) Cascade	0.319602	0.129758	0.0137755	63	AGER; APP; ATF1; ATF2; BIRC2; BIRC3; BTRC; CASP8; CD14; CHUK; CUL1; DHX9; DUSP3; DUSP4; DUSP6; DUSP7; FADD; FBXW11; FOS; IKBKB; IKBKE; IRAK2; IRF3; IRF7; JUN; LY96; MAP2K1; MAP2K3; MAP2K4; MAP2K6; MAP2K7; MAP3K7; MAP3K8; MAPK1; MAPK10; MAPK11; MAPK14; MAPK3; MAPK7; MAPK8; MAPK9; MAPKAPK2; MAPKAPK3; MEF2A; MEF2C; MYD88; NFKB1; NFKB2; NFKBIA; NFKBIB; NKIRAS1; NKIRAS2; NOD1; NOD2; PPP2CA; PPP2CB; PP…
R-HSA-6781827	Transcription-Coupled Nucleotide Excision Repair (TC-NER)	0.313841	0.127476	0.0138181	67	AQR; CCNH; CDK7; COPS2; COPS3; COPS4; COPS5; COPS6; COPS7A; COPS7B; COPS8; CUL4A; DDB1; ELL; EP300; ERCC1; ERCC2; ERCC3; ERCC4; ERCC5; ERCC6; ERCC8; GPS1; GTF2H1; GTF2H2; GTF2H3; GTF2H4; GTF2H5; HMGN1; ISY1; LIG1; LIG3; MNAT1; PCNA; POLD1; POLD2; POLD3; POLD4; POLE; POLE2; POLE3; POLE4; POLK; POLR2A; POLR2B; POLR2C; POLR2D; POLR2E; POLR2F; POLR2G; POLR2H; POLR2I; POLR2J; POLR2K; POLR2L; PPIE; PRP…
R-HSA-73854	RNA Polymerase I Promoter Clearance	0.326328	0.132972	0.0141233	58	CCNH; CD3EAP; CDK7; CHD3; CHD4; EHMT2; ERCC2; ERCC3; ERCC6; GATAD2A; GATAD2B; GTF2H1; GTF2H2; GTF2H3; GTF2H4; GTF2H5; H2AFJ; H2AFV; H2AFX; H2AFZ; H2BFS; H3F3A; HDAC1; HDAC2; HIST1H2AC; HIST1H2BA; HIST1H2BC; HIST1H2BD; HIST1H2BJ; HIST1H2BK; HIST1H2BN; HIST1H2BO; HIST1H3A; HIST1H4A; HIST2H2AA3; HIST2H2AC; HIST2H2BE; HIST3H2BB; KAT2A; KAT2B; MAPK3; MBD2; MBD3; MNAT1; MTA1; MTA2; MTA3; POLR1A; POLR1B…
R-HSA-1362300	Transcription of E2F targets under negative control by p107 (RBL1) and p130 (RBL2) in complex with HDAC1	0.434755	0.177306	0.0142066	16	CCNA2; CDK1; E2F1; E2F4; E2F5; HDAC1; LIN37; LIN52; LIN54; LIN9; MYBL2; RBBP4; RBL1; RBL2; TFDP1; TFDP2
R-HSA-674695	RNA Polymerase II Pre-transcription Events	0.324263	0.132423	0.0143378	59	AFF4; CCNH; CCNK; CCNT1; CCNT2; CDC73; CDK7; CDK9; CTDP1; CTR9; EAF1; EAF2; ELL; ERCC2; ERCC3; GTF2A1; GTF2A2; GTF2B; GTF2E1; GTF2E2; GTF2F1; GTF2F2; GTF2H1; GTF2H2; GTF2H3; GTF2H4; GTF2H5; IWS1; LEO1; MLLT1; MLLT3; MNAT1; NCBP1; NCBP2; NELFA; NELFB; NELFCD; NELFE; PAF1; POLR2A; POLR2B; POLR2C; POLR2D; POLR2E; POLR2F; POLR2G; POLR2H; POLR2I; POLR2J; POLR2K; POLR2L; RTF1; SSRP1; SUPT16H; SUPT4H1; …
R-HSA-389513	CTLA4 inhibitory signaling	0.406683	0.170831	0.0172835	21	AKT1; AKT2; AKT3; CD80; CD86; CTLA4; FYN; LYN; PDPK1; PPP2CA; PPP2CB; PPP2R1A; PPP2R1B; PPP2R5A; PPP2R5B; PPP2R5C; PPP2R5D; PPP2R5E; PTPN11; SRC; YES1
R-HSA-167287	HIV elongation arrest and recovery	0.379963	0.159761	0.0173915	29	CCNK; CCNT1; CCNT2; CDK9; CTDP1; ELL; GTF2F1; GTF2F2; NELFA; NELFB; NELFCD; NELFE; POLR2A; POLR2B; POLR2C; POLR2D; POLR2E; POLR2F; POLR2G; POLR2H; POLR2I; POLR2J; POLR2K; POLR2L; SSRP1; SUPT16H; SUPT4H1; SUPT5H; TCEA1
R-HSA-167290	Pausing and recovery of HIV elongation	0.379963	0.159761	0.0173915	29	CCNK; CCNT1; CCNT2; CDK9; CTDP1; ELL; GTF2F1; GTF2F2; NELFA; NELFB; NELFCD; NELFE; POLR2A; POLR2B; POLR2C; POLR2D; POLR2E; POLR2F; POLR2G; POLR2H; POLR2I; POLR2J; POLR2K; POLR2L; SSRP1; SUPT16H; SUPT4H1; SUPT5H; TCEA1
R-HSA-3371568	Attenuation phase	0.402325	0.169462	0.0175905	22	CRYBA4; DEDD2; DNAJB1; DNAJB6; EP300; FKBP4; GML; HSBP1; HSF1; HSP90AA1; HSP90AB1; HSPA1B; HSPA1L; HSPA2; HSPA6; HSPA8; HSPH1; MRPL18; RLN1; SERPINH1; TNFRSF21; UBB
R-HSA-6782315	tRNA modification in the nucleus and cytosol	-0.456381	0.192959	0.0180217	40	ADAT1; ADAT2; ADAT3; ALKBH8; CDKAL1; CTU1; CTU2; DUS2; EPRS; KIAA1456; LCMT2; METTL1; NSUN2; NSUN6; OSGEP; PUS1; PUS3; PUS7; QTRT1; THADA; THG1L; TP53RK; TPRKB; TRDMT1; TRIT1; TRMT1; TRMT10A; TRMT11; TRMT112; TRMT12; TRMT13; TRMT44; TRMT5; TRMT6; TRMT61A; TYW1; TYW3; TYW5; URM1; WDR4
R-HSA-6781823	Formation of TC-NER Pre-Incision Complex	0.326831	0.138821	0.0185557	52	AQR; CCNH; CDK7; COPS2; COPS3; COPS4; COPS5; COPS6; COPS7A; COPS7B; COPS8; CUL4A; DDB1; EP300; ERCC2; ERCC3; ERCC6; ERCC8; GPS1; GTF2H1; GTF2H2; GTF2H3; GTF2H4; GTF2H5; HMGN1; ISY1; MNAT1; POLR2A; POLR2B; POLR2C; POLR2D; POLR2E; POLR2F; POLR2G; POLR2H; POLR2I; POLR2J; POLR2K; POLR2L; PPIE; PRPF19; RBX1; RPS27A; TCEA1; UBA52; UBB; UBC; USP7; UVSSA; XAB2; XPA; ZNF830
R-HSA-1430728	Metabolism	0.310624	0.132108	0.0187087	62	AAAS; AACS; AADAC; AADAT; AANAT; AASDHPPT; AASS; ABCA1; ABCB1; ABCB4; ABCC1; ABCC3; ABCC5; ABCC8; ABCD4; ABCG2; ABHD10; ABHD14B; ABHD3; ABHD4; ACAA1; ACAA2; ACACA; ACACB; ACAD10; ACAD11; ACAD8; ACAD9; ACADL; ACADM; ACADS; ACADSB; ACADVL; ACAN; ACAT1; ACAT2; ACBD4; ACBD5; ACBD6; ACBD7; ACER1; ACER2; ACER3; ACHE; ACLY; ACMSD; ACO2; ACOT1; ACOT11; ACOT12; ACOT13; ACOT2; ACOT4; ACOT6; ACOT7; ACOT8; A…
R-HSA-73780	RNA Polymerase III Chain Elongation	0.415858	0.177164	0.0189099	18	CRCP; POLR1C; POLR1D; POLR2E; POLR2F; POLR2H; POLR2K; POLR2L; POLR3A; POLR3B; POLR3C; POLR3D; POLR3E; POLR3F; POLR3G; POLR3GL; POLR3H; POLR3K
R-HSA-8963898	Plasma lipoprotein assembly	-0.607075	0.259039	0.0191006	18	A2M; ABCA1; APOA1; APOA2; APOB; APOC1; APOC2; APOC3; APOC4; APOE; BMP1; MTTP; P4HB; PRKACA; PRKACB; PRKACG; SAR1B; ZDHHC8
R-HSA-6783783	Interleukin-10 signaling	-0.435484	0.186002	0.0192173	44	CCL19; CCL2; CCL20; CCL22; CCL3; CCL3L1; CCL4; CCL5; CCR1; CCR2; CCR5; CD80; CD86; CSF1; CSF2; CSF3; CXCL1; CXCL10; CXCL2; FCER2; FPR1; ICAM1; IL10; IL10RA; IL10RB; IL12A; IL13; IL18; IL1A; IL1B; IL1R1; IL1R2; IL1RN; IL4; IL6; JAK1; LIF; PTAFR; PTGS2; STAT3; TNF; TNFRSF1A; TNFRSF1B; TYK2
R-HSA-156581	Methylation	-0.651512	0.282095	0.0209133	14	AHCY; AS3MT; COMT; CYP1A2; GSTO1; MAT1A; MAT2A; MAT2B; MTR; MTRR; N6AMT1; NNMT; TPMT; TRMT112
R-HSA-73864	RNA Polymerase I Transcription	0.31232	0.135486	0.0211561	58	CBX3; CCNH; CD3EAP; CDK7; CHD3; CHD4; EHMT2; ERCC2; ERCC3; ERCC6; GATAD2A; GATAD2B; GTF2H1; GTF2H2; GTF2H3; GTF2H4; GTF2H5; H2AFJ; H2AFV; H2AFX; H2AFZ; H2BFS; H3F3A; HDAC1; HDAC2; HIST1H2AC; HIST1H2BA; HIST1H2BC; HIST1H2BD; HIST1H2BJ; HIST1H2BK; HIST1H2BN; HIST1H2BO; HIST1H3A; HIST1H4A; HIST2H2AA3; HIST2H2AC; HIST2H2BE; HIST3H2BB; KAT2A; KAT2B; MAPK3; MBD2; MBD3; MNAT1; MTA1; MTA2; MTA3; POLR1A; …
R-HSA-8878171	Transcriptional regulation by RUNX1	0.316732	0.137639	0.0213812	55	ABL1; ACTL6A; ACTL6B; AGO1; AGO2; AGO3; AGO4; ARID1A; ARID1B; ARID2; AUTS2; AXIN1; BLK; BMI1; CBFB; CBX2; CBX4; CBX6; CBX8; CCND1; CCND2; CCND3; CCNH; CDK6; CDK7; CLDN5; CR1; CSF2; CSNK2A1; CSNK2A2; CSNK2B; CTLA4; CTSK; CTSL; CTSV; DPY30; ELF1; ELF2; EP300; ESR1; GATA3; GP1BA; GPAM; H2AFJ; H2AFV; H2AFX; H2AFZ; H2BFS; H3F3A; HDAC1; HIPK2; HIST1H2AC; HIST1H2BA; HIST1H2BC; HIST1H2BD
R-HSA-3214847	HATs acetylate histones	0.324219	0.141583	0.0220237	50	ACTL6A; ATF2; ATXN7; ATXN7L3; BRD8; BRPF1; BRPF3; CLOCK; DMAP1; DR1; ELP2; ELP3; ELP4; ELP5; ELP6; ENY2; EP300; EP400; EPC1; HAT1; HIST1H2AC; HIST1H2AG; HIST1H2BA; HIST1H2BC; HIST1H2BD; HIST1H2BJ; HIST1H2BK; HIST1H2BN; HIST1H2BO; HIST1H3A; HIST1H4A; HIST2H2AA3; HIST2H2AB; HIST2H2AC; HIST2H2BE; HIST2H2BF; HIST3H2A; HIST3H2BB; IKBKAP; ING3; ING4; ING5; KANSL1; KANSL2; KANSL3; KAT2A; KAT2B; KAT5; KA…
R-HSA-2029480	Fcgamma receptor (FCGR) dependent phagocytosis	0.359469	0.157791	0.0227184	33	ABI1; ABI2; ABL1; ACTG1; ACTR2; ACTR3; AHCYL1; ARPC1A; ARPC1B; ARPC2; ARPC3; ARPC4; ARPC5; BAIAP2; BRK1; CD247; CDC42; CFL1; CRK; CYFIP1; CYFIP2; DOCK1; ELMO1; ELMO2; FCGR1A; FCGR2A; FCGR3A; FGR; FYN; GRB2; HCK; HSP90AA1; HSP90AB1
R-HSA-167161	HIV Transcription Initiation	0.338412	0.148639	0.0228021	42	CCNH; CDK7; ERCC2; ERCC3; GTF2A1; GTF2A2; GTF2B; GTF2E1; GTF2E2; GTF2F1; GTF2F2; GTF2H1; GTF2H2; GTF2H3; GTF2H4; GTF2H5; MNAT1; POLR2A; POLR2B; POLR2C; POLR2D; POLR2E; POLR2F; POLR2G; POLR2H; POLR2I; POLR2J; POLR2K; POLR2L; TAF10; TAF11; TAF13; TAF15; TAF2; TAF3; TAF4; TAF4B; TAF5; TAF6; TAF7; TAF9; TBP
R-HSA-167162	RNA Polymerase II HIV Promoter Escape	0.338412	0.148639	0.0228021	42	CCNH; CDK7; ERCC2; ERCC3; GTF2A1; GTF2A2; GTF2B; GTF2E1; GTF2E2; GTF2F1; GTF2F2; GTF2H1; GTF2H2; GTF2H3; GTF2H4; GTF2H5; MNAT1; POLR2A; POLR2B; POLR2C; POLR2D; POLR2E; POLR2F; POLR2G; POLR2H; POLR2I; POLR2J; POLR2K; POLR2L; TAF10; TAF11; TAF13; TAF15; TAF2; TAF3; TAF4; TAF4B; TAF5; TAF6; TAF7; TAF9; TBP
R-HSA-73776	RNA Polymerase II Promoter Escape	0.338412	0.148639	0.0228021	42	CCNH; CDK7; ERCC2; ERCC3; GTF2A1; GTF2A2; GTF2B; GTF2E1; GTF2E2; GTF2F1; GTF2F2; GTF2H1; GTF2H2; GTF2H3; GTF2H4; GTF2H5; MNAT1; POLR2A; POLR2B; POLR2C; POLR2D; POLR2E; POLR2F; POLR2G; POLR2H; POLR2I; POLR2J; POLR2K; POLR2L; TAF10; TAF11; TAF13; TAF15; TAF2; TAF3; TAF4; TAF4B; TAF5; TAF6; TAF7; TAF9; TBP
R-HSA-73779	RNA Polymerase II Transcription Pre-Initiation And Promoter Opening	0.338412	0.148639	0.0228021	42	CCNH; CDK7; ERCC2; ERCC3; GTF2A1; GTF2A2; GTF2B; GTF2E1; GTF2E2; GTF2F1; GTF2F2; GTF2H1; GTF2H2; GTF2H3; GTF2H4; GTF2H5; MNAT1; POLR2A; POLR2B; POLR2C; POLR2D; POLR2E; POLR2F; POLR2G; POLR2H; POLR2I; POLR2J; POLR2K; POLR2L; TAF10; TAF11; TAF13; TAF15; TAF2; TAF3; TAF4; TAF4B; TAF5; TAF6; TAF7; TAF9; TBP
R-HSA-75953	RNA Polymerase II Transcription Initiation	0.338412	0.148639	0.0228021	42	CCNH; CDK7; ERCC2; ERCC3; GTF2A1; GTF2A2; GTF2B; GTF2E1; GTF2E2; GTF2F1; GTF2F2; GTF2H1; GTF2H2; GTF2H3; GTF2H4; GTF2H5; MNAT1; POLR2A; POLR2B; POLR2C; POLR2D; POLR2E; POLR2F; POLR2G; POLR2H; POLR2I; POLR2J; POLR2K; POLR2L; TAF10; TAF11; TAF13; TAF15; TAF2; TAF3; TAF4; TAF4B; TAF5; TAF6; TAF7; TAF9; TBP
R-HSA-76042	RNA Polymerase II Transcription Initiation And Promoter Clearance	0.338412	0.148639	0.0228021	42	CCNH; CDK7; ERCC2; ERCC3; GTF2A1; GTF2A2; GTF2B; GTF2E1; GTF2E2; GTF2F1; GTF2F2; GTF2H1; GTF2H2; GTF2H3; GTF2H4; GTF2H5; MNAT1; POLR2A; POLR2B; POLR2C; POLR2D; POLR2E; POLR2F; POLR2G; POLR2H; POLR2I; POLR2J; POLR2K; POLR2L; TAF10; TAF11; TAF13; TAF15; TAF2; TAF3; TAF4; TAF4B; TAF5; TAF6; TAF7; TAF9; TBP
R-HSA-8956320	Nucleobase biosynthesis	-0.631334	0.27746	0.0228816	15	ADSL; ADSS; ADSSL1; ATIC; CAD; DHODH; GART; GMPS; IMPDH1; IMPDH2; LHPP; PAICS; PFAS; PPAT; UMPS
R-HSA-3214815	HDACs deacetylate histones	0.327202	0.144552	0.0236013	47	ARID4A; ARID4B; BRMS1; CHD3; CHD4; GATAD2A; GATAD2B; GPS2; HDAC1; HDAC10; HDAC2; HDAC3; HIST1H2AC; HIST1H2AG; HIST1H2BA; HIST1H2BC; HIST1H2BD; HIST1H2BJ; HIST1H2BK; HIST1H2BN; HIST1H2BO; HIST1H3A; HIST1H4A; HIST2H2AA3; HIST2H2AB; HIST2H2AC; HIST2H2BE; HIST2H2BF; HIST3H2A; HIST3H2BB; HMG20B; KDM1A; MBD3; MTA1; MTA2; MTA3; NCOR1; NCOR2; PHF21A; RBBP4; RCOR1; REST; SAP18; SAP30; SAP30L; SUDS3; TBL1X…
R-HSA-209543	p75NTR recruits signalling complexes	0.437152	0.195338	0.0252259	12	IKBKB; MYD88; NGF; NGFR; PRKCI; RIPK2; RPS27A; SQSTM1; TRAF6; UBA52; UBB; UBC
R-HSA-6782135	Dual incision in TC-NER	0.294565	0.13315	0.026947	64	AQR; CCNH; CDK7; CUL4A; DDB1; EP300; ERCC1; ERCC2; ERCC3; ERCC4; ERCC5; ERCC6; ERCC8; GTF2H1; GTF2H2; GTF2H3; GTF2H4; GTF2H5; HMGN1; ISY1; MNAT1; PCNA; POLD1; POLD2; POLD3; POLD4; POLE; POLE2; POLE3; POLE4; POLK; POLR2A; POLR2B; POLR2C; POLR2D; POLR2E; POLR2F; POLR2G; POLR2H; POLR2I; POLR2J; POLR2K; POLR2L; PPIE; PRPF19; RBX1; RFC1; RFC2; RFC3; RFC4; RFC5; RPA1; RPA2; RPA3; RPS27A; TCEA1; UBA52; …
R-HSA-2029482	Regulation of actin dynamics for phagocytic cup formation	0.360931	0.165592	0.0292836	29	ABI1; ABI2; ABL1; ACTG1; ACTR2; ACTR3; ARPC1A; ARPC1B; ARPC2; ARPC3; ARPC4; ARPC5; BAIAP2; BRK1; CD247; CDC42; CFL1; CRK; CYFIP1; CYFIP2; DOCK1; ELMO1; ELMO2; FCGR1A; FCGR2A; FCGR3A; GRB2; HSP90AA1; HSP90AB1
R-HSA-5675221	Negative regulation of MAPK pathway	0.337625	0.154994	0.0293831	38	BRAF; BRAP; DUSP1; DUSP10; DUSP16; DUSP2; DUSP4; DUSP5; DUSP6; DUSP7; DUSP8; HRAS; KRAS; KSR1; MAP2K1; MAP2K2; MAPK1; MAPK3; MARK3; NRAS; PAQR3; PEBP1; PPP2CA; PPP2CB; PPP2R1A; PPP2R1B; PPP2R5A; PPP2R5B; PPP2R5C; PPP2R5D; PPP2R5E; PPP5C; RAF1; RPS27A; UBA52; UBB; UBC; YWHAB
R-HSA-166016	Toll Like Receptor 4 (TLR4) Cascade	0.291019	0.13562	0.0318853	62	AGER; APP; ATF1; ATF2; BIRC2; BIRC3; BPI; BTRC; CASP8; CD14; CD180; CD36; CHUK; CUL1; DHX9; DNM1; DNM2; DNM3; DUSP3; DUSP4; DUSP6; DUSP7; ECSIT; FADD; FBXW11; FOS; IKBKB; IKBKE; IRAK2; IRAK3; IRAK4; IRF3; IRF7; ITGAM; ITGB2; JUN; LBP; LY86; LY96; MAP2K1; MAP2K3; MAP2K4; MAP2K6; MAP2K7; MAP3K1; MAP3K7; MAP3K8; MAPK1; MAPK10; MAPK11; MAPK14; MAPK3; MAPK7; MAPK8; MAPK9; MAPKAPK2; MAPKAPK3; MEF2A; ME…
R-HSA-73817	Purine ribonucleoside monophosphate biosynthesis	-0.646273	0.305036	0.0341176	12	ADSL; ADSS; ADSSL1; ATIC; GART; GMPS; IMPDH1; IMPDH2; LHPP; PAICS; PFAS; PPAT
R-HSA-201681	TCF dependent signaling in response to WNT	0.295791	0.139687	0.0342153	57	AKT1; AKT2; APC; AXIN1; AXIN2; BCL9; BCL9L; BTRC; CAV1; CBY1; CCDC88C; CDC73; CHD8; CSNK1A1; CSNK1E; CSNK1G2; CSNK2A1; CSNK2A2; CSNK2B; CTBP1; CTNNB1; CTNNBIP1; CUL3; CXXC4; DACT1; DKK1; DKK2; DKK4; DVL1; DVL2; DVL3; EP300; FRAT1; FRAT2; FZD1; FZD2; FZD4; FZD5; FZD6; FZD8; GSK3B; H2AFJ; H2AFV; H2AFX; H2AFZ; H2BFS; H3F3A; HDAC1; HECW1; HIST1H2AC; HIST1H2BA; HIST1H2BC; HIST1H2BD; HIST1H2BJ; HIST1H2…
R-HSA-165054	Rev-mediated nuclear export of HIV RNA	-0.449321	0.212656	0.0346094	33	AAAS; NDC1; NUP107; NUP133; NUP153; NUP155; NUP160; NUP188; NUP205; NUP210; NUP214; NUP35; NUP37; NUP43; NUP50; NUP54; NUP62; NUP85; NUP88; NUP93; NUP98; NUPL2; POM121; POM121C; RAE1; RAN; RANBP1; RANBP2; RANGAP1; RCC1; SEH1L; TPR; XPO1
R-HSA-5654738	Signaling by FGFR2	0.284931	0.134873	0.0346363	64	BRAF; CBL; ESRP1; ESRP2; FGF1; FGF10; FGF17; FGF18; FGF2; FGF20; FGF22; FGF23; FGF3; FGF4; FGF5; FGF7; FGF8; FGF9; FGFBP1; FGFBP2; FGFBP3; FGFR2; FRS2; FRS3; GAB1; GRB2; GTF2F1; GTF2F2; HNRNPA1; HNRNPF; HNRNPH1; HNRNPM; HRAS; KRAS; MAPK1; MAPK3; MKNK1; NCBP1; NCBP2; NRAS; PIK3CA; PIK3R1; PLCG1; POLR2A; POLR2B; POLR2C; POLR2D; POLR2E; POLR2F; POLR2G; POLR2H; POLR2I; POLR2J; POLR2K; POLR2L; PPP2CA;…
R-HSA-390471	Association of TriC/CCT with target proteins during biosynthesis	0.333175	0.157936	0.0348963	37	AP3M1; ARFGEF2; CCNE1; CCNE2; CCT2; CCT3; CCT4; CCT5; CCT6A; CCT6B; CCT7; CCT8; DCAF7; FBXL3; FBXL5; FBXO4; FBXO6; FBXW10; FBXW2; FBXW4; FBXW5; FBXW7; FBXW9; FKBP9; GAPDHS; GBA; HDAC3; KIF13A; KIFC3; LONP2; NOP56; SKIV2L; SPHK1; STAT3; TCP1; TP53; XRN2
R-HSA-1482801	Acyl chain remodelling of PS	0.380821	0.180566	0.0349408	21	LPCAT3; LPCAT4; MBOAT1; OSBPL10; OSBPL5; OSBPL8; PLA1A; PLA2G10; PLA2G12A; PLA2G16; PLA2G1B; PLA2G2A; PLA2G2D; PLA2G2F; PLA2G4A; PLA2G4B; PLA2G4D; PLA2G4E; PLA2G4F; PLA2G5; PLA2R1
R-HSA-452723	Transcriptional regulation of pluripotent stem cells	0.330393	0.156965	0.035301	38	CDX2; DKK1; DPPA4; EOMES; EPAS1; EPHA1; FGF2; FOXD3; FOXP1; GSC; HHEX; HIF3A; NANOG; NR5A1; NR6A1; PBX1; POLR2A; POLR2B; POLR2C; POLR2D; POLR2E; POLR2F; POLR2G; POLR2H; POLR2I; POLR2J; POLR2K; POLR2L; POU5F1; SALL1; SALL4; SMAD2; SMAD4; SOX2; STAT3; TDGF1; TSC22D1; ZSCAN10
R-HSA-1296346	Tandem pore domain potassium channels	-0.658885	0.314616	0.0362376	11	KCNK1; KCNK10; KCNK13; KCNK16; KCNK17; KCNK2; KCNK3; KCNK4; KCNK6; KCNK7; KCNK9
R-HSA-73894	DNA Repair	0.283105	0.135204	0.0362681	64	ABL1; ACTL6A; ACTR5; ACTR8; ADPRHL2; ALKBH2; ALKBH3; ALKBH5; APBB1; APEX1; APITD1; AQR; ASCC1; ASCC2; ASCC3; ATM; ATR; ATRIP; BABAM1; BAP1; BARD1; BAZ1B; BLM; BRCA1; BRCA2; BRE; BRIP1; CCNA1; CCNA2; CCNH; CDK2; CDK7; CHD1L; CHEK1; CHEK2; CLSPN; COPS2; COPS3; COPS4; COPS5; COPS6; COPS7A; COPS7B; COPS8; CUL4A; DCLRE1A; DCLRE1B; DCLRE1C; DDB1; DDB2; DNA2; DTL; ELL; EME1; EME2; EP300; ERCC1; ERCC2; E…
R-HSA-5617472	Activation of anterior HOX genes in hindbrain development during early embryogenesis	0.298664	0.143533	0.0374519	53	AJUBA; CNOT6; CTCF; EED; EP300; EZH2; H2AFJ; H2AFV; H2AFX; H2AFZ; H2BFS; H3F3A; HDAC3; HIST1H2AC; HIST1H2BA; HIST1H2BC; HIST1H2BD; HIST1H2BJ; HIST1H2BK; HIST1H2BN; HIST1H2BO; HIST1H3A; HIST1H4A; HIST2H2AA3; HIST2H2AC; HIST2H2BE; HIST3H2BB; HOXA1; HOXA2; HOXA3; HOXA4; HOXB1; HOXB2; HOXB3; HOXB4; HOXC4; HOXD1; HOXD3; HOXD4; JUN; KMT2C; MAFB; MEIS1; NCOA3; NCOA6; NCOR1; PAX6; PAXIP1; PBX1; PCGF2; PI…
R-HSA-5619507	Activation of HOX genes during differentiation	0.298664	0.143533	0.0374519	53	AJUBA; CNOT6; CTCF; EED; EP300; EZH2; H2AFJ; H2AFV; H2AFX; H2AFZ; H2BFS; H3F3A; HDAC3; HIST1H2AC; HIST1H2BA; HIST1H2BC; HIST1H2BD; HIST1H2BJ; HIST1H2BK; HIST1H2BN; HIST1H2BO; HIST1H3A; HIST1H4A; HIST2H2AA3; HIST2H2AC; HIST2H2BE; HIST3H2BB; HOXA1; HOXA2; HOXA3; HOXA4; HOXB1; HOXB2; HOXB3; HOXB4; HOXC4; HOXD1; HOXD3; HOXD4; JUN; KMT2C; MAFB; MEIS1; NCOA3; NCOA6; NCOR1; PAX6; PAXIP1; PBX1; PCGF2; PI…
R-HSA-2197563	NOTCH2 intracellular domain regulates transcription	0.436256	0.209765	0.0375499	10	EP300; FCER2; GZMB; HES1; HES5; MAML1; MAML2; MAML3; NOTCH2; RBPJ
R-HSA-1482922	Acyl chain remodelling of PI	0.398104	0.193068	0.039209	16	MBOAT7; PLA2G10; PLA2G12A; PLA2G16; PLA2G1B; PLA2G2A; PLA2G2D; PLA2G2F; PLA2G4A; PLA2G4C; PLA2G4D; PLA2G4E; PLA2G4F; PLA2G5; PLA2R1; PLBD1
R-HSA-389357	CD28 dependent PI3K/Akt signaling	0.379956	0.184471	0.039427	20	AKT1; AKT2; AKT3; CD28; CD80; CD86; FYN; MAP3K8; MAPKAP1; MLST8; MTOR; PDPK1; PIK3CA; PIK3R1; PIK3R2; PIK3R3; PRR5; RICTOR; THEM4; TRIB3
R-HSA-1461957	Beta defensins	-0.589002	0.286669	0.0399132	15	CCR2; CCR6; DEFB1; DEFB109P1; DEFB118; DEFB119; DEFB121; DEFB123; DEFB124; DEFB126; DEFB132; DEFB134; DEFB4A; TLR1; TLR2
R-HSA-74752	Signaling by Insulin receptor	0.27928	0.136846	0.0412676	63	AKT2; ATP6V0A1; ATP6V0A2; ATP6V0A4; ATP6V0B; ATP6V0C; ATP6V0D1; ATP6V0D2; ATP6V0E1; ATP6V0E2; ATP6V1A; ATP6V1B1; ATP6V1B2; ATP6V1C1; ATP6V1C2; ATP6V1D; ATP6V1E1; ATP6V1E2; ATP6V1F; ATP6V1G1; ATP6V1G2; ATP6V1H; FGF1; FGF10; FGF17; FGF18; FGF2; FGF20; FGF22; FGF23; FGF3; FGF4; FGF5; FGF7; FGF8; FGF9; FGFR1; FGFR2; FGFR3; FGFR4; FRS2; GAB1; GRB10; GRB2; HRAS; INS; INSR; IRS1; IRS2; KL; KLB; KRAS; MA…
R-HSA-5625970	RHO GTPases activate KTN1	-0.648002	0.317605	0.0413231	11	CDC42; KIF5A; KIF5B; KLC1; KLC2; KLC3; KLC4; KTN1; RAC1; RHOA; RHOG
R-HSA-190236	Signaling by FGFR	0.279974	0.137683	0.0420058	62	BRAF; CBL; ESRP1; ESRP2; FGF1; FGF10; FGF17; FGF18; FGF2; FGF20; FGF22; FGF23; FGF3; FGF4; FGF5; FGF7; FGF8; FGF9; FGFBP1; FGFBP2; FGFBP3; FGFR1; FGFR2; FGFR3; FGFR4; FGFRL1; FLRT1; FLRT2; FLRT3; FRS2; FRS3; GAB1; GALNT3; GRB2; GTF2F1; GTF2F2; HNRNPA1; HNRNPF; HNRNPH1; HNRNPM; HRAS; KL; KLB; KRAS; MAPK1; MAPK3; MKNK1; NCBP1; NCBP2; NRAS; PIK3CA; PIK3R1; PLCG1; POLR2A; POLR2B; POLR2C; POLR2D; POLR…
R-HSA-2160916	Hyaluronan uptake and degradation	0.417771	0.205545	0.042103	12	CD44; CHP1; GUSB; HEXA; HEXB; HMMR; HYAL1; HYAL2; HYAL3; LYVE1; SLC9A1; STAB2
R-HSA-1793185	Chondroitin sulfate/dermatan sulfate metabolism	0.309542	0.152866	0.042875	44	AGRN; ARSB; B3GALT6; B3GAT1; B3GAT2; B3GAT3; B4GALT7; BCAN; CHPF; CHPF2; CHST11; CHST12; CHST13; CHST15; CHST3; CHST9; CHSY1; CHSY3; CSGALNACT1; CSGALNACT2; CSPG4; CSPG5; DCN; DSE; DSEL; GPC1; GPC2; GPC5; GPC6; HEXA; HEXB; HSPG2; HYAL1; HYAL3; IDUA; NCAN; SDC1; SDC2; SDC3; SDC4; UST; VCAN; XYLT1; XYLT2
R-HSA-622323	Presynaptic nicotinic acetylcholine receptors	0.416835	0.206067	0.0430925	12	CHRNA1; CHRNA2; CHRNA3; CHRNA4; CHRNA5; CHRNA6; CHRNB2; CHRNB3; CHRNB4; CHRND; CHRNE; CHRNG
R-HSA-8964038	LDL clearance	-0.5361	0.26513	0.0431736	19	AP2A1; AP2A2; AP2B1; AP2M1; AP2S1; APOB; CES3; CLTA; CLTC; LDLR; LDLRAP1; LIPA; LSR; NCEH1; NPC1; NPC2; PCSK9; SOAT1; SOAT2
R-HSA-5576886	Phase 4 - resting membrane potential	-0.545756	0.270487	0.0436244	18	KCNJ12; KCNJ14; KCNJ2; KCNJ4; KCNK1; KCNK10; KCNK12; KCNK13; KCNK15; KCNK16; KCNK17; KCNK2; KCNK3; KCNK4; KCNK5; KCNK6; KCNK7; KCNK9
R-HSA-5250913	Positive epigenetic regulation of rRNA expression	0.286625	0.14264	0.0444924	56	BAZ1B; CBX3; CD3EAP; CHD3; CHD4; DDX21; DEK; EHMT2; EP300; ERCC6; GATAD2A; GATAD2B; GSK3B; H2AFJ; H2AFV; H2AFX; H2AFZ; H2BFS; H3F3A; HDAC1; HDAC2; HIST1H2AC; HIST1H2BA; HIST1H2BC; HIST1H2BD; HIST1H2BJ; HIST1H2BK; HIST1H2BN; HIST1H2BO; HIST1H3A; HIST1H4A; HIST2H2AA3; HIST2H2AC; HIST2H2BE; HIST3H2BB; KAT2A; KAT2B; MBD3; MTA1; MTA2; MTA3; MYBBP1A; MYO1C; POLR1A; POLR1B; POLR1C; POLR1D; POLR1E; POLR2…
R-HSA-1852241	Organelle biogenesis and maintenance	0.277269	0.138195	0.0448175	62	ACSS2; ACTR1A; AHI1; AKAP9; ALAS1; ALMS1; ARF4; ARL13B; ARL3; ASAP1; ATF2; ATP5A1; ATP5B; ATP5C1; ATP5D; ATP5E; ATP5F1; ATP5G1; ATP5G2; ATP5G3; ATP5H; ATP5I; ATP5J; ATP5J2; ATP5L; ATP5O; ATP5S; B9D1; B9D2; BBIP1; BBS1; BBS10; BBS12; BBS2; BBS4; BBS5; BBS7; BBS9; C2CD3; CALM1; CAMK4; CARM1; CC2D2A; CCP110; CCT2; CCT3; CCT4; CCT5; CCT8; CDK1; CDK5RAP2; CENPJ; CEP135; CEP152; CEP164; CEP192; CEP250;…
R-HSA-181431	Acetylcholine binding and downstream events	0.403103	0.201025	0.0449381	14	CHRNA1; CHRNA2; CHRNA3; CHRNA4; CHRNA5; CHRNA6; CHRNA7; CHRNA9; CHRNB2; CHRNB3; CHRNB4; CHRND; CHRNE; CHRNG
R-HSA-622327	Postsynaptic nicotinic acetylcholine receptors	0.403103	0.201025	0.0449381	14	CHRNA1; CHRNA2; CHRNA3; CHRNA4; CHRNA5; CHRNA6; CHRNA7; CHRNA9; CHRNB2; CHRNB3; CHRNB4; CHRND; CHRNE; CHRNG
R-HSA-629602	Activation of Nicotinic Acetylcholine Receptors	0.403103	0.201025	0.0449381	14	CHRNA1; CHRNA2; CHRNA3; CHRNA4; CHRNA5; CHRNA6; CHRNA7; CHRNA9; CHRNB2; CHRNB3; CHRNB4; CHRND; CHRNE; CHRNG
R-HSA-196854	Metabolism of vitamins and cofactors	0.274073	0.137817	0.0467362	63	AASDHPPT; ABCC1; ABCD4; ACACA; ACACB; ACP5; AGRN; AKR1B10; AKR1C1; AKR1C3; AKR1C4; AKT1; ALDH1L1; ALDH1L2; AMN; AOX1; APOA1; APOA2; APOB; APOC2; APOC3; APOE; APOM; BCO2; BST1; BTD; CALM1; CD320; CD38; CLPS; COASY; COQ2; COQ3; COQ5; COQ6; COQ7; COQ9; CTRB1; CTRB2; CTRC; CUBN; CYB5A; CYB5R3; CYP8B1; DHFR; ENPP1; ENPP2; ENPP3; FASN; FLAD1; FOLR2; FPGS; GCH1; GCHFR; GIF; GPC1; GPC2; GPC5; GPC6; GPHN;…
R-HSA-140837	Intrinsic Pathway of Fibrin Clot Formation	0.376802	0.189735	0.0470409	19	A2M; C1QBP; F10; F11; F12; F2; GP1BA; GP5; GP9; KLKB1; KNG1; PRCP; PROC; SERPINA5; SERPINC1; SERPIND1; SERPINE2; SERPING1; VWF
R-HSA-1234158	Regulation of gene expression by Hypoxia-inducible Factor	0.426912	0.215386	0.04747	10	ARNT; CA9; CITED2; EP300; EPAS1; EPO; HIF1A; HIF3A; HIGD1A; VEGFA
R-HSA-6803529	FGFR2 alternative splicing	0.350064	0.177	0.0479547	26	ESRP1; ESRP2; GTF2F1; GTF2F2; HNRNPA1; HNRNPF; HNRNPH1; HNRNPM; NCBP1; NCBP2; POLR2A; POLR2B; POLR2C; POLR2D; POLR2E; POLR2F; POLR2G; POLR2H; POLR2I; POLR2J; POLR2K; POLR2L; PTBP1; RBFOX2; TIA1; TIAL1
R-HSA-4570464	SUMOylation of RNA binding proteins	-0.373155	0.188743	0.0480362	45	AAAS; BMI1; CBX2; CBX4; CBX8; HNRNPC; HNRNPK; NDC1; NOP58; NUP107; NUP133; NUP153; NUP155; NUP160; NUP188; NUP205; NUP210; NUP214; NUP35; NUP37; NUP43; NUP50; NUP54; NUP62; NUP85; NUP88; NUP93; NUP98; NUPL2; PCGF2; PHC1; PHC2; PHC3; POM121; POM121C; RAE1; RANBP2; RING1; RNF2; SCMH1; SEH1L; SUMO1; SUMO2; TPR; UBE2I
R-HSA-432142	Platelet sensitization by LDL	0.389545	0.197234	0.0482637	16	APOB; FGR; LRP8; MAPK14; PLA2G4A; PPP2CA; PPP2CB; PPP2R1A; PPP2R1B; PPP2R5A; PPP2R5B; PPP2R5C; PPP2R5D; PPP2R5E; PTPN11; PTPN6
R-HSA-1483191	Synthesis of PC	0.345811	0.175786	0.0491564	27	ABHD3; ACHE; BCHE; CEPT1; CHAT; CHKA; CHKB; CHPT1; CSNK2A1; CSNK2A2; CSNK2B; LPCAT1; LPIN1; LPIN2; LPIN3; MFSD2A; PCTP; PCYT1A; PEMT; PHOSPHO1; SLC44A1; SLC44A2; SLC44A3; SLC44A4; SLC44A5; STARD10; STARD7
R-HSA-400511	Synthesis, secretion, and inactivation of Glucose-dependent Insulinotropic Polypeptide (GIP)	-0.64715	0.332796	0.0518248	10	DPP4; FFAR1; GATA4; PAX6; PCSK1; SEC11A; SEC11C; SPCS1; SPCS2; SPCS3
R-HSA-5654689	PI-3K cascade:FGFR1	0.367305	0.189977	0.0531847	20	FGF1; FGF10; FGF17; FGF2; FGF20; FGF22; FGF23; FGF3; FGF4; FGF5; FGF8; FGF9; FGFR1; FRS2; GAB1; GRB2; KL; PIK3CA; PIK3R1; PTPN11
R-HSA-5423646	Aflatoxin activation and detoxification	0.37041	0.192647	0.0545127	19	ACY1; ACY3; AKR7A2; AKR7A3; CYP1A2; CYP2A13; CYP3A4; CYP3A5; DPEP1; DPEP2; DPEP3; GGT1; GGT3P; GGT5; GGT6; GGT7; MGST1; MGST2; MGST3
R-HSA-195721	Signaling by WNT	0.264601	0.137641	0.0545555	65	AES; AGO1; AGO2; AGO3; AGO4; AKT1; AKT2; AP2A1; AP2A2; AP2B1; AP2M1; AP2S1; APC; ARRB2; AXIN1; AXIN2; BCL9; BCL9L; BTRC; CALM1; CAMK2A; CAV1; CBY1; CCDC88C; CDC73; CHD8; CLTA; CLTB; CLTC; CSNK1A1; CSNK1E; CSNK1G2; CSNK2A1; CSNK2A2; CSNK2B; CTBP1; CTBP2; CTNNB1; CTNNBIP1; CUL1; CUL3; CXXC4; DAAM1; DACT1; DKK1; DKK2; DKK4; DVL1; DVL2; DVL3; EP300; FRAT1; FRAT2; FZD1; FZD2; FZD3; FZD4; FZD5; FZD6; F…
R-HSA-2173796	SMAD2/SMAD3:SMAD4 heterotrimer regulates transcription	0.332043	0.172896	0.0547977	30	CCNC; CCNK; CCNT1; CCNT2; CDK8; CDK9; CDKN2B; E2F4; E2F5; HDAC1; JUNB; MEN1; MYC; RBL1; RNF111; RPS27A; SERPINE1; SMAD2; SMAD3; SMAD4; SNW1; SP1; TFDP1; TFDP2; TGIF1; TGIF2; UBA52; UBB; UBC; WWTR1
R-HSA-76071	RNA Polymerase III Transcription Initiation From Type 3 Promoter	0.337806	0.175995	0.0549328	28	BDP1; BRF2; CRCP; POLR1C; POLR1D; POLR2E; POLR2F; POLR2H; POLR2K; POLR2L; POLR3A; POLR3B; POLR3C; POLR3D; POLR3E; POLR3F; POLR3G; POLR3GL; POLR3H; POLR3K; POU2F1; SNAPC1; SNAPC2; SNAPC3; SNAPC4; SNAPC5; TBP; ZNF143
R-HSA-72202	Transport of Mature Transcript to Cytoplasm	-0.30823	0.160957	0.0554943	65	AAAS; ALYREF; CASC3; CDC40; CHTOP; CPSF1; CPSF2; CPSF3; CPSF4; DDX39A; DDX39B; DHX38; EIF4A3; EIF4E; FIP1L1; FYTTD1; GLE1; MAGOH; MAGOHB; NCBP1; NCBP2; NDC1; NUP107; NUP133; NUP153; NUP155; NUP160; NUP188; NUP205; NUP210; NUP214; NUP35; NUP37; NUP43; NUP50; NUP54; NUP62; NUP85; NUP88; NUP93; NUP98; NUPL2; NXF1; NXT1; POLDIP3; POM121; POM121C; RAE1; RANBP2; RBM8A; RNPS1; SARNP; SEH1L; SLBP; SLU7; …
R-HSA-6782210	Gap-filling DNA repair synthesis and ligation in TC-NER	0.266369	0.139262	0.0557833	63	AQR; CCNH; CDK7; CUL4A; DDB1; EP300; ERCC2; ERCC3; ERCC6; ERCC8; GTF2H1; GTF2H2; GTF2H3; GTF2H4; GTF2H5; HMGN1; ISY1; LIG1; LIG3; MNAT1; PCNA; POLD1; POLD2; POLD3; POLD4; POLE; POLE2; POLE3; POLE4; POLK; POLR2A; POLR2B; POLR2C; POLR2D; POLR2E; POLR2F; POLR2G; POLR2H; POLR2I; POLR2J; POLR2K; POLR2L; PPIE; PRPF19; RBX1; RFC1; RFC2; RFC3; RFC4; RFC5; RPA1; RPA2; RPA3; RPS27A; TCEA1; UBA52; UBB; UBC;…
R-HSA-432047	Passive transport by Aquaporins	-0.58778	0.307581	0.0560079	13	AQP1; AQP10; AQP11; AQP12A; AQP2; AQP3; AQP4; AQP5; AQP6; AQP7; AQP8; AQP9; MIP
R-HSA-3214842	HDMs demethylate histones	-0.503589	0.26385	0.056311	20	ARID5B; HIST1H3A; HIST1H4A; JMJD6; KDM1A; KDM1B; KDM2A; KDM2B; KDM3A; KDM3B; KDM4A; KDM4B; KDM4C; KDM4D; KDM5A; KDM5B; KDM6B; KDM8; MINA; PHF2
R-HSA-194138	Signaling by VEGF	0.262818	0.137967	0.0567878	65	ABI1; ABI2; AHCYL1; AKT1; AKT2; AKT3; AXL; BAIAP2; BCAR1; BRK1; CALM1; CAV1; CDC42; CDH5; CRK; CTNNA1; CTNNB1; CTNND1; CYBA; CYFIP1; CYFIP2; DOCK1; ELMO1; ELMO2; FLT4; FYN; HRAS; HSP90AA1; HSPB1; ITGAV; ITGB3; ITPR1; ITPR2; ITPR3; JUP; KDR; KRAS; MAPK11; MAPK12; MAPK13; MAPK14; MAPKAP1; MAPKAPK2; MAPKAPK3; MLST8; MTOR; NCF1; NCF2; NCF4; NCK1; NCK2; NCKAP1; NCKAP1L; NOS3; NRAS; NRP1; NRP2; PAK1; P…
R-HSA-3134975	Regulation of innate immune responses to cytosolic DNA	0.387618	0.203507	0.0568208	15	DDX41; DTX4; IRF3; NLRP4; RPS27A; TBK1; TMEM173; TREX1; TRIM21; TRIM32; TRIM56; UBA52; UBB; UBC; ZBP1
R-HSA-199991	Membrane Trafficking	0.262701	0.137988	0.0569366	65	AAK1; ACBD3; ACTR10; ACTR1A; ACTR2; ACTR3; ADRB2; AGFG1; AGPAT3; AGTR1; AKT1; AKT2; AKT3; ALPP; ALS2; ALS2CL; AMPH; ANK1; ANK2; ANK3; ANKRD27; ANKRD28; AP1B1; AP1G1; AP1G2; AP1M1; AP1M2; AP1S1; AP1S3; AP2A1; AP2A2; AP2B1; AP2M1; AP2S1; AP3B1; AP3S1; AP4B1; AP4E1; AP4M1; AP4S1; APOB; APP; ARCN1; AREG; ARF1; ARF3; ARF4; ARF5; ARF6; ARFGAP1; ARFGAP2; ARFGAP3; ARFIP2; ARFRP1; ARL1; ARPC1A; ARPC2; ARP…
R-HSA-167238	Pausing and recovery of Tat-mediated HIV elongation	0.339134	0.178251	0.0570967	27	CCNT1; CDK9; CTDP1; ELL; GTF2F1; GTF2F2; NELFA; NELFB; NELFCD; NELFE; POLR2A; POLR2B; POLR2C; POLR2D; POLR2E; POLR2F; POLR2G; POLR2H; POLR2I; POLR2J; POLR2K; POLR2L; SSRP1; SUPT16H; SUPT4H1; SUPT5H; TCEA1
R-HSA-167243	Tat-mediated HIV elongation arrest and recovery	0.339134	0.178251	0.0570967	27	CCNT1; CDK9; CTDP1; ELL; GTF2F1; GTF2F2; NELFA; NELFB; NELFCD; NELFE; POLR2A; POLR2B; POLR2C; POLR2D; POLR2E; POLR2F; POLR2G; POLR2H; POLR2I; POLR2J; POLR2K; POLR2L; SSRP1; SUPT16H; SUPT4H1; SUPT5H; TCEA1
R-HSA-6796648	TP53 Regulates Transcription of DNA Repair Genes	0.273476	0.144235	0.0579543	57	ATF2; ATM; ATR; BRCA1; CCNH; CCNK; CCNT1; CCNT2; CDK13; CDK7; CDK9; CHEK1; CTDP1; DDB2; ELL; ERCC2; ERCC3; FANCC; FANCD2; FANCI; FOS; GTF2F1; GTF2F2; GTF2H1; GTF2H2; GTF2H3; GTF2H4; GTF2H5; JUN; MDC1; MLH1; MNAT1; MSH2; NELFA; NELFB; NELFCD; NELFE; PMS2; POLR2A; POLR2B; POLR2C; POLR2D; POLR2E; POLR2F; POLR2G; POLR2H; POLR2I; POLR2J; POLR2K; POLR2L; RAD51D; SSRP1; SUPT16H; SUPT4H1; SUPT5H; TCEA1; …
R-HSA-5654726	Negative regulation of FGFR1 signaling	0.32947	0.173786	0.0579817	30	BRAF; CBL; FGF1; FGF10; FGF17; FGF2; FGF20; FGF22; FGF23; FGF3; FGF4; FGF5; FGF8; FGF9; FGFR1; FRS2; GRB2; KL; MAPK1; MAPK3; MKNK1; PPP2CA; PPP2CB; PPP2R1A; PTPN11; RPS27A; SRC; UBA52; UBB; UBC
R-HSA-5620922	BBSome-mediated cargo-targeting to cilium	0.355207	0.187724	0.0584672	22	BBIP1; BBS1; BBS10; BBS12; BBS2; BBS4; BBS5; BBS7; BBS9; CCT2; CCT3; CCT4; CCT5; CCT8; LZTFL1; MCHR1; MKKS; RAB3IP; SMO; SSTR3; TCP1; TTC8
R-HSA-2990846	SUMOylation	-0.30424	0.161139	0.0590177	65	AAAS; AURKA; AURKB; BIRC5; BLM; BMI1; BRCA1; CBX2; CBX4; CBX5; CBX8; CDCA8; CDKN2A; CHD3; EID3; FOXL2; HDAC1; HDAC2; HDAC4; HDAC7; HERC2; HIC1; HIST1H4A; HNRNPC; HNRNPK; INCENP; L3MBTL2; MDC1; MDM2; MITF; MTA1; NDC1; NOP58; NSMCE1; NSMCE2; NSMCE4A; NUP107; NUP133; NUP153; NUP155; NUP160; NUP188; NUP205; NUP210; NUP214; NUP35; NUP37; NUP43; NUP50; NUP54; NUP62; NUP85; NUP88; NUP93; NUP98; NUPL2; P…
R-HSA-3108232	SUMO E3 ligases SUMOylate target proteins	-0.30424	0.161139	0.0590177	65	AAAS; AURKA; AURKB; BIRC5; BLM; BMI1; BRCA1; CBX2; CBX4; CBX5; CBX8; CDCA8; CDKN2A; CHD3; EID3; FOXL2; HDAC1; HDAC2; HDAC4; HDAC7; HERC2; HIC1; HIST1H4A; HNRNPC; HNRNPK; INCENP; L3MBTL2; MDC1; MDM2; MITF; MTA1; NDC1; NOP58; NSMCE1; NSMCE2; NSMCE4A; NUP107; NUP133; NUP153; NUP155; NUP160; NUP188; NUP205; NUP210; NUP214; NUP35; NUP37; NUP43; NUP50; NUP54; NUP62; NUP85; NUP88; NUP93; NUP98; NUPL2; P…
R-HSA-5655253	Signaling by FGFR2 in disease	0.3016	0.159759	0.0590466	41	FGF1; FGF10; FGF17; FGF18; FGF2; FGF20; FGF22; FGF23; FGF3; FGF4; FGF5; FGF7; FGF8; FGF9; FGFR2; FRS2; GAB1; GRB2; GTF2F1; GTF2F2; HRAS; KRAS; NCBP1; NCBP2; NRAS; PIK3CA; PIK3R1; PLCG1; POLR2A; POLR2B; POLR2C; POLR2D; POLR2E; POLR2F; POLR2G; POLR2H; POLR2I; POLR2J; POLR2K; POLR2L; SOS1
R-HSA-422475	Axon guidance	0.260903	0.138316	0.0592576	65	ABL1; ABL2; ABLIM1; ABLIM2; ABLIM3; ACTG1; ACTR2; ACTR3; ADAM10; AGAP2; AGRN; AKAP5; ALCAM; ANK1; ANK2; ANK3; AP2A1; AP2A2; AP2B1; AP2M1; AP2S1; APH1A; APH1B; ARHGAP35; ARHGAP39; ARHGEF11; ARHGEF12; ARHGEF28; ARHGEF7; ARPC1A; ARPC1B; ARPC2; ARPC3; ARPC4; ARPC5; ARTN; CACNA1C; CACNA1D; CACNA1G; CACNA1H; CACNA1I; CACNA1S; CACNB1; CACNB2; CACNB3; CACNB4; CAP1; CAP2; CASC3; CD72; CDC42; CDK5R1; CFL1;…
R-HSA-203927	MicroRNA (miRNA) biogenesis	0.347066	0.184255	0.0596174	24	AGO1; AGO2; AGO3; AGO4; BCDIN3D; DGCR8; DICER1; DROSHA; MIR145; POLR2A; POLR2B; POLR2C; POLR2D; POLR2E; POLR2F; POLR2G; POLR2H; POLR2I; POLR2J; POLR2K; POLR2L; PRKRA; RAN; TARBP2
R-HSA-5250941	Negative epigenetic regulation of rRNA expression	0.271096	0.144726	0.0610451	57	ARID4B; BAZ2A; CCNH; CD3EAP; CDK7; DNMT1; DNMT3B; ERCC2; ERCC3; GTF2H1; GTF2H2; GTF2H3; GTF2H4; GTF2H5; H2AFJ; H2AFV; H2AFX; H2AFZ; H2BFS; H3F3A; HDAC1; HDAC2; HIST1H2AC; HIST1H2BA; HIST1H2BC; HIST1H2BD; HIST1H2BJ; HIST1H2BK; HIST1H2BN; HIST1H2BO; HIST1H3A; HIST1H4A; HIST2H2AA3; HIST2H2AC; HIST2H2BE; HIST3H2BB; MBD2; MNAT1; POLR1A; POLR1B; POLR1C; POLR1D; POLR1E; POLR2E; POLR2F; POLR2H; POLR2K; P…
R-HSA-3928662	EPHB-mediated forward signaling	0.318455	0.170393	0.0616305	33	ACTG1; ACTR2; ACTR3; ARHGEF28; ARPC1A; ARPC1B; ARPC2; ARPC3; ARPC4; ARPC5; CDC42; CFL1; FYN; GRIN1; GRIN2B; HRAS; ITSN1; KALRN; LIMK1; LIMK2; LYN; PAK1; PTK2; RAC1; RASA1; RHOA; ROCK1; ROCK2; SDC2; SRC; TIAM1; WASL; YES1
R-HSA-70614	Amino acid synthesis and interconversion (transamination)	0.326566	0.174797	0.0617261	30	ALDH18A1; ASNS; ASPA; ASPG; FOLH1; FOLH1B; GADL1; GLS; GLS2; GLUD1; GLUL; GOT1; GOT2; GPT; GPT2; NAALAD2; NAT8L; OAT; PHGDH; PSAT1; PSPH; PYCR1; PYCR2; PYCRL; RIMKLA; RIMKLB; SERINC1; SERINC2; SERINC3; SERINC5
R-HSA-8854214	TBC/RABGAPs	0.297292	0.159234	0.0618997	42	ARF6; GABARAP; GABARAPL2; GGA1; GGA2; GGA3; MAP1LC3B; OPTN; POLG; RAB11A; RAB11B; RAB33B; RAB35; RAB4A; RAB5A; RAB5B; RAB5C; RAB6A; RAB6B; RAB7A; RAB8A; RAB8B; RABEP1; RABGAP1; RABGEF1; SYTL1; TBC1D10A; TBC1D10B; TBC1D10C; TBC1D13; TBC1D14; TBC1D15; TBC1D16; TBC1D17; TBC1D2; TBC1D20; TBC1D24; TBC1D3; TBC1D7; TSC1; TSC2; ULK1
R-HSA-1461973	Defensins	-0.475376	0.25591	0.0632275	22	ART1; CCR2; CCR6; CD4; DEFA3; DEFA4; DEFA5; DEFA6; DEFB1; DEFB109P1; DEFB118; DEFB119; DEFB121; DEFB123; DEFB124; DEFB126; DEFB132; DEFB134; DEFB4A; PRSS3; TLR1; TLR2
R-HSA-983170	Antigen Presentation: Folding, assembly and peptide loading of class I MHC	0.344222	0.185411	0.0633769	24	B2M; CALR; CANX; ERAP1; ERAP2; HLA-A; HLA-B; HLA-C; HLA-F; HLA-G; HLA-H; HSPA5; PDIA3; SAR1B; SEC13; SEC23A; SEC24A; SEC24B; SEC24C; SEC24D; SEC31A; TAP1; TAP2; TAPBP
R-HSA-450321	JNK (c-Jun kinases) phosphorylation and activation mediated by activated human TAK1	0.382541	0.206214	0.063586	15	IRAK2; MAP2K4; MAP2K7; MAP3K7; MAPK10; MAPK8; MAPK9; NOD1; NOD2; RIPK2; TAB1; TAB2; TRAF6; UBE2N; UBE2V1
R-HSA-5620920	Cargo trafficking to the periciliary membrane	0.283963	0.153348	0.0640618	48	ARF4; ARL13B; ARL3; ASAP1; BBIP1; BBS1; BBS10; BBS12; BBS2; BBS4; BBS5; BBS7; BBS9; CCT2; CCT3; CCT4; CCT5; CCT8; CNGA4; CNGB1; CYS1; EXOC1; EXOC2; EXOC3; EXOC4; EXOC5; EXOC6; EXOC7; EXOC8; GBF1; INPP5E; LZTFL1; MCHR1; MKKS; NPHP3; PDE6D; PKD1; PKD2; RAB11A; RAB11FIP3; RAB3IP; RAB8A; RHO; SMO; SSTR3; TCP1; TTC8; UNC119B
R-HSA-113418	Formation of the Early Elongation Complex	0.315934	0.171215	0.065002	33	CCNH; CDK7; CTDP1; ERCC2; ERCC3; GTF2F1; GTF2F2; GTF2H1; GTF2H2; GTF2H3; GTF2H4; GTF2H5; MNAT1; NCBP1; NCBP2; NELFA; NELFB; NELFCD; NELFE; POLR2A; POLR2B; POLR2C; POLR2D; POLR2E; POLR2F; POLR2G; POLR2H; POLR2I; POLR2J; POLR2K; POLR2L; SUPT4H1; SUPT5H
R-HSA-167158	Formation of the HIV-1 Early Elongation Complex	0.315934	0.171215	0.065002	33	CCNH; CDK7; CTDP1; ERCC2; ERCC3; GTF2F1; GTF2F2; GTF2H1; GTF2H2; GTF2H3; GTF2H4; GTF2H5; MNAT1; NCBP1; NCBP2; NELFA; NELFB; NELFCD; NELFE; POLR2A; POLR2B; POLR2C; POLR2D; POLR2E; POLR2F; POLR2G; POLR2H; POLR2I; POLR2J; POLR2K; POLR2L; SUPT4H1; SUPT5H
R-HSA-5684996	MAPK1/MAPK3 signaling	0.26081	0.142379	0.0669808	61	ACTN2; AKAP9; ANGPT1; APBB1IP; ARRB1; ARRB2; ARTN; BRAF; BRAP; BTC; CALM1; CAMK2A; CAMK2B; CAMK2D; CAMK2G; CDK1; CNKSR1; CSF2; CSF2RB; CSK; CUL3; DAB2IP; DLG4; DUSP1; DUSP10; DUSP16; DUSP2; DUSP4; DUSP5; DUSP6; DUSP7; DUSP8; EGF; EGFR; ERBB2; ERBB3; ERBB4; EREG; FGA; FGB; FGF1; FGF10; FGF17; FGF18; FGF2; FGF20; FGF22; FGF23; FGF3; FGF4; FGF5; FGF7; FGF8; FGF9; FGFR1; FGFR2; FGFR3; FGFR4; FGG; FN1…
R-HSA-427413	NoRC negatively regulates rRNA expression	0.266118	0.145754	0.0678803	57	ARID4B; BAZ2A; CCNH; CD3EAP; CDK7; DNMT1; DNMT3B; ERCC2; ERCC3; GTF2H1; GTF2H2; GTF2H3; GTF2H4; GTF2H5; H2AFJ; H2AFV; H2AFX; H2AFZ; H2BFS; H3F3A; HDAC1; HDAC2; HIST1H2AC; HIST1H2BA; HIST1H2BC; HIST1H2BD; HIST1H2BJ; HIST1H2BK; HIST1H2BN; HIST1H2BO; HIST1H3A; HIST1H4A; HIST2H2AA3; HIST2H2AC; HIST2H2BE; HIST3H2BB; MBD2; MNAT1; POLR1A; POLR1B; POLR1C; POLR1D; POLR1E; POLR2E; POLR2F; POLR2H; POLR2K; P…
R-HSA-8856825	Cargo recognition for clathrin-mediated endocytosis	0.260165	0.142504	0.0678998	61	AAK1; ADRB2; AGFG1; AGTR1; AP2A1; AP2A2; AP2B1; AP2M1; AP2S1; APOB; ARRB1; ARRB2; CBL; CD3D; CD4; CFTR; CHRM2; CLTA; CLTB; CLTC; CLTCL1; COPS2; COPS3; COPS4; COPS5; COPS6; COPS7A; COPS7B; COPS8; DAB2; DVL2; EGF; EGFR; EPN1; EPN2; EPS15; EPS15L1; FCHO1; FCHO2; FZD4; GPS1; GRB2; HGS; IGF2R; IL7R; ITSN1; ITSN2; KIAA0319; LDLR; LDLRAP1; M6PR; NECAP1; NECAP2; NEDD8; PICALM; REPS1; RPS27A; SCARB2; SGIP…
R-HSA-2682334	EPH-Ephrin signaling	0.25328	0.139707	0.0698414	65	ACTG1; ACTR2; ACTR3; ADAM10; AP2A1; AP2A2; AP2B1; AP2M1; AP2S1; APH1A; APH1B; ARHGEF28; ARHGEF7; ARPC1A; ARPC1B; ARPC2; ARPC3; ARPC4; ARPC5; CDC42; CFL1; CLTA; CLTB; CLTC; CLTCL1; DNM1; EFNA1; EFNA2; EFNA3; EFNA5; EFNB2; EFNB3; EPHA1; EPHA10; EPHA2; EPHA3; EPHA4; EPHA5; EPHA6; EPHA7; EPHA8; EPHB1; EPHB2; EPHB3; EPHB4; EPHB6; FYN; GIT1; GRIN1; GRIN2B; HRAS; ITSN1; KALRN; LIMK1; LIMK2; LYN; MMP2; M…
R-HSA-3371571	HSF1-dependent transactivation	0.315085	0.173825	0.0698847	32	AKT1S1; CAMK2A; CAMK2B; CAMK2D; CAMK2G; CRYAB; CRYBA4; DEDD2; DNAJB1; DNAJB6; EP300; FKBP4; GML; HSBP1; HSF1; HSP90AA1; HSP90AB1; HSPA1B; HSPA1L; HSPA2; HSPA6; HSPA8; HSPB8; HSPH1; MLST8; MRPL18; MTOR; RLN1; RPTOR; SERPINH1; TNFRSF21; UBB
R-HSA-75892	Platelet Adhesion to exposed collagen	0.395737	0.218431	0.0700287	12	FCER1G; FYN; GP1BA; GP5; GP6; GP9; ITGA1; ITGA10; ITGA2; ITGB1; LYN; VWF
R-HSA-4839743	phosphorylation site mutants of CTNNB1 are not targeted to the proteasome by the destruction complex	0.383498	0.211729	0.0700997	14	APC; AXIN1; CSNK1A1; CTNNB1; GSK3B; PPP2CA; PPP2CB; PPP2R1A; PPP2R1B; PPP2R5A; PPP2R5B; PPP2R5C; PPP2R5D; PPP2R5E
R-HSA-5339716	Misspliced GSK3beta mutants stabilize beta-catenin	0.383498	0.211729	0.0700997	14	APC; AXIN1; CSNK1A1; CTNNB1; GSK3B; PPP2CA; PPP2CB; PPP2R1A; PPP2R1B; PPP2R5A; PPP2R5B; PPP2R5C; PPP2R5D; PPP2R5E
R-HSA-5358747	S33 mutants of beta-catenin aren't phosphorylated	0.383498	0.211729	0.0700997	14	APC; AXIN1; CSNK1A1; CTNNB1; GSK3B; PPP2CA; PPP2CB; PPP2R1A; PPP2R1B; PPP2R5A; PPP2R5B; PPP2R5C; PPP2R5D; PPP2R5E
R-HSA-5358749	S37 mutants of beta-catenin aren't phosphorylated	0.383498	0.211729	0.0700997	14	APC; AXIN1; CSNK1A1; CTNNB1; GSK3B; PPP2CA; PPP2CB; PPP2R1A; PPP2R1B; PPP2R5A; PPP2R5B; PPP2R5C; PPP2R5D; PPP2R5E
R-HSA-5358751	S45 mutants of beta-catenin aren't phosphorylated	0.383498	0.211729	0.0700997	14	APC; AXIN1; CSNK1A1; CTNNB1; GSK3B; PPP2CA; PPP2CB; PPP2R1A; PPP2R1B; PPP2R5A; PPP2R5B; PPP2R5C; PPP2R5D; PPP2R5E
R-HSA-5358752	T41 mutants of beta-catenin aren't phosphorylated	0.383498	0.211729	0.0700997	14	APC; AXIN1; CSNK1A1; CTNNB1; GSK3B; PPP2CA; PPP2CB; PPP2R1A; PPP2R1B; PPP2R5A; PPP2R5B; PPP2R5C; PPP2R5D; PPP2R5E
R-HSA-6784531	tRNA processing in the nucleus	-0.318607	0.17741	0.0725148	53	AAAS; C14orf166; C2orf49; CLP1; CPSF1; CPSF4; DDX1; ELAC2; FAM98B; NDC1; NUP107; NUP133; NUP153; NUP155; NUP160; NUP188; NUP205; NUP210; NUP214; NUP35; NUP37; NUP43; NUP50; NUP54; NUP62; NUP85; NUP88; NUP93; NUP98; NUPL2; POM121; POM121C; POP1; POP4; POP5; RAE1; RAN; RANBP2; RPP14; RPP25; RPP30; RPP38; RPP40; RTCB; SEH1L; TPR; TRNT1; TSEN15; TSEN2; TSEN34; TSEN54; XPOT; ZBTB8OS
R-HSA-1799339	SRP-dependent cotranslational protein targeting to membrane	0.259189	0.14488	0.0736168	59	DDOST; FAU; RPL10A; RPL12; RPL13; RPL13A; RPL14; RPL15; RPL17; RPL18; RPL18A; RPL19; RPL21; RPL22; RPL22L1; RPL23; RPL23A; RPL24; RPL26; RPL26L1; RPL27A; RPL28; RPL29; RPL3; RPL30; RPL31; RPL32; RPL34; RPL35; RPL35A; RPL36; RPL36AL; RPL37; RPL37A; RPL38; RPL39L; RPL3L; RPL4; RPL41; RPL5; RPL6; RPL7; RPL7A; RPL8; RPL9; RPLP0; RPLP1; RPLP2; RPN1; RPN2; RPS10; RPS11; RPS12; RPS13; RPS14; RPS15; RPS1…
R-HSA-3371511	HSF1 activation	0.336955	0.1884	0.073694	24	CRYBA4; DEDD2; DNAJB1; DNAJB6; FKBP4; GML; HSBP1; HSF1; HSP90AA1; HSP90AB1; HSPA1B; HSPA1L; HSPA6; HSPH1; MRPL18; RLN1; RPA1; RPA2; RPA3; SERPINH1; TNFRSF21; UBB; VCP; YWHAE
R-HSA-4615885	SUMOylation of DNA replication proteins	-0.344704	0.192801	0.0737967	44	AAAS; AURKA; AURKB; BIRC5; CDCA8; INCENP; NDC1; NUP107; NUP133; NUP153; NUP155; NUP160; NUP188; NUP205; NUP210; NUP214; NUP35; NUP37; NUP43; NUP50; NUP54; NUP62; NUP85; NUP88; NUP93; NUP98; NUPL2; PCNA; PIAS3; PIAS4; POM121; POM121C; RAE1; RANBP2; RANGAP1; SEH1L; SUMO1; SUMO2; SUMO3; TOP1; TOP2A; TOP2B; TPR; UBE2I
R-HSA-6804114	TP53 Regulates Transcription of Genes Involved in G2 Cell Cycle Arrest	0.360732	0.20178	0.0738159	18	AURKA; BAX; CARM1; CCNB1; CDC25C; CDK1; E2F4; EP300; GADD45A; PCNA; PRMT1; RBL1; RBL2; SFN; TFDP1; TFDP2; TP53; ZNF385A
R-HSA-2465910	MASTL Facilitates Mitotic Progression	0.405392	0.229334	0.0771123	10	ARPP19; CCNB1; CDK1; ENSA; MASTL; PPP2CA; PPP2CB; PPP2R1A; PPP2R1B; PPP2R2D
R-HSA-157118	Signaling by NOTCH	0.25096	0.142156	0.0774998	63	ADAM10; ADAM17; AGO1; AGO2; AGO3; AGO4; APH1A; APH1B; ARRB1; ARRB2; ATP2A1; ATP2A2; ATP2A3; B4GALT1; CCNC; CCND1; CDK8; CNTN1; CUL1; DLK1; DLL1; DLL4; DNER; DTX1; DTX2; DTX4; E2F1; E2F3; EGF; EGFR; ELF3; EP300; FABP7; FBXW7; FCER2; FURIN; GZMB; HDAC1; HDAC10; HDAC11; HDAC2; HDAC3; HDAC4; HDAC5; HDAC7; HDAC9; HES1; HES5; HEY1; HEY2; HEYL; HIF1A; IKZF1; ITCH; JAG1; JAG2; JUN; KAT2A; KAT2B; LFNG; MA…
R-HSA-168898	Toll-Like Receptors Cascades	0.252316	0.142949	0.0775501	62	AGER; APOB; APP; ATF1; ATF2; BIRC2; BIRC3; BPI; BTRC; CASP8; CD14; CD180; CD36; CHUK; CNPY3; CTSB; CTSK; CTSL; CTSS; CTSV; CUL1; DHX36; DHX9; DNM1; DNM2; DNM3; DUSP3; DUSP4; DUSP6; DUSP7; ECSIT; EEA1; FADD; FBXW11; FGA; FGB; FGG; FOS; HSP90B1; IKBKB; IKBKE; IRAK2; IRAK3; IRAK4; IRF3; IRF7; ITGAM; ITGB2; JUN; LBP; LGMN; LY86; LY96; MAP2K1; MAP2K3; MAP2K4; MAP2K6; MAP2K7; MAP3K1; MAP3K7; MAP3K8; MA…
R-HSA-913531	Interferon Signaling	0.256557	0.145406	0.0776601	59	AAAS; ABCE1; ADAR; ARIH1; B2M; BST2; CAMK2A; CAMK2B; CAMK2D; CAMK2G; CD44; CIITA; DDX58; EGR1; EIF2AK2; EIF4A1; EIF4A2; EIF4A3; EIF4E; EIF4E2; EIF4E3; EIF4G1; EIF4G2; EIF4G3; FCGR1A; FCGR1B; FLNB; GBP1; GBP3; GBP4; GBP5; GBP6; GBP7; HLA-A; HLA-B; HLA-C; HLA-DPA1; HLA-DPB1; HLA-DQA1; HLA-DQA2; HLA-DQB1; HLA-DQB2; HLA-DRA; HLA-DRB1; HLA-DRB5; HLA-F; HLA-G; HLA-H; ICAM1; IFI27; IFI30; IFI35; IFIT1; …
R-HSA-3247509	Chromatin modifying enzymes	0.257395	0.146381	0.0786815	58	ACTL6A; ACTL6B; AEBP2; ARID1A; ARID1B; ARID2; ARID4A; ARID4B; ARID5B; ASH1L; ATF2; ATF7IP; ATXN7; ATXN7L3; BRD8; BRMS1; BRPF1; BRPF3; BRWD1; CARM1; CCND1; CDK4; CHD3; CHD4; CLOCK; COPRS; DMAP1; DNMT3A; DOT1L; DPY30; DR1; EED; EHMT1; EHMT2; ELP2; ELP3; ELP4; ELP5; ELP6; ENY2; EP300; EP400; EPC1; EZH2; GATAD2A; GATAD2B; GPS2; H2AFJ; H2AFV; H2AFX; H2AFZ; HAT1; HDAC1; HDAC10; HDAC2; HDAC3; HIST1H2AC;…
R-HSA-4839726	Chromatin organization	0.257395	0.146381	0.0786815	58	ACTL6A; ACTL6B; AEBP2; ARID1A; ARID1B; ARID2; ARID4A; ARID4B; ARID5B; ASH1L; ATF2; ATF7IP; ATXN7; ATXN7L3; BRD8; BRMS1; BRPF1; BRPF3; BRWD1; CARM1; CCND1; CDK4; CHD3; CHD4; CLOCK; COPRS; DMAP1; DNMT3A; DOT1L; DPY30; DR1; EED; EHMT1; EHMT2; ELP2; ELP3; ELP4; ELP5; ELP6; ENY2; EP300; EP400; EPC1; EZH2; GATAD2A; GATAD2B; GPS2; H2AFJ; H2AFV; H2AFX; H2AFZ; HAT1; HDAC1; HDAC10; HDAC2; HDAC3; HIST1H2AC;…
R-HSA-2024096	HS-GAG degradation	0.357191	0.203547	0.0792884	18	AGRN; GLB1; GLB1L; GPC1; GPC2; GPC5; GPC6; GUSB; HPSE; HPSE2; HSPG2; IDUA; NAGLU; SDC1; SDC2; SDC3; SDC4; SGSH
R-HSA-73777	RNA Polymerase I Chain Elongation	0.271576	0.154876	0.0795152	49	CBX3; CCNH; CD3EAP; CDK7; ERCC2; ERCC3; GTF2H1; GTF2H2; GTF2H3; GTF2H4; GTF2H5; H2AFJ; H2AFV; H2AFX; H2AFZ; H2BFS; H3F3A; HIST1H2AC; HIST1H2BA; HIST1H2BC; HIST1H2BD; HIST1H2BJ; HIST1H2BK; HIST1H2BN; HIST1H2BO; HIST1H3A; HIST1H4A; HIST2H2AA3; HIST2H2AC; HIST2H2BE; HIST3H2BB; MNAT1; POLR1A; POLR1B; POLR1C; POLR1D; POLR1E; POLR2E; POLR2F; POLR2H; POLR2K; POLR2L; TAF1A; TAF1B; TAF1C; TAF1D; TBP; TWIS…
R-HSA-159236	Transport of Mature mRNA derived from an Intron-Containing Transcript	-0.285586	0.163197	0.080128	64	AAAS; ALYREF; CASC3; CDC40; CHTOP; DDX39A; DDX39B; DHX38; EIF4A3; FYTTD1; GLE1; MAGOH; MAGOHB; NCBP1; NCBP2; NDC1; NUP107; NUP133; NUP153; NUP155; NUP160; NUP188; NUP205; NUP210; NUP214; NUP35; NUP37; NUP43; NUP50; NUP54; NUP62; NUP85; NUP88; NUP93; NUP98; NUPL2; NXF1; NXT1; POLDIP3; POM121; POM121C; RAE1; RANBP2; RBM8A; RNPS1; SARNP; SEH1L; SLU7; SRRM1; SRSF1; SRSF11; SRSF2; SRSF3; SRSF4; SRSF5;…
R-HSA-71406	Pyruvate metabolism and Citric Acid (TCA) cycle	0.276055	0.158284	0.0811508	46	ACO2; ADHFE1; BSG; CS; D2HGDH; DLAT; DLD; DLST; FH; GLO1; HAGH; IDH2; IDH3A; IDH3B; L2HGDH; LDHA; LDHAL6A; LDHAL6B; LDHB; LDHC; MDH2; MPC1; MPC2; NNT; OGDH; PDHA2; PDHB; PDHX; PDK1; PDK2; PDK4; PDP1; PDP2; PDPR; PPARD; RXRA; SDHA; SDHB; SDHC; SDHD; SLC16A1; SLC16A3; SLC16A8; SUCLA2; SUCLG1; SUCLG2
R-HSA-1500620	Meiosis	-0.301039	0.173561	0.0828316	56	ACD; ATM; ATR; BLM; BRCA1; BRCA2; CDK2; CDK4; DIDO1; DMC1; FKBP6; H2AFJ; H2AFV; H2AFX; H2AFZ; H2BFS; H3F3A; HIST1H2AC; HIST1H2BA; HIST1H2BC; HIST1H2BD; HIST1H2BJ; HIST1H2BK; HIST1H2BN; HIST1H2BO; HIST1H3A; HIST1H4A; HIST2H2AA3; HIST2H2AC; HIST2H2BE; HIST3H2BB; HIST3H3; HSPA2; LMNA; LMNB1; MLH1; MLH3; MND1; MSH4; MSH5; NBN; POT1; PSMC3IP; RAD21; RAD50; RAD51; RAD51C; RBBP8; REC8; RPA1; RPA2; RPA3;…
R-HSA-8851708	Signaling by FGFR2 IIIa TM	0.350484	0.202118	0.0829081	19	FGF1; FGF2; FGFR2; GTF2F1; GTF2F2; NCBP1; NCBP2; POLR2A; POLR2B; POLR2C; POLR2D; POLR2E; POLR2F; POLR2G; POLR2H; POLR2I; POLR2J; POLR2K; POLR2L
R-HSA-376176	Signaling by ROBO receptors	-0.291511	0.168197	0.0830687	60	ABL1; ABL2; AKAP5; ARHGAP39; CAP1; CAP2; CASC3; CDC42; CLASP1; CLASP2; CUL2; CXCL12; CXCR4; DAG1; DCC; EIF4A3; EIF4G1; ENAH; ETF1; EVL; FAU; FLRT3; GPC1; GSPT1; HOXA2; LDB1; LHX2; LHX4; LHX9; MAGOH; MAGOHB; MSI1; MYO9B; NCBP1; NCBP2; NCK1; NCK2; NELL2; NRP1; NTN1; PABPC1; PAK1; PAK2; PAK4; PAK6; PFN1; PFN2; PPP3CB; PRKACA; PRKACB; PRKACG; PRKAR2A; PRKCA; PSMA1; PSMA2; PSMA3; PSMA4; PSMA5; PSMA6; …
R-HSA-1538133	G0 and Early G1	0.320782	0.185221	0.0832927	27	CCNA1; CCNA2; CCNE1; CCNE2; CDC25A; CDC6; CDK1; CDK2; DYRK1A; E2F1; E2F4; E2F5; HDAC1; LIN37; LIN52; LIN54; LIN9; MAX; MYBL2; MYC; PCNA; RBBP4; RBL1; RBL2; TFDP1; TFDP2; TOP2A
R-HSA-375281	Hormone ligand-binding receptors	-0.563514	0.325664	0.0835665	12	CGA; FSHB; FSHR; GNRH1; GNRH2; GNRHR; GNRHR2; GPHA2; LHB; LHCGR; TSHB; TSHR
R-HSA-4641262	Disassembly of the destruction complex and recruitment of AXIN to the membrane	0.311441	0.180142	0.0838337	30	APC; AXIN1; CAV1; CSNK1A1; CSNK1G2; CTNNB1; DVL1; DVL2; DVL3; FRAT1; FRAT2; FZD1; FZD2; FZD5; GSK3B; LRP5; LRP6; PPP2CA; PPP2CB; PPP2R1A; PPP2R1B; PPP2R5A; PPP2R5B; PPP2R5C; PPP2R5D; PPP2R5E; WNT1; WNT3A; WNT8A; WNT8B
R-HSA-2644602	Signaling by NOTCH1 PEST Domain Mutants in Cancer	0.263137	0.152646	0.0847364	52	ADAM10; ADAM17; APH1A; APH1B; CCNC; CDK8; CUL1; DLL1; DLL4; EP300; FBXW7; HDAC1; HDAC10; HDAC11; HDAC2; HDAC3; HDAC4; HDAC5; HDAC7; HDAC9; HES1; HES5; HEY1; HEY2; HEYL; JAG1; JAG2; KAT2A; KAT2B; MAML1; MAML2; MAML3; MIB1; MIB2; MYC; NCOR1; NCOR2; NCSTN; NEURL1B; NOTCH1; PSEN1; PSEN2; PSENEN; RBPJ; RBX1; RPS27A; SKP1; SNW1; TBL1XR1; UBA52; UBB; UBC
R-HSA-2644603	Signaling by NOTCH1 in Cancer	0.263137	0.152646	0.0847364	52	ADAM10; ADAM17; APH1A; APH1B; CCNC; CDK8; CUL1; DLL1; DLL4; EP300; FBXW7; HDAC1; HDAC10; HDAC11; HDAC2; HDAC3; HDAC4; HDAC5; HDAC7; HDAC9; HES1; HES5; HEY1; HEY2; HEYL; JAG1; JAG2; KAT2A; KAT2B; MAML1; MAML2; MAML3; MIB1; MIB2; MYC; NCOR1; NCOR2; NCSTN; NEURL1B; NOTCH1; PSEN1; PSEN2; PSENEN; RBPJ; RBX1; RPS27A; SKP1; SNW1; TBL1XR1; UBA52; UBB; UBC
R-HSA-2644606	Constitutive Signaling by NOTCH1 PEST Domain Mutants	0.263137	0.152646	0.0847364	52	ADAM10; ADAM17; APH1A; APH1B; CCNC; CDK8; CUL1; DLL1; DLL4; EP300; FBXW7; HDAC1; HDAC10; HDAC11; HDAC2; HDAC3; HDAC4; HDAC5; HDAC7; HDAC9; HES1; HES5; HEY1; HEY2; HEYL; JAG1; JAG2; KAT2A; KAT2B; MAML1; MAML2; MAML3; MIB1; MIB2; MYC; NCOR1; NCOR2; NCSTN; NEURL1B; NOTCH1; PSEN1; PSEN2; PSENEN; RBPJ; RBX1; RPS27A; SKP1; SNW1; TBL1XR1; UBA52; UBB; UBC
R-HSA-2894858	Signaling by NOTCH1 HD+PEST Domain Mutants in Cancer	0.263137	0.152646	0.0847364	52	ADAM10; ADAM17; APH1A; APH1B; CCNC; CDK8; CUL1; DLL1; DLL4; EP300; FBXW7; HDAC1; HDAC10; HDAC11; HDAC2; HDAC3; HDAC4; HDAC5; HDAC7; HDAC9; HES1; HES5; HEY1; HEY2; HEYL; JAG1; JAG2; KAT2A; KAT2B; MAML1; MAML2; MAML3; MIB1; MIB2; MYC; NCOR1; NCOR2; NCSTN; NEURL1B; NOTCH1; PSEN1; PSEN2; PSENEN; RBPJ; RBX1; RPS27A; SKP1; SNW1; TBL1XR1; UBA52; UBB; UBC
R-HSA-2894862	Constitutive Signaling by NOTCH1 HD+PEST Domain Mutants	0.263137	0.152646	0.0847364	52	ADAM10; ADAM17; APH1A; APH1B; CCNC; CDK8; CUL1; DLL1; DLL4; EP300; FBXW7; HDAC1; HDAC10; HDAC11; HDAC2; HDAC3; HDAC4; HDAC5; HDAC7; HDAC9; HES1; HES5; HEY1; HEY2; HEYL; JAG1; JAG2; KAT2A; KAT2B; MAML1; MAML2; MAML3; MIB1; MIB2; MYC; NCOR1; NCOR2; NCSTN; NEURL1B; NOTCH1; PSEN1; PSEN2; PSENEN; RBPJ; RBX1; RPS27A; SKP1; SNW1; TBL1XR1; UBA52; UBB; UBC
R-HSA-211976	Endogenous sterols	0.326278	0.189414	0.0849664	25	AHR; ARNT; ARNT2; CYP11A1; CYP11B1; CYP17A1; CYP19A1; CYP1B1; CYP21A2; CYP27A1; CYP39A1; CYP46A1; CYP4V2; CYP51A1; CYP7A1; CYP7B1; CYP8B1; FDX1; FDXR; NCOA1; NCOA2; NR1H4; POMC; PTGIS; RXRA
R-HSA-418038	Nucleotide-like (purinergic) receptors	-0.545749	0.317118	0.0852575	13	ADORA1; ADORA2A; ADORA2B; ADORA3; GPR17; LPAR6; P2RY1; P2RY11; P2RY12; P2RY13; P2RY14; P2RY2; P2RY6
R-HSA-8951936	RUNX3 regulates p14-ARF	0.400405	0.232748	0.0853711	10	BRD2; CBFB; CCND1; CDKN2A; EP300; HDAC4; KRAS; RUNX1; RUNX3; TGFB1
R-HSA-170822	Regulation of Glucokinase by Glucokinase Regulatory Protein	-0.392846	0.228628	0.0857458	30	AAAS; GCK; GCKR; NDC1; NUP107; NUP133; NUP153; NUP155; NUP160; NUP188; NUP205; NUP210; NUP214; NUP35; NUP37; NUP43; NUP50; NUP54; NUP62; NUP85; NUP88; NUP93; NUP98; NUPL2; POM121; POM121C; RAE1; RANBP2; SEH1L; TPR
R-HSA-380972	Energy dependent regulation of mTOR by LKB1-AMPK	-0.410611	0.238968	0.0857481	27	CAB39; CAB39L; LAMTOR1; LAMTOR2; LAMTOR3; LAMTOR4; LAMTOR5; MLST8; MTOR; PPM1A; PRKAA1; PRKAA2; PRKAB1; PRKAB2; PRKAG1; PRKAG2; RHEB; RPTOR; RRAGA; RRAGC; RRAGD; SLC38A9; STK11; STRADA; STRADB; TSC1; TSC2
R-HSA-5654219	Phospholipase C-mediated cascade: FGFR1	0.367476	0.214521	0.0867115	15	FGF1; FGF10; FGF17; FGF2; FGF20; FGF22; FGF23; FGF3; FGF4; FGF5; FGF8; FGF9; FGFR1; KL; PLCG1
R-HSA-180910	Vpr-mediated nuclear import of PICs	-0.379171	0.222709	0.0886539	32	AAAS; BANF1; HMGA1; KPNA1; NDC1; NUP107; NUP133; NUP153; NUP155; NUP160; NUP188; NUP205; NUP210; NUP214; NUP35; NUP37; NUP43; NUP50; NUP54; NUP62; NUP85; NUP88; NUP93; NUP98; NUPL2; POM121; POM121C; PSIP1; RAE1; RANBP2; SEH1L; TPR
R-HSA-446353	Cell-extracellular matrix interactions	-0.525407	0.310018	0.0901204	14	ACTN1; FBLIM1; FERMT2; FLNC; ILK; ITGB1; LIMS1; LIMS2; PARVA; PARVB; PXN; RSU1; TESK1; VASP
R-HSA-450341	Activation of the AP-1 family of transcription factors	0.397238	0.234948	0.0908848	10	ATF2; FOS; JUN; MAPK1; MAPK10; MAPK11; MAPK14; MAPK3; MAPK8; MAPK9
R-HSA-3656237	Defective EXT2 causes exostoses 2	0.397177	0.234991	0.0909936	10	AGRN; GPC1; GPC2; GPC5; GPC6; HSPG2; SDC1; SDC2; SDC3; SDC4
R-HSA-3656253	Defective EXT1 causes exostoses 1, TRPS2 and CHDS	0.397177	0.234991	0.0909936	10	AGRN; GPC1; GPC2; GPC5; GPC6; HSPG2; SDC1; SDC2; SDC3; SDC4
R-HSA-6788656	Histidine, lysine, phenylalanine, tyrosine, proline and tryptophan catabolism	0.277742	0.164532	0.0913969	42	AADAT; AASS; ACMSD; AFMID; ALDH4A1; ALDH7A1; AMDHD1; ASRGL1; CARNS1; CRYM; DLD; DLST; FAH; FTCD; GCDH; GSTZ1; HAAO; HAL; HDC; HGD; HNMT; HPD; HYKK; IDO1; IDO2; IL4I1; KMO; KYNU; OGDH; PAH; PCBD1; PHYKPL; PIPOX; PRODH; PRODH2; QDPR; SLC25A21; SLC36A4; SLC7A5; TAT; TDO2; UROC1
R-HSA-5676590	NIK-->noncanonical NF-kB signaling	0.257384	0.152583	0.0916335	53	BTRC; CHUK; CUL1; FBXW11; NFKB2; PSMA1; PSMA2; PSMA3; PSMA4; PSMA5; PSMA6; PSMA7; PSMB1; PSMB10; PSMB11; PSMB2; PSMB3; PSMB4; PSMB5; PSMB7; PSMB8; PSMB9; PSMC1; PSMC2; PSMC3; PSMC4; PSMC5; PSMC6; PSMD1; PSMD11; PSMD12; PSMD13; PSMD14; PSMD2; PSMD3; PSMD4; PSMD5; PSMD6; PSMD7; PSMD8; PSMD9; PSME2; PSME3; PSME4; PSMF1; RELB; RPS27A; SKP1; UBA3; UBA52; UBB; UBC; UBE2M
R-HSA-72613	Eukaryotic Translation Initiation	-0.283059	0.168576	0.0931297	60	EIF2B1; EIF2B2; EIF2B3; EIF2B5; EIF2S1; EIF2S2; EIF3A; EIF3B; EIF3C; EIF3D; EIF3E; EIF3F; EIF3G; EIF3H; EIF3I; EIF3J; EIF3K; EIF3L; EIF3M; EIF4A1; EIF4A2; EIF4B; EIF4E; EIF4EBP1; EIF4G1; EIF4H; EIF5; EIF5B; FAU; PABPC1; RPL10A; RPL12; RPL13; RPL13A; RPL14; RPL15; RPL17; RPL18; RPL18A; RPL19; RPL21; RPL22; RPL22L1; RPL23; RPL23A; RPL24; RPL26; RPL26L1; RPL27A; RPL28; RPL29; RPL3; RPL30; RPL31; RPL…
R-HSA-72737	Cap-dependent Translation Initiation	-0.283059	0.168576	0.0931297	60	EIF2B1; EIF2B2; EIF2B3; EIF2B5; EIF2S1; EIF2S2; EIF3A; EIF3B; EIF3C; EIF3D; EIF3E; EIF3F; EIF3G; EIF3H; EIF3I; EIF3J; EIF3K; EIF3L; EIF3M; EIF4A1; EIF4A2; EIF4B; EIF4E; EIF4EBP1; EIF4G1; EIF4H; EIF5; EIF5B; FAU; PABPC1; RPL10A; RPL12; RPL13; RPL13A; RPL14; RPL15; RPL17; RPL18; RPL18A; RPL19; RPL21; RPL22; RPL22L1; RPL23; RPL23A; RPL24; RPL26; RPL26L1; RPL27A; RPL28; RPL29; RPL3; RPL30; RPL31; RPL…
R-HSA-912631	Regulation of signaling by CBL	0.348797	0.207797	0.0932413	18	BLNK; CBL; CRK; CRKL; FYN; GRB2; HCK; LYN; PIK3CA; PIK3CB; PIK3CD; PIK3R1; PIK3R2; PIK3R3; RAPGEF1; SYK; VAV1; YES1
R-HSA-197264	Nicotinamide salvaging	-0.508217	0.302997	0.0934837	15	CYP8B1; NAMPT; NNMT; NUDT12; PARP10; PARP14; PARP16; PARP4; PARP6; PARP8; PARP9; PTGIS; PTGS2; RNLS; SLC5A8
R-HSA-375170	CDO in myogenesis	0.310847	0.186006	0.0946879	28	ABL1; BNIP2; BOC; CDC42; CDH15; CDH2; CDH4; CDON; CTNNA1; CTNNA2; CTNNB1; MAP2K6; MAPK11; MAPK12; MAPK14; MEF2A; MEF2B; MEF2C; MEF2D; MYF6; MYOD1; MYOG; NEO1; NTN3; SPAG9; TCF12; TCF3; TCF4
R-HSA-525793	Myogenesis	0.310847	0.186006	0.0946879	28	ABL1; BNIP2; BOC; CDC42; CDH15; CDH2; CDH4; CDON; CTNNA1; CTNNA2; CTNNB1; MAP2K6; MAPK11; MAPK12; MAPK14; MEF2A; MEF2B; MEF2C; MEF2D; MYF6; MYOD1; MYOG; NEO1; NTN3; SPAG9; TCF12; TCF3; TCF4
R-HSA-5627117	RHO GTPases Activate ROCKs	0.343284	0.205656	0.0950741	19	CFL1; LIMK1; LIMK2; MYH10; MYH11; MYH14; MYH9; MYL12B; MYL6; MYL9; PAK1; PPP1CB; PPP1R12A; PPP1R12B; RHOA; RHOB; RHOC; ROCK1; ROCK2
R-HSA-168274	Export of Viral Ribonucleoproteins from Nucleus	-0.383146	0.229546	0.0950887	30	AAAS; NDC1; NUP107; NUP133; NUP153; NUP155; NUP160; NUP188; NUP205; NUP210; NUP214; NUP35; NUP37; NUP43; NUP50; NUP54; NUP62; NUP85; NUP88; NUP93; NUP98; NUPL2; POM121; POM121C; RAE1; RAN; RANBP2; SEH1L; TPR; XPO1
R-HSA-168333	NEP/NS2 Interacts with the Cellular Export Machinery	-0.383146	0.229546	0.0950887	30	AAAS; NDC1; NUP107; NUP133; NUP153; NUP155; NUP160; NUP188; NUP205; NUP210; NUP214; NUP35; NUP37; NUP43; NUP50; NUP54; NUP62; NUP85; NUP88; NUP93; NUP98; NUPL2; POM121; POM121C; RAE1; RAN; RANBP2; SEH1L; TPR; XPO1
R-HSA-5357905	Regulation of TNFR1 signaling	-0.400424	0.240045	0.0952908	27	BIRC2; BIRC3; CASP8; CHUK; CLIP3; CYLD; IKBKB; MADD; OTUD7B; RBCK1; RIPK1; RNF31; RPS27A; SHARPIN; SPPL2A; TAX1BP1; TNF; TNFAIP3; TNFRSF1A; TRADD; TRAF1; TRAF2; UBA52; UBB; UBC; USP2; USP4
R-HSA-168271	Transport of Ribonucleoproteins into the Host Nucleus	-0.381688	0.229682	0.0965505	30	AAAS; KPNA1; KPNB1; NDC1; NUP107; NUP133; NUP153; NUP155; NUP160; NUP188; NUP205; NUP210; NUP214; NUP35; NUP37; NUP43; NUP50; NUP54; NUP62; NUP85; NUP88; NUP93; NUP98; NUPL2; POM121; POM121C; RAE1; RANBP2; SEH1L; TPR
R-HSA-877300	Interferon gamma signaling	0.24106	0.145075	0.0965893	62	B2M; CAMK2A; CAMK2B; CAMK2D; CAMK2G; CD44; CIITA; FCGR1A; FCGR1B; GBP1; GBP3; GBP4; GBP5; GBP6; GBP7; HLA-A; HLA-B; HLA-C; HLA-DPA1; HLA-DPB1; HLA-DQA1; HLA-DQA2; HLA-DQB1; HLA-DQB2; HLA-DRA; HLA-DRB1; HLA-DRB5; HLA-F; HLA-G; HLA-H; ICAM1; IFI30; IFNGR1; IFNGR2; IRF1; IRF2; IRF3; IRF4; IRF5; IRF6; IRF7; IRF8; IRF9; JAK1; JAK2; MT2A; NCAM1; OAS1; OAS2; OAS3; OASL; PIAS1; PML; PRKCD; PTAFR; PTPN1; …
R-HSA-1266738	Developmental Biology	0.235526	0.141898	0.0969485	66	ABL1; ABL2; ABLIM1; ABLIM2; ABLIM3; ACTG1; ACTR2; ACTR3; ACVR1B; ACVR1C; ACVR2A; ACVR2B; ADAM10; ADAM11; ADAM22; ADAM23; ADIPOQ; ADIRF; AGAP2; AGRN; AJUBA; AKAP5; AKT1; AKT2; AKT3; ALCAM; ANGPTL4; ANK1; ANK2; ANK3; AP2A1; AP2A2; AP2B1; AP2M1; AP2S1; APH1A; APH1B; ARHGAP35; ARHGAP39; ARHGEF11; ARHGEF12; ARHGEF28; ARHGEF7; ARPC1A; ARPC1B; ARPC2; ARPC3; ARPC4; ARPC5; ARTN; BNIP2; BOC; CACNA1C; CACNA…
R-HSA-5673001	RAF/MAP kinase cascade	0.241929	0.146013	0.0975397	61	ACTN2; AKAP9; ANGPT1; APBB1IP; ARRB1; ARRB2; ARTN; BRAF; BRAP; BTC; CALM1; CAMK2A; CAMK2B; CAMK2D; CAMK2G; CNKSR1; CSF2; CSF2RB; CSK; CUL3; DAB2IP; DLG4; DUSP1; DUSP10; DUSP16; DUSP2; DUSP4; DUSP5; DUSP6; DUSP7; DUSP8; EGF; EGFR; ERBB2; ERBB3; ERBB4; EREG; FGA; FGB; FGF1; FGF10; FGF17; FGF18; FGF2; FGF20; FGF22; FGF23; FGF3; FGF4; FGF5; FGF7; FGF8; FGF9; FGFR1; FGFR2; FGFR3; FGFR4; FGG; FN1; FRS2…
R-HSA-391251	Protein folding	0.236764	0.143728	0.0994969	64	AP3M1; ARFGEF2; ARL2; CCNE1; CCNE2; CCT2; CCT3; CCT4; CCT5; CCT6A; CCT6B; CCT7; CCT8; CSNK2A1; CSNK2A2; CSNK2B; DCAF7; FBXL3; FBXL5; FBXO4; FBXO6; FBXW10; FBXW2; FBXW4; FBXW5; FBXW7; FBXW9; FKBP9; GAPDHS; GBA; GNAI1; GNAI2; GNAI3; GNAO1; GNAT1; GNAT2; GNAT3; GNAZ; GNB1; GNB2; GNB3; GNB4; GNB5; GNG10; GNG11; GNG12; GNG2; GNG3; GNG4; GNG5; GNG7; GNGT1; GNGT2; HDAC3; KIF13A; KIFC3; LONP2; NOP56; PDC…
R-HSA-69242	S Phase	0.233489	0.142255	0.100728	66	CCNA1; CCNA2; CCND1; CCNE1; CCNE2; CCNH; CDC25A; CDC25B; CDC45; CDC6; CDCA5; CDK2; CDK4; CDK7; CDKN1A; CDKN1B; CDT1; CKS1B; CUL1; DNA2; E2F1; E2F4; E2F5; ESCO1; ESCO2; FZR1; GINS1; GINS2; GINS3; GINS4; LIG1; LIN37; LIN52; LIN54; LIN9; MAX; MCM2; MCM3; MCM4; MCM5; MCM6; MCM7; MCM8; MNAT1; MYC; ORC1; ORC2; ORC3; ORC4; ORC5; ORC6; PCNA; PDS5A; PDS5B; POLA2; POLD1; POLD2; POLD3; POLD4; POLE; POLE2; P…
R-HSA-937041	IKK complex recruitment mediated by RIP1	0.331593	0.202227	0.101067	21	BIRC2; BIRC3; CD14; CHUK; IKBKB; LY96; RIPK1; RIPK3; RPS27A; SARM1; TICAM1; TICAM2; TLR4; TRAF6; UBA52; UBB; UBC; UBE2D1; UBE2D3; UBE2N; UBE2V1
R-HSA-76009	Platelet Aggregation (Plug Formation)	0.285205	0.174293	0.101765	36	ADRA2A; ADRA2B; ADRA2C; AKT1; APBB1IP; BCAR1; CRK; CSK; F2; FGA; FGB; FGG; FN1; GP1BA; GP5; GP9; GRB2; ITGA2B; ITGB3; MPL; PDPK1; PTK2; PTPN1; RAP1A; RAP1B; RAPGEF3; RAPGEF4; RASGRP1; RASGRP2; SHC1; SOS1; SRC; SYK; THPO; TLN1; VWF
R-HSA-162909	Host Interactions of HIV factors	-0.269971	0.165121	0.102052	63	AAAS; AP1B1; AP1G1; AP1M1; AP1M2; AP1S1; AP1S3; AP2A1; AP2A2; AP2B1; AP2M1; AP2S1; APOBEC3G; ARF1; ATP6V1H; B2M; BANF1; BTRC; CCNT1; CD247; CD28; CD4; CD8B; CDK9; CUL5; DOCK2; ELMO1; FYN; HCK; HLA-A; HMGA1; KPNA1; KPNB1; NDC1; NPM1; NUP107; NUP133; NUP153; NUP155; NUP160; NUP188; NUP205; NUP210; NUP214; NUP35; NUP37; NUP43; NUP50; NUP54; NUP62; NUP85; NUP88; NUP93; NUP98; NUPL2; PACS1; PAK2; POM1…
R-HSA-159227	Transport of the SLBP independent Mature mRNA	-0.360216	0.220963	0.103058	33	AAAS; ALYREF; EIF4E; NCBP1; NCBP2; NDC1; NUP107; NUP133; NUP153; NUP155; NUP160; NUP188; NUP205; NUP210; NUP214; NUP35; NUP37; NUP43; NUP50; NUP54; NUP62; NUP85; NUP88; NUP93; NUP98; NUPL2; NXF1; POM121; POM121C; RAE1; RANBP2; SEH1L; TPR
R-HSA-159854	Gamma-carboxylation, transport, and amino-terminal cleavage of proteins	0.390304	0.239848	0.103674	10	BGLAP; F10; F2; F7; FURIN; GAS6; GGCX; PROC; PROS1; PROZ
R-HSA-937072	TRAF6-mediated induction of TAK1 complex within TLR4 complex	0.352643	0.216746	0.10374	16	CD14; IRAK2; LY96; MAP3K7; RPS27A; SARM1; TAB1; TAB2; TICAM1; TICAM2; TLR3; TLR4; TRAF6; UBA52; UBB; UBC
R-HSA-159231	Transport of Mature mRNA Derived from an Intronless Transcript	-0.329814	0.203095	0.104388	40	AAAS; ALYREF; CPSF1; CPSF2; CPSF3; CPSF4; EIF4E; FIP1L1; NCBP1; NCBP2; NDC1; NUP107; NUP133; NUP153; NUP155; NUP160; NUP188; NUP205; NUP210; NUP214; NUP35; NUP37; NUP43; NUP50; NUP54; NUP62; NUP85; NUP88; NUP93; NUP98; NUPL2; NXF1; POM121; POM121C; RAE1; RANBP2; SEH1L; SYMPK; TPR; WDR33
R-HSA-177243	Interactions of Rev with host cellular proteins	-0.349441	0.215482	0.104874	35	AAAS; KPNB1; NDC1; NPM1; NUP107; NUP133; NUP153; NUP155; NUP160; NUP188; NUP205; NUP210; NUP214; NUP35; NUP37; NUP43; NUP50; NUP54; NUP62; NUP85; NUP88; NUP93; NUP98; NUPL2; POM121; POM121C; RAE1; RAN; RANBP1; RANBP2; RANGAP1; RCC1; SEH1L; TPR; XPO1
R-HSA-159230	Transport of the SLBP Dependant Mature mRNA	-0.353011	0.218308	0.105872	34	AAAS; ALYREF; EIF4E; NCBP1; NCBP2; NDC1; NUP107; NUP133; NUP153; NUP155; NUP160; NUP188; NUP205; NUP210; NUP214; NUP35; NUP37; NUP43; NUP50; NUP54; NUP62; NUP85; NUP88; NUP93; NUP98; NUPL2; NXF1; POM121; POM121C; RAE1; RANBP2; SEH1L; SLBP; TPR
R-HSA-392451	G beta:gamma signalling through PI3Kgamma	0.271558	0.168061	0.10613	41	AKT1; AKT2; AKT3; CSF2; CSF2RB; GAB2; GNB1; GNB2; GNB3; GNB4; GNB5; GNG10; GNG11; GNG12; GNG2; GNG3; GNG4; GNG5; GNG7; GNGT1; GNGT2; GRB2; IL2RA; IL2RB; IL5; IL5RA; JAK1; JAK2; JAK3; PDPK1; PIK3CA; PIK3CB; PIK3CD; PIK3CG; PIK3R1; PIK3R2; PIK3R3; PIK3R5; PIK3R6; RHOA; SHC1
R-HSA-159234	Transport of Mature mRNAs Derived from Intronless Transcripts	-0.324464	0.200983	0.106443	41	AAAS; ALYREF; CPSF1; CPSF2; CPSF3; CPSF4; EIF4E; FIP1L1; NCBP1; NCBP2; NDC1; NUP107; NUP133; NUP153; NUP155; NUP160; NUP188; NUP205; NUP210; NUP214; NUP35; NUP37; NUP43; NUP50; NUP54; NUP62; NUP85; NUP88; NUP93; NUP98; NUPL2; NXF1; POM121; POM121C; RAE1; RANBP2; SEH1L; SLBP; SYMPK; TPR; WDR33
R-HSA-5688426	Deubiquitination	0.252396	0.156445	0.106676	51	ACTL6A; ACTR5; ACTR8; ADRB2; ADRM1; APC; ARRB1; ARRB2; ASXL2; ATXN3; ATXN7; AXIN1; AXIN2; BABAM1; BAP1; BARD1; BECN1; BIRC2; BIRC3; BRCA1; BRE; CCNA1; CCNA2; CCP110; CDC20; CDC25A; CDK1; CFTR; CLSPN; CYLD; DDB2; DDX58; EP300; ESR1; FAM175A; FKBP8; FOXK1; FOXK2; GATA3; HGS; HIF1A; HIST1H2AC; HIST1H2AG; HIST1H2BA; HIST1H2BC; HIST1H2BD; HIST1H2BJ; HIST1H2BK; HIST1H2BN; HIST1H2BO; HIST2H2AA3
R-HSA-422085	Synthesis, secretion, and deacylation of Ghrelin	-0.470078	0.291374	0.106676	17	ACHE; BCHE; CRHR2; GCG; GHRL; IGF1; INS; LEP; MBOAT4; PCSK1; PLA2G7; SEC11A; SEC11C; SPCS1; SPCS2; SPCS3; UCN
R-HSA-8849932	Synaptic adhesion-like molecules	-0.448835	0.278991	0.107665	19	DLG1; DLG4; FLOT1; FLOT2; GRIA1; GRIA4; GRIN1; GRIN2A; GRIN2B; GRIN2C; GRIN2D; LRFN1; LRFN2; LRFN3; LRFN4; PTPRD; PTPRF; PTPRS; RTN3
R-HSA-2142845	Hyaluronan metabolism	0.350402	0.217992	0.107964	16	ABCC5; CD44; CHP1; GUSB; HAS1; HAS2; HAS3; HEXA; HEXB; HMMR; HYAL1; HYAL2; HYAL3; LYVE1; SLC9A1; STAB2
R-HSA-74160	Gene expression (Transcription)	-0.273328	0.170403	0.108712	59	AAAS; ABL1; ACTL6A; ACTL6B; AEBP2; AFF4; AGO1; AGO2; AGO3; AGO4; AIFM2; AKT1; AKT2; AKT3; ALYREF; APAF1; APOE; ARID1A; ARID1B; ARID2; ARID3A; ARID4B; ASUN; ATAD2; ATF2; ATM; ATR; ATRIP; AURKA; AURKB; AUTS2; AXIN1; BANP; BARD1; BAX; BAZ1B; BAZ2A; BBC3; BCDIN3D; BCL2L11; BCL2L14; BDP1; BGLAP; BID; BIRC5; BLK; BLM; BMI1; BMP2; BNIP3L; BRCA1; BRD2; BRD7; BRF1; BRF2; BRIP1; BRPF1; BRPF3; BTG2
R-HSA-5683826	Surfactant metabolism	0.312172	0.19521	0.109784	25	ABCA3; ADORA2A; ADORA2B; ADRA2A; ADRA2C; CECR1; CKAP4; CSF2RB; CTSH; DMBT1; LMCD1; NAPSA; P2RY2; PGA3; PGA5; SFTA3; SFTPA1; SFTPA2; SFTPB; SFTPC; SFTPD; SLC34A1; SLC34A2; TTF1; ZDHHC2
R-HSA-381340	Transcriptional regulation of white adipocyte differentiation	-0.271876	0.170465	0.110733	59	ADIPOQ; ADIRF; ANGPTL4; CARM1; CCNC; CCND3; CD36; CDK19; CDK4; CDK8; CEBPB; CEBPD; CHD9; EBF1; EP300; FABP4; FAM120B; HDAC3; KLF5; LEP; LPL; MED1; MED10; MED11; MED13; MED13L; MED15; MED16; MED17; MED19; MED20; MED21; MED22; MED23; MED24; MED25; MED26; MED27; MED28; MED29; MED30; MED31; MED4; MED6; MED7; MED8; MED9; NCOA1; NCOA2; NCOA3; NCOA6; NCOR1; NCOR2; NFKB1; PCK1; PLIN1; PPARA; PPARG; PPARG…
R-HSA-1980145	Signaling by NOTCH2	0.295839	0.185731	0.111196	30	ADAM10; APH1A; APH1B; CNTN1; DLL1; DLL4; EP300; FCER2; GZMB; HES1; HES5; JAG1; JAG2; MAML1; MAML2; MAML3; MDK; MIB1; MIB2; NCSTN; NEURL1B; NOTCH2; PSEN1; PSEN2; PSENEN; RBPJ; RPS27A; UBA52; UBB; UBC
R-HSA-1660517	Synthesis of PIPs at the late endosome membrane	0.386363	0.242679	0.111368	10	FIG4; MTMR2; MTMR4; MTMR7; MTMR9; PIK3C2A; PIK3C3; PIK3R4; PIKFYVE; VAC14
R-HSA-176033	Interactions of Vpr with host cellular proteins	-0.350993	0.221714	0.113401	33	AAAS; BANF1; HMGA1; KPNA1; NDC1; NUP107; NUP133; NUP153; NUP155; NUP160; NUP188; NUP205; NUP210; NUP214; NUP35; NUP37; NUP43; NUP50; NUP54; NUP62; NUP85; NUP88; NUP93; NUP98; NUPL2; POM121; POM121C; PSIP1; RAE1; RANBP2; SEH1L; SLC25A4; TPR
R-HSA-72086	mRNA Capping	0.297503	0.188017	0.113577	29	CCNH; CDK7; ERCC2; ERCC3; GTF2F1; GTF2F2; GTF2H1; GTF2H2; GTF2H3; GTF2H4; GTF2H5; MNAT1; NCBP1; NCBP2; POLR2A; POLR2B; POLR2C; POLR2D; POLR2E; POLR2F; POLR2G; POLR2H; POLR2I; POLR2J; POLR2K; POLR2L; RNGTT; RNMT; SUPT5H
R-HSA-3560783	Defective B4GALT7 causes EDS, progeroid type	0.347286	0.219733	0.113994	16	AGRN; BCAN; CSPG4; CSPG5; DCN; GPC1; GPC2; GPC5; GPC6; HSPG2; NCAN; SDC1; SDC2; SDC3; SDC4; VCAN
R-HSA-3560801	Defective B3GAT3 causes JDSSDHD	0.347286	0.219733	0.113994	16	AGRN; BCAN; CSPG4; CSPG5; DCN; GPC1; GPC2; GPC5; GPC6; HSPG2; NCAN; SDC1; SDC2; SDC3; SDC4; VCAN
R-HSA-4420332	Defective B3GALT6 causes EDSP2 and SEMDJL1	0.347286	0.219733	0.113994	16	AGRN; BCAN; CSPG4; CSPG5; DCN; GPC1; GPC2; GPC5; GPC6; HSPG2; NCAN; SDC1; SDC2; SDC3; SDC4; VCAN
R-HSA-70895	Branched-chain amino acid catabolism	0.324041	0.205757	0.115286	21	ACAD8; ACADSB; ACAT1; ALDH6A1; ALDH9A1; AUH; BBOX1; BCAT1; BCAT2; BCKDHA; BCKDHB; BCKDK; DBT; DLD; HIBADH; HIBCH; IVD; MCCC1; MCCC2; PPM1K; SHMT1
R-HSA-5654733	Negative regulation of FGFR4 signaling	0.302208	0.192435	0.116312	27	BRAF; CBL; FGF1; FGF17; FGF18; FGF2; FGF20; FGF23; FGF4; FGF8; FGF9; FGFR4; FRS2; GRB2; KLB; MAPK1; MAPK3; MKNK1; PPP2CA; PPP2CB; PPP2R1A; PTPN11; RPS27A; SRC; UBA52; UBB; UBC
R-HSA-176412	Phosphorylation of the APC/C	-0.449102	0.286496	0.116982	18	ANAPC1; ANAPC10; ANAPC11; ANAPC15; ANAPC16; ANAPC2; ANAPC4; ANAPC5; ANAPC7; CCNB1; CDC16; CDC23; CDC26; CDC27; CDK1; PLK1; UBE2D1; UBE2E1
R-HSA-5654743	Signaling by FGFR4	0.274697	0.175293	0.117098	37	BRAF; CBL; FGF1; FGF17; FGF18; FGF2; FGF20; FGF23; FGF4; FGF8; FGF9; FGFR4; FRS2; FRS3; GAB1; GRB2; HRAS; KLB; KRAS; MAPK1; MAPK3; MKNK1; NRAS; PIK3CA; PIK3R1; PLCG1; PPP2CA; PPP2CB; PPP2R1A; PTPN11; RPS27A; SHC1; SOS1; SRC; UBA52; UBB; UBC
R-HSA-975956	Nonsense Mediated Decay (NMD) independent of the Exon Junction Complex (EJC)	0.231447	0.147988	0.117827	61	EIF4G1; ETF1; FAU; GSPT1; NCBP1; NCBP2; PABPC1; RPL10A; RPL12; RPL13; RPL13A; RPL14; RPL15; RPL17; RPL18; RPL18A; RPL19; RPL21; RPL22; RPL22L1; RPL23; RPL23A; RPL24; RPL26; RPL26L1; RPL27A; RPL28; RPL29; RPL3; RPL30; RPL31; RPL32; RPL34; RPL35; RPL35A; RPL36; RPL36AL; RPL37; RPL37A; RPL38; RPL39L; RPL3L; RPL4; RPL41; RPL5; RPL6; RPL7; RPL7A; RPL8; RPL9; RPLP0; RPLP1; RPLP2; RPS10; RPS11; RPS12; R…
R-HSA-5696400	Dual Incision in GG-NER	0.267556	0.171109	0.117898	40	CHD1L; CUL4A; DDB1; DDB2; ERCC1; ERCC2; ERCC3; ERCC4; ERCC5; GTF2H1; GTF2H2; GTF2H3; GTF2H4; GTF2H5; PARP1; PARP2; PCNA; POLD1; POLD2; POLD3; POLD4; POLE; POLE2; POLE3; POLE4; POLK; RBX1; RFC1; RFC2; RFC3; RFC4; RFC5; RPA1; RPA2; RPA3; RPS27A; UBA52; UBB; UBC; XPA
R-HSA-5654720	PI-3K cascade:FGFR4	0.339094	0.218308	0.120356	17	FGF1; FGF17; FGF18; FGF2; FGF20; FGF23; FGF4; FGF8; FGF9; FGFR4; FRS2; GAB1; GRB2; KLB; PIK3CA; PIK3R1; PTPN11
R-HSA-877312	Regulation of IFNG signaling	0.360873	0.232499	0.120627	13	IFNGR1; IFNGR2; JAK1; JAK2; PIAS1; PTPN1; PTPN11; PTPN2; PTPN6; SOCS1; SOCS3; STAT1; SUMO1
R-HSA-3108214	SUMOylation of DNA damage response and repair proteins	-0.256722	0.165645	0.121182	63	AAAS; BLM; BMI1; BRCA1; CBX2; CBX4; CBX8; CDKN2A; EID3; HDAC7; HERC2; MDC1; NDC1; NSMCE1; NSMCE2; NSMCE4A; NUP107; NUP133; NUP153; NUP155; NUP160; NUP188; NUP205; NUP210; NUP214; NUP35; NUP37; NUP43; NUP50; NUP54; NUP62; NUP85; NUP88; NUP93; NUP98; NUPL2; PARP1; PCGF2; PHC1; PHC2; PHC3; PIAS1; PIAS2; PIAS4; PML; POM121; POM121C; RAD21; RAD52; RAE1; RANBP2; RING1; RNF168; RNF2; RPA1; SCMH1; SEH1L;…
R-HSA-193639	p75NTR signals via NF-kB	0.348893	0.225219	0.121351	15	IKBKB; MYD88; NFKB1; NFKBIA; NGF; NGFR; PRKCI; RELA; RIPK2; RPS27A; SQSTM1; TRAF6; UBA52; UBB; UBC
R-HSA-2892247	POU5F1 (OCT4), SOX2, NANOG activate genes related to proliferation	0.366862	0.236946	0.121553	12	DPPA4; EPHA1; FGF2; FOXD3; NANOG; NR6A1; POU5F1; SALL1; SALL4; SOX2; STAT3; TDGF1
R-HSA-190242	FGFR1 ligand binding and activation	0.354244	0.229016	0.12191	14	FGF1; FGF10; FGF17; FGF2; FGF20; FGF22; FGF23; FGF3; FGF4; FGF5; FGF8; FGF9; FGFR1; KL
R-HSA-1482925	Acyl chain remodelling of PG	0.338079	0.218859	0.122411	17	CRLS1; LPCAT1; LPCAT4; LPGAT1; PLA2G10; PLA2G12A; PLA2G1B; PLA2G2A; PLA2G2D; PLA2G2F; PLA2G3; PLA2G4A; PLA2G4B; PLA2G4D; PLA2G4F; PLA2G5; PLA2R1
R-HSA-167160	RNA Pol II CTD phosphorylation and interaction with CE during HIV infection	0.298863	0.193739	0.122926	27	CCNH; CDK7; ERCC2; ERCC3; GTF2F1; GTF2F2; GTF2H1; GTF2H2; GTF2H3; GTF2H4; GTF2H5; MNAT1; POLR2A; POLR2B; POLR2C; POLR2D; POLR2E; POLR2F; POLR2G; POLR2H; POLR2I; POLR2J; POLR2K; POLR2L; RNGTT; RNMT; SUPT5H
R-HSA-77075	RNA Pol II CTD phosphorylation and interaction with CE	0.298863	0.193739	0.122926	27	CCNH; CDK7; ERCC2; ERCC3; GTF2F1; GTF2F2; GTF2H1; GTF2H2; GTF2H3; GTF2H4; GTF2H5; MNAT1; POLR2A; POLR2B; POLR2C; POLR2D; POLR2E; POLR2F; POLR2G; POLR2H; POLR2I; POLR2J; POLR2K; POLR2L; RNGTT; RNMT; SUPT5H
R-HSA-449836	Other interleukin signaling	-0.393613	0.25517	0.122939	24	CASP3; CD4; CSF1; CSF1R; CSF3; CSF3R; FLT3; IFNLR1; IL10RB; IL16; IL32; IL34; JAK1; PRTN3; PTPRZ1; SDC1; SNAP25; STX1A; STX3; STX4; STXBP2; TXLNA; TYK2; VAMP2
R-HSA-9014325	TICAM1,TRAF6-dependent induction of TAK1 complex	0.347825	0.225844	0.123533	15	CD14; IRAK2; LY96; MAP3K7; RPS27A; TAB1; TAB2; TICAM1; TICAM2; TLR3; TLR4; TRAF6; UBA52; UBB; UBC
R-HSA-975163	IRAK2 mediated activation of TAK1 complex upon TLR7/8 or 9 stimulation	0.347825	0.225844	0.123533	15	CD14; IRAK2; LY96; MAP3K7; RPS27A; TAB1; TAB2; TICAM1; TICAM2; TLR3; TLR4; TRAF6; UBA52; UBB; UBC
R-HSA-2559585	Oncogene Induced Senescence	0.281009	0.182773	0.124176	33	AGO1; AGO3; AGO4; CDK4; CDK6; CDKN2A; CDKN2B; CDKN2C; CDKN2D; E2F1; E2F2; E2F3; ETS1; ETS2; ID1; MAPK1; MAPK3; MDM2; MDM4; MIR24-2; MOV10; RB1; RPS27A; SP1; TFDP1; TFDP2; TNRC6A; TNRC6B; TNRC6C; TP53; UBA52; UBB; UBC
R-HSA-1839126	FGFR2 mutant receptor activation	0.286294	0.186307	0.124371	31	FGF1; FGF10; FGF17; FGF18; FGF2; FGF20; FGF22; FGF23; FGF3; FGF4; FGF5; FGF7; FGF8; FGF9; FGFR2; GTF2F1; GTF2F2; NCBP1; NCBP2; POLR2A; POLR2B; POLR2C; POLR2D; POLR2E; POLR2F; POLR2G; POLR2H; POLR2I; POLR2J; POLR2K; POLR2L
R-HSA-3769402	Deactivation of the beta-catenin transactivating complex	0.269981	0.176705	0.126545	37	AKT1; AKT2; APC; BCL9; BCL9L; BTRC; CBY1; CHD8; CTBP1; CTNNB1; CTNNBIP1; HDAC1; LEF1; MEN1; PYGO1; PYGO2; RBBP5; RPS27A; SOX13; SOX17; SOX2; SOX4; SOX6; SOX7; SOX9; TCF7; TCF7L1; TCF7L2; TLE1; TLE2; TLE3; TLE4; UBA52; UBB; UBC; XPO1; YWHAZ
R-HSA-2559584	Formation of Senescence-Associated Heterochromatin Foci (SAHF)	-0.471047	0.309767	0.128348	15	ASF1A; CABIN1; CDKN1A; EP400; H1F0; HIST1H1B; HIST1H1C; HIST1H1D; HIST1H1E; HMGA1; HMGA2; LMNB1; RB1; TP53; UBN1
R-HSA-9006936	Signaling by TGF-beta family members	0.222394	0.146289	0.128451	64	ACVR1B; ACVR1C; ACVR2A; ACVR2B; ACVRL1; AMH; AMHR2; ARHGEF18; BAMBI; BMP2; BMPR1A; BMPR1B; BMPR2; CBL; CCNC; CCNK; CCNT1; CCNT2; CDK8; CDK9; CDKN2B; CER1; CGN; DRAP1; E2F4; E2F5; F11R; FKBP1A; FOXH1; FST; FSTL1; FSTL3; FURIN; GREM2; HDAC1; INHBA; INHBB; JUNB; MEN1; MTMR4; MYC; NCOR1; NCOR2; NEDD4L; NEDD8; NOG; PARD3; PARD6A; PARP1; PMEPA1; PPM1A; PPP1CA; PPP1CB; PPP1CC; PPP1R15A; PRKCZ; RBL1; RHO…
R-HSA-169893	Prolonged ERK activation events	0.370205	0.243961	0.129147	11	BRAF; CRK; CRKL; FRS2; KIDINS220; NGF; NTRK1; PLCG1; RAP1A; RAPGEF1; YWHAB
R-HSA-5213460	RIPK1-mediated regulated necrosis	-0.469174	0.310094	0.130278	15	BIRC2; BIRC3; CASP8; CFLAR; FADD; FAS; FASLG; MLKL; RIPK1; RIPK3; TNFRSF10A; TNFRSF10B; TNFSF10; TRADD; TRAF2
R-HSA-5218859	Regulated Necrosis	-0.469174	0.310094	0.130278	15	BIRC2; BIRC3; CASP8; CFLAR; FADD; FAS; FASLG; MLKL; RIPK1; RIPK3; TNFRSF10A; TNFRSF10B; TNFSF10; TRADD; TRAF2
R-HSA-5654727	Negative regulation of FGFR2 signaling	0.283213	0.187378	0.130674	31	BRAF; CBL; FGF1; FGF10; FGF17; FGF18; FGF2; FGF20; FGF22; FGF23; FGF3; FGF4; FGF5; FGF7; FGF8; FGF9; FGFR2; FRS2; GRB2; MAPK1; MAPK3; MKNK1; PPP2CA; PPP2CB; PPP2R1A; PTPN11; RPS27A; SRC; UBA52; UBB; UBC
R-HSA-390466	Chaperonin-mediated protein folding	0.220887	0.146552	0.131754	64	AP3M1; ARFGEF2; CCNE1; CCNE2; CCT2; CCT3; CCT4; CCT5; CCT6A; CCT6B; CCT7; CCT8; CSNK2A1; CSNK2A2; CSNK2B; DCAF7; FBXL3; FBXL5; FBXO4; FBXO6; FBXW10; FBXW2; FBXW4; FBXW5; FBXW7; FBXW9; FKBP9; GAPDHS; GBA; GNAI1; GNAI2; GNAI3; GNAO1; GNAT1; GNAT2; GNAT3; GNAZ; GNB1; GNB2; GNB3; GNB4; GNB5; GNG10; GNG11; GNG12; GNG2; GNG3; GNG4; GNG5; GNG7; GNGT1; GNGT2; HDAC3; KIF13A; KIFC3; LONP2; NOP56; PDCL; PFD…
R-HSA-5655291	Signaling by FGFR4 in disease	0.368536	0.245137	0.132739	11	FGFR4; FRS2; GAB1; GRB2; HRAS; KRAS; NRAS; PIK3CA; PIK3R1; PLCG1; SOS1
R-HSA-8862803	Deregulated CDK5 triggers multiple neurodegenerative pathways in Alzheimer's disease models	-0.398779	0.265786	0.133517	22	APP; BCL2L11; CAPN1; CAPN2; CAPNS1; CAPNS2; CAST; CDC25A; CDC25B; CDC25C; CDK5R1; FASLG; FOXO3; GOLGA2; JUN; LMNA; LMNB1; PRDX1; PRDX2; SOD2; STAT4; YWHAE
R-HSA-8863678	Neurodegenerative Diseases	-0.398779	0.265786	0.133517	22	APP; BCL2L11; CAPN1; CAPN2; CAPNS1; CAPNS2; CAST; CDC25A; CDC25B; CDC25C; CDK5R1; FASLG; FOXO3; GOLGA2; JUN; LMNA; LMNB1; PRDX1; PRDX2; SOD2; STAT4; YWHAE
R-HSA-1980143	Signaling by NOTCH1	0.22265	0.14846	0.133684	62	ADAM10; ADAM17; APH1A; APH1B; ARRB1; ARRB2; CCNC; CDK8; CNTN1; CUL1; DLK1; DLL1; DLL4; DNER; DTX1; DTX2; DTX4; EP300; FBXW7; HDAC1; HDAC10; HDAC11; HDAC2; HDAC3; HDAC4; HDAC5; HDAC7; HDAC9; HES1; HES5; HEY1; HEY2; HEYL; HIF1A; ITCH; JAG1; JAG2; KAT2A; KAT2B; MAML1; MAML2; MAML3; MIB1; MIB2; MYC; NCOR1; NCOR2; NCSTN; NEURL1B; NOTCH1; NUMB; PSEN1; PSEN2; PSENEN; RBPJ; RBX1; RPS27A; SKP1; SNW1; TBL1…
R-HSA-5668914	Diseases of metabolism	0.259374	0.173385	0.134669	40	ACACA; AMN; CD320; CSF2RB; CUBN; CYP11A1; EPM2A; FDX1; FDXR; GIF; GYG1; GYS1; GYS2; IDH1; MC2R; MCCC1; MCCC2; MMAA; MMACHC; MMADHC; MTR; MTRR; MUT; PC; PCCA; PCCB; POMC; PPP1R3C; RPS27A; SFTA3; SFTPA1; SFTPA2; SFTPB; SFTPC; SFTPD; TCN2; TTF1; UBA52; UBB; UBC
R-HSA-1483255	PI Metabolism	0.220781	0.147669	0.134886	63	ARF1; ARF3; ENPP6; FIG4; GDE1; GDPD1; GDPD3; GDPD5; INPP4A; INPP4B; INPP5D; INPP5E; INPP5F; INPP5J; INPP5K; INPPL1; MTMR10; MTMR12; MTMR14; MTMR2; MTMR3; MTMR4; MTMR6; MTMR7; MTMR9; PI4K2A; PI4K2B; PI4KA; PI4KB; PIK3C2A; PIK3C2B; PIK3C2G; PIK3C3; PIK3CA; PIK3CB; PIK3CD; PIK3CG; PIK3R1; PIK3R2; PIK3R3; PIK3R4; PIK3R5; PIK3R6; PIKFYVE; PIP4K2A; PIP4K2B; PIP4K2C; PIP5K1A; PIP5K1B; PIP5K1C; PITPNB; P…
R-HSA-389957	Prefoldin mediated transfer of substrate to CCT/TriC	-0.382917	0.256325	0.135209	24	CCT2; CCT3; CCT4; CCT5; CCT6A; CCT6B; CCT7; CCT8; PFDN1; PFDN4; PFDN5; PFDN6; TCP1; TUBA1A; TUBA1C; TUBA3C; TUBA4A; TUBB1; TUBB2A; TUBB2B; TUBB3; TUBB4A; TUBB4B; TUBB6
R-HSA-4420097	VEGFA-VEGFR2 Pathway	0.216658	0.145146	0.135519	66	ABI1; ABI2; AHCYL1; AKT1; AKT2; AKT3; AXL; BAIAP2; BCAR1; BRK1; CALM1; CAV1; CDC42; CDH5; CRK; CTNNA1; CTNNB1; CTNND1; CYBA; CYFIP1; CYFIP2; DOCK1; ELMO1; ELMO2; FYN; HRAS; HSP90AA1; HSPB1; ITGAV; ITGB3; ITPR1; ITPR2; ITPR3; JUP; KDR; KRAS; MAPK11; MAPK12; MAPK13; MAPK14; MAPKAP1; MAPKAPK2; MAPKAPK3; MLST8; MTOR; NCF1; NCF2; NCF4; NCK1; NCK2; NCKAP1; NCKAP1L; NOS3; NRAS; PAK1; PAK2; PDPK1; PIK3CA…
R-HSA-1236382	Constitutive Signaling by Ligand-Responsive EGFR Cancer Variants	0.32211	0.216273	0.13639	19	CBL; CDC37; EGF; EGFR; GAB1; GRB2; HRAS; HSP90AA1; KRAS; NRAS; PIK3CA; PIK3R1; PLCG1; RPS27A; SHC1; SOS1; UBA52; UBB; UBC
R-HSA-1643713	Signaling by EGFR in Cancer	0.32211	0.216273	0.13639	19	CBL; CDC37; EGF; EGFR; GAB1; GRB2; HRAS; HSP90AA1; KRAS; NRAS; PIK3CA; PIK3R1; PLCG1; RPS27A; SHC1; SOS1; UBA52; UBB; UBC
R-HSA-5637815	Signaling by Ligand-Responsive EGFR Variants in Cancer	0.32211	0.216273	0.13639	19	CBL; CDC37; EGF; EGFR; GAB1; GRB2; HRAS; HSP90AA1; KRAS; NRAS; PIK3CA; PIK3R1; PLCG1; RPS27A; SHC1; SOS1; UBA52; UBB; UBC
R-HSA-5654736	Signaling by FGFR1	0.244153	0.164485	0.137716	47	BRAF; CBL; FGF1; FGF10; FGF17; FGF18; FGF2; FGF20; FGF22; FGF23; FGF3; FGF4; FGF5; FGF8; FGF9; FGFR1; FGFRL1; FLRT1; FLRT2; FLRT3; FRS2; FRS3; GAB1; GRB2; HRAS; KL; KRAS; MAPK1; MAPK3; MKNK1; NRAS; PIK3CA; PIK3R1; PLCG1; PPP2CA; PPP2CB; PPP2R1A; PTPN11; RPS27A; SHC1; SOS1; SPRED1; SPRED2; SRC; UBA52; UBB; UBC
R-HSA-69206	G1/S Transition	0.215663	0.145313	0.137776	66	AKT1; AKT2; AKT3; CCNA1; CCNA2; CCNB1; CCND1; CCNE1; CCNE2; CCNH; CDC25A; CDC45; CDC6; CDC7; CDK1; CDK2; CDK4; CDK7; CDKN1A; CDKN1B; CDT1; CKS1B; CUL1; DBF4; DHFR; E2F1; E2F4; E2F5; E2F6; FBXO5; HDAC1; LIN37; LIN52; LIN54; LIN9; MAX; MCM10; MCM2; MCM3; MCM4; MCM5; MCM6; MCM7; MCM8; MNAT1; MYC; ORC1; ORC2; ORC3; ORC4; ORC5; ORC6; PCNA; POLA2; POLE; POLE2; POLE3; POLE4; PPP2CA; PPP2CB; PPP2R1A; PPP…
R-HSA-8978934	Metabolism of cofactors	0.321129	0.216769	0.13849	19	AKT1; CALM1; COQ2; COQ3; COQ5; COQ6; COQ7; COQ9; DHFR; GCH1; GCHFR; HSP90AA1; IDH1; NOS3; PDSS1; PDSS2; PRKG2; PTS; SPR
R-HSA-879518	Transport of organic anions	-0.537394	0.362882	0.138632	10	ALB; SLCO1A2; SLCO1B1; SLCO1B3; SLCO1C1; SLCO2A1; SLCO2B1; SLCO3A1; SLCO4A1; SLCO4C1
R-HSA-5696395	Formation of Incision Complex in GG-NER	0.255404	0.172466	0.138636	41	CCNH; CDK7; CHD1L; CUL4A; DDB1; DDB2; ERCC1; ERCC2; ERCC3; ERCC4; ERCC5; GTF2H1; GTF2H2; GTF2H3; GTF2H4; GTF2H5; MNAT1; PARP1; PARP2; PIAS1; PIAS3; RAD23A; RAD23B; RBX1; RNF111; RPA1; RPA2; RPA3; RPS27A; SUMO1; SUMO2; SUMO3; UBA52; UBB; UBC; UBE2I; UBE2N; UBE2V2; USP45; XPA; XPC
R-HSA-390666	Serotonin receptors	0.36552	0.247271	0.13935	11	HTR1A; HTR1B; HTR1D; HTR1E; HTR1F; HTR2A; HTR2B; HTR4; HTR5A; HTR6; HTR7
R-HSA-453279	Mitotic G1-G1/S phases	0.212334	0.143809	0.139809	68	ABL1; AKT1; AKT2; AKT3; CCNA1; CCNA2; CCNB1; CCND1; CCND2; CCND3; CCNE1; CCNE2; CCNH; CDC25A; CDC45; CDC6; CDC7; CDK1; CDK2; CDK4; CDK6; CDK7; CDKN1A; CDKN1B; CDKN1C; CDKN2A; CDKN2B; CDKN2C; CDKN2D; CDT1; CKS1B; CUL1; DBF4; DHFR; DYRK1A; E2F1; E2F2; E2F3; E2F4; E2F5; E2F6; FBXO5; HDAC1; JAK2; LIN37; LIN52; LIN54; LIN9; LYN; MAX; MCM10; MCM2; MCM3; MCM4; MCM5; MCM6; MCM7; MCM8; MNAT1; MYBL2; MYC; …
R-HSA-1989781	PPARA activates gene expression	-0.245121	0.166078	0.139962	63	ABCA1; ABCB4; ACADM; ACOX1; ACSL1; AGT; AHR; AHRR; ALAS1; ANGPTL4; ANKRD1; APOA1; APOA2; APOA5; ARNT; ARNT2; ARNTL; CARM1; CCNC; CD36; CDK19; CDK8; CHD9; CLOCK; CPT1A; CPT2; CTGF; CYP1A1; CYP4A11; CYP7A1; EP300; ESRRA; FABP1; FADS1; FAM120B; FDFT1; FHL2; G0S2; GLIPR1; GRHL1; HDAC3; HMGCR; HMGCS1; HMGCS2; ME1; MED1; MED10; MED11; MED13; MED13L; MED15; MED16; MED17; MED19; MED20; MED21; MED22; MED2…
R-HSA-400206	Regulation of lipid metabolism by Peroxisome proliferator-activated receptor alpha (PPARalpha)	-0.245121	0.166078	0.139962	63	ABCA1; ABCB4; ACADM; ACOX1; ACSL1; AGT; AHR; AHRR; ALAS1; ANGPTL4; ANKRD1; APOA1; APOA2; APOA5; ARNT; ARNT2; ARNTL; CARM1; CCNC; CD36; CDK19; CDK8; CHD9; CLOCK; CPT1A; CPT2; CTGF; CYP1A1; CYP4A11; CYP7A1; EP300; ESRRA; FABP1; FADS1; FAM120B; FDFT1; FHL2; G0S2; GLIPR1; GRHL1; HDAC3; HMGCR; HMGCS1; HMGCS2; ME1; MED1; MED10; MED11; MED13; MED13L; MED15; MED16; MED17; MED19; MED20; MED21; MED22; MED2…
R-HSA-6804757	Regulation of TP53 Degradation	0.265845	0.180229	0.140203	36	AKT1; AKT2; AKT3; ATM; CCNA1; CCNA2; CCNG1; CDK1; CDK2; CDKN2A; CHEK2; DAXX; MAPKAP1; MDM2; MDM4; MLST8; MTOR; PDPK1; PHF20; PPP2CA; PPP2CB; PPP2R1A; PPP2R1B; PPP2R5C; PRR5; RFFL; RICTOR; RNF34; RPS27A; SGK1; TP53; UBA52; UBB; UBC; USP2; USP7
R-HSA-391903	Eicosanoid ligand-binding receptors	-0.472301	0.320277	0.140303	14	CYSLTR2; GPR17; LTB4R; LTB4R2; OXER1; PTGDR; PTGDR2; PTGER1; PTGER2; PTGER3; PTGER4; PTGFR; PTGIR; TBXA2R
R-HSA-8964058	HDL remodeling	-0.535307	0.363409	0.140746	10	ABCG1; ALB; APOA1; APOC2; APOC3; APOE; CETP; LCAT; LIPG; PLTP
R-HSA-73887	Death Receptor Signalling	-0.291912	0.198245	0.140891	43	ADAM17; BAG4; BIRC2; BIRC3; CASP10; CASP8; CFLAR; CHUK; CLIP3; CYLD; FADD; FAS; FASLG; IKBKB; MADD; MAP3K7; NSMAF; OTUD7B; RBCK1; RIPK1; RNF31; RPS27A; SHARPIN; SMPD2; SMPD3; SPPL2A; TAB1; TAB2; TAX1BP1; TNF; TNFAIP3; TNFRSF10A; TNFRSF10B; TNFRSF1A; TNFSF10; TRADD; TRAF1; TRAF2; UBA52; UBB; UBC; USP2; USP4
R-HSA-4839735	AXIN mutants destabilize the destruction complex, activating WNT signaling	0.351214	0.238699	0.141191	13	APC; AXIN1; CSNK1A1; GSK3B; PPP2CA; PPP2CB; PPP2R1A; PPP2R1B; PPP2R5A; PPP2R5B; PPP2R5C; PPP2R5D; PPP2R5E
R-HSA-4839744	truncated APC mutants destabilize the destruction complex	0.351214	0.238699	0.141191	13	APC; AXIN1; CSNK1A1; GSK3B; PPP2CA; PPP2CB; PPP2R1A; PPP2R1B; PPP2R5A; PPP2R5B; PPP2R5C; PPP2R5D; PPP2R5E
R-HSA-4839748	AMER1 mutants destabilize the destruction complex	0.351214	0.238699	0.141191	13	APC; AXIN1; CSNK1A1; GSK3B; PPP2CA; PPP2CB; PPP2R1A; PPP2R1B; PPP2R5A; PPP2R5B; PPP2R5C; PPP2R5D; PPP2R5E
R-HSA-5467337	APC truncation mutants have impaired AXIN binding	0.351214	0.238699	0.141191	13	APC; AXIN1; CSNK1A1; GSK3B; PPP2CA; PPP2CB; PPP2R1A; PPP2R1B; PPP2R5A; PPP2R5B; PPP2R5C; PPP2R5D; PPP2R5E
R-HSA-5467340	AXIN missense mutants destabilize the destruction complex	0.351214	0.238699	0.141191	13	APC; AXIN1; CSNK1A1; GSK3B; PPP2CA; PPP2CB; PPP2R1A; PPP2R1B; PPP2R5A; PPP2R5B; PPP2R5C; PPP2R5D; PPP2R5E
R-HSA-5467348	Truncations of AMER1 destabilize the destruction complex	0.351214	0.238699	0.141191	13	APC; AXIN1; CSNK1A1; GSK3B; PPP2CA; PPP2CB; PPP2R1A; PPP2R1B; PPP2R5A; PPP2R5B; PPP2R5C; PPP2R5D; PPP2R5E
R-HSA-351202	Metabolism of polyamines	-0.244732	0.167409	0.143774	62	ADI1; AGMAT; AMD1; APIP; ARG1; ARG2; ASL; ASS1; AZIN1; CKB; CKM; CKMT1A; CKMT2; CPS1; ENOPH1; GATM; GOT1; MRI1; MTAP; NAGS; NMRAL1; NQO1; OAZ1; OAZ2; OAZ3; ODC1; PAOX; PSMA1; PSMA2; PSMA3; PSMA4; PSMA5; PSMA6; PSMA7; PSMB1; PSMB10; PSMB11; PSMB2; PSMB3; PSMB4; PSMB5; PSMB7; PSMB8; PSMB9; PSMC1; PSMC2; PSMC3; PSMC4; PSMC5; PSMC6; PSMD1; PSMD11; PSMD12; PSMD13; PSMD14; PSMD2; PSMD3; PSMD4; PSMD5; P…
R-HSA-5683057	MAPK family signaling cascades	0.217762	0.149331	0.144771	62	ACTN2; AGO1; AGO2; AGO3; AGO4; AKAP9; ANGPT1; APBB1IP; ARRB1; ARRB2; ARTN; BRAF; BRAP; BTC; CALM1; CAMK2A; CAMK2B; CAMK2D; CAMK2G; CCND3; CDC14A; CDC14B; CDC42; CDC42EP2; CDC42EP3; CDC42EP5; CDK1; CNKSR1; CSF2; CSF2RB; CSK; CUL3; DAB2IP; DLG4; DNAJB1; DUSP1; DUSP10; DUSP16; DUSP2; DUSP4; DUSP5; DUSP6; DUSP7; DUSP8; EGF; EGFR; ERBB2; ERBB3; ERBB4; EREG; ETV4; FGA; FGB; FGF1; FGF10; FGF17; FGF18; F…
R-HSA-3371453	Regulation of HSF1-mediated heat shock response	-0.241871	0.166196	0.145575	63	AAAS; ATM; ATR; BAG1; BAG2; BAG3; BAG4; BAG5; CCAR2; CRYBA4; DEDD2; DNAJB1; DNAJB6; DNAJC2; DNAJC7; FKBP4; GML; GSK3B; HSBP1; HSF1; HSPA12A; HSPA12B; HSPA13; HSPA14; HSPA1B; HSPA1L; HSPA2; HSPA4; HSPA4L; HSPA5; HSPA6; HSPA7; HSPA8; HSPA9; HSPH1; MAPK1; MAPK3; MAPKAPK2; MRPL18; NDC1; NUP107; NUP133; NUP153; NUP155; NUP160; NUP188; NUP205; NUP210; NUP214; NUP35; NUP37; NUP43; NUP50; NUP54; NUP62; N…
R-HSA-390522	Striated Muscle Contraction	0.278933	0.191768	0.145797	30	ACTN2; DES; MYBPC1; MYBPC2; MYBPC3; MYH3; MYH6; MYL1; MYL2; MYL3; MYL4; NEB; TMOD1; TMOD2; TMOD3; TMOD4; TNNC1; TNNC2; TNNI1; TNNI2; TNNI3; TNNT1; TNNT2; TNNT3; TPM1; TPM2; TPM3; TPM4; TTN; VIM
R-HSA-2424491	DAP12 signaling	-0.367628	0.252755	0.145812	25	B2M; FYN; GRAP2; GRB2; HRAS; KLRC2; KLRD1; KLRK1; KRAS; LAT; LCP2; NRAS; PIK3CA; PIK3CB; PIK3R1; PIK3R2; PLCG1; PLCG2; RAC1; SHC1; SOS1; SYK; TREM2; VAV2; VAV3
R-HSA-176974	Unwinding of DNA	0.355539	0.244568	0.146017	12	CDC45; GINS1; GINS2; GINS3; GINS4; MCM2; MCM3; MCM4; MCM5; MCM6; MCM7; MCM8
R-HSA-6807505	RNA polymerase II transcribes snRNA genes	0.219786	0.151312	0.146352	60	ASUN; CCNK; CCNT1; CCNT2; CDK7; CDK9; CPSF3L; ELL; ELL2; ELL3; GTF2A1; GTF2A2; GTF2B; GTF2E1; GTF2E2; GTF2F1; GTF2F2; INTS1; INTS10; INTS12; INTS2; INTS3; INTS4; INTS5; INTS6; INTS7; INTS8; INTS9; NABP1; NABP2; NCBP1; NCBP2; PCF11; PHAX; POLR2A; POLR2B; POLR2C; POLR2D; POLR2E; POLR2F; POLR2G; POLR2H; POLR2I; POLR2J; POLR2K; POLR2L; POU2F1; POU2F2; RNU12; RPAP2; RPRD1A; RPRD1B; RPRD2; SNAPC1; SNAP…
R-HSA-5654695	PI-3K cascade:FGFR2	0.308397	0.213119	0.147879	21	FGF1; FGF10; FGF17; FGF18; FGF2; FGF20; FGF22; FGF23; FGF3; FGF4; FGF5; FGF7; FGF8; FGF9; FGFR2; FRS2; GAB1; GRB2; PIK3CA; PIK3R1; PTPN11
R-HSA-2555396	Mitotic Metaphase and Anaphase	-0.243956	0.168786	0.148358	61	AHCTF1; ANAPC1; ANAPC10; ANAPC11; ANAPC15; ANAPC16; ANAPC2; ANAPC4; ANAPC5; ANAPC7; ANKLE2; APITD1; AURKB; B9D2; BANF1; BIRC5; BUB1; BUB1B; BUB3; CDC16; CDC20; CDC23; CDC26; CDC27; CDCA5; CDCA8; CENPA; CENPC; CENPE; CENPF; CENPH; CENPK; CENPL; CENPM; CENPN; CENPO; CENPP; CENPQ; CENPT; CKAP5; CLASP1; CLASP2; CLIP1; DSN1; DYNC1H1; DYNC1I1; DYNC1I2; DYNC1LI1; DYNC1LI2; DYNLL1; DYNLL2; ESPL1; FBXO5; …
R-HSA-72764	Eukaryotic Translation Termination	0.218911	0.151471	0.148393	60	APEH; ETF1; FAU; GSPT1; N6AMT1; RPL10A; RPL12; RPL13; RPL13A; RPL14; RPL15; RPL17; RPL18; RPL18A; RPL19; RPL21; RPL22; RPL22L1; RPL23; RPL23A; RPL24; RPL26; RPL26L1; RPL27A; RPL28; RPL29; RPL3; RPL30; RPL31; RPL32; RPL34; RPL35; RPL35A; RPL36; RPL36AL; RPL37; RPL37A; RPL38; RPL39L; RPL3L; RPL4; RPL41; RPL5; RPL6; RPL7; RPL7A; RPL8; RPL9; RPLP0; RPLP1; RPLP2; RPS10; RPS11; RPS12; RPS13; RPS14; RPS…
R-HSA-3301854	Nuclear Pore Complex (NPC) Disassembly	-0.319024	0.22086	0.14861	34	AAAS; CCNB1; CCNB2; CDK1; NDC1; NEK6; NEK7; NEK9; NUP107; NUP133; NUP153; NUP155; NUP160; NUP188; NUP205; NUP210; NUP214; NUP35; NUP37; NUP43; NUP50; NUP54; NUP62; NUP85; NUP88; NUP93; NUP98; NUPL2; POM121; POM121C; RAE1; RANBP2; SEH1L; TPR
R-HSA-5669034	TNFs bind their physiological receptors	-0.358723	0.248749	0.149272	26	CD27; CD70; EDAR; EDARADD; LTA; TNFRSF11B; TNFRSF13B; TNFRSF14; TNFRSF17; TNFRSF18; TNFRSF1A; TNFRSF1B; TNFRSF25; TNFRSF4; TNFRSF6B; TNFRSF8; TNFRSF9; TNFSF11; TNFSF13; TNFSF13B; TNFSF14; TNFSF15; TNFSF18; TNFSF4; TNFSF8; TNFSF9
R-HSA-416476	G alpha (q) signalling events	-0.242886	0.168825	0.15024	61	ABHD12; ABHD6; ADRA1A; ADRA1B; ADRA1D; AGT; AGTR1; ANXA1; APP; ARHGEF25; AVPR1A; BDKRB1; BDKRB2; CASR; CCK; CCKAR; CCKBR; CCL23; CHRM1; CHRM3; CHRM5; CYSLTR2; DAGLA; DAGLB; DGKA; DGKB; DGKD; DGKE; DGKG; DGKH; DGKI; DGKQ; DGKZ; EDN1; EDN2; EDN3; EDNRA; EDNRB; EGFR; F2; F2R; F2RL1; F2RL2; F2RL3; FFAR1; FFAR2; FFAR3; FFAR4; FPR2; GCG; GCGR; GHRL; GHSR; GNA11; GNA14; GNA15; GNAQ; GNB1; GNB2; GNB3; GN…
R-HSA-2564830	Cytosolic iron-sulfur cluster assembly	0.353503	0.245953	0.150639	12	BRIP1; CIAO1; CIAPIN1; ERCC2; FAM96B; MMS19; NARFL; NDOR1; NUBP1; NUBP2; POLD1; RTEL1
R-HSA-8856688	Golgi-to-ER retrograde transport	0.209854	0.146276	0.151387	66	ACTR10; ACTR1A; AGPAT3; ARCN1; ARF1; ARF3; ARF4; ARF5; ARFGAP1; ARFGAP2; ARFGAP3; BICD1; BICD2; BNIP1; CAPZA1; CAPZA2; CAPZA3; CAPZB; CENPE; COPA; COPB1; COPB2; COPE; COPG1; COPG2; COPZ1; COPZ2; DCTN1; DCTN2; DCTN3; DCTN4; DCTN5; DCTN6; DYNC1H1; DYNC1I1; DYNC1I2; DYNC1LI1; DYNC1LI2; DYNLL1; DYNLL2; GALNT1; GALNT2; GBF1; KDELR1; KDELR2; KDELR3; KIF11; KIF12; KIF13B; KIF15; KIF16B; KIF18A; KIF18B; …
R-HSA-69273	Cyclin A/B1/B2 associated events during G2/M transition	0.295471	0.205969	0.151418	24	CCNA1; CCNA2; CCNB1; CCNB2; CCNH; CDC25A; CDC25B; CDC25C; CDK1; CDK2; CDK7; FOXM1; LCMT1; MNAT1; PKMYT1; PLK1; PPME1; PPP2CA; PPP2CB; PPP2R1A; PPP2R1B; PPP2R2A; WEE1; XPO1
R-HSA-5693606	DNA Double Strand Break Response	0.227827	0.158898	0.151631	53	ABL1; APBB1; ATM; BABAM1; BAP1; BARD1; BAZ1B; BRCA1; BRE; CHEK2; EYA1; EYA2; EYA3; EYA4; FAM175A; H2AFX; H2BFS; HERC2; HIST1H2BA; HIST1H2BC; HIST1H2BD; HIST1H2BJ; HIST1H2BK; HIST1H2BN; HIST1H2BO; HIST1H4A; HIST2H2BE; HIST3H2BB; HIST3H3; KAT5; KDM4A; KDM4B; KPNA2; MAPK8; MDC1; NBN; PIAS4; PPP5C; RAD50; RNF168; RNF8; RPS27A; SMARCA5; SUMO1; TP53; TP53BP1; UBA52; UBB; UBC; UBE2I; UBE2N; UBE2V2; UIMC1
R-HSA-6806003	Regulation of TP53 Expression and Degradation	0.256886	0.180573	0.154849	37	AKT1; AKT2; AKT3; ATM; CCNA1; CCNA2; CCNG1; CDK1; CDK2; CDKN2A; CHEK2; DAXX; MAPKAP1; MDM2; MDM4; MLST8; MTOR; PDPK1; PHF20; PPP2CA; PPP2CB; PPP2R1A; PPP2R1B; PPP2R5C; PRDM1; PRR5; RFFL; RICTOR; RNF34; RPS27A; SGK1; TP53; UBA52; UBB; UBC; USP2; USP7
R-HSA-163210	Formation of ATP by chemiosmotic coupling	0.327675	0.230841	0.155759	16	ATP5A1; ATP5B; ATP5C1; ATP5D; ATP5E; ATP5F1; ATP5G1; ATP5G2; ATP5G3; ATP5H; ATP5I; ATP5J; ATP5J2; ATP5L; ATP5O; ATP5S
R-HSA-1660514	Synthesis of PIPs at the Golgi membrane	0.326793	0.231345	0.157779	16	ARF1; ARF3; FIG4; INPP5E; PI4K2A; PI4K2B; PI4KA; PI4KB; PIK3C2A; PIK3C2G; PIK3C3; PIK3R4; PIKFYVE; SACM1L; TPTE2; VAC14
R-HSA-2022870	Chondroitin sulfate biosynthesis	0.316908	0.224419	0.157913	18	BCAN; CHPF; CHPF2; CHST11; CHST12; CHST13; CHST15; CHST3; CHST9; CHSY1; CHSY3; CSGALNACT1; CSGALNACT2; CSPG4; CSPG5; DCN; NCAN; VCAN
R-HSA-5607761	Dectin-1 mediated noncanonical NF-kB signaling	0.220435	0.156242	0.158286	56	BTRC; CCL17; CCL22; CHUK; CUL1; FBXW11; NFKB2; PSMA1; PSMA2; PSMA3; PSMA4; PSMA5; PSMA6; PSMA7; PSMB1; PSMB10; PSMB11; PSMB2; PSMB3; PSMB4; PSMB5; PSMB7; PSMB8; PSMB9; PSMC1; PSMC2; PSMC3; PSMC4; PSMC5; PSMC6; PSMD1; PSMD11; PSMD12; PSMD13; PSMD14; PSMD2; PSMD3; PSMD4; PSMD5; PSMD6; PSMD7; PSMD8; PSMD9; PSME2; PSME3; PSME4; PSMF1; RELA; RELB; RPS27A; SKP1; UBA3; UBA52; UBB; UBC; UBE2M
R-HSA-8949613	Cristae formation	0.285067	0.20263	0.159476	26	ATP5A1; ATP5B; ATP5C1; ATP5D; ATP5E; ATP5F1; ATP5G1; ATP5G2; ATP5G3; ATP5H; ATP5I; ATP5J; ATP5J2; ATP5L; ATP5O; ATP5S; CHCHD3; CHCHD6; DNAJC11; HSPA9; IMMT; MINOS1; MTX1; MTX2; SAMM50; TMEM11
R-HSA-2219528	PI3K/AKT Signaling in Cancer	0.212548	0.151417	0.160402	61	AKT1; AKT1S1; AKT2; AKT3; BAD; BTC; CASP9; CD19; CD28; CD80; CD86; CDKN1A; CDKN1B; CHUK; EGF; EGFR; ERBB2; ERBB3; ERBB4; EREG; ESR1; ESR2; FGF1; FGF10; FGF17; FGF18; FGF2; FGF20; FGF22; FGF23; FGF3; FGF4; FGF5; FGF7; FGF8; FGF9; FGFR1; FGFR2; FGFR3; FGFR4; FOXO1; FOXO3; FRS2; FYN; GAB1; GRB2; GSK3A; GSK3B; HBEGF; HGF; IRS1; IRS2; KIT; KITLG; KL; KLB; MAPKAP1; MDM2; MET; MLST8; MTOR
R-HSA-983231	Factors involved in megakaryocyte development and platelet production	0.232387	0.165557	0.160417	48	ABL1; AK3; AKAP1; AKAP10; CABLES1; CABLES2; CAPZA1; CAPZA2; CAPZB; CBX5; CDC42; CDK2; CENPE; DOCK1; DOCK10; DOCK2; DOCK3; DOCK4; DOCK5; DOCK6; DOCK7; DOCK8; DOCK9; EHD1; EHD2; EHD3; EP300; GATA3; GATA4; GATA5; H3F3A; HBB; HBD; HBE1; HBG1; HBG2; HDAC1; HDAC2; HIST1H3A; HMG20B; IFNA1; IRF1; IRF2; IRF3; IRF7; ITPK1; JAK2; JMJD1C
R-HSA-1280218	Adaptive Immune System	0.213619	0.152427	0.16108	60	ACTR10; ACTR1A; ACTR1B; AHCYL1; AKT1; AKT2; AKT3; ANAPC1; ANAPC10; ANAPC11; ANAPC13; ANAPC2; ANAPC4; ANAPC5; ANAPC7; AP1B1; AP1G1; AP1M1; AP1M2; AP1S1; AP1S3; AP2A1; AP2A2; AP2B1; AP2M1; AP2S1; AREL1; ARF1; ARIH2; ASB1; ASB13; ASB14; ASB15; ASB16; ASB18; ASB2; ASB4; ASB5; ASB6; ASB7; ASB8; ATG7; B2M; BCL10; BLK; BLMH; BLNK; BTBD1; BTBD6; BTLA; BTN1A1; BTN2A1; BTN2A2; BTN3A1; BTN3A2; BTN3A3; BTNL2…
R-HSA-1482788	Acyl chain remodelling of PC	0.283817	0.203126	0.16234	26	LPCAT1; LPCAT2; LPCAT3; LPCAT4; MBOAT2; PLA2G10; PLA2G12A; PLA2G16; PLA2G1B; PLA2G2A; PLA2G2D; PLA2G2F; PLA2G3; PLA2G4A; PLA2G4B; PLA2G4C; PLA2G4D; PLA2G4E; PLA2G4F; PLA2G5; PLA2G6; PLA2R1; PLB1; PLBD1; PNPLA8; TMEM86B
R-HSA-1630316	Glycosaminoglycan metabolism	0.211147	0.151663	0.163858	61	ABCC5; ACAN; AGRN; ARSB; B3GALT6; B3GAT1; B3GAT2; B3GAT3; B3GNT2; B3GNT3; B3GNT4; B3GNT7; B4GALT1; B4GALT2; B4GALT3; B4GALT4; B4GALT5; B4GALT6; B4GALT7; BCAN; CD44; CHP1; CHPF; CHPF2; CHST1; CHST11; CHST12; CHST13; CHST15; CHST2; CHST3; CHST5; CHST6; CHST9; CHSY1; CHSY3; CSGALNACT1; CSGALNACT2; CSPG4; CSPG5; DCN; DSE; DSEL; EXT1; EXT2; FMOD; GLB1; GLB1L; GLCE; GNS; GPC1; GPC2; GPC5; GPC6; GUSB; H…
R-HSA-3214841	PKMTs methylate histone lysines	-0.304459	0.218703	0.163889	35	AEBP2; ASH1L; ATF7IP; DOT1L; DPY30; EED; EHMT1; EHMT2; EZH2; HIST1H3A; HIST1H4A; KMT2A; KMT2C; KMT2E; MECOM; NFKB1; NFKB2; NSD1; PRDM16; RBBP4; RBBP5; RELA; SETD1A; SETD1B; SETD2; SETD3; SETD6; SETD7; SETDB1; SETDB2; SMYD2; SMYD3; SUV39H2; SUZ12; WDR5
R-HSA-168927	TICAM1, RIP1-mediated IKK complex recruitment	0.318302	0.229659	0.165755	17	BIRC2; BIRC3; CHUK; IKBKB; RIPK1; RIPK3; RPS27A; TICAM1; TLR3; TRAF6; UBA52; UBB; UBC; UBE2D1; UBE2D3; UBE2N; UBE2V1
R-HSA-71240	Tryptophan catabolism	0.353802	0.255669	0.166411	11	AADAT; ACMSD; AFMID; HAAO; IDO1; IDO2; KMO; KYNU; SLC36A4; SLC7A5; TDO2
R-HSA-2173793	Transcriptional activity of SMAD2/SMAD3:SMAD4 heterotrimer	0.243089	0.175736	0.166584	41	CCNC; CCNK; CCNT1; CCNT2; CDK8; CDK9; CDKN2B; E2F4; E2F5; HDAC1; JUNB; MEN1; MYC; NCOR1; NCOR2; NEDD4L; PARP1; PPM1A; RBL1; RNF111; RPS27A; SERPINE1; SKI; SKIL; SMAD2; SMAD3; SMAD4; SMURF2; SNW1; SP1; TFDP1; TFDP2; TGIF1; TGIF2; TRIM33; UBA52; UBB; UBC; UBE2D1; UBE2D3; WWTR1
R-HSA-936964	Activation of IRF3/IRF7 mediated by TBK1/IKK epsilon	0.317369	0.230171	0.167944	17	CD14; IKBKE; IRF3; IRF7; LY96; PTPN11; RPS27A; SARM1; TANK; TBK1; TICAM1; TICAM2; TLR4; TRAF3; UBA52; UBB; UBC
R-HSA-2172127	DAP12 interactions	-0.300397	0.218969	0.170105	35	B2M; CD300E; CD300LB; CLEC5A; FYN; GRAP2; GRB2; HLA-B; HLA-C; HRAS; KLRC2; KLRD1; KLRK1; KRAS; LAT; LCP2; NRAS; PIK3CA; PIK3CB; PIK3R1; PIK3R2; PLCG1; PLCG2; RAC1; SHC1; SIGLEC14; SIGLEC15; SIGLEC16; SIRPB1; SOS1; SYK; TREM1; TREM2; VAV2; VAV3
R-HSA-445717	Aquaporin-mediated transport	-0.259738	0.189334	0.170109	48	ADCY1; ADCY2; ADCY3; ADCY4; ADCY5; ADCY6; ADCY7; ADCY8; ADCY9; AQP1; AQP10; AQP11; AQP12A; AQP2; AQP3; AQP4; AQP5; AQP6; AQP7; AQP8; AQP9; GNAS; GNB1; GNB2; GNB3; GNB4; GNB5; GNG10; GNG11; GNG12; GNG2; GNG3; GNG4; GNG5; GNG7; GNGT1; GNGT2; MIP; MYO5B; PRKACA; PRKACB; PRKACG; PRKAR1A; PRKAR1B; PRKAR2A; PRKAR2B; RAB11A; RAB11FIP2
R-HSA-933541	TRAF6 mediated IRF7 activation	0.307029	0.223907	0.170303	19	DDX58; DHX36; EP300; IFIH1; IFNA1; IKBKE; IRF1; IRF2; IRF3; IRF7; MAVS; MYD88; RNF135; SIKE1; TANK; TBK1; TRAF2; TRAF6; TRIM25
R-HSA-140877	Formation of Fibrin Clot (Clotting Cascade)	0.25457	0.186074	0.171277	35	A2M; C1QBP; F10; F11; F12; F13A1; F13B; F2; F2R; F3; F5; F7; FGA; FGB; FGG; GP1BA; GP5; GP9; KLKB1; KNG1; PF4; PF4V1; PRCP; PROC; PROCR; PROS1; PRTN3; SERPINA5; SERPINC1; SERPIND1; SERPINE2; SERPING1; TFPI; THBD; VWF
R-HSA-425393	Transport of inorganic cations/anions and amino acids/oligopeptides	-0.231181	0.169243	0.171947	61	AHCYL2; CALM1; CTNS; SLC12A1; SLC12A2; SLC12A4; SLC12A5; SLC12A6; SLC12A7; SLC15A1; SLC15A2; SLC15A3; SLC15A4; SLC16A10; SLC17A1; SLC17A5; SLC17A6; SLC17A7; SLC1A1; SLC1A2; SLC1A3; SLC1A4; SLC1A5; SLC1A6; SLC1A7; SLC20A1; SLC20A2; SLC24A1; SLC24A2; SLC24A3; SLC24A4; SLC24A5; SLC25A10; SLC25A18; SLC25A22; SLC25A26; SLC25A29; SLC26A1; SLC26A11; SLC26A2; SLC26A3; SLC26A4; SLC26A6; SLC26A7; SLC26A9; …
R-HSA-8982491	Glycogen metabolism	0.286505	0.209762	0.171984	24	AGL; CALM1; EPM2A; GAA; GBE1; GYG1; GYS1; GYS2; NHLRC1; PGM1; PGM2; PGM2L1; PHKB; PHKG1; PHKG2; PPP1R3C; PYGB; PYGL; PYGM; RPS27A; UBA52; UBB; UBC; UGP2
R-HSA-1839122	Signaling by activated point mutants of FGFR1	0.359088	0.263026	0.172184	10	FGF1; FGF17; FGF2; FGF20; FGF23; FGF4; FGF5; FGF8; FGF9; FGFR1
R-HSA-190373	FGFR1c ligand binding and activation	0.359088	0.263026	0.172184	10	FGF1; FGF17; FGF2; FGF20; FGF23; FGF4; FGF5; FGF8; FGF9; FGFR1
R-HSA-164952	The role of Nef in HIV-1 replication and disease pathogenesis	-0.341394	0.250341	0.172656	26	AP1B1; AP1G1; AP1M1; AP1M2; AP1S1; AP1S3; AP2A1; AP2A2; AP2B1; AP2M1; AP2S1; ARF1; ATP6V1H; B2M; CD247; CD28; CD4; CD8B; DOCK2; ELMO1; FYN; HCK; HLA-A; PACS1; PAK2; RAC1
R-HSA-75205	Dissolution of Fibrin Clot	0.336737	0.248136	0.17476	13	ANXA2; HRG; PLAT; PLAU; PLAUR; PLG; S100A10; SERPINB2; SERPINB6; SERPINB8; SERPINE1; SERPINE2; SERPINF2
R-HSA-420499	Class C/3 (Metabotropic glutamate/pheromone receptors)	-0.32366	0.238603	0.174948	29	CASR; GABBR1; GABBR2; GPRC6A; GRM1; GRM2; GRM3; GRM4; GRM5; GRM6; GRM7; GRM8; TAS1R1; TAS1R3; TAS2R10; TAS2R13; TAS2R14; TAS2R19; TAS2R20; TAS2R3; TAS2R30; TAS2R31; TAS2R4; TAS2R42; TAS2R43; TAS2R46; TAS2R5; TAS2R50; TAS2R60
R-HSA-1474151	Tetrahydrobiopterin (BH4) synthesis, recycling, salvage and regulation	0.356661	0.264885	0.178149	10	AKT1; CALM1; DHFR; GCH1; GCHFR; HSP90AA1; NOS3; PRKG2; PTS; SPR
R-HSA-114604	GPVI-mediated activation cascade	0.225166	0.168858	0.182378	47	AKT1; AKT2; AKT3; CDC42; CLEC1B; CSF2; CSF2RB; FCER1G; FYN; GAB2; GP6; GRB2; IL2RA; IL2RB; IL5; IL5RA; JAK1; JAK2; JAK3; LAT; LCP2; LYN; PDPK1; PDPN; PIK3CA; PIK3CB; PIK3CD; PIK3CG; PIK3R1; PIK3R2; PIK3R3; PIK3R5; PIK3R6; PLCG2; PRKCZ; PTPN11; PTPN6; RAC1; RAC2; RHOA; RHOB; RHOG; SHC1; SYK; VAV1; VAV2; VAV3
R-HSA-1660516	Synthesis of PIPs at the early endosome membrane	0.321668	0.241381	0.182658	15	FIG4; INPP4A; INPP4B; INPP5F; MTMR10; MTMR12; MTMR2; MTMR4; PI4K2A; PI4K2B; PIK3C2A; PIK3C3; PIK3R4; PIKFYVE; VAC14
R-HSA-174084	Autodegradation of Cdh1 by Cdh1:APC/C	-0.231168	0.173511	0.182763	58	ANAPC1; ANAPC10; ANAPC11; ANAPC15; ANAPC16; ANAPC2; ANAPC4; ANAPC5; ANAPC7; CDC16; CDC23; CDC26; CDC27; FZR1; PSMA1; PSMA2; PSMA3; PSMA4; PSMA5; PSMA6; PSMA7; PSMB1; PSMB10; PSMB2; PSMB3; PSMB4; PSMB5; PSMB7; PSMB8; PSMB9; PSMC1; PSMC2; PSMC3; PSMC4; PSMC5; PSMC6; PSMD1; PSMD11; PSMD12; PSMD13; PSMD14; PSMD2; PSMD3; PSMD4; PSMD5; PSMD6; PSMD7; PSMD8; PSMD9; PSME2; PSME3; PSMF1; RPS27A; UBA52; UBB…
R-HSA-189200	Cellular hexose transport	0.296952	0.223537	0.184038	20	FGF21; SLC2A1; SLC2A10; SLC2A11; SLC2A12; SLC2A14; SLC2A2; SLC2A3; SLC2A4; SLC2A6; SLC2A7; SLC2A8; SLC2A9; SLC45A3; SLC50A1; SLC5A1; SLC5A10; SLC5A2; SLC5A4; SLC5A9
R-HSA-5693565	Recruitment and ATM-mediated phosphorylation of repair and signaling proteins at DNA double strand breaks	0.216169	0.162736	0.184065	52	ABL1; APBB1; ATM; BABAM1; BAP1; BARD1; BAZ1B; BRCA1; BRE; CHEK2; EYA1; EYA2; EYA3; EYA4; FAM175A; H2AFX; H2BFS; HERC2; HIST1H2BA; HIST1H2BC; HIST1H2BD; HIST1H2BJ; HIST1H2BK; HIST1H2BN; HIST1H2BO; HIST1H4A; HIST2H2BE; HIST3H2BB; HIST3H3; KAT5; KDM4A; KDM4B; MAPK8; MDC1; NBN; PIAS4; PPP5C; RAD50; RNF168; RNF8; RPS27A; SMARCA5; SUMO1; TP53; TP53BP1; UBA52; UBB; UBC; UBE2I; UBE2N; UBE2V2; UIMC1
R-HSA-5653656	Vesicle-mediated transport	0.195697	0.147465	0.184484	67	AAK1; ACBD3; ACTR10; ACTR1A; ACTR2; ACTR3; ADRB2; AGFG1; AGPAT3; AGTR1; AKT1; AKT2; AKT3; ALB; ALPP; ALS2; ALS2CL; AMBP; AMPH; ANK1; ANK2; ANK3; ANKRD27; ANKRD28; AP1B1; AP1G1; AP1G2; AP1M1; AP1M2; AP1S1; AP1S3; AP2A1; AP2A2; AP2B1; AP2M1; AP2S1; AP3B1; AP3S1; AP4B1; AP4E1; AP4M1; AP4S1; APOA1; APOB; APOE; APOL1; APP; ARCN1; AREG; ARF1; ARF3; ARF4; ARF5; ARF6; ARFGAP1; ARFGAP2; ARFGAP3; ARFIP2; A…
R-HSA-74217	Purine salvage	0.339029	0.255896	0.185215	12	ADA; ADAL; ADK; AMPD1; AMPD2; AMPD3; APRT; DCK; DGUOK; GMPR; GMPR2; PNP
R-HSA-156902	Peptide chain elongation	0.203474	0.154208	0.18701	60	EEF2; FAU; RPL10A; RPL12; RPL13; RPL13A; RPL14; RPL15; RPL17; RPL18; RPL18A; RPL19; RPL21; RPL22; RPL22L1; RPL23; RPL23A; RPL24; RPL26; RPL26L1; RPL27A; RPL28; RPL29; RPL3; RPL30; RPL31; RPL32; RPL34; RPL35; RPL35A; RPL36; RPL36AL; RPL37; RPL37A; RPL38; RPL39L; RPL3L; RPL4; RPL41; RPL5; RPL6; RPL7; RPL7A; RPL8; RPL9; RPLP0; RPLP1; RPLP2; RPS10; RPS11; RPS12; RPS13; RPS14; RPS15; RPS15A; RPS16; RP…
R-HSA-611105	Respiratory electron transport	-0.234022	0.178035	0.188686	55	ACAD9; COQ10A; COQ10B; COX11; COX14; COX16; COX18; COX19; COX20; COX4I1; COX5A; COX5B; COX6A1; COX6B1; COX6C; COX7A2L; COX7C; COX8A; CYC1; CYCS; ECSIT; ETFA; ETFB; ETFDH; LRPPRC; NDUFA10; NDUFA11; NDUFA12; NDUFA13; NDUFA2; NDUFA3; NDUFA4; NDUFA5; NDUFA6; NDUFA7; NDUFA8; NDUFA9; NDUFAB1; NDUFAF1; NDUFAF2; NDUFAF3; NDUFAF4; NDUFAF5; NDUFAF6; NDUFAF7; NDUFB1; NDUFB10; NDUFB2; NDUFB3; NDUFB4; NDUFB5;…
R-HSA-5626467	RHO GTPases activate IQGAPs	-0.473247	0.360665	0.189469	11	CALM1; CDC42; CDH1; CLIP1; CTNNA1; CTNNB1; IQGAP1; IQGAP2; IQGAP3; MEN1; RAC1
R-HSA-112314	Neurotransmitter receptors and postsynaptic signal transmission	0.201625	0.154525	0.191957	60	ACTN2; ADCY1; ADCY2; ADCY3; ADCY4; ADCY5; ADCY6; ADCY7; ADCY8; ADCY9; AKAP5; AKAP9; AP2A1; AP2A2; AP2B1; AP2M1; AP2S1; BRAF; CACNG2; CACNG3; CACNG4; CACNG8; CALM1; CAMK2A; CAMK2B; CAMK2D; CAMK2G; CAMK4; CAMKK1; CHRNA1; CHRNA2; CHRNA3; CHRNA4; CHRNA5; CHRNA6; CHRNA7; CHRNA9; CHRNB2; CHRNB3; CHRNB4; CHRND; CHRNE; CHRNG; DLG1; DLG4; EPB41L1; GABBR1; GABBR2; GABRA2; GABRA4; GABRA5; GABRA6; GABRB1; GA…
R-HSA-2408557	Selenocysteine synthesis	0.200123	0.153553	0.192478	61	EEFSEC; FAU; PSTK; RPL10A; RPL12; RPL13; RPL13A; RPL14; RPL15; RPL17; RPL18; RPL18A; RPL19; RPL21; RPL22; RPL22L1; RPL23; RPL23A; RPL24; RPL26; RPL26L1; RPL27A; RPL28; RPL29; RPL3; RPL30; RPL31; RPL32; RPL34; RPL35; RPL35A; RPL36; RPL36AL; RPL37; RPL37A; RPL38; RPL39L; RPL3L; RPL4; RPL41; RPL5; RPL6; RPL7; RPL7A; RPL8; RPL9; RPLP0; RPLP1; RPLP2; RPS10; RPS11; RPS12; RPS13; RPS14; RPS15; RPS15A; R…
R-HSA-397795	G-protein beta:gamma signalling	0.225383	0.174229	0.195803	44	AKT1; AKT2; AKT3; CSF2; CSF2RB; GAB2; GNB1; GNB2; GNB3; GNB4; GNB5; GNG10; GNG11; GNG12; GNG2; GNG3; GNG4; GNG5; GNG7; GNGT1; GNGT2; GRB2; IL2RA; IL2RB; IL5; IL5RA; JAK1; JAK2; JAK3; PDPK1; PIK3CA; PIK3CB; PIK3CD; PIK3CG; PIK3R1; PIK3R2; PIK3R3; PIK3R5; PIK3R6; PLCB1; PLCB2; PLCB3; RHOA; SHC1
R-HSA-2024101	CS/DS degradation	0.334751	0.258855	0.195943	12	ARSB; BCAN; CSPG4; CSPG5; DCN; HEXA; HEXB; HYAL1; HYAL3; IDUA; NCAN; VCAN
R-HSA-8956319	Nucleobase catabolism	0.24188	0.187308	0.196582	36	ADPRM; AGXT2; DNPH1; DPYD; DPYS; ENTPD1; ENTPD2; ENTPD3; ENTPD4; ENTPD5; ENTPD6; ENTPD7; ENTPD8; GDA; GPX1; ITPA; NT5C; NT5C1A; NT5C1B; NT5C2; NT5C3A; NT5E; NT5M; NUDT1; NUDT15; NUDT16; NUDT18; NUDT5; NUDT9; PNP; SAMHD1; TYMP; UPB1; UPP1; UPP2; XDH
R-HSA-888590	GABA synthesis, release, reuptake and degradation	-0.390125	0.30316	0.198143	17	ABAT; ALDH5A1; CPLX1; DNAJC5; GAD1; HSPA8; RAB3A; RIMS1; SLC6A1; SLC6A11; SLC6A12; SLC6A13; SNAP25; STX1A; STXBP1; SYT1; VAMP2
R-HSA-3322077	Glycogen synthesis	0.314875	0.245437	0.199522	15	EPM2A; GBE1; GYG1; GYS1; GYS2; NHLRC1; PGM1; PGM2; PGM2L1; PPP1R3C; RPS27A; UBA52; UBB; UBC; UGP2
R-HSA-69275	G2/M Transition	0.191864	0.150229	0.201549	65	ACTR1A; AJUBA; AKAP9; ALMS1; AURKA; BORA; BTRC; CCNA1; CCNA2; CCNB1; CCNB2; CCNH; CCP110; CDC25A; CDC25B; CDC25C; CDK1; CDK11A; CDK11B; CDK2; CDK5RAP2; CDK7; CDKN1A; CENPF; CENPJ; CEP135; CEP152; CEP164; CEP192; CEP250; CEP290; CEP41; CEP57; CEP63; CEP70; CEP72; CEP76; CEP78; CKAP5; CLASP1; CNTRL; CSNK1D; CSNK1E; CUL1; DCTN1; DCTN2; DCTN3; DYNC1H1; DYNC1I2; DYNLL1; EP300; FBXL18; FBXL7; FBXW11; F…
R-HSA-8941856	RUNX3 regulates NOTCH signaling	0.332474	0.260433	0.201737	12	EP300; HES1; JAG1; KAT2A; KAT2B; MAML1; MAML2; MAML3; NOTCH1; RBPJ; RUNX3; SNW1
R-HSA-8852135	Protein ubiquitination	-0.221873	0.173835	0.201834	58	BCL10; CDC34; CDC73; CTR9; DERL1; HIST1H2BA; HIST1H2BC; HIST1H2BD; HIST1H2BJ; HIST1H2BK; HIST1H2BN; HIST1H2BO; HLA-A; HLA-B; HLTF; LEO1; PAF1; PCNA; PEX10; PEX12; PEX2; PEX5; PRKDC; RAD18; RNF144A; RNF152; RNF181; RNF20; RNF40; RPS27A; RRAGA; RTF1; SHPRH; TMEM129; UBA52; UBA6; UBB; UBC; UBE2B; UBE2D1; UBE2D3; UBE2E1; UBE2E3; UBE2G1; UBE2G2; UBE2H; UBE2J2; UBE2K; UBE2L3; UBE2N; UBE2Q2; UBE2R2; UBE…
R-HSA-5617833	Cilium Assembly	0.196694	0.154123	0.20188	61	ACTR1A; AHI1; AKAP9; ALMS1; ARF4; ARL13B; ARL3; ASAP1; B9D1; B9D2; BBIP1; BBS1; BBS10; BBS12; BBS2; BBS4; BBS5; BBS7; BBS9; C2CD3; CC2D2A; CCP110; CCT2; CCT3; CCT4; CCT5; CCT8; CDK1; CDK5RAP2; CENPJ; CEP135; CEP152; CEP164; CEP192; CEP250; CEP290; CEP41; CEP57; CEP63; CEP70; CEP72; CEP76; CEP78; CEP89; CEP97; CKAP5; CLASP1; CLUAP1; CNGA4; CNGB1; CNTRL; CSNK1D; CSNK1E; CYS1; DCTN1; DCTN2; DCTN3; D…
R-HSA-209776	Amine-derived hormones	-0.396114	0.311593	0.203638	16	AANAT; CGA; DBH; DDC; DIO1; DIO2; DIO3; DUOX1; DUOX2; IYD; PNMT; SLC5A5; TH; TPH1; TPO; TSHB
R-HSA-597592	Post-translational protein modification	-0.213833	0.168457	0.204311	62	A4GNT; AAAS; ACTL6A; ACTR10; ACTR1A; ACTR5; ACTR8; ADAM10; ADAMTS1; ADAMTS10; ADAMTS12; ADAMTS13; ADAMTS14; ADAMTS15; ADAMTS16; ADAMTS17; ADAMTS18; ADAMTS19; ADAMTS2; ADAMTS3; ADAMTS4; ADAMTS5; ADAMTS6; ADAMTS7; ADAMTS8; ADAMTS9; ADAMTSL1; ADAMTSL2; ADAMTSL3; ADAMTSL4; ADAMTSL5; ADRB2; ADRM1; AFP; AGBL2; AGBL3; AGBL4; AGBL5; AGTPBP1; AHSG; ALB; ALG1; ALG10; ALG10B; ALG11; ALG12; ALG14; ALG2; ALG3…
R-HSA-6807070	PTEN Regulation	0.209494	0.165602	0.205857	51	AGO1; AGO2; AGO3; AGO4; AKT1; AKT2; AKT3; ATF2; ATN1; BMI1; CBX2; CBX4; CBX6; CBX8; CHD3; CHD4; CNOT6L; CSNK2A1; CSNK2A2; CSNK2B; EED; EGR1; EZH2; FRK; GATAD2A; GATAD2B; HDAC1; HDAC2; HDAC3; HDAC5; HDAC7; JUN; KDM1A; LAMTOR1; LAMTOR2; LAMTOR3; LAMTOR4; LAMTOR5; MAF1; MAPK1; MAPK3; MBD3; MECOM; MKRN1; MLST8; MOV10; MTA1; MTA2; MTA3; MTOR; NEDD4
R-HSA-140875	Common Pathway of Fibrin Clot Formation	0.288062	0.227817	0.20607	20	F10; F13A1; F13B; F2; F2R; F5; FGA; FGB; FGG; PF4; PF4V1; PROC; PROCR; PROS1; PRTN3; SERPINA5; SERPINC1; SERPIND1; SERPINE2; THBD
R-HSA-948021	Transport to the Golgi and subsequent modification	0.186374	0.147802	0.207319	68	ACTR10; ACTR1A; ANK1; ANK2; ANK3; ANKRD28; ARCN1; AREG; ARF1; ARF3; ARF4; ARF5; ARFGAP1; ARFGAP2; ARFGAP3; B4GALT1; B4GALT2; B4GALT3; B4GALT4; B4GALT5; B4GALT6; BET1; BET1L; CAPZA1; CAPZA2; CAPZA3; CAPZB; CD55; CD59; CGA; CHST10; CHST8; CNIH1; CNIH2; CNIH3; COG1; COG2; COG3; COG4; COG5; COG6; COG7; COG8; COL7A1; COPA; COPB1; COPB2; COPE; COPG1; COPG2; COPZ1; COPZ2; CSNK1D; CTAGE5; CTSC; CTSZ; DCT…
R-HSA-8866427	VLDLR internalisation and degradation	-0.442257	0.351422	0.208219	12	AP2A1; AP2A2; AP2B1; AP2M1; AP2S1; CLTA; CLTC; MYLIP; NR1H2; NR1H3; PCSK9; VLDLR
R-HSA-205043	NRIF signals cell death from the nucleus	0.305981	0.243221	0.208379	16	APH1A; APH1B; ITGB3BP; MAPK8; NCSTN; NGF; NGFR; PSEN1; PSEN2; PSENEN; RPS27A; SQSTM1; TRAF6; UBA52; UBB; UBC
R-HSA-5654687	Downstream signaling of activated FGFR1	0.252657	0.200862	0.208441	30	FGF1; FGF10; FGF17; FGF2; FGF20; FGF22; FGF23; FGF3; FGF4; FGF5; FGF8; FGF9; FGFR1; FLRT1; FLRT2; FLRT3; FRS2; FRS3; GAB1; GRB2; HRAS; KL; KRAS; NRAS; PIK3CA; PIK3R1; PLCG1; PTPN11; SHC1; SOS1
R-HSA-71182	Phenylalanine and tyrosine catabolism	0.344329	0.27441	0.209552	10	ASRGL1; FAH; GSTZ1; HGD; HPD; IL4I1; PAH; PCBD1; QDPR; TAT
R-HSA-5654228	Phospholipase C-mediated cascade; FGFR4	0.329145	0.262739	0.210299	12	FGF1; FGF17; FGF18; FGF2; FGF20; FGF23; FGF4; FGF8; FGF9; FGFR4; KLB; PLCG1
R-HSA-5654688	SHC-mediated cascade:FGFR1	0.286365	0.228628	0.210375	20	FGF1; FGF10; FGF17; FGF2; FGF20; FGF22; FGF23; FGF3; FGF4; FGF5; FGF8; FGF9; FGFR1; GRB2; HRAS; KL; KRAS; NRAS; SHC1; SOS1
R-HSA-5668541	TNFR2 non-canonical NF-kB pathway	0.195845	0.156766	0.211563	59	BIRC2; BIRC3; BTRC; CD27; CD40; CD70; CHUK; CUL1; EDAR; EDARADD; FBXW11; LTA; LTB; LTBR; NFKB2; PSMA1; PSMA2; PSMA3; PSMA4; PSMA5; PSMA6; PSMA7; PSMB1; PSMB10; PSMB11; PSMB2; PSMB3; PSMB4; PSMB5; PSMB7; PSMB8; PSMB9; PSMC1; PSMC2; PSMC3; PSMC4; PSMC5; PSMC6; PSMD1; PSMD11; PSMD12; PSMD13; PSMD14; PSMD2; PSMD3; PSMD4; PSMD5; PSMD6; PSMD7; PSMD8; PSMD9; PSME2; PSME3; PSME4; PSMF1; RELB; RPS27A; SKP…
R-HSA-5628897	TP53 Regulates Metabolic Genes	-0.214762	0.172607	0.213416	59	AGO1; AGO2; AGO3; AGO4; AKT1; AKT2; AKT3; COX11; COX14; COX16; COX18; COX19; COX20; COX4I1; COX5A; COX5B; COX6A1; COX6B1; COX6C; COX7A2L; COX7C; COX8A; CYCS; DDIT4; GLS; GLS2; GPI; GPX2; GSR; LAMTOR1; LAMTOR2; LAMTOR3; LAMTOR4; LAMTOR5; LRPPRC; MLST8; MOV10; MTOR; NDUFA4; PRDX1; PRDX2; PRDX5; PRKAA1; PRKAA2; PRKAB1; PRKAB2; PRKAG1; PRKAG2; PTEN; RHEB; RPTOR; RRAGA; RRAGC; RRAGD; RRM2B; SCO1; SCO2…
R-HSA-69231	Cyclin D associated events in G1	0.220185	0.177389	0.214512	43	ABL1; CCND1; CCND2; CCND3; CCNH; CDK4; CDK6; CDK7; CDKN1A; CDKN1B; CDKN1C; CDKN2A; CDKN2B; CDKN2C; CDKN2D; CKS1B; CUL1; E2F1; E2F2; E2F3; E2F4; E2F5; JAK2; LYN; MNAT1; PPP2CA; PPP2CB; PPP2R1A; PPP2R1B; PPP2R2A; PTK6; RB1; RBL1; RBL2; RPS27A; SKP1; SKP2; SRC; TFDP1; TFDP2; UBA52; UBB; UBC
R-HSA-69236	G1 Phase	0.220185	0.177389	0.214512	43	ABL1; CCND1; CCND2; CCND3; CCNH; CDK4; CDK6; CDK7; CDKN1A; CDKN1B; CDKN1C; CDKN2A; CDKN2B; CDKN2C; CDKN2D; CKS1B; CUL1; E2F1; E2F2; E2F3; E2F4; E2F5; JAK2; LYN; MNAT1; PPP2CA; PPP2CB; PPP2R1A; PPP2R1B; PPP2R2A; PTK6; RB1; RBL1; RBL2; RPS27A; SKP1; SKP2; SRC; TFDP1; TFDP2; UBA52; UBB; UBC
R-HSA-73857	RNA Polymerase II Transcription	-0.207053	0.167335	0.215955	63	ABL1; ACTL6A; ACTL6B; AFF4; AGO1; AGO2; AGO3; AGO4; AIFM2; AKT1; AKT2; AKT3; ALYREF; APAF1; APOE; ARID1A; ARID1B; ARID2; ARID3A; ASUN; ATAD2; ATF2; ATM; ATR; ATRIP; AURKA; AURKB; AUTS2; AXIN1; BANP; BARD1; BAX; BBC3; BCL2L11; BCL2L14; BGLAP; BID; BIRC5; BLK; BLM; BMI1; BMP2; BNIP3L; BRCA1; BRD2; BRD7; BRIP1; BRPF1; BRPF3; BTG2; CARM1; CASC3; CASP1; CASP10; CASP2; CASP6; CBFB; CBX2; CBX3; CBX4; CB…
R-HSA-75105	Fatty acyl-CoA biosynthesis	0.24424	0.197442	0.216079	32	ACACA; ACLY; ACSBG1; ACSBG2; ACSF3; ACSL1; ACSL3; ACSL5; ACSL6; CBR4; ELOVL1; ELOVL2; ELOVL3; ELOVL4; ELOVL5; ELOVL6; ELOVL7; FASN; HSD17B12; HSD17B3; HSD17B8; MORC2; OLAH; PPT1; PPT2; RPP14; SCD; SCD5; SLC25A1; SLC27A3; TECR; TECRL
R-HSA-1483249	Inositol phosphate metabolism	-0.242675	0.196259	0.216273	45	CALM1; IMPA1; IMPA2; INPP1; INPP4A; INPP4B; INPP5A; INPP5B; INPP5D; INPP5J; INPPL1; IP6K1; IP6K2; IP6K3; IPMK; IPPK; ISYNA1; ITPK1; ITPKA; ITPKB; ITPKC; MINPP1; MIOX; MTMR7; MTMR9; NUDT3; NUDT4; PLCB1; PLCB2; PLCB3; PLCB4; PLCD1; PLCD3; PLCD4; PLCE1; PLCG1; PLCG2; PLCH1; PLCH2; PLCZ1; PLD4; PPIP5K1; PPIP5K2; PTEN; SYNJ1
R-HSA-5654693	FRS-mediated FGFR1 signaling	0.275652	0.223322	0.217081	22	FGF1; FGF10; FGF17; FGF2; FGF20; FGF22; FGF23; FGF3; FGF4; FGF5; FGF8; FGF9; FGFR1; FRS2; FRS3; GRB2; HRAS; KL; KRAS; NRAS; PTPN11; SOS1
R-HSA-5218920	VEGFR2 mediated vascular permeability	0.261241	0.211895	0.217621	26	AKT1; AKT2; AKT3; CALM1; CAV1; CDH5; CTNNA1; CTNNB1; CTNND1; HSP90AA1; JUP; MAPKAP1; MLST8; MTOR; NOS3; PAK1; PAK2; PDPK1; PRR5; RAC1; RICTOR; THEM4; TRIB3; VAV1; VAV2; VAV3
R-HSA-1362277	Transcription of E2F targets under negative control by DREAM complex	0.287746	0.233572	0.217972	19	CDC25A; CDC6; E2F1; E2F4; E2F5; HDAC1; LIN37; LIN52; LIN54; LIN9; MAX; MYC; PCNA; RBBP4; RBL1; RBL2; TFDP1; TFDP2; TOP2A
R-HSA-196299	Beta-catenin phosphorylation cascade	0.302037	0.245457	0.218507	16	APC; AXIN1; CSNK1A1; CTNNB1; FRAT1; FRAT2; GSK3B; PPP2CA; PPP2CB; PPP2R1A; PPP2R1B; PPP2R5A; PPP2R5B; PPP2R5C; PPP2R5D; PPP2R5E
R-HSA-5696399	Global Genome Nucleotide Excision Repair (GG-NER)	0.185757	0.151156	0.219107	65	ACTL6A; ACTR5; ACTR8; CCNH; CDK7; CHD1L; COPS2; COPS3; COPS4; COPS5; COPS6; COPS7A; COPS7B; COPS8; CUL4A; DDB1; DDB2; ERCC1; ERCC2; ERCC3; ERCC4; ERCC5; GPS1; GTF2H1; GTF2H2; GTF2H3; GTF2H4; GTF2H5; INO80; INO80B; INO80C; INO80D; INO80E; LIG1; LIG3; MCRS1; MNAT1; NFRKB; PARP1; PARP2; PCNA; PIAS1; PIAS3; POLD1; POLD2; POLD3; POLD4; POLE; POLE2; POLE3; POLE4; POLK; RAD23A; RAD23B; RBX1; RFC1; RFC2;…
R-HSA-5660526	Response to metal ions	-0.40634	0.331393	0.220139	14	CSRP1; MT1A; MT1B; MT1E; MT1F; MT1G; MT1H; MT1M; MT1X; MT2A; MT3; MT4; MTF1; SNCB
R-HSA-70268	Pyruvate metabolism	0.260228	0.212279	0.220243	26	BSG; DLAT; DLD; GLO1; HAGH; LDHA; LDHAL6A; LDHAL6B; LDHB; LDHC; MPC1; MPC2; PDHA2; PDHB; PDHX; PDK1; PDK2; PDK4; PDP1; PDP2; PDPR; PPARD; RXRA; SLC16A1; SLC16A3; SLC16A8
R-HSA-141405	Inhibition of the proteolytic activity of APC/C required for the onset of anaphase by mitotic spindle checkpoint components	-0.355538	0.290968	0.221739	19	ANAPC1; ANAPC10; ANAPC11; ANAPC15; ANAPC16; ANAPC2; ANAPC4; ANAPC5; ANAPC7; BUB1B; BUB3; CDC16; CDC20; CDC23; CDC26; CDC27; MAD2L1; UBE2D1; UBE2E1
R-HSA-141430	Inactivation of APC/C via direct inhibition of the APC/C complex	-0.355538	0.290968	0.221739	19	ANAPC1; ANAPC10; ANAPC11; ANAPC15; ANAPC16; ANAPC2; ANAPC4; ANAPC5; ANAPC7; BUB1B; BUB3; CDC16; CDC20; CDC23; CDC26; CDC27; MAD2L1; UBE2D1; UBE2E1
R-HSA-6791226	Major pathway of rRNA processing in the nucleolus and cytosol	0.187156	0.153247	0.221984	63	BMS1; BOP1; BYSL; C1D; CSNK1D; CSNK1E; DCAF13; DDX21; DDX47; DDX49; DDX52; DHX37; DIEXF; DIS3; EBNA1BP2; EMG1; ERI1; EXOSC1; EXOSC10; EXOSC2; EXOSC3; EXOSC4; EXOSC5; EXOSC6; EXOSC7; EXOSC8; EXOSC9; FAU; FBL; FCF1; FTSJ3; GNL3; HEATR1; IMP3; IMP4; ISG20L2; KRR1; LTV1; MPHOSPH10; MPHOSPH6; NCL; NIP7; NOB1; NOC4L; NOL11; NOL12; NOL6; NOL9; NOP14; NOP56; NOP58; PDCD11; PELP1; PES1; PNO1; PWP2; RBM28;…
R-HSA-912446	Meiotic recombination	-0.242358	0.198471	0.222037	44	ATM; BLM; BRCA1; BRCA2; CDK2; CDK4; DMC1; H2AFJ; H2AFV; H2AFX; H2AFZ; H2BFS; H3F3A; HIST1H2AC; HIST1H2BA; HIST1H2BC; HIST1H2BD; HIST1H2BJ; HIST1H2BK; HIST1H2BN; HIST1H2BO; HIST1H3A; HIST1H4A; HIST2H2AA3; HIST2H2AC; HIST2H2BE; HIST3H2BB; HIST3H3; MLH1; MLH3; MND1; MSH4; MSH5; NBN; PSMC3IP; RAD50; RAD51; RAD51C; RBBP8; RPA1; RPA2; RPA3; SPO11; TOP3A
R-HSA-211979	Eicosanoids	0.331406	0.27201	0.223087	11	CYP4A11; CYP4A22; CYP4B1; CYP4F11; CYP4F12; CYP4F2; CYP4F22; CYP4F3; CYP8B1; PTGIS; TBXAS1
R-HSA-983168	Antigen processing: Ubiquitination & Proteasome degradation	0.191579	0.157477	0.223776	59	ANAPC1; ANAPC10; ANAPC11; ANAPC13; ANAPC2; ANAPC4; ANAPC5; ANAPC7; AREL1; ARIH2; ASB1; ASB13; ASB14; ASB15; ASB16; ASB18; ASB2; ASB4; ASB5; ASB6; ASB7; ASB8; ATG7; BLMH; BTBD1; BTBD6; BTRC; CBLB; CCNF; CDC16; CDC20; CDC23; CDC26; CDC27; CDC34; CUL1; CUL2; CUL3; CUL5; CUL7; DET1; DTX3L; DZIP3; FBXL12; FBXL13; FBXL14; FBXL15; FBXL16; FBXL18; FBXL19; FBXL20; FBXL22; FBXL3; FBXL4; FBXL5; FBXL7; FBXL8…
R-HSA-388841	Costimulation by the CD28 family	0.192802	0.158582	0.224065	58	AKT1; AKT2; AKT3; BTLA; CD247; CD274; CD28; CD3D; CD3E; CD4; CD80; CD86; CDC42; CSK; CTLA4; FYN; GRAP2; GRB2; HLA-DPA1; HLA-DPB1; HLA-DQA1; HLA-DQA2; HLA-DQB1; HLA-DQB2; HLA-DRA; HLA-DRB1; HLA-DRB5; ICOSLG; KIRREL; LYN; MAP3K8; MAPKAP1; MLST8; MTOR; PAK1; PAK2; PDCD1; PDCD1LG2; PDPK1; PIK3CA; PIK3R1; PIK3R2; PIK3R3; PPP2CA; PPP2CB; PPP2R1A; PPP2R1B; PPP2R5A; PPP2R5B; PPP2R5C; PPP2R5D; PPP2R5E; PR…
R-HSA-416572	Sema4D induced cell migration and growth-cone collapse	0.280552	0.231389	0.225333	20	ARHGEF11; ARHGEF12; ERBB2; LIMK1; LIMK2; MYH10; MYH11; MYH14; MYH9; MYL12B; MYL6; MYL9; PLXNB1; RHOA; RHOB; RHOC; RND1; ROCK1; ROCK2; SEMA4D
R-HSA-8866910	TFAP2 (AP-2) family regulates transcription of growth factors and their receptors	-0.428506	0.353921	0.225995	12	ATAD2; CGA; EGFR; ERBB2; ESR1; KIT; TFAP2A; TFAP2B; TFAP2C; TGFA; VEGFA; YY1
R-HSA-72203	Processing of Capped Intron-Containing Pre-mRNA	-0.2029	0.168786	0.229319	62	AAAS; ALYREF; AQR; BCAS2; BUD31; CASC3; CCAR1; CD2BP2; CDC40; CDC5L; CHERP; CHTOP; CLP1; CPSF1; CPSF2; CPSF3; CPSF4; CPSF7; CRNKL1; CSTF1; CSTF2T; CSTF3; CTNNBL1; CWC15; CWC22; CWC25; CWC27; DDX23; DDX39A; DDX39B; DDX42; DDX46; DDX5; DHX15; DHX16; DHX38; DHX9; DNAJC8; EFTUD2; EIF4A3; EIF4E; ELAVL2; FIP1L1; FUS; FYTTD1; GCFC2; GLE1; GTF2F1; GTF2F2; HNRNPA1; HNRNPA2B1; HNRNPA3; HNRNPC; HNRNPF; HNRN…
R-HSA-6798695	Neutrophil degranulation	-0.198037	0.165026	0.230127	65	A1BG; ABCA13; ACAA1; ACLY; ACPP; ACTR10; ACTR1B; ACTR2; ADAM10; ADAM8; AGA; AGL; AGPAT2; AHSG; ALAD; ALDH3B1; ALDOA; ALDOC; ALOX5; AMPD3; ANO6; ANPEP; ANXA2; AOC1; AP1M1; AP2A2; APAF1; APEH; APRT; ARG1; ARHGAP9; ARL8A; ARMC8; ARPC5; ARSA; ARSB; ASAH1; ATAD3B; ATG7; ATP11A; ATP11B; ATP6V0A1; ATP6V0C; ATP6V1D; ATP8A1; ATP8B4; AZU1; B2M; B4GALT1; BIN2; BPI; BRI3; BST1; BST2; C16orf62; C3; C3AR1; C5A…
R-HSA-5654716	Downstream signaling of activated FGFR4	0.262972	0.219466	0.230826	24	FGF1; FGF17; FGF18; FGF2; FGF20; FGF23; FGF4; FGF8; FGF9; FGFR4; FRS2; FRS3; GAB1; GRB2; HRAS; KLB; KRAS; NRAS; PIK3CA; PIK3R1; PLCG1; PTPN11; SHC1; SOS1
R-HSA-192823	Viral mRNA Translation	0.195857	0.163627	0.231317	54	DNAJC3; FAU; GRSF1; RPL10A; RPL12; RPL13; RPL13A; RPL14; RPL15; RPL17; RPL18; RPL18A; RPL19; RPL21; RPL22; RPL22L1; RPL23; RPL23A; RPL24; RPL26; RPL26L1; RPL27A; RPL28; RPL29; RPL3; RPL30; RPL31; RPL32; RPL34; RPL35; RPL35A; RPL36; RPL36AL; RPL37; RPL37A; RPL38; RPL39L; RPL3L; RPL4; RPL41; RPL5; RPL6; RPL7; RPL7A; RPL8; RPL9; RPLP0; RPLP1; RPLP2; RPS10; RPS11; RPS12; RPS13; RPS14
R-HSA-2514853	Condensation of Prometaphase Chromosomes	0.328242	0.274329	0.23149	11	CCNB1; CCNB2; CDK1; CSNK2A1; CSNK2A2; CSNK2B; NCAPD2; NCAPG; NCAPH; SMC2; SMC4
R-HSA-2980736	Peptide hormone metabolism	0.195506	0.16369	0.232335	54	ACE; ACHE; AGT; ANPEP; BCHE; CDX2; CGA; CMA1; CPA3; CPB1; CPB2; CPE; CRHR2; CTNNB1; CTSD; CTSG; CTSZ; DPP4; ENPEP; EXOC1; EXOC2; EXOC3; EXOC4; EXOC5; EXOC6; EXOC7; EXOC8; FFAR1; FFAR4; FSHB; GATA4; GCG; GHRL; GNAT3; GNB3; GRP; IGF1; INHA; INHBA; INHBB; INHBE; INS; KIF5A; KIF5B; KIF5C; LEP; LHB; MBOAT4; MME; MYO5A; MYRIP; PAX6; PCSK1; PCSK2
R-HSA-201722	Formation of the beta-catenin:TCF transactivating complex	0.203155	0.170104	0.232361	49	AXIN2; BCL9; BCL9L; CDC73; CTNNB1; EP300; H2AFJ; H2AFV; H2AFX; H2AFZ; H2BFS; H3F3A; HDAC1; HIST1H2AC; HIST1H2BA; HIST1H2BC; HIST1H2BD; HIST1H2BJ; HIST1H2BK; HIST1H2BN; HIST1H2BO; HIST1H3A; HIST1H4A; HIST2H2AA3; HIST2H2AC; HIST2H2BE; HIST3H2BB; HIST3H3; KAT5; LEF1; LEO1; MEN1; MYC; PYGO1; PYGO2; RBBP5; RUNX3; RUVBL1; SMARCA4; TCF4; TCF7; TCF7L1; TCF7L2; TERT; TLE1; TLE2; TLE3; TLE4; TRRAP
R-HSA-1483206	Glycerophospholipid biosynthesis	0.182853	0.153903	0.234792	63	ABHD3; ABHD4; ACHE; ACP6; AGK; AGPAT1; AGPAT2; AGPAT3; AGPAT4; AGPAT5; BCHE; CDIPT; CDS1; CDS2; CEPT1; CHAT; CHKA; CHKB; CHPT1; CPNE1; CPNE3; CPNE6; CPNE7; CRLS1; CSNK2A1; CSNK2A2; CSNK2B; DDHD1; DDHD2; DGAT1; DGAT2; DGAT2L7P; ETNK1; ETNK2; ETNPPL; GNPAT; GPAM; GPAT2; GPCPD1; GPD1; GPD1L; GPD2; HADHA; HADHB; HRASLS; HRASLS2; HRASLS5; LCLAT1; LIPH; LIPI; LPCAT1; LPCAT2; LPCAT3; LPCAT4; LPGAT1; LPI…
R-HSA-1482839	Acyl chain remodelling of PE	0.251181	0.211781	0.235605	27	ABHD4; HRASLS; HRASLS2; HRASLS5; LPCAT3; LPCAT4; MBOAT1; MBOAT2; PLA2G10; PLA2G12A; PLA2G16; PLA2G1B; PLA2G2A; PLA2G2D; PLA2G2F; PLA2G3; PLA2G4A; PLA2G4B; PLA2G4C; PLA2G4D; PLA2G4E; PLA2G4F; PLA2G5; PLA2G6; PLA2R1; PLBD1; PNPLA8
R-HSA-6788467	IL-6-type cytokine receptor ligand interactions	-0.372892	0.314712	0.236069	16	CLCF1; CNTF; CNTFR; CRLF1; CTF1; IL11; IL11RA; IL31RA; IL6ST; JAK1; JAK2; LIF; LIFR; OSM; OSMR; TYK2
R-HSA-6794362	Protein-protein interactions at synapses	-0.202566	0.171554	0.237695	60	APBA1; APBA2; APBA3; BEGAIN; DBNL; DLG1; DLG2; DLG4; DLGAP1; DLGAP2; DLGAP3; DLGAP4; EPB41; EPB41L1; EPB41L2; EPB41L3; EPB41L5; FLOT1; FLOT2; GRIA1; GRIA4; GRIN1; GRIN2A; GRIN2B; GRIN2C; GRIN2D; GRM1; GRM5; HOMER1; HOMER2; HOMER3; IL1RAP; LIN7A; LIN7B; LIN7C; LRFN1; LRFN2; LRFN3; LRFN4; LRRC4B; LRRTM1; LRRTM2; LRRTM3; LRRTM4; NLGN1; NLGN2; NRXN1; NRXN2; NRXN3; NTRK3; PDLIM5; PPFIA1; PPFIA2; PPFIA…
R-HSA-879415	Advanced glycosylation endproduct receptor signaling	0.318708	0.269967	0.237784	12	AGER; APP; CAPZA1; CAPZA2; DDOST; LGALS3; MAPK1; MAPK3; PRKCSH; S100A12; S100B; SAA1
R-HSA-8856828	Clathrin-mediated endocytosis	0.181846	0.154054	0.237842	63	AAK1; ACTR2; ACTR3; ADRB2; AGFG1; AGTR1; AMPH; AP2A1; AP2A2; AP2B1; AP2M1; AP2S1; APOB; ARF6; ARFGAP1; ARPC1A; ARPC2; ARPC3; ARPC4; ARPC5; ARRB1; ARRB2; BIN1; CBL; CD3D; CD4; CFTR; CHRM2; CLTA; CLTB; CLTC; CLTCL1; COPS2; COPS3; COPS4; COPS5; COPS6; COPS7A; COPS7B; COPS8; CTTN; DAB2; DNAJC6; DNM1; DNM2; DNM3; DVL2; EGF; EGFR; EPN1; EPN2; EPS15; EPS15L1; FCHO1; FCHO2; FNBP1; FNBP1L; FZD4; GAK; GAPV…
R-HSA-6799198	Complex I biogenesis	-0.226549	0.19274	0.239829	47	ACAD9; ECSIT; NDUFA10; NDUFA11; NDUFA12; NDUFA13; NDUFA2; NDUFA3; NDUFA5; NDUFA6; NDUFA7; NDUFA8; NDUFA9; NDUFAB1; NDUFAF1; NDUFAF2; NDUFAF3; NDUFAF4; NDUFAF5; NDUFAF6; NDUFAF7; NDUFB1; NDUFB10; NDUFB2; NDUFB3; NDUFB4; NDUFB5; NDUFB6; NDUFB7; NDUFB8; NDUFB9; NDUFC1; NDUFC2; NDUFS1; NDUFS2; NDUFS3; NDUFS4; NDUFS5; NDUFS6; NDUFS7; NDUFS8; NDUFV1; NDUFV2; NDUFV3; NUBPL; TIMMDC1; TMEM126B
R-HSA-2022854	Keratan sulfate biosynthesis	-0.29828	0.25391	0.240096	26	ACAN; B3GNT2; B3GNT3; B3GNT4; B3GNT7; B4GALT1; B4GALT2; B4GALT3; B4GALT4; B4GALT5; B4GALT6; CHST1; CHST2; CHST5; CHST6; FMOD; KERA; LUM; OGN; OMD; PRELP; SLC35D2; ST3GAL1; ST3GAL3; ST3GAL4; ST3GAL6
R-HSA-5620916	VxPx cargo-targeting to cilium	0.274625	0.234172	0.240897	20	ARF4; ASAP1; CNGA4; CNGB1; EXOC1; EXOC2; EXOC3; EXOC4; EXOC5; EXOC6; EXOC7; EXOC8; GBF1; PKD1; PKD2; RAB11A; RAB11FIP3; RAB3IP; RAB8A; RHO
R-HSA-6809371	Formation of the cornified envelope	-0.197646	0.168937	0.242025	62	CAPN1; CAPNS1; CASP14; CELA2A; CSTA; DSC1; DSC2; DSC3; DSG1; DSG2; DSG3; DSG4; DSP; EVPL; FLG; FURIN; IVL; JUP; KAZN; KLK12; KLK13; KLK14; KLK5; KLK8; LCE1A; LCE1C; LCE1D; LCE1E; LCE2A; LCE2B; LCE2C; LCE3A; LCE3C; LCE3D; LCE3E; LCE4A; LCE5A; LCE6A; LELP1; LIPJ; LIPK; LIPM; LIPN; LOR; PCSK6; PERP; PI3; PKP1; PKP2; PKP3; PKP4; PPL; PRSS8; SPINK5; SPINK6; SPINK9; SPRR1A; SPRR1B; SPRR2A; SPRR2B; SPRR…
R-HSA-381753	Olfactory Signaling Pathway	-0.349802	0.299538	0.242886	18	GNAL; GNB1; GNGT1; OR10A3; OR10AD1; OR10D4P; OR10H1; OR10H2; OR10H5; OR10J6P; OR10P1; OR11L1; OR13A1; OR13C5; OR13G1; OR13J1; OR14A16; OR14C36
R-HSA-5663213	RHO GTPases Activate WASPs and WAVEs	0.231613	0.198341	0.242908	33	ABI1; ABI2; ABL1; ACTG1; ACTR2; ACTR3; ARPC1A; ARPC1B; ARPC2; ARPC3; ARPC4; ARPC5; BAIAP2; BRK1; CDC42; CYFIP1; CYFIP2; GRB2; MAPK1; MAPK3; NCK1; NCKAP1; NCKAP1L; NCKIPSD; PTK2; RAC1; WASF1; WASF2; WASF3; WASL; WIPF1; WIPF2; WIPF3
R-HSA-381119	Unfolded Protein Response (UPR)	0.180167	0.154305	0.242967	63	ACADVL; ADD1; ARFGAP1; ASNA1; ASNS; ATF3; ATF4; ATF6; ATP6V0D1; C19orf10; CALR; CCL2; CREB3; CREB3L1; CREB3L2; CREB3L3; CREB3L4; CREBRF; CTDSP2; CUL7; CXXC1; DCP2; DCSTAMP; DCTN1; DDIT3; DDX11; DIS3; DNAJB11; DNAJB9; DNAJC3; EDEM1; EIF2AK3; EIF2S1; ERN1; EXOSC1; EXOSC2; EXOSC3; EXOSC4; EXOSC5; EXOSC6; EXOSC7; EXOSC8; EXOSC9; EXTL1; EXTL2; EXTL3; FKBP14; GFPT1; GOSR2; GSK3A; HDGF; HERPUD1; HSP90B1…
R-HSA-71384	Ethanol oxidation	-0.447631	0.383592	0.243232	10	ACSS1; ACSS2; ADH1A; ADH1B; ADH4; ADH5; ADH6; ALDH1A1; ALDH1B1; ALDH2
R-HSA-2980766	Nuclear Envelope Breakdown	-0.217964	0.18724	0.244388	50	AAAS; BANF1; CCNB1; CCNB2; CDK1; CNEP1R1; CTDNEP1; LEMD2; LEMD3; LMNA; LMNB1; LPIN1; LPIN2; LPIN3; NDC1; NEK6; NEK7; NEK9; NUP107; NUP133; NUP153; NUP155; NUP160; NUP188; NUP205; NUP210; NUP214; NUP35; NUP37; NUP43; NUP50; NUP54; NUP62; NUP85; NUP88; NUP93; NUP98; NUPL2; PLK1; POM121; POM121C; PRKCA; PRKCB; RAE1; RANBP2; SEH1L; TMPO; TPR; VRK1; VRK2
R-HSA-5654696	Downstream signaling of activated FGFR2	0.244591	0.210403	0.245039	28	FGF1; FGF10; FGF17; FGF18; FGF2; FGF20; FGF22; FGF23; FGF3; FGF4; FGF5; FGF7; FGF8; FGF9; FGFR2; FRS2; FRS3; GAB1; GRB2; HRAS; KRAS; NRAS; PIK3CA; PIK3R1; PLCG1; PTPN11; SHC1; SOS1
R-HSA-1912408	Pre-NOTCH Transcription and Translation	0.241243	0.207996	0.246111	29	AGO1; AGO2; AGO3; AGO4; CCND1; E2F1; E2F3; ELF3; EP300; JUN; KAT2A; KAT2B; MAML1; MAML2; MAML3; MOV10; NOTCH1; NOTCH2; NOTCH3; NOTCH4; PRKCI; RBPJ; SNW1; TFDP1; TFDP2; TNRC6A; TNRC6B; TNRC6C; TP53
R-HSA-72165	mRNA Splicing - Minor Pathway	0.199591	0.172523	0.247315	48	DDX23; DDX42; EFTUD2; GTF2F1; GTF2F2; LSM2; NCBP1; NCBP2; PDCD7; POLR2A; POLR2B; POLR2C; POLR2D; POLR2E; POLR2F; POLR2G; POLR2H; POLR2I; POLR2J; POLR2K; POLR2L; PRPF6; PRPF8; RNPC3; RNU12; SF3B1; SF3B2; SF3B3; SF3B5; SNRNP200; SNRNP25; SNRNP35; SNRNP48; SNRPB; SNRPD1; SNRPD2; SNRPD3; SNRPE; SNRPF; SNRPG; SRSF1; SRSF2; SRSF6; SRSF7; TXNL4A; YBX1; ZCRB1; ZMAT5
R-HSA-5658623	FGFRL1 modulation of FGFR1 signaling	0.307146	0.267545	0.250962	13	FGF10; FGF17; FGF18; FGF2; FGF22; FGF23; FGF3; FGF4; FGF5; FGF8; FGFRL1; SPRED1; SPRED2
R-HSA-8957275	Post-translational protein phosphorylation	-0.197042	0.171715	0.251176	60	ADAM10; AFP; AHSG; ALB; AMBN; AMTN; ANO8; APLP2; APOA1; APOA2; APOA5; APOB; APOE; APOL1; APP; BMP4; BPIFB2; C3; C4A; CALU; CDH2; CHGB; CKAP4; CP; CSF1; CST3; DNAJC3; EVA1A; F5; FAM20A; FAM20C; FBN1; FGA; FGF23; FGG; FN1; FSTL1; FSTL3; FUCA2; GAS6; GOLM1; HRC; HSP90B1; IGFBP1; IGFBP3; IGFBP4; IGFBP5; IGFBP7; IL6; ITIH2; KNG1; KTN1; LAMB1; LAMB2; LAMC1; LGALS1; LTBP1; MATN3; MBTPS1; MEN1
R-HSA-389359	CD28 dependent Vav1 pathway	-0.424273	0.370332	0.251938	11	CD28; CD80; CD86; CDC42; FYN; GRB2; KIRREL; PAK1; PAK2; RAC1; VAV1
R-HSA-180746	Nuclear import of Rev protein	-0.264735	0.231187	0.252162	32	AAAS; KPNB1; NDC1; NPM1; NUP107; NUP133; NUP153; NUP155; NUP160; NUP188; NUP205; NUP210; NUP214; NUP35; NUP37; NUP43; NUP50; NUP54; NUP62; NUP85; NUP88; NUP93; NUP98; NUPL2; POM121; POM121C; RAE1; RAN; RANBP2; RCC1; SEH1L; TPR
R-HSA-156584	Cytosolic sulfonation of small molecules	-0.301522	0.263945	0.253302	24	ABHD14B; BPNT1; IMPAD1; PAPSS1; PAPSS2; PODXL2; SLC26A1; SLC26A2; SLC35B2; SLC35B3; SULT1A1; SULT1A2; SULT1A3; SULT1A4; SULT1B1; SULT1C2; SULT1C4; SULT1E1; SULT2A1; SULT2B1; SULT4A1; SULT6B1; TPST1; TPST2
R-HSA-8953750	Transcriptional Regulation by E2F6	0.230305	0.2017	0.25353	32	APAF1; BMI1; BRCA1; CBX3; CBX5; CDC7; CHEK1; E2F1; E2F6; EED; EHMT1; EHMT2; EPC1; EZH2; L3MBTL2; MAX; MGA; PCGF2; PCGF6; PHC1; PHC3; RAD51; RBBP4; RBBP8; RING1; RNF2; RRM2; RYBP; SUZ12; TFDP1; TFDP2; YAF2
R-HSA-5654221	Phospholipase C-mediated cascade; FGFR2	0.288743	0.252915	0.253594	16	FGF1; FGF10; FGF17; FGF18; FGF2; FGF20; FGF22; FGF23; FGF3; FGF4; FGF5; FGF7; FGF8; FGF9; FGFR2; PLCG1
R-HSA-9013973	TICAM1-dependent activation of IRF3/IRF7	0.312591	0.274188	0.254261	12	IKBKE; IRF3; IRF7; RPS27A; TANK; TBK1; TICAM1; TLR3; TRAF3; UBA52; UBB; UBC
R-HSA-196108	Pregnenolone biosynthesis	-0.437785	0.385609	0.256245	10	AKR1B1; CYP11A1; FDX1; FDXR; STAR; STARD3; STARD3NL; STARD4; STARD6; TSPO
R-HSA-445989	TAK1 activates NFkB by phosphorylation and activation of IKKs complex	0.246247	0.217457	0.25747	26	AGER; APP; CHUK; DHX9; IKBKB; IRAK2; MAP3K7; MYD88; NFKB1; NFKB2; NFKBIA; NFKBIB; NKIRAS1; NKIRAS2; NOD1; NOD2; RELA; RIPK2; S100A12; S100B; SAA1; TAB1; TAB2; TRAF6; UBE2N; UBE2V1
R-HSA-3772470	Negative regulation of TCF-dependent signaling by WNT ligand antagonists	0.292509	0.258649	0.258093	15	DKK1; DKK2; DKK4; KREMEN1; KREMEN2; LRP5; LRP6; SFRP1; SFRP2; SOST; WIF1; WNT3A; WNT4; WNT5A; WNT9A
R-HSA-1660499	Synthesis of PIPs at the plasma membrane	0.194225	0.17357	0.263141	48	ARF1; INPP4A; INPP4B; INPP5D; INPP5J; INPP5K; INPPL1; MTMR14; MTMR2; MTMR3; MTMR6; MTMR9; PI4K2A; PI4K2B; PIK3C2A; PIK3C2B; PIK3C2G; PIK3CA; PIK3CB; PIK3CD; PIK3CG; PIK3R1; PIK3R2; PIK3R3; PIK3R5; PIK3R6; PIP4K2A; PIP4K2B; PIP4K2C; PIP5K1A; PIP5K1B; PIP5K1C; PLEKHA1; PLEKHA2; PLEKHA3; PLEKHA4; PLEKHA5; PLEKHA6; PLEKHA8; PTEN; PTPN13; RAB14; RAB4A; RAB5A; RUFY1; SBF2; SYNJ1; SYNJ2
R-HSA-68882	Mitotic Anaphase	-0.190381	0.170502	0.264168	61	AHCTF1; ANAPC1; ANAPC10; ANAPC11; ANAPC15; ANAPC16; ANAPC2; ANAPC4; ANAPC5; ANAPC7; ANKLE2; APITD1; AURKB; B9D2; BANF1; BIRC5; BUB1; BUB1B; BUB3; CDC16; CDC20; CDC23; CDC26; CDC27; CDCA5; CDCA8; CENPA; CENPC; CENPE; CENPF; CENPH; CENPK; CENPL; CENPM; CENPN; CENPO; CENPP; CENPQ; CENPT; CKAP5; CLASP1; CLASP2; CLIP1; DSN1; DYNC1H1; DYNC1I1; DYNC1I2; DYNC1LI1; DYNC1LI2; DYNLL1; DYNLL2; ESPL1; INCENP;…
R-HSA-3560782	Diseases associated with glycosaminoglycan metabolism	0.253164	0.227981	0.2668	23	ACAN; AGRN; BCAN; CSPG4; CSPG5; DCN; FMOD; GPC1; GPC2; GPC5; GPC6; HSPG2; KERA; LUM; NCAN; OGN; OMD; PRELP; SDC1; SDC2; SDC3; SDC4; VCAN
R-HSA-881907	Gastrin-CREB signalling pathway via PKC and MAPK	0.289175	0.260585	0.267121	15	CCKBR; EGFR; GRB2; HBEGF; HRAS; KRAS; MAPK1; MAPK3; MAPK7; MMP3; NRAS; PRKCA; RPS6KA1; RPS6KA2; SOS1
R-HSA-1257604	PIP3 activates AKT signaling	0.172468	0.155425	0.267149	63	AGO1; AGO2; AGO3; AGO4; AKT1; AKT1S1; AKT2; AKT3; ATF2; ATN1; BAD; BMI1; BTC; CASP9; CBX2; CBX4; CBX6; CBX8; CD19; CD28; CD80; CD86; CDKN1A; CDKN1B; CHD3; CHD4; CHUK; CNOT6L; CSNK2A1; CSNK2A2; CSNK2B; EED; EGF; EGFR; EGR1; ERBB2; ERBB3; ERBB4; EREG; ESR1; ESR2; EZH2; FGF1; FGF10; FGF17; FGF18; FGF2; FGF20; FGF22; FGF23; FGF3; FGF4; FGF5; FGF7; FGF8; FGF9; FGFR1; FGFR2; FGFR3; FGFR4; FOXO1; FOXO3;…
R-HSA-170834	Signaling by TGF-beta Receptor Complex	0.169019	0.152415	0.267455	66	ARHGEF18; BAMBI; CBL; CCNC; CCNK; CCNT1; CCNT2; CDK8; CDK9; CDKN2B; CGN; E2F4; E2F5; F11R; FKBP1A; FURIN; HDAC1; JUNB; MEN1; MTMR4; MYC; NCOR1; NCOR2; NEDD4L; NEDD8; PARD3; PARD6A; PARP1; PMEPA1; PPM1A; PPP1CA; PPP1CB; PPP1CC; PPP1R15A; PRKCZ; RBL1; RHOA; RNF111; RPS27A; SERPINE1; SKI; SKIL; SMAD2; SMAD3; SMAD4; SMURF1; SMURF2; SNW1; SP1; STRAP; STUB1; TFDP1; TFDP2; TGFB1; TGFBR1; TGFBR2; TGIF1; …
R-HSA-1187000	Fertilization	0.255686	0.231876	0.270164	22	ACR; ADAM20; ADAM21; B4GALT1; CATSPER1; CATSPER2; CATSPER3; CATSPER4; CATSPERB; CATSPERD; CATSPERG; CD9; IZUMO1; IZUMO2; IZUMO3; IZUMO4; KCNU1; OVGP1; SPAM1; ZP1; ZP2; ZP3
R-HSA-8864260	Transcriptional regulation by the AP-2 (TFAP2) family of transcription factors	-0.255435	0.231725	0.270322	32	APOE; ATAD2; CDKN1A; CGA; CITED2; CITED4; DEK; EGFR; EP300; ERBB2; ESR1; HSPD1; KCTD1; KCTD15; KDM5B; KIT; MYBL2; MYC; NOP2; NPM1; PITX2; SUMO1; TFAP2A; TFAP2B; TFAP2C; TFAP2E; TGFA; UBE2I; VEGFA; WWOX; YEATS4; YY1
R-HSA-5693616	Presynaptic phase of homologous DNA pairing and strand exchange	-0.235367	0.213767	0.270876	38	ATM; ATR; ATRIP; BARD1; BLM; BRCA1; BRCA2; BRIP1; CHEK1; DNA2; EXO1; HUS1; KAT5; NBN; RAD1; RAD17; RAD50; RAD51; RAD51B; RAD51C; RAD51D; RAD9A; RAD9B; RBBP8; RFC2; RFC3; RFC4; RFC5; RHNO1; RMI1; RMI2; RPA1; RPA2; RPA3; TOP3A; TOPBP1; WRN; XRCC2
R-HSA-75893	TNF signaling	-0.241206	0.219296	0.271372	36	ADAM17; BAG4; BIRC2; BIRC3; CASP8; CHUK; CLIP3; CYLD; FADD; IKBKB; MADD; MAP3K7; NSMAF; OTUD7B; RBCK1; RIPK1; RNF31; RPS27A; SHARPIN; SMPD2; SMPD3; SPPL2A; TAB1; TAB2; TAX1BP1; TNF; TNFAIP3; TNFRSF1A; TRADD; TRAF1; TRAF2; UBA52; UBB; UBC; USP2; USP4
R-HSA-446652	Interleukin-1 family signaling	-0.184525	0.167956	0.271919	63	AGER; ALOX5; APP; BTRC; CASP1; CHUK; CUL1; DHX9; FBXW11; IKBKB; IL13; IL18; IL18BP; IL18R1; IL18RAP; IL1A; IL1B; IL1F10; IL1R1; IL1R2; IL1RAP; IL1RL1; IL1RL2; IL1RN; IL33; IL36A; IL36B; IL36G; IL36RN; IL37; IL4; IRAK2; IRAK3; IRAK4; MAP2K1; MAP2K4; MAP2K6; MAP3K3; MAP3K7; MAP3K8; MAPK8; MYD88; NFKB1; NFKB2; NFKBIA; NFKBIB; NKIRAS1; NKIRAS2; NOD1; NOD2; PELI1; PELI2; PELI3; PSMA1; PSMA2; PSMA3; PS…
R-HSA-168256	Immune System	-0.181981	0.166716	0.275027	64	A1BG; AAAS; ABCA13; ABCE1; ABI1; ABI2; ABL1; ACAA1; ACLY; ACPP; ACTG1; ACTR10; ACTR1A; ACTR1B; ACTR2; ACTR3; ADAM10; ADAM17; ADAM8; ADAR; AGA; AGER; AGL; AGPAT2; AHCYL1; AHSG; AIM2; AIP; AKT1; AKT2; AKT3; ALAD; ALDH3B1; ALDOA; ALDOC; ALOX15; ALOX5; AMPD3; ANAPC1; ANAPC10; ANAPC11; ANAPC13; ANAPC2; ANAPC4; ANAPC5; ANAPC7; ANO6; ANPEP; ANXA1; ANXA2; AOC1; AP1B1; AP1G1; AP1M1; AP1M2; AP1S1; AP1S3; A…
R-HSA-164378	PKA activation in glucagon signalling	-0.337699	0.309546	0.275295	17	ADCY1; ADCY2; ADCY3; ADCY4; ADCY5; ADCY6; ADCY7; ADCY8; ADCY9; GNAS; PRKACA; PRKACB; PRKACG; PRKAR1A; PRKAR1B; PRKAR2A; PRKAR2B
R-HSA-164938	Nef-mediates down modulation of cell surface receptors by recruiting them to clathrin adapters	-0.321177	0.294583	0.275592	19	AP1B1; AP1G1; AP1M1; AP1M2; AP1S1; AP1S3; AP2A1; AP2A2; AP2B1; AP2M1; AP2S1; ARF1; ATP6V1H; B2M; CD28; CD4; CD8B; HLA-A; PACS1
R-HSA-167242	Abortive elongation of HIV-1 transcript in the absence of Tat	0.249934	0.229271	0.275657	23	CTDP1; GTF2F1; GTF2F2; NCBP1; NCBP2; NELFA; NELFB; NELFCD; NELFE; POLR2A; POLR2B; POLR2C; POLR2D; POLR2E; POLR2F; POLR2G; POLR2H; POLR2I; POLR2J; POLR2K; POLR2L; SUPT4H1; SUPT5H
R-HSA-8963899	Plasma lipoprotein remodeling	-0.263505	0.242844	0.277887	29	ABCG1; ALB; ANGPTL3; ANGPTL4; APOA1; APOA2; APOA5; APOB; APOC2; APOC3; APOE; APOF; CETP; CIDEC; CREB3L3; FGF21; FURIN; GPIHBP1; LCAT; LIPC; LIPG; LMF1; LMF2; LPA; LPL; MBTPS1; PCSK5; PCSK6; PLTP
R-HSA-5689603	UCH proteinases	0.177442	0.163841	0.278803	56	ACTL6A; ACTR5; ACTR8; ADRM1; ASXL2; BAP1; BARD1; FOXK1; FOXK2; HIST1H2AC; HIST1H2AG; HIST2H2AA3; HIST2H2AB; HIST2H2AC; HIST3H2A; INO80; INO80B; INO80C; INO80D; INO80E; KDM1B; MBD5; MBD6; MCRS1; NEDD8; NFRKB; PSMA1; PSMA2; PSMA3; PSMA4; PSMA5; PSMA6; PSMA7; PSMB1; PSMB10; PSMB11; PSMB2; PSMB3; PSMB4; PSMB5; PSMB7; PSMB8; PSMB9; PSMC1; PSMC2; PSMC3; PSMC4; PSMC5; PSMC6; PSMD1; PSMD11; PSMD12; PSMD1…
R-HSA-168928	DDX58/IFIH1-mediated induction of interferon-alpha/beta	0.185559	0.171747	0.279955	50	AGER; APP; ATG12; ATG5; CASP10; CASP8; CHUK; CYLD; DDX58; DHX36; DHX58; DHX9; EP300; FADD; IFIH1; IFNA1; IKBKB; IKBKE; IRF1; IRF2; IRF3; IRF7; ISG15; ITCH; MAP3K1; MAVS; MYD88; NFKB1; NFKB2; NFKBIA; NFKBIB; NKIRAS1; NKIRAS2; NLRC5; NLRX1; PCBP2; PIN1; RELA; RIPK1; RNF125; RNF135; RNF216; RPS27A; S100A12; S100B; SAA1; SIKE1; TANK; TAX1BP1; TBK1
R-HSA-68886	M Phase	-0.180137	0.166761	0.280049	64	AAAS; ACTR1A; AHCTF1; AKAP9; ALMS1; ANAPC1; ANAPC10; ANAPC11; ANAPC15; ANAPC16; ANAPC2; ANAPC4; ANAPC5; ANAPC7; ANKLE2; APITD1; ARPP19; AURKB; B9D2; BANF1; BIRC5; BLZF1; BUB1; BUB1B; BUB3; CCNB1; CCNB2; CCP110; CDC16; CDC20; CDC23; CDC26; CDC27; CDCA5; CDCA8; CDK1; CDK5RAP2; CENPA; CENPC; CENPE; CENPF; CENPH; CENPJ; CENPK; CENPL; CENPM; CENPN; CENPO; CENPP; CENPQ; CENPT; CEP135; CEP152; CEP164; C…
R-HSA-6803157	Antimicrobial peptides	-0.222764	0.206403	0.280469	41	ART1; ATOX1; BPI; BPIFA1; BPIFA2; BPIFB1; BPIFB2; BPIFB4; CAMP; CCR2; CCR6; CD4; CHGA; CLU; CTSG; DCD; DEFA3; DEFA4; DEFA5; DEFA6; DEFB1; DEFB109P1; DEFB118; DEFB119; DEFB121; DEFB123; DEFB124; DEFB126; DEFB132; DEFB134; DEFB4A; ELANE; EPPIN; GNLY; HTN1; HTN3; ITLN1; LCN2; LEAP2; LTF; LYZ
R-HSA-8875555	MET activates RAP1 and RAC1	-0.403493	0.374066	0.280736	11	CRK; CRKL; DOCK7; GAB1; GRB2; HGF; MET; RAC1; RAP1A; RAP1B; RAPGEF1
R-HSA-8953854	Metabolism of RNA	-0.181088	0.168042	0.281195	63	AAAS; ADAR; ADARB1; ADAT1; ADAT2; ADAT3; AKT1; ALKBH8; ALYREF; ANP32A; APOBEC2; APOBEC3A; APOBEC3B; APOBEC3C; APOBEC3H; AQR; BCAS2; BMS1; BOP1; BUD31; BYSL; C14orf166; C1D; C2orf49; CASC3; CCAR1; CCNH; CD2BP2; CD44; CDC40; CDC5L; CDK7; CDKAL1; CHERP; CHTOP; CLNS1A; CLP1; CNOT1; CNOT10; CNOT11; CNOT2; CNOT3; CNOT4; CNOT6; CNOT6L; CNOT7; CNOT8; CPSF1; CPSF2; CPSF3; CPSF4; CPSF7; CRNKL1; CSNK1D; CSN…
R-HSA-6811434	COPI-dependent Golgi-to-ER retrograde traffic	0.166858	0.155015	0.281749	64	ARCN1; ARF1; ARF3; ARF4; ARF5; ARFGAP1; ARFGAP2; ARFGAP3; BNIP1; CENPE; COPA; COPB1; COPB2; COPE; COPG1; COPG2; COPZ1; COPZ2; GBF1; KDELR1; KDELR2; KDELR3; KIF11; KIF12; KIF13B; KIF15; KIF16B; KIF18A; KIF18B; KIF19; KIF1A; KIF1B; KIF1C; KIF20A; KIF20B; KIF21A; KIF21B; KIF23; KIF25; KIF26A; KIF26B; KIF27; KIF2A; KIF2C; KIF3A; KIF3B; KIF3C; KIF4B; KIF5A; KIF5B; KIF5C; KIF6; KIF9; KIFAP3; KIFC1; KIF…
R-HSA-5696394	DNA Damage Recognition in GG-NER	0.212385	0.198004	0.283436	35	ACTL6A; ACTR5; ACTR8; COPS2; COPS3; COPS4; COPS5; COPS6; COPS7A; COPS7B; COPS8; CUL4A; DDB1; DDB2; GPS1; INO80; INO80B; INO80C; INO80D; INO80E; MCRS1; NFRKB; PARP1; PARP2; RAD23A; RAD23B; RBX1; RPS27A; RUVBL1; TFPT; UBA52; UBB; UBC; XPC; YY1
R-HSA-140342	Apoptosis induced DNA fragmentation	-0.401144	0.374475	0.284071	11	CASP3; DFFA; DFFB; H1F0; HIST1H1B; HIST1H1C; HIST1H1D; HIST1H1E; HMGB2; KPNA1; KPNB1
R-HSA-211227	Activation of DNA fragmentation factor	-0.401144	0.374475	0.284071	11	CASP3; DFFA; DFFB; H1F0; HIST1H1B; HIST1H1C; HIST1H1D; HIST1H1E; HMGB2; KPNA1; KPNB1
R-HSA-212165	Epigenetic regulation of gene expression	0.176997	0.165359	0.284449	55	AEBP2; ARID4B; BAZ1B; BAZ2A; CBX3; CCNH; CD3EAP; CDK7; CHD3; CHD4; DDX21; DEK; DNMT1; DNMT3A; DNMT3B; EED; EHMT2; EP300; ERCC2; ERCC3; ERCC6; EZH2; GATAD2A; GATAD2B; GSK3B; GTF2H1; GTF2H2; GTF2H3; GTF2H4; GTF2H5; H2AFJ; H2AFV; H2AFX; H2AFZ; H2BFS; H3F3A; HDAC1; HDAC2; HIST1H2AC; HIST1H2BA; HIST1H2BC; HIST1H2BD; HIST1H2BJ; HIST1H2BK; HIST1H2BN; HIST1H2BO; HIST1H3A; HIST1H4A; HIST2H2AA3; HIST2H2AC;…
R-HSA-162658	Golgi Cisternae Pericentriolar Stack Reorganization	0.288506	0.269743	0.284819	14	BLZF1; CCNB1; CCNB2; CDK1; GOLGA2; GORASP1; GORASP2; MAPK1; MAPK3; PLK1; RAB1A; RAB1B; RAB2A; USO1
R-HSA-176408	Regulation of APC/C activators between G1/S and early anaphase	-0.178173	0.166809	0.285465	64	ANAPC1; ANAPC10; ANAPC11; ANAPC15; ANAPC16; ANAPC2; ANAPC4; ANAPC5; ANAPC7; BTRC; BUB1B; BUB3; CCNA1; CCNA2; CCNB1; CDC16; CDC20; CDC23; CDC26; CDC27; CDK1; CDK2; CUL1; FBXO5; FZR1; MAD2L1; PLK1; PSMA1; PSMA2; PSMA3; PSMA4; PSMA5; PSMA6; PSMA7; PSMB1; PSMB10; PSMB11; PSMB2; PSMB3; PSMB4; PSMB5; PSMB7; PSMB8; PSMB9; PSMC1; PSMC2; PSMC3; PSMC4; PSMC5; PSMC6; PSMD1; PSMD11; PSMD12; PSMD13; PSMD14; P…
R-HSA-1362409	Mitochondrial iron-sulfur cluster biogenesis	-0.385186	0.361197	0.286236	12	FDX1; FDXR; FXN; GLRX5; HSCB; ISCA1; ISCA2; ISCU; LYRM4; NFS1; SLC25A28; SLC25A37
R-HSA-1295596	Spry regulation of FGF signaling	0.282008	0.264704	0.286708	15	BRAF; CBL; GRB2; MAPK1; MAPK3; MKNK1; PPP2CA; PPP2CB; PPP2R1A; PTPN11; RPS27A; SRC; UBA52; UBB; UBC
R-HSA-70221	Glycogen breakdown (glycogenolysis)	0.293842	0.27613	0.287264	13	AGL; CALM1; GAA; GYG1; PGM1; PGM2; PGM2L1; PHKB; PHKG1; PHKG2; PYGB; PYGL; PYGM
R-HSA-1592230	Mitochondrial biogenesis	0.175756	0.165557	0.288414	55	ACSS2; ALAS1; ATF2; ATP5A1; ATP5B; ATP5C1; ATP5D; ATP5E; ATP5F1; ATP5G1; ATP5G2; ATP5G3; ATP5H; ATP5I; ATP5J; ATP5J2; ATP5L; ATP5O; ATP5S; CALM1; CAMK4; CARM1; CHCHD3; CHCHD6; CHD9; CRTC1; CRTC2; CRTC3; CYCS; DNAJC11; ESRRA; GABPA; GABPB1; GLUD1; HDAC3; HSPA9; IDH2; IMMT; MAPK11; MAPK12; MAPK14; MED1; MEF2C; MEF2D; MINOS1; MTERF; MTX1; MTX2; NCOA1; NCOA2; NCOA6; NCOR1; NR1D1; NRF1; POLG2
R-HSA-556833	Metabolism of lipids	0.167643	0.158581	0.290445	61	AACS; ABCA1; ABCB4; ABCC1; ABCC3; ABHD3; ABHD4; ACAA1; ACAA2; ACACA; ACACB; ACAD10; ACAD11; ACADL; ACADM; ACADS; ACADVL; ACAT1; ACAT2; ACBD4; ACBD5; ACBD6; ACBD7; ACER1; ACER2; ACER3; ACHE; ACLY; ACOT1; ACOT11; ACOT12; ACOT13; ACOT2; ACOT4; ACOT6; ACOT7; ACOT8; ACOX1; ACOX2; ACOX3; ACOXL; ACP6; ACSBG1; ACSBG2; ACSF2; ACSF3; ACSL1; ACSL3; ACSL5; ACSL6; ACSM3; ACSS3; AGK; AGMO; AGPAT1; AGPAT2; AGPA…
R-HSA-606279	Deposition of new CENPA-containing nucleosomes at the centromere	-0.215871	0.204228	0.290505	42	APITD1; CENPA; CENPC; CENPH; CENPK; CENPL; CENPM; CENPN; CENPO; CENPP; CENPQ; CENPT; CENPW; H2AFJ; H2AFV; H2AFX; H2AFZ; H2BFS; HIST1H2AC; HIST1H2BA; HIST1H2BC; HIST1H2BD; HIST1H2BJ; HIST1H2BK; HIST1H2BN; HIST1H2BO; HIST1H4A; HIST2H2AA3; HIST2H2AC; HIST2H2BE; HIST3H2BB; HJURP; ITGB3BP; MIS18A; MIS18BP1; NPM1; OIP5; RBBP4; RSF1; RUVBL1; SMARCA5; STRA13
R-HSA-774815	Nucleosome assembly	-0.215871	0.204228	0.290505	42	APITD1; CENPA; CENPC; CENPH; CENPK; CENPL; CENPM; CENPN; CENPO; CENPP; CENPQ; CENPT; CENPW; H2AFJ; H2AFV; H2AFX; H2AFZ; H2BFS; HIST1H2AC; HIST1H2BA; HIST1H2BC; HIST1H2BD; HIST1H2BJ; HIST1H2BK; HIST1H2BN; HIST1H2BO; HIST1H4A; HIST2H2AA3; HIST2H2AC; HIST2H2BE; HIST3H2BB; HJURP; ITGB3BP; MIS18A; MIS18BP1; NPM1; OIP5; RBBP4; RSF1; RUVBL1; SMARCA5; STRA13
R-HSA-168273	Influenza Viral RNA Transcription and Replication	-0.18764	0.177946	0.291664	56	AAAS; DNAJC3; FAU; GRSF1; GTF2F1; GTF2F2; HSP90AA1; IPO5; NDC1; NUP107; NUP133; NUP153; NUP155; NUP160; NUP188; NUP205; NUP210; NUP214; NUP35; NUP37; NUP43; NUP50; NUP54; NUP62; NUP85; NUP88; NUP93; NUP98; NUPL2; POLR2A; POLR2B; POLR2C; POLR2D; POLR2E; POLR2F; POLR2G; POLR2H; POLR2I; POLR2J; POLR2K; POLR2L; POM121; POM121C; RAE1; RANBP2; RPL10A; RPL12; RPL13; RPL13A; RPL14; RPL15; RPL17; RPL18; R…
R-HSA-163359	Glucagon signaling in metabolic regulation	-0.247296	0.235867	0.29443	31	ADCY1; ADCY2; ADCY3; ADCY4; ADCY5; ADCY6; ADCY7; ADCY8; ADCY9; GCG; GCGR; GNAS; GNB1; GNB2; GNB3; GNB4; GNG10; GNG11; GNG12; GNG2; GNG3; GNG4; GNG5; GNG7; PRKACA; PRKACB; PRKACG; PRKAR1A; PRKAR1B; PRKAR2A; PRKAR2B
R-HSA-3295583	TRP channels	0.242942	0.232014	0.295053	23	MCOLN1; MCOLN2; MCOLN3; TRPC1; TRPC3; TRPC4; TRPC4AP; TRPC6; TRPC7; TRPM1; TRPM2; TRPM3; TRPM4; TRPM5; TRPM6; TRPM7; TRPM8; TRPV1; TRPV2; TRPV3; TRPV4; TRPV5; TRPV6
R-HSA-190322	FGFR4 ligand binding and activation	0.304833	0.291381	0.295484	11	FGF1; FGF17; FGF18; FGF2; FGF20; FGF23; FGF4; FGF8; FGF9; FGFR4; KLB
R-HSA-442660	Na+/Cl- dependent neurotransmitter transporters	-0.325047	0.310926	0.295831	17	SLC18A1; SLC18A2; SLC22A1; SLC22A2; SLC6A1; SLC6A11; SLC6A12; SLC6A13; SLC6A15; SLC6A19; SLC6A2; SLC6A20; SLC6A3; SLC6A5; SLC6A6; SLC6A7; SLC6A9
R-HSA-8943724	Regulation of PTEN gene transcription	0.169482	0.162267	0.296271	58	ATF2; ATN1; BMI1; CBX2; CBX4; CBX6; CBX8; CHD3; CHD4; EED; EGR1; EZH2; GATAD2A; GATAD2B; HDAC1; HDAC2; HDAC3; HDAC5; HDAC7; JUN; KDM1A; LAMTOR1; LAMTOR2; LAMTOR3; LAMTOR4; LAMTOR5; MAF1; MAPK1; MAPK3; MBD3; MECOM; MLST8; MTA1; MTA2; MTA3; MTOR; PHC1; PHC2; PHC3; PPARG; PTEN; RBBP4; RCOR1; REST; RHEB; RING1; RNF2; RPTOR; RRAGA; RRAGC; RRAGD; SALL4; SCMH1; SLC38A9; SNAI1; SNAI2; SUZ12; TP53
R-HSA-176407	Conversion from APC/C:Cdc20 to APC/C:Cdh1 in late anaphase	-0.315908	0.303141	0.297358	18	ANAPC1; ANAPC10; ANAPC11; ANAPC15; ANAPC16; ANAPC2; ANAPC4; ANAPC5; ANAPC7; CDC14A; CDC16; CDC20; CDC23; CDC26; CDC27; FZR1; UBE2D1; UBE2E1
R-HSA-8866654	E3 ubiquitin ligases ubiquitinate target proteins	-0.201541	0.193657	0.298009	47	BCL10; CDC73; CTR9; DERL1; HIST1H2BA; HIST1H2BC; HIST1H2BD; HIST1H2BJ; HIST1H2BK; HIST1H2BN; HIST1H2BO; HLA-A; HLA-B; HLTF; LEO1; PAF1; PCNA; PEX10; PEX12; PEX2; PEX5; PRKDC; RAD18; RNF144A; RNF152; RNF181; RNF20; RNF40; RPS27A; RRAGA; RTF1; SHPRH; TMEM129; UBA52; UBB; UBC; UBE2B; UBE2D1; UBE2D3; UBE2E1; UBE2J2; UBE2L3; UBE2N; UBE2V2; VCP; WAC; WDR61
R-HSA-111367	SLBP independent Processing of Histone Pre-mRNAs	0.311804	0.299673	0.298117	10	LSM10; LSM11; NCBP1; NCBP2; SNRPB; SNRPD3; SNRPE; SNRPF; SNRPG; ZNF473
R-HSA-211945	Phase I - Functionalization of compounds	-0.171807	0.165682	0.299753	65	AADAC; ACSS1; ACSS2; ADH1A; ADH1B; ADH4; ADH5; ADH6; AHR; AHRR; AIP; ALDH1A1; ALDH1B1; ALDH2; ALDH3A1; AOC1; AOC2; AOC3; ARNT; ARNT2; BPHL; CBR3; CES1; CES2; CES3; CMBL; CYB5B; CYB5R3; CYP11A1; CYP11B1; CYP17A1; CYP19A1; CYP1A1; CYP1A2; CYP1B1; CYP21A2; CYP24A1; CYP26A1; CYP26B1; CYP26C1; CYP27A1; CYP27B1; CYP2A13; CYP2A6; CYP2A7; CYP2B6; CYP2C18; CYP2C19; CYP2C8; CYP2C9; CYP2D6; CYP2E1; CYP2F1; …
R-HSA-8983432	Interleukin-15 signaling	0.288888	0.27928	0.300948	13	GAB2; GRB2; IL15; IL15RA; IL2RB; JAK1; JAK3; SHC1; SOS1; SOS2; STAT3; STAT5A; STAT5B
R-HSA-389958	Cooperation of Prefoldin and TriC/CCT in actin and tubulin folding	-0.251775	0.243553	0.30125	29	CCT2; CCT3; CCT4; CCT5; CCT6A; CCT6B; CCT7; CCT8; PFDN1; PFDN4; PFDN5; PFDN6; TCP1; TUBA1A; TUBA1B; TUBA1C; TUBA3C; TUBA3E; TUBA4A; TUBA4B; TUBA8; TUBAL3; TUBB1; TUBB2A; TUBB2B; TUBB3; TUBB4A; TUBB4B; TUBB6
R-HSA-3928663	EPHA-mediated growth cone collapse	0.276062	0.268073	0.303102	15	FYN; LYN; MYH10; MYH11; MYH14; MYH9; MYL12B; MYL6; MYL9; NGEF; RHOA; ROCK1; ROCK2; SRC; YES1
R-HSA-373755	Semaphorin interactions	0.16594	0.161429	0.303977	59	ARHGAP35; ARHGEF11; ARHGEF12; CD72; CDK5R1; CFL1; CRMP1; DPYSL2; DPYSL3; DPYSL4; DPYSL5; ERBB2; FARP2; FES; FYN; GSK3B; HSP90AA1; HSP90AB1; ITGA1; ITGB1; LIMK1; LIMK2; MET; MYH10; MYH11; MYH14; MYH9; MYL12B; MYL6; MYL9; NRP1; PAK1; PAK2; PIP5K1C; PLXNA1; PLXNA2; PLXNA4; PLXNB1; PLXNC1; PLXND1; PTPRC; RAC1; RHOA; RHOB; RHOC; RND1; ROCK1; ROCK2; RRAS; SEMA3A; SEMA3E; SEMA4A; SEMA4D; SEMA5A; SEMA6A;…
R-HSA-354192	Integrin alphaIIb beta3 signaling	0.226078	0.220403	0.305012	27	AKT1; APBB1IP; BCAR1; CRK; CSK; FGA; FGB; FGG; FN1; GRB2; ITGA2B; ITGB3; PDPK1; PTK2; PTPN1; RAP1A; RAP1B; RAPGEF3; RAPGEF4; RASGRP1; RASGRP2; SHC1; SOS1; SRC; SYK; TLN1; VWF
R-HSA-9006921	Integrin signaling	0.226078	0.220403	0.305012	27	AKT1; APBB1IP; BCAR1; CRK; CSK; FGA; FGB; FGG; FN1; GRB2; ITGA2B; ITGB3; PDPK1; PTK2; PTPN1; RAP1A; RAP1B; RAPGEF3; RAPGEF4; RASGRP1; RASGRP2; SHC1; SOS1; SRC; SYK; TLN1; VWF
R-HSA-5689877	Josephin domain DUBs	0.301397	0.29385	0.30504	11	ATXN3; JOSD1; JOSD2; PARK2; RAD23A; RAD23B; RPS27A; UBA52; UBB; UBC; VCP
R-HSA-5637810	Constitutive Signaling by EGFRvIII	0.275245	0.268532	0.305363	15	CBL; CDC37; EGF; EGFR; GAB1; GRB2; HRAS; HSP90AA1; KRAS; NRAS; PIK3CA; PIK3R1; PLCG1; SHC1; SOS1
R-HSA-5637812	Signaling by EGFRvIII in Cancer	0.275245	0.268532	0.305363	15	CBL; CDC37; EGF; EGFR; GAB1; GRB2; HRAS; HSP90AA1; KRAS; NRAS; PIK3CA; PIK3R1; PLCG1; SHC1; SOS1
R-HSA-5621481	C-type lectin receptors (CLRs)	0.162781	0.159258	0.306722	61	AHCYL1; BCL10; BTRC; CALM1; CARD11; CARD9; CASP8; CCL17; CCL22; CD209; CDC34; CHUK; CLEC10A; CLEC4A; CLEC4C; CLEC4D; CLEC4E; CLEC6A; CLEC7A; CUL1; EP300; FBXW11; FCER1G; FYN; HRAS; ICAM2; ICAM3; IKBKB; IL1B; ITPR1; ITPR2; ITPR3; KRAS; LYN; MALT1; MAP3K7; MUC1; MUC12; MUC13; MUC15; MUC16; MUC19; MUC2; MUC20; MUC21; MUC3A; MUC4; MUC5B; MUC6; MUC7; MUCL1; NFATC1; NFATC2; NFATC3; NFKB1; NFKB2; NFKBIA…
R-HSA-5633007	Regulation of TP53 Activity	0.15943	0.156004	0.306801	64	AKT1; AKT2; AKT3; ATM; ATR; ATRIP; AURKA; AURKB; BANP; BARD1; BLM; BRCA1; BRD7; BRIP1; BRPF1; BRPF3; CCNA1; CCNA2; CCNG1; CDK1; CDK2; CDK5R1; CDKN2A; CHD3; CHD4; CHEK1; CHEK2; CSNK2A1; CSNK2A2; CSNK2B; DAXX; DNA2; DYRK2; EHMT1; EHMT2; EP300; EXO1; GATAD2A; GATAD2B; HDAC1; HDAC2; HIPK1; HIPK2; HUS1; ING2; ING5; JMY; KAT5; KAT6A; L3MBTL1; MAP2K6; MAPK11; MAPK14; MAPKAP1; MAPKAPK5; MBD3; MDM2; MDM4;…
R-HSA-1483257	Phospholipid metabolism	0.161567	0.15816	0.306998	62	ABHD3; ABHD4; ACHE; ACP6; AGK; AGPAT1; AGPAT2; AGPAT3; AGPAT4; AGPAT5; ARF1; ARF3; BCHE; CDIPT; CDS1; CDS2; CEPT1; CHAT; CHKA; CHKB; CHPT1; CPNE1; CPNE3; CPNE6; CPNE7; CRLS1; CSNK2A1; CSNK2A2; CSNK2B; DDHD1; DDHD2; DGAT1; DGAT2; DGAT2L7P; ENPP6; ETNK1; ETNK2; ETNPPL; FIG4; GDE1; GDPD1; GDPD3; GDPD5; GNPAT; GPAM; GPAT2; GPCPD1; GPD1; GPD1L; GPD2; HADHA; HADHB; HRASLS; HRASLS2; HRASLS5; INPP4A; INP…
R-HSA-8878159	Transcriptional regulation by RUNX3	-0.171781	0.168264	0.307299	63	BCL2L11; BRD2; CARM1; CBFB; CCND1; CDKN1A; CDKN2A; CHD9; CTGF; CTNNB1; EP300; FOXO3; HDAC4; HES1; ITGA4; ITGAL; JAG1; KAT2A; KAT2B; KRAS; LEF1; MAML1; MAML2; MAML3; MDM2; MED1; MYC; NCOA1; NCOA2; NCOA6; NOTCH1; PPARA; PSMA1; PSMA2; PSMA3; PSMA4; PSMA5; PSMA6; PSMA7; PSMB1; PSMB10; PSMB2; PSMB3; PSMB4; PSMB5; PSMB7; PSMB8; PSMB9; PSMC1; PSMC2; PSMC3; PSMC4; PSMC5; PSMC6; PSMD1; PSMD11; PSMD12; PSM…
R-HSA-450302	activated TAK1 mediates p38 MAPK activation	0.26816	0.26409	0.309908	16	IRAK2; MAP2K3; MAP2K6; MAP3K7; MAPK11; MAPK14; MAPKAPK2; MAPKAPK3; NOD1; NOD2; RIPK2; TAB1; TAB2; TRAF6; UBE2N; UBE2V1
R-HSA-111933	Calmodulin induced events	-0.269846	0.266346	0.310993	24	ADCY1; ADCY2; ADCY3; ADCY4; ADCY5; ADCY6; ADCY7; ADCY8; ADCY9; CALM1; CAMK4; PDE1A; PDE1B; PDE1C; PRKACA; PRKACB; PRKACG; PRKAR1A; PRKAR1B; PRKAR2A; PRKAR2B; PRKCA; PRKCD; PRKCG
R-HSA-111997	CaM pathway	-0.269846	0.266346	0.310993	24	ADCY1; ADCY2; ADCY3; ADCY4; ADCY5; ADCY6; ADCY7; ADCY8; ADCY9; CALM1; CAMK4; PDE1A; PDE1B; PDE1C; PRKACA; PRKACB; PRKACG; PRKAR1A; PRKAR1B; PRKAR2A; PRKAR2B; PRKCA; PRKCD; PRKCG
R-HSA-3371378	Regulation by c-FLIP	-0.379814	0.378051	0.315059	11	CASP8; CFLAR; FADD; FAS; FASLG; RIPK1; TNFRSF10A; TNFRSF10B; TNFSF10; TRADD; TRAF2
R-HSA-5218900	CASP8 activity is inhibited	-0.379814	0.378051	0.315059	11	CASP8; CFLAR; FADD; FAS; FASLG; RIPK1; TNFRSF10A; TNFRSF10B; TNFSF10; TRADD; TRAF2
R-HSA-69416	Dimerization of procaspase-8	-0.379814	0.378051	0.315059	11	CASP8; CFLAR; FADD; FAS; FASLG; RIPK1; TNFRSF10A; TNFRSF10B; TNFSF10; TRADD; TRAF2
R-HSA-111931	PKA-mediated phosphorylation of CREB	-0.322065	0.320773	0.315365	16	ADCY1; ADCY2; ADCY3; ADCY4; ADCY5; ADCY6; ADCY7; ADCY8; ADCY9; PRKACA; PRKACB; PRKACG; PRKAR1A; PRKAR1B; PRKAR2A; PRKAR2B
R-HSA-163615	PKA activation	-0.322065	0.320773	0.315365	16	ADCY1; ADCY2; ADCY3; ADCY4; ADCY5; ADCY6; ADCY7; ADCY8; ADCY9; PRKACA; PRKACB; PRKACG; PRKAR1A; PRKAR1B; PRKAR2A; PRKAR2B
R-HSA-110373	Resolution of AP sites via the multiple-nucleotide patch replacement pathway	0.23179	0.231393	0.316481	24	ADPRHL2; APEX1; LIG1; PARG; PARP1; PARP2; PCNA; POLB; POLD1; POLD2; POLD3; POLD4; POLE; POLE2; POLE3; POLE4; RFC1; RFC2; RFC3; RFC4; RFC5; RPA1; RPA2; RPA3
R-HSA-190375	FGFR2c ligand binding and activation	0.296581	0.297288	0.318462	11	FGF1; FGF17; FGF18; FGF2; FGF20; FGF23; FGF4; FGF5; FGF8; FGF9; FGFR2
R-HSA-162588	Budding and maturation of HIV virion	-0.245763	0.248192	0.322069	28	CHMP2A; CHMP2B; CHMP3; CHMP4A; CHMP4B; CHMP4C; CHMP5; CHMP6; CHMP7; MVB12A; MVB12B; NEDD4L; PDCD6IP; PPIA; RPS27A; TSG101; UBA52; UBAP1; UBB; UBC; VPS28; VPS37A; VPS37B; VPS37C; VPS37D; VPS4A; VPS4B; VTA1
R-HSA-5250924	B-WICH complex positively regulates rRNA expression	0.172225	0.174045	0.322396	50	BAZ1B; CD3EAP; DDX21; DEK; EP300; ERCC6; GSK3B; H2AFJ; H2AFV; H2AFX; H2AFZ; H2BFS; H3F3A; HIST1H2AC; HIST1H2BA; HIST1H2BC; HIST1H2BD; HIST1H2BJ; HIST1H2BK; HIST1H2BN; HIST1H2BO; HIST1H3A; HIST1H4A; HIST2H2AA3; HIST2H2AC; HIST2H2BE; HIST3H2BB; KAT2A; KAT2B; MYBBP1A; MYO1C; POLR1A; POLR1B; POLR1C; POLR1D; POLR1E; POLR2E; POLR2F; POLR2H; POLR2K; POLR2L; SF3B1; SMARCA5; TAF1A; TAF1B; TAF1C; TAF1D; TB…
R-HSA-438066	Unblocking of NMDA receptor, glutamate binding and activation	-0.327157	0.330663	0.322468	15	ACTN2; AKAP9; CAMK2A; CAMK2B; CAMK2D; CAMK2G; DLG4; GRIA1; GRIA2; GRIA4; GRIN1; GRIN2A; GRIN2B; GRIN2C; GRIN2D
R-HSA-2129379	Molecules associated with elastic fibres	-0.239896	0.244231	0.325977	29	BMP2; BMP4; BMP7; EFEMP1; EFEMP2; FBLN1; FBLN2; FBLN5; GDF5; ITGA8; ITGAV; ITGB1; ITGB3; ITGB5; ITGB6; ITGB8; LTBP1; LTBP2; LTBP3; LTBP4; MFAP1; MFAP2; MFAP3; MFAP4; MFAP5; TGFB1; TGFB2; TGFB3; VTN
R-HSA-5654741	Signaling by FGFR3	0.19137	0.195155	0.326788	38	BRAF; CBL; FGF1; FGF17; FGF18; FGF2; FGF20; FGF23; FGF4; FGF5; FGF8; FGF9; FGFR3; FRS2; FRS3; GAB1; GALNT3; GRB2; HRAS; KRAS; MAPK1; MAPK3; MKNK1; NRAS; PIK3CA; PIK3R1; PLCG1; PPP2CA; PPP2CB; PPP2R1A; PTPN11; RPS27A; SHC1; SOS1; SRC; UBA52; UBB; UBC
R-HSA-156842	Eukaryotic Translation Elongation	0.156867	0.160054	0.327044	61	EEF1A1P5; EEF1A2; EEF1B2; EEF1D; EEF1G; EEF2; FAU; RPL10A; RPL12; RPL13; RPL13A; RPL14; RPL15; RPL17; RPL18; RPL18A; RPL19; RPL21; RPL22; RPL22L1; RPL23; RPL23A; RPL24; RPL26; RPL26L1; RPL27A; RPL28; RPL29; RPL3; RPL30; RPL31; RPL32; RPL34; RPL35; RPL35A; RPL36; RPL36AL; RPL37; RPL37A; RPL38; RPL39L; RPL3L; RPL4; RPL41; RPL5; RPL6; RPL7; RPL7A; RPL8; RPL9; RPLP0; RPLP1; RPLP2; RPS10; RPS11; RPS12…
R-HSA-399997	Acetylcholine regulates insulin secretion	-0.386668	0.395232	0.327911	10	CHRM3; GNA11; GNA14; GNA15; GNAQ; MARCKS; PLCB1; PLCB2; PLCB3; PRKCA
R-HSA-380259	Loss of Nlp from mitotic centrosomes	0.154077	0.157903	0.329178	63	ACTR1A; AKAP9; ALMS1; CCP110; CDK1; CDK5RAP2; CENPJ; CEP135; CEP152; CEP164; CEP192; CEP250; CEP290; CEP41; CEP57; CEP63; CEP70; CEP72; CEP76; CEP78; CKAP5; CLASP1; CNTRL; CSNK1D; CSNK1E; DCTN1; DCTN2; DCTN3; DYNC1H1; DYNC1I2; DYNLL1; FGFR1OP; HAUS1; HAUS2; HAUS3; HAUS4; HAUS5; HAUS6; HAUS8; HSP90AA1; MAPRE1; NDE1; NEDD1; NEK2; NINL; ODF2; PAFAH1B1; PCM1; PCNT; PLK1; PLK4; PPP2R1A; PRKACA; PRKAR2…
R-HSA-380284	Loss of proteins required for interphase microtubule organization from the centrosome	0.154077	0.157903	0.329178	63	ACTR1A; AKAP9; ALMS1; CCP110; CDK1; CDK5RAP2; CENPJ; CEP135; CEP152; CEP164; CEP192; CEP250; CEP290; CEP41; CEP57; CEP63; CEP70; CEP72; CEP76; CEP78; CKAP5; CLASP1; CNTRL; CSNK1D; CSNK1E; DCTN1; DCTN2; DCTN3; DYNC1H1; DYNC1I2; DYNLL1; FGFR1OP; HAUS1; HAUS2; HAUS3; HAUS4; HAUS5; HAUS6; HAUS8; HSP90AA1; MAPRE1; NDE1; NEDD1; NEK2; NINL; ODF2; PAFAH1B1; PCM1; PCNT; PLK1; PLK4; PPP2R1A; PRKACA; PRKAR2…
R-HSA-418555	G alpha (s) signalling events	-0.16692	0.171082	0.329227	61	ADCY1; ADCY2; ADCY3; ADCY4; ADCY5; ADCY6; ADCY7; ADCY8; ADCY9; ADCYAP1; ADCYAP1R1; ADM; ADM2; ADORA2A; ADORA2B; ADRB1; ADRB2; ADRB3; ARRB1; ARRB2; CALCA; CALCB; CALCRL; CGA; CRH; CRHR1; CRHR2; DRD1; DRD5; FSHB; FSHR; GCG; GCGR; GHRHR; GIPR; GLP1R; GLP2R; GNAI1; GNAI2; GNAI3; GNAL; GNAS; GNAT3; GNAZ; GNB1; GNB2; GNB3; GNB4; GNB5; GNG10; GNG11; GNG12; GNG2; GNG3; GNG4; GNG5; GNG7; GNGT1; GNGT2; GPB…
R-HSA-5689880	Ub-specific processing proteases	0.162003	0.166179	0.329626	56	ADRB2; ADRM1; ARRB1; ARRB2; ATXN7; AXIN1; AXIN2; BECN1; BIRC2; BIRC3; CCNA1; CCNA2; CCP110; CDC20; CDC25A; CFTR; CLSPN; CYLD; DDB2; DDX58; FKBP8; GATA3; HGS; HIF1A; HIST1H2AC; HIST1H2AG; HIST1H2BA; HIST1H2BC; HIST1H2BD; HIST1H2BJ; HIST1H2BK; HIST1H2BN; HIST1H2BO; HIST2H2AA3; HIST2H2AB; HIST2H2AC; HIST2H2BE; HIST2H2BF; HIST3H2A; HIST3H2BB; IDE; IFIH1; IL33; KAT2A; KEAP1; MAP3K7; MAT2B; MDM2; MDM4;…
R-HSA-975577	N-Glycan antennae elongation	-0.332668	0.341551	0.33006	14	B4GALT1; B4GALT2; B4GALT3; B4GALT4; B4GALT5; B4GALT6; MGAT4A; MGAT4B; MGAT4C; MGAT5; ST3GAL4; ST6GAL1; ST8SIA2; ST8SIA6
R-HSA-212436	Generic Transcription Pathway	-0.163901	0.168439	0.330524	63	ABL1; ACTL6A; ACTL6B; AGO1; AGO2; AGO3; AGO4; AIFM2; AKT1; AKT2; AKT3; APAF1; APOE; ARID1A; ARID1B; ARID2; ARID3A; ATAD2; ATF2; ATM; ATR; ATRIP; AURKA; AURKB; AUTS2; AXIN1; BANP; BARD1; BAX; BBC3; BCL2L11; BCL2L14; BGLAP; BID; BIRC5; BLK; BLM; BMI1; BMP2; BNIP3L; BRCA1; BRD2; BRD7; BRIP1; BRPF1; BRPF3; BTG2; CARM1; CASP1; CASP10; CASP2; CASP6; CBFB; CBX2; CBX3; CBX4; CBX5; CBX6; CBX8; CCNA1; CCNA…
R-HSA-198323	AKT phosphorylates targets in the cytosol	0.271496	0.279818	0.331917	14	AKT1; AKT1S1; AKT2; AKT3; BAD; CASP9; CDKN1A; CDKN1B; CHUK; GSK3A; GSK3B; MDM2; MKRN1; TSC2
R-HSA-72706	GTP hydrolysis and joining of the 60S ribosomal subunit	-0.167323	0.172478	0.331992	60	EIF2S1; EIF2S2; EIF3A; EIF3B; EIF3C; EIF3D; EIF3E; EIF3F; EIF3G; EIF3H; EIF3I; EIF3J; EIF3K; EIF3L; EIF3M; EIF4A1; EIF4A2; EIF4B; EIF4E; EIF4G1; EIF4H; EIF5; EIF5B; FAU; RPL10A; RPL12; RPL13; RPL13A; RPL14; RPL15; RPL17; RPL18; RPL18A; RPL19; RPL21; RPL22; RPL22L1; RPL23; RPL23A; RPL24; RPL26; RPL26L1; RPL27A; RPL28; RPL29; RPL3; RPL30; RPL31; RPL32; RPL34; RPL35; RPL35A; RPL36; RPL36AL; RPL37; R…
R-HSA-1433557	Signaling by SCF-KIT	0.182095	0.187705	0.331992	42	CBL; CHEK1; CMA1; FER; FES; FYN; GAB2; GRAP; GRAP2; GRB10; GRB2; GRB7; HRAS; JAK2; KIT; KITLG; KRAS; LYN; MMP9; NRAS; PIK3CA; PIK3R1; PIK3R2; PIK3R3; PRKCA; PTPN11; PTPN6; PTPRU; RAC1; SH2B2; SH2B3; SOCS1; SOCS6; SOS1; SRC; STAT1; STAT3; STAT5A; STAT5B; TEC; VAV1; YES1
R-HSA-163125	Post-translational modification: synthesis of GPI-anchored proteins	-0.16285	0.168461	0.333698	63	ALPL; ALPPL2; ART3; ART4; BST1; CD109; CD52; CEACAM5; CEACAM7; CNTN3; CNTN4; CNTN5; CPM; DPM1; DPM2; DPM3; FCGR3B; FOLR2; GP2; GPAA1; GPIHBP1; GPLD1; LSAMP; LY6D; LY6E; LY6G6C; LY6H; LY6K; LYPD1; LYPD2; LYPD3; LYPD4; LYPD5; LYPD6B; LYPD8; MDGA1; MDGA2; MSLN; NEGR1; NRN1; NRN1L; NTM; NTNG1; NTNG2; OPCML; OTOA; PGAP1; PIGB; PIGC; PIGF; PIGG; PIGH; PIGK; PIGL; PIGM; PIGN; PIGO; PIGP; PIGQ; PIGS; PIG…
R-HSA-428540	Activation of RAC1	0.291024	0.301218	0.333965	11	NCK1; NCK2; PAK1; PAK2; PAK4; PAK6; RAC1; ROBO1; SLIT2; SOS1; SOS2
R-HSA-1226099	Signaling by FGFR in disease	0.154865	0.160317	0.334047	61	BAG4; BCR; CNTRL; CPSF6; CUX1; ERLIN2; FGF1; FGF10; FGF17; FGF18; FGF2; FGF20; FGF22; FGF23; FGF3; FGF4; FGF5; FGF7; FGF8; FGF9; FGFR1; FGFR1OP; FGFR1OP2; FGFR2; FGFR3; FGFR4; FRS2; GAB1; GAB2; GRB2; GTF2F1; GTF2F2; HRAS; KRAS; LRRFIP1; MYO18A; NCBP1; NCBP2; NRAS; PIK3CA; PIK3R1; PLCG1; POLR2A; POLR2B; POLR2C; POLR2D; POLR2E; POLR2F; POLR2G; POLR2H; POLR2I; POLR2J; POLR2K; POLR2L; SOS1; STAT1; ST…
R-HSA-74158	RNA Polymerase III Transcription	0.182953	0.189764	0.334991	41	BDP1; BRF1; BRF2; CRCP; GTF3A; GTF3C1; GTF3C2; GTF3C3; GTF3C4; GTF3C5; GTF3C6; NFIA; NFIB; NFIC; NFIX; POLR1C; POLR1D; POLR2E; POLR2F; POLR2H; POLR2K; POLR2L; POLR3A; POLR3B; POLR3C; POLR3D; POLR3E; POLR3F; POLR3G; POLR3GL; POLR3H; POLR3K; POU2F1; SNAPC1; SNAPC2; SNAPC3; SNAPC4; SNAPC5; SSB; TBP; ZNF143
R-HSA-749476	RNA Polymerase III Abortive And Retractive Initiation	0.182953	0.189764	0.334991	41	BDP1; BRF1; BRF2; CRCP; GTF3A; GTF3C1; GTF3C2; GTF3C3; GTF3C4; GTF3C5; GTF3C6; NFIA; NFIB; NFIC; NFIX; POLR1C; POLR1D; POLR2E; POLR2F; POLR2H; POLR2K; POLR2L; POLR3A; POLR3B; POLR3C; POLR3D; POLR3E; POLR3F; POLR3G; POLR3GL; POLR3H; POLR3K; POU2F1; SNAPC1; SNAPC2; SNAPC3; SNAPC4; SNAPC5; SSB; TBP; ZNF143
R-HSA-71403	Citric acid cycle (TCA cycle)	0.249114	0.258583	0.335356	18	ACO2; CS; DLD; DLST; FH; IDH2; IDH3A; IDH3B; MDH2; NNT; OGDH; SDHA; SDHB; SDHC; SDHD; SUCLA2; SUCLG1; SUCLG2
R-HSA-389356	CD28 co-stimulation	0.204405	0.21226	0.335551	31	AKT1; AKT2; AKT3; CD28; CD80; CD86; CDC42; FYN; GRAP2; GRB2; KIRREL; LYN; MAP3K8; MAPKAP1; MLST8; MTOR; PAK1; PAK2; PDPK1; PIK3CA; PIK3R1; PIK3R2; PIK3R3; PRR5; RAC1; RICTOR; SRC; THEM4; TRIB3; VAV1; YES1
R-HSA-8849471	PTK6 Regulates RHO GTPases, RAS GTPase and MAP kinases	0.269899	0.280742	0.336363	14	ARHGAP35; BCAR1; CRK; DOCK1; ELMO1; ELMO2; HRAS; KRAS; NRAS; PTK6; PXN; RAC1; RASA1; RHOA
R-HSA-2033519	Activated point mutants of FGFR2	0.263775	0.274867	0.337233	15	FGF1; FGF10; FGF17; FGF18; FGF2; FGF20; FGF22; FGF23; FGF3; FGF4; FGF5; FGF7; FGF8; FGF9; FGFR2
R-HSA-912694	Regulation of IFNA signaling	0.275363	0.287707	0.33852	13	IFNA1; IFNAR1; IFNAR2; JAK1; PTPN1; PTPN11; PTPN6; SOCS1; SOCS3; STAT1; STAT2; TYK2; USP18
R-HSA-112040	G-protein mediated events	-0.193832	0.202661	0.338853	43	ADCY1; ADCY2; ADCY3; ADCY4; ADCY5; ADCY6; ADCY7; ADCY8; ADCY9; AHCYL1; CALM1; CAMK4; GNAI1; GNAI2; GNAI3; GNAL; GNAO1; GNAT1; GNAT2; GNAT3; GNAZ; ITPR1; ITPR2; ITPR3; MAPK1; PDE1A; PDE1B; PDE1C; PLA2G4A; PLCB1; PLCB2; PLCB3; PLCB4; PRKACA; PRKACB; PRKACG; PRKAR1A; PRKAR1B; PRKAR2A; PRKAR2B; PRKCA; PRKCD; PRKCG
R-HSA-442729	CREB phosphorylation through the activation of CaMKII	-0.337973	0.353709	0.339319	13	ACTN2; AKAP9; CALM1; CAMK2A; CAMK2B; CAMK2D; CAMK2G; DLG4; GRIN1; GRIN2A; GRIN2B; GRIN2C; GRIN2D
R-HSA-499943	Interconversion of nucleotide di- and triphosphates	0.208267	0.218211	0.339866	29	AK1; AK2; AK4; AK5; AK7; AK8; AK9; CMPK1; CTPS1; DCTD; DCTPP1; DTYMK; DUT; GLRX; GSR; GUK1; NME1; NME2P1; NME3; NME4; NME6; NME7; NUDT13; RRM1; RRM2; RRM2B; TXN; TXNRD1; TYMS
R-HSA-170660	Adenylate cyclase activating pathway	-0.377505	0.396807	0.341424	10	ADCY1; ADCY2; ADCY3; ADCY4; ADCY5; ADCY6; ADCY7; ADCY8; ADCY9; GNAL
R-HSA-1655829	Regulation of cholesterol biosynthesis by SREBP (SREBF)	0.165063	0.17351	0.341444	51	ACACA; ACACB; CARM1; CHD9; CYP51A1; DHCR7; ELOVL6; FASN; FDFT1; FDPS; GGPS1; GPAM; HMGCR; HMGCS1; IDI1; INSIG1; INSIG2; KPNB1; LSS; MBTPS1; MED1; MTF1; MVD; MVK; NCOA1; NCOA2; NCOA6; NFYA; NFYB; NFYC; PMVK; PPARA; RAN; RXRA; SAR1B; SC5D; SCAP; SCD; SEC23A; SEC24A; SEC24B; SEC24C; SEC24D; SMARCD3; SP1; SQLE; SREBF1; SREBF2; TBL1XR1; TGS1; TM7SF2
R-HSA-380320	Recruitment of NuMA to mitotic centrosomes	0.150578	0.158342	0.341621	63	ACTR1A; AKAP9; ALMS1; CCP110; CDK1; CDK5RAP2; CENPJ; CEP135; CEP152; CEP164; CEP192; CEP250; CEP290; CEP41; CEP57; CEP63; CEP70; CEP72; CEP76; CEP78; CKAP5; CLASP1; CNTRL; CSNK1D; CSNK1E; DCTN1; DCTN2; DCTN3; DYNC1H1; DYNC1I2; DYNLL1; FGFR1OP; HAUS1; HAUS2; HAUS3; HAUS4; HAUS5; HAUS6; HAUS8; HSP90AA1; MAPRE1; MZT1; MZT2A; MZT2B; NDE1; NEDD1; NEK2; NINL; NUMA1; ODF2; PAFAH1B1; PCM1; PCNT; PLK1; PL…
R-HSA-5682910	LGI-ADAM interactions	-0.325499	0.342412	0.341804	14	ADAM11; ADAM22; ADAM23; CACNG2; CACNG3; CACNG4; CACNG8; DLG4; LGI1; LGI2; LGI3; LGI4; STX1A; STX1B
R-HSA-77588	SLBP Dependent Processing of Replication-Dependent Histone Pre-mRNAs	0.288204	0.303196	0.341831	11	LSM10; LSM11; NCBP1; NCBP2; SLBP; SNRPB; SNRPD3; SNRPE; SNRPF; SNRPG; ZNF473
R-HSA-112409	RAF-independent MAPK1/3 activation	0.229891	0.242136	0.342401	22	CDK1; DUSP1; DUSP10; DUSP16; DUSP2; DUSP4; DUSP5; DUSP6; DUSP7; DUSP8; IL6; IL6R; IL6ST; JAK1; JAK2; MAP2K1; MAP2K2; MAPK1; MAPK3; PEA15; PTPN11; TYK2
R-HSA-8876384	Listeria monocytogenes entry into host cells	0.241257	0.255329	0.344717	19	CBL; CBLL1; CDH1; CTNNB1; CTNND1; EPS15; GRB2; HGS; MET; RPS27A; SH3GL1; SH3GL2; SH3GL3; SRC; STAM; STAM2; UBA52; UBB; UBC
R-HSA-2559583	Cellular Senescence	-0.160415	0.169852	0.344944	62	ACD; AGO1; AGO3; AGO4; ANAPC1; ANAPC10; ANAPC11; ANAPC15; ANAPC16; ANAPC2; ANAPC4; ANAPC5; ANAPC7; ASF1A; ATM; BMI1; CABIN1; CBX2; CBX4; CBX6; CBX8; CCNA1; CCNA2; CCNE1; CCNE2; CDC16; CDC23; CDC26; CDC27; CDK2; CDK4; CDK6; CDKN1A; CDKN1B; CDKN2A; CDKN2B; CDKN2C; CDKN2D; CEBPB; E2F1; E2F2; E2F3; EED; EHMT1; EHMT2; EP400; ETS1; ETS2; EZH2; FOS; FZR1; H1F0; H2AFJ; H2AFV; H2AFX; H2AFZ; H2BFS; H3F3A; …
R-HSA-15869	Metabolism of nucleotides	0.148347	0.157395	0.345932	64	ADA; ADAL; ADK; ADPRM; ADSL; ADSS; ADSSL1; AGXT2; AK1; AK2; AK4; AK5; AK7; AK8; AK9; AMPD1; AMPD2; AMPD3; APRT; ATIC; CAD; CDA; CMPK1; CTPS1; DCK; DCTD; DCTPP1; DGUOK; DHODH; DNPH1; DPYD; DPYS; DTYMK; DUT; ENTPD1; ENTPD2; ENTPD3; ENTPD4; ENTPD5; ENTPD6; ENTPD7; ENTPD8; GART; GDA; GLRX; GMPR; GMPR2; GMPS; GPX1; GSR; GUK1; IMPDH1; IMPDH2; ITPA; LHPP; NME1; NME2P1; NME3; NME4; NME6; NME7; NT5C; NT5C…
R-HSA-982772	Growth hormone receptor signaling	0.228374	0.242706	0.346732	22	ADAM17; CISH; CSH1; GHR; IRS1; IRS2; JAK2; LYN; MAPK1; MAPK3; PRL; PRLR; PTPN1; PTPN6; SH2B1; SOCS1; SOCS2; SOCS3; STAT1; STAT3; STAT5A; STAT5B
R-HSA-75153	Apoptotic execution phase	-0.182416	0.194266	0.347729	47	ACIN1; ADD1; APC; BIRC2; CASP3; CASP6; CASP7; CASP8; CDH1; CLSPN; CTNNB1; DBNL; DFFA; DFFB; DNM1L; DSG1; DSG2; DSG3; DSP; FNTA; GAS2; GSN; H1F0; HIST1H1B; HIST1H1C; HIST1H1D; HIST1H1E; HMGB2; KPNA1; KPNB1; LMNA; LMNB1; MAPT; OCLN; PAK2; PKP1; PLEC; PRKCD; PRKCQ; PTK2; ROCK1; SATB1; SPTAN1; STK24; TJP1; TJP2; VIM
R-HSA-5578749	Transcriptional regulation by small RNAs	-0.164672	0.175457	0.347973	58	AAAS; AGO1; AGO2; H2AFJ; H2AFV; H2AFX; H2AFZ; H2BFS; H3F3A; HIST1H2AC; HIST1H2BA; HIST1H2BC; HIST1H2BD; HIST1H2BJ; HIST1H2BK; HIST1H2BN; HIST1H2BO; HIST1H3A; HIST1H4A; HIST2H2AA3; HIST2H2AC; HIST2H2BE; HIST3H2BB; IPO8; NDC1; NUP107; NUP133; NUP153; NUP155; NUP160; NUP188; NUP205; NUP210; NUP214; NUP35; NUP37; NUP43; NUP50; NUP54; NUP62; NUP85; NUP88; NUP93; NUP98; NUPL2; POLR2A; POLR2B; POLR2C; P…
R-HSA-9013508	NOTCH3 Intracellular Domain Regulates Transcription	0.231723	0.246987	0.348143	21	EP300; FABP7; HES1; HES5; HEY1; HEY2; HEYL; IKZF1; KAT2A; KAT2B; MAML1; MAML2; MAML3; NOTCH1; NOTCH3; PBX1; PLXND1; RBPJ; SNW1; STAT1; WWC1
R-HSA-71064	Lysine catabolism	0.276801	0.298176	0.353244	12	AADAT; AASS; ALDH7A1; CRYM; DLD; DLST; GCDH; HYKK; OGDH; PHYKPL; PIPOX; SLC25A21
R-HSA-388396	GPCR downstream signalling	-0.153555	0.166061	0.355128	65	ABCA4; ABHD12; ABHD6; ABR; ACKR3; ADCY1; ADCY2; ADCY3; ADCY4; ADCY5; ADCY6; ADCY7; ADCY8; ADCY9; ADCYAP1; ADCYAP1R1; ADM; ADM2; ADORA1; ADORA2A; ADORA2B; ADORA3; ADRA1A; ADRA1B; ADRA1D; ADRA2A; ADRA2B; ADRA2C; ADRB1; ADRB2; ADRB3; AGRN; AGT; AGTR1; AHCYL1; AKAP13; AKR1B10; AKR1C1; AKR1C3; AKR1C4; AKT1; AKT2; AKT3; ANXA1; APLNR; APOA1; APOA2; APOB; APOC2; APOC3; APOE; APOM; APP; ARHGEF1; ARHGEF10;…
R-HSA-72163	mRNA Splicing - Major Pathway	-0.156961	0.169923	0.355631	62	ALYREF; AQR; BCAS2; BUD31; CASC3; CCAR1; CD2BP2; CDC40; CDC5L; CHERP; CLP1; CPSF1; CPSF2; CPSF3; CPSF4; CPSF7; CRNKL1; CSTF1; CSTF2T; CSTF3; CTNNBL1; CWC15; CWC22; CWC25; CWC27; DDX23; DDX42; DDX46; DDX5; DHX15; DHX16; DHX38; DHX9; DNAJC8; EFTUD2; EIF4A3; ELAVL2; FIP1L1; FUS; GCFC2; GTF2F1; GTF2F2; HNRNPA1; HNRNPA2B1; HNRNPA3; HNRNPC; HNRNPF; HNRNPH1; HNRNPK; HNRNPL; HNRNPM; HNRNPR; HNRNPU; HNRNP…
R-HSA-72172	mRNA Splicing	-0.156961	0.169923	0.355631	62	ALYREF; AQR; BCAS2; BUD31; CASC3; CCAR1; CD2BP2; CDC40; CDC5L; CHERP; CLP1; CPSF1; CPSF2; CPSF3; CPSF4; CPSF7; CRNKL1; CSTF1; CSTF2T; CSTF3; CTNNBL1; CWC15; CWC22; CWC25; CWC27; DDX23; DDX42; DDX46; DDX5; DHX15; DHX16; DHX38; DHX9; DNAJC8; EFTUD2; EIF4A3; ELAVL2; FIP1L1; FUS; GCFC2; GTF2F1; GTF2F2; HNRNPA1; HNRNPA2B1; HNRNPA3; HNRNPC; HNRNPF; HNRNPH1; HNRNPK; HNRNPL; HNRNPM; HNRNPR; HNRNPU; HNRNP…
R-HSA-400685	Sema4D in semaphorin signaling	0.218112	0.236174	0.355735	24	ARHGAP35; ARHGEF11; ARHGEF12; ERBB2; LIMK1; LIMK2; MET; MYH10; MYH11; MYH14; MYH9; MYL12B; MYL6; MYL9; PLXNB1; RAC1; RHOA; RHOB; RHOC; RND1; ROCK1; ROCK2; RRAS; SEMA4D
R-HSA-163200	Respiratory electron transport, ATP synthesis by chemiosmotic coupling, and heat production by uncoupling proteins.	-0.167734	0.181701	0.355939	54	ACAD9; ATP5A1; ATP5B; ATP5C1; ATP5D; ATP5E; ATP5F1; ATP5G1; ATP5G2; ATP5G3; ATP5H; ATP5I; ATP5J; ATP5J2; ATP5L; ATP5O; ATP5S; COQ10A; COQ10B; COX11; COX14; COX16; COX18; COX19; COX20; COX4I1; COX5A; COX5B; COX6A1; COX6B1; COX6C; COX7A2L; COX7C; COX8A; CYC1; CYCS; ECSIT; ETFA; ETFB; ETFDH; LRPPRC; NDUFA10; NDUFA11; NDUFA12; NDUFA13; NDUFA2; NDUFA3; NDUFA4; NDUFA5; NDUFA6; NDUFA7; NDUFA8; NDUFA9; N…
R-HSA-6811436	COPI-independent Golgi-to-ER retrograde traffic	-0.209498	0.227097	0.356265	34	ACTR10; ACTR1A; AGPAT3; BICD1; BICD2; CAPZA1; CAPZA2; CAPZA3; CAPZB; DCTN1; DCTN2; DCTN3; DCTN4; DCTN5; DCTN6; DYNC1H1; DYNC1I1; DYNC1I2; DYNC1LI1; DYNC1LI2; DYNLL1; DYNLL2; GALNT1; GALNT2; PAFAH1B1; PAFAH1B2; PAFAH1B3; PLA2G4A; PLA2G6; RAB18; RAB3GAP1; RAB3GAP2; RAB6A; RAB6B
R-HSA-442982	Ras activation upon Ca2+ influx through NMDA receptor	-0.296939	0.323384	0.3585	16	ACTN2; AKAP9; CALM1; CAMK2A; CAMK2B; CAMK2D; CAMK2G; DLG4; GRIN1; GRIN2A; GRIN2B; GRIN2C; GRIN2D; HRAS; RASGRF1; RASGRF2
R-HSA-6804760	Regulation of TP53 Activity through Methylation	0.240849	0.262338	0.358574	18	ATM; CHEK2; EHMT1; EHMT2; EP300; JMY; L3MBTL1; MDM2; MDM4; PRMT5; RPS27A; SETD9; SMYD2; TP53; TTC5; UBA52; UBB; UBC
R-HSA-2485179	Activation of the phototransduction cascade	0.282159	0.307392	0.358664	11	CNGA1; CNGB1; GNAT1; GNB1; GNGT1; PDE6A; PDE6B; PDE6G; RHO; SAG; SLC24A1
R-HSA-204174	Regulation of pyruvate dehydrogenase (PDH) complex	0.267459	0.292494	0.360503	13	DLAT; DLD; PDHA2; PDHB; PDHX; PDK1; PDK2; PDK4; PDP1; PDP2; PDPR; PPARD; RXRA
R-HSA-3000178	ECM proteoglycans	0.156449	0.17154	0.361757	53	ACAN; AGRN; ASPN; BCAN; COL9A1; COL9A2; COL9A3; COMP; DAG1; DCN; FMOD; HAPLN1; HSPG2; IBSP; ITGA2; ITGA2B; ITGA7; ITGA8; ITGA9; ITGAV; ITGAX; ITGB1; ITGB3; ITGB5; ITGB6; LAMA1; LAMA2; LAMA3; LAMA4; LAMA5; LAMB1; LAMB2; LAMC1; LRP4; LUM; MATN1; MATN3; MATN4; MUSK; NCAM1; NCAN; PTPRS; SERPINE1; SPARC; TGFB1; TGFB2; TGFB3; TNC; TNN; TNR; TNXB; VCAN; VTN
R-HSA-73621	Pyrimidine catabolism	0.273693	0.300173	0.361882	12	AGXT2; DPYD; DPYS; NT5C; NT5C1A; NT5C3A; NT5E; NT5M; TYMP; UPB1; UPP1; UPP2
R-HSA-74182	Ketone body metabolism	-0.363596	0.399111	0.362288	10	AACS; ACAT1; ACSS3; BDH1; BDH2; HMGCL; HMGCLL1; HMGCS2; OXCT1; OXCT2
R-HSA-70326	Glucose metabolism	-0.154641	0.169969	0.362917	62	AAAS; ADPGK; ALDOA; ALDOB; ALDOC; BPGM; ENO1; ENO2; ENO3; FBP1; FBP2; G6PC2; G6PC3; GAPDH; GAPDHS; GCK; GCKR; GNPDA1; GNPDA2; GOT1; GOT2; GPI; HK1; HK2; MDH1; MDH2; NDC1; NUP107; NUP133; NUP153; NUP155; NUP160; NUP188; NUP205; NUP210; NUP214; NUP35; NUP37; NUP43; NUP50; NUP54; NUP62; NUP85; NUP88; NUP93; NUP98; NUPL2; PC; PCK1; PCK2; PFKFB2; PFKFB3; PFKFB4; PFKL; PFKM; PFKP; PGAM1; PGK2; PGM2L1; …
R-HSA-202427	Phosphorylation of CD3 and TCR zeta chains	0.23879	0.263254	0.36437	18	CD247; CD3D; CD3E; CD4; CSK; HLA-DPA1; HLA-DPB1; HLA-DQA1; HLA-DQA2; HLA-DQB1; HLA-DQB2; HLA-DRA; HLA-DRB1; HLA-DRB5; PAG1; PTPN22; PTPRC; PTPRJ
R-HSA-8978868	Fatty acid metabolism	0.14498	0.160277	0.365699	62	ABCC1; ACAA1; ACAA2; ACACA; ACAD10; ACAD11; ACADL; ACADM; ACADS; ACADVL; ACBD4; ACBD5; ACBD6; ACBD7; ACLY; ACOT1; ACOT11; ACOT12; ACOT13; ACOT2; ACOT4; ACOT6; ACOT7; ACOT8; ACOX1; ACOX2; ACOX3; ACOXL; ACSBG1; ACSBG2; ACSF2; ACSF3; ACSL1; ACSL3; ACSL5; ACSL6; ACSM3; AKR1C3; ALDH3A2; ALOX12; ALOX12B; ALOX15; ALOX15B; ALOX5; ALOX5AP; ALOXE3; AMACR; CBR1; CBR4; CPT1A; CPT1B; CPT2; CRAT; CROT; CYP1A1;…
R-HSA-977225	Amyloid fiber formation	0.150003	0.166389	0.367312	57	APCS; APOA1; APP; B2M; BACE1; CALB1; CALCA; CST3; FGA; FURIN; GGA1; GGA2; GGA3; GSN; H2AFX; H2AFZ; H2BFS; H3F3A; HIST1H2AC; HIST1H2BA; HIST1H2BC; HIST1H2BD; HIST1H2BJ; HIST1H2BK; HIST1H2BN; HIST1H2BO; HIST1H3A; HIST1H4A; HIST2H2AA3; HIST2H2AC; HIST2H2BE; HIST3H2BB; HSPG2; IAPP; INS; ITM2B; LTF; LYZ; MFGE8; NAT8; NPPA; ODAM; PARK2; PRL; RPS27A; SAA1; SEMG1; SIAH1; SIAH2; SNCA; SNCAIP; SORL1; TGFBI…
R-HSA-165159	mTOR signalling	-0.192986	0.215521	0.370551	38	AKT1; AKT1S1; AKT2; CAB39; CAB39L; EEF2K; EIF4B; EIF4E; EIF4EBP1; EIF4G1; LAMTOR1; LAMTOR2; LAMTOR3; LAMTOR4; LAMTOR5; MLST8; MTOR; PPM1A; PRKAA1; PRKAA2; PRKAB1; PRKAB2; PRKAG1; PRKAG2; RHEB; RPS6; RPS6KB1; RPTOR; RRAGA; RRAGC; RRAGD; SLC38A9; STK11; STRADA; STRADB; TSC1; TSC2; YWHAB
R-HSA-2032785	YAP1- and WWTR1 (TAZ)-stimulated gene expression	-0.230958	0.258369	0.371372	26	CARM1; CHD9; CTGF; GATA4; HIPK1; HIPK2; KAT2B; MED1; NCOA1; NCOA2; NCOA6; NKX2-5; NPPA; PPARA; RUNX2; RXRA; SMARCD3; TBL1XR1; TBX5; TEAD1; TEAD2; TEAD3; TEAD4; TGS1; WWTR1; YAP1
R-HSA-5620912	Anchoring of the basal body to the plasma membrane	0.142907	0.160525	0.373332	62	ACTR1A; AHI1; AKAP9; ALMS1; B9D1; B9D2; C2CD3; CC2D2A; CCP110; CDK1; CDK5RAP2; CENPJ; CEP135; CEP152; CEP164; CEP192; CEP250; CEP290; CEP41; CEP57; CEP63; CEP70; CEP72; CEP76; CEP78; CEP89; CEP97; CKAP5; CLASP1; CNTRL; CSNK1D; CSNK1E; DCTN1; DCTN2; DCTN3; DYNC1H1; DYNC1I2; DYNLL1; FBF1; FGFR1OP; HAUS1; HAUS2; HAUS3; HAUS4; HAUS5; HAUS6; HAUS8; HSP90AA1; IQCB1; KIF24; MAPRE1; MARK4; MKS1; NDE1; NE…
R-HSA-109581	Apoptosis	-0.148956	0.167426	0.373636	64	ACIN1; ADD1; AKT1; AKT2; AKT3; APAF1; APC; APPL1; ARHGAP10; BAD; BAK1; BAX; BBC3; BCL2; BCL2L1; BCL2L11; BID; BIRC2; BMF; CASP3; CASP6; CASP7; CASP8; CASP9; CD14; CDH1; CFLAR; CLSPN; CTNNB1; CYCS; DAPK1; DAPK2; DAPK3; DBNL; DCC; DFFA; DFFB; DIABLO; DNM1L; DSG1; DSG2; DSG3; DSP; DYNLL1; DYNLL2; E2F1; FADD; FAS; FASLG; FNTA; GAS2; GSN; GZMB; H1F0; HIST1H1B; HIST1H1C; HIST1H1D; HIST1H1E; HMGB2; KPNA…
R-HSA-8956321	Nucleotide salvage	0.222682	0.250453	0.373941	21	ADA; ADAL; ADK; AMPD1; AMPD2; AMPD3; APRT; CDA; DCK; DGUOK; GMPR; GMPR2; PNP; TK1; TK2; TYMP; UCK1; UCK2; UCKL1; UPP1; UPP2
R-HSA-1592389	Activation of Matrix Metalloproteinases	0.196821	0.221391	0.373994	29	CMA1; COL18A1; CTRB1; CTRB2; CTSG; CTSK; CTSV; ELANE; FURIN; KLK2; KLKB1; MMP1; MMP10; MMP11; MMP14; MMP15; MMP16; MMP17; MMP2; MMP24; MMP25; MMP3; MMP7; MMP9; PLG; PRSS1; SPOCK3; TIMP2; TPSAB1
R-HSA-168325	Viral Messenger RNA Synthesis	-0.182297	0.205423	0.374851	42	AAAS; GTF2F1; GTF2F2; NDC1; NUP107; NUP133; NUP153; NUP155; NUP160; NUP188; NUP205; NUP210; NUP214; NUP35; NUP37; NUP43; NUP50; NUP54; NUP62; NUP85; NUP88; NUP93; NUP98; NUPL2; POLR2A; POLR2B; POLR2C; POLR2D; POLR2E; POLR2F; POLR2G; POLR2H; POLR2I; POLR2J; POLR2K; POLR2L; POM121; POM121C; RAE1; RANBP2; SEH1L; TPR
R-HSA-6803211	TP53 Regulates Transcription of Death Receptors and Ligands	0.268611	0.303399	0.375974	12	FAS; IGFBP3; PPP1R13B; TMEM219; TNFRSF10A; TNFRSF10B; TNFRSF10C; TNFRSF10D; TP53; TP53BP2; TP63; TP73
R-HSA-399719	Trafficking of AMPA receptors	-0.220479	0.24957	0.377001	28	AKAP5; AP2A1; AP2A2; AP2B1; AP2M1; AP2S1; CACNG2; CACNG3; CACNG4; CACNG8; CAMK2A; CAMK2B; CAMK2D; CAMK2G; DLG1; DLG4; EPB41L1; GRIA1; GRIA2; GRIA4; GRIP1; MDM2; MYO6; NSF; PICK1; PRKCA; PRKCB; PRKCG
R-HSA-399721	Glutamate binding, activation of AMPA receptors and synaptic plasticity	-0.220479	0.24957	0.377001	28	AKAP5; AP2A1; AP2A2; AP2B1; AP2M1; AP2S1; CACNG2; CACNG3; CACNG4; CACNG8; CAMK2A; CAMK2B; CAMK2D; CAMK2G; DLG1; DLG4; EPB41L1; GRIA1; GRIA2; GRIA4; GRIP1; MDM2; MYO6; NSF; PICK1; PRKCA; PRKCB; PRKCG
R-HSA-168799	Neurotoxicity of clostridium toxins	-0.35354	0.400712	0.377626	10	SNAP25; STX1A; STX1B; SV2A; SV2B; SV2C; SYT1; SYT2; VAMP1; VAMP2
R-HSA-428542	Regulation of commissural axon pathfinding by SLIT and ROBO	-0.35275	0.400836	0.37884	10	DCC; NELL2; NTN1; ROBO1; ROBO2; ROBO3; SLIT1; SLIT2; SLIT3; SRC
R-HSA-1474228	Degradation of the extracellular matrix	0.137432	0.156284	0.379199	66	A2M; ACAN; ADAM10; ADAM15; ADAM17; ADAM8; ADAM9; ADAMTS1; ADAMTS16; ADAMTS18; ADAMTS4; ADAMTS5; ADAMTS8; ADAMTS9; BCAN; BMP1; BSG; CAPN1; CAPN10; CAPN11; CAPN12; CAPN13; CAPN14; CAPN15; CAPN2; CAPN3; CAPN5; CAPN7; CAPN8; CAPN9; CAPNS1; CAPNS2; CASP3; CAST; CD44; CDH1; CMA1; COL12A1; COL13A1; COL14A1; COL15A1; COL16A1; COL17A1; COL18A1; COL19A1; COL23A1; COL25A1; COL9A1; COL9A2; COL9A3; CTRB1; CTR…
R-HSA-200425	Import of palmitoyl-CoA into the mitochondrial matrix	0.274092	0.312891	0.38103	11	CPT1A; CPT1B; CPT2; PPARD; PRKAA2; PRKAB2; PRKAG2; RXRA; SLC22A5; SLC25A20; THRSP
R-HSA-2142753	Arachidonic acid metabolism	0.148864	0.171024	0.384069	54	ABCC1; AKR1C3; ALOX12; ALOX12B; ALOX15; ALOX15B; ALOX5; ALOX5AP; ALOXE3; CBR1; CYP1A1; CYP1A2; CYP1B1; CYP2C19; CYP2C8; CYP2C9; CYP2J2; CYP2U1; CYP4A11; CYP4A22; CYP4B1; CYP4F11; CYP4F2; CYP4F22; CYP4F3; CYP8B1; DPEP1; DPEP2; DPEP3; EPHX2; FAAH; FAM213B; GGT1; GGT5; GPX1; GPX2; GPX4; HPGD; HPGDS; LTA4H; MAPKAPK2; PLA2G4A; PON1; PON2; PON3; PTGDS; PTGES; PTGES2; PTGIS; PTGR1; PTGR2; PTGS1; PTGS2; …
R-HSA-8875878	MET promotes cell motility	-0.213228	0.245607	0.385304	29	CRK; CRKL; DOCK7; GAB1; GRB2; HGF; ITGA2; ITGA3; ITGB1; LAMA1; LAMA2; LAMA3; LAMA4; LAMA5; LAMB1; LAMB2; LAMB3; LAMC1; LAMC2; LAMC3; MET; PTK2; RAC1; RAP1A; RAP1B; RAPGEF1; SRC; TNS3; TNS4
R-HSA-209560	NF-kB is activated and signals survival	0.265162	0.305559	0.385507	12	IKBKB; NFKB1; NFKBIA; NGF; NGFR; RELA; RPS27A; SQSTM1; TRAF6; UBA52; UBB; UBC
R-HSA-1614635	Sulfur amino acid metabolism	-0.237464	0.274219	0.38651	23	ADI1; ADO; AHCY; APIP; BHMT; BHMT2; CBS; CDO1; CSAD; CTH; ENOPH1; ETHE1; GOT1; MAT1A; MRI1; MTAP; MTR; MTRR; SLC25A10; SQRDL; SUOX; TST; TSTD1
R-HSA-3700989	Transcriptional Regulation by TP53	0.137686	0.15987	0.389109	63	AGO1; AGO2; AGO3; AGO4; AIFM2; AKT1; AKT2; AKT3; APAF1; ARID3A; ATF2; ATM; ATR; ATRIP; AURKA; AURKB; BANP; BARD1; BAX; BBC3; BCL2L14; BID; BIRC5; BLM; BNIP3L; BRCA1; BRD7; BRIP1; BRPF1; BRPF3; BTG2; CARM1; CASP1; CASP10; CASP2; CASP6; CCNA1; CCNA2; CCNB1; CCNE1; CCNE2; CCNG1; CCNH; CCNK; CCNT1; CCNT2; CDC25C; CDK1; CDK13; CDK2; CDK5R1; CDK7; CDK9; CDKN1A; CDKN1B; CDKN2A; CENPJ; CHD3; CHD4; CHEK1;…
R-HSA-1428517	The citric acid (TCA) cycle and respiratory electron transport	0.136692	0.158748	0.389204	64	ACAD9; ACO2; ADHFE1; ATP5A1; ATP5B; ATP5C1; ATP5D; ATP5E; ATP5F1; ATP5G1; ATP5G2; ATP5G3; ATP5H; ATP5I; ATP5J; ATP5J2; ATP5L; ATP5O; ATP5S; BSG; COQ10A; COQ10B; COX11; COX14; COX16; COX18; COX19; COX20; COX4I1; COX5A; COX5B; COX6A1; COX6B1; COX6C; COX7A2L; COX7C; COX8A; CS; CYC1; CYCS; D2HGDH; DLAT; DLD; DLST; ECSIT; ETFA; ETFB; ETFDH; FH; GLO1; HAGH; IDH2; IDH3A; IDH3B; L2HGDH; LDHA; LDHAL6A; LD…
R-HSA-166208	mTORC1-mediated signalling	-0.241109	0.280116	0.389378	22	AKT1S1; EEF2K; EIF4B; EIF4E; EIF4EBP1; EIF4G1; LAMTOR1; LAMTOR2; LAMTOR3; LAMTOR4; LAMTOR5; MLST8; MTOR; RHEB; RPS6; RPS6KB1; RPTOR; RRAGA; RRAGC; RRAGD; SLC38A9; YWHAB
R-HSA-2467813	Separation of Sister Chromatids	-0.146041	0.170131	0.39067	62	AHCTF1; ANAPC1; ANAPC10; ANAPC11; ANAPC15; ANAPC16; ANAPC2; ANAPC4; ANAPC5; ANAPC7; APITD1; AURKB; B9D2; BIRC5; BUB1; BUB1B; BUB3; CDC16; CDC20; CDC23; CDC26; CDC27; CDCA5; CDCA8; CENPA; CENPC; CENPE; CENPF; CENPH; CENPK; CENPL; CENPM; CENPN; CENPO; CENPP; CENPQ; CENPT; CKAP5; CLASP1; CLASP2; CLIP1; DSN1; DYNC1H1; DYNC1I1; DYNC1I2; DYNC1LI1; DYNC1LI2; DYNLL1; DYNLL2; ESPL1; INCENP; ITGB3BP; KIF18…
R-HSA-6814122	Cooperation of PDCL (PhLP1) and TRiC/CCT in G-protein beta folding	0.167249	0.19512	0.391355	40	CCT2; CCT3; CCT4; CCT5; CCT6A; CCT6B; CCT7; CCT8; CSNK2A1; CSNK2A2; CSNK2B; GNAI1; GNAI2; GNAI3; GNAO1; GNAT1; GNAT2; GNAT3; GNAZ; GNB1; GNB2; GNB3; GNB4; GNB5; GNG10; GNG11; GNG12; GNG2; GNG3; GNG4; GNG5; GNG7; GNGT1; GNGT2; PDCL; RGS11; RGS6; RGS7; RGS9; TCP1
R-HSA-382551	Transport of small molecules	0.136048	0.15882	0.391656	64	A2M; ABCA1; ABCA10; ABCA12; ABCA2; ABCA3; ABCA4; ABCA5; ABCA6; ABCA7; ABCA8; ABCA9; ABCB1; ABCB10; ABCB4; ABCB5; ABCB6; ABCB8; ABCB9; ABCC1; ABCC10; ABCC11; ABCC2; ABCC3; ABCC4; ABCC5; ABCC6; ABCC8; ABCC9; ABCD2; ABCD3; ABCF1; ABCG1; ABCG2; ABCG4; ABCG5; ABCG8; ACO1; ADCY1; ADCY2; ADCY3; ADCY4; ADCY5; ADCY6; ADCY7; ADCY8; ADCY9; ADD1; ADD2; ADD3; AHCYL2; AKAP1; ALAD; ALB; AMN; ANGPTL3; ANGPTL4; A…
R-HSA-453274	Mitotic G2-G2/M phases	0.134141	0.156641	0.391798	66	ACTR1A; AJUBA; AKAP9; ALMS1; AURKA; BORA; BTRC; CCNA1; CCNA2; CCNB1; CCNB2; CCNH; CCP110; CDC25A; CDC25B; CDC25C; CDK1; CDK11A; CDK11B; CDK2; CDK5RAP2; CDK7; CDKN1A; CENPF; CENPJ; CEP135; CEP152; CEP164; CEP192; CEP250; CEP290; CEP41; CEP57; CEP63; CEP70; CEP72; CEP76; CEP78; CKAP5; CLASP1; CNTRL; CSNK1D; CSNK1E; CUL1; DCTN1; DCTN2; DCTN3; DYNC1H1; DYNC1I2; DYNLL1; E2F1; E2F3; EP300; FBXL18; FBXL…
R-HSA-2173782	Binding and Uptake of Ligands by Scavenger Receptors	-0.217449	0.254281	0.392467	27	ALB; AMBP; APOA1; APOB; APOE; APOL1; CALR; CD163; CD36; COL1A1; COL1A2; COL3A1; COL4A1; COL4A2; COLEC11; COLEC12; FTH1; FTL; HBA1; HBB; HP; HPR; HPX; HSP90AA1; HSP90B1; HSPH1; HYOU1
R-HSA-139853	Elevation of cytosolic Ca2+ levels	0.238261	0.279124	0.393326	16	ITPR1; ITPR2; ITPR3; ORAI1; ORAI2; P2RX1; P2RX2; P2RX3; P2RX4; P2RX5; P2RX6; P2RX7; STIM1; TRPC3; TRPC6; TRPC7
R-HSA-1433559	Regulation of KIT signaling	0.243564	0.285457	0.393524	15	CBL; FYN; GRB2; KIT; KITLG; LYN; PRKCA; PTPN6; SH2B2; SH2B3; SOCS1; SOCS6; SOS1; SRC; YES1
R-HSA-112043	PLC beta mediated events	-0.175388	0.205635	0.39371	42	ADCY1; ADCY2; ADCY3; ADCY4; ADCY5; ADCY6; ADCY7; ADCY8; ADCY9; AHCYL1; CALM1; CAMK4; GNAI1; GNAI2; GNAI3; GNAO1; GNAT1; GNAT2; GNAT3; GNAZ; ITPR1; ITPR2; ITPR3; MAPK1; PDE1A; PDE1B; PDE1C; PLA2G4A; PLCB1; PLCB2; PLCB3; PLCB4; PRKACA; PRKACB; PRKACG; PRKAR1A; PRKAR1B; PRKAR2A; PRKAR2B; PRKCA; PRKCD; PRKCG
R-HSA-199977	ER to Golgi Anterograde Transport	0.131841	0.155729	0.397214	67	ACTR10; ACTR1A; ANK1; ANK2; ANK3; ANKRD28; ARCN1; AREG; ARF1; ARF3; ARF4; ARF5; ARFGAP1; ARFGAP2; ARFGAP3; BET1; BET1L; CAPZA1; CAPZA2; CAPZA3; CAPZB; CD55; CD59; CNIH1; CNIH2; CNIH3; COG1; COG2; COG3; COG4; COG5; COG6; COG7; COG8; COL7A1; COPA; COPB1; COPB2; COPE; COPG1; COPG2; COPZ1; COPZ2; CSNK1D; CTAGE5; CTSC; CTSZ; DCTN1; DCTN2; DCTN3; DCTN4; DCTN5; DCTN6; DYNC1H1; DYNC1I1; DYNC1I2; DYNC1LI1…
R-HSA-186797	Signaling by PDGF	-0.156943	0.185409	0.39729	52	BCAR1; COL4A1; COL4A2; COL4A3; COL4A4; COL6A1; COL6A2; COL6A3; COL6A5; COL6A6; COL9A1; COL9A2; COL9A3; CRK; CRKL; FURIN; GRB2; GRB7; HRAS; KRAS; NCK1; NCK2; NRAS; PDGFA; PDGFB; PDGFC; PDGFD; PDGFRA; PDGFRB; PIK3CA; PIK3CB; PIK3R1; PIK3R2; PLAT; PLCG1; PLG; PTPN11; PTPN12; RAPGEF1; RASA1; SOS1; SPP1; SRC; STAT1; STAT3; STAT5A; STAT5B; STAT6; THBS1; THBS2; THBS3; THBS4
R-HSA-429947	Deadenylation of mRNA	-0.222616	0.263926	0.398962	25	CNOT1; CNOT10; CNOT11; CNOT2; CNOT3; CNOT4; CNOT6; CNOT6L; CNOT7; CNOT8; EIF4A1; EIF4A2; EIF4A3; EIF4B; EIF4E; EIF4G1; PABPC1; PAIP1; PAN2; PAN3; PARN; RQCD1; TNKS1BP1; ZCCHC11; ZCCHC6
R-HSA-5358565	Mismatch repair (MMR) directed by MSH2:MSH6 (MutSalpha)	-0.291659	0.346174	0.399497	14	EXO1; LIG1; MLH1; MSH2; MSH6; PCNA; PMS2; POLD1; POLD2; POLD3; POLD4; RPA1; RPA2; RPA3
R-HSA-8854518	AURKA Activation by TPX2	0.134637	0.160211	0.4007	63	ACTR1A; AKAP9; ALMS1; AURKA; CCP110; CDK1; CDK5RAP2; CENPJ; CEP135; CEP152; CEP164; CEP192; CEP250; CEP290; CEP41; CEP57; CEP63; CEP70; CEP72; CEP76; CEP78; CKAP5; CLASP1; CNTRL; CSNK1D; CSNK1E; DCTN1; DCTN2; DCTN3; DYNC1H1; DYNC1I2; DYNLL1; FGFR1OP; HAUS1; HAUS2; HAUS3; HAUS4; HAUS5; HAUS6; HAUS8; HMMR; HSP90AA1; MAPRE1; NDE1; NEDD1; NEK2; NINL; ODF2; PAFAH1B1; PCM1; PCNT; PLK1; PLK4; PPP2R1A; P…
R-HSA-1810476	RIP-mediated NFkB activation via ZBP1	0.213069	0.253974	0.401502	21	AGER; APP; CHUK; DHX9; IKBKB; MYD88; NFKB1; NFKB2; NFKBIA; NFKBIB; NKIRAS1; NKIRAS2; RELA; RIPK1; RIPK3; S100A12; S100B; SAA1; TICAM1; TLR3; ZBP1
R-HSA-1221632	Meiotic synapsis	-0.160065	0.190883	0.401722	49	ACD; ATR; BRCA1; DIDO1; FKBP6; H2AFJ; H2AFV; H2AFX; H2AFZ; H2BFS; HIST1H2AC; HIST1H2BA; HIST1H2BC; HIST1H2BD; HIST1H2BJ; HIST1H2BK; HIST1H2BN; HIST1H2BO; HIST1H4A; HIST2H2AA3; HIST2H2AC; HIST2H2BE; HIST3H2BB; HIST3H3; HSPA2; LMNA; LMNB1; POT1; RAD21; REC8; SMC1B; SMC3; STAG1; STAG3; SUN1; SUN2; SYCE1; SYCE2; SYCE3; SYCP2; SYCP3; SYNE1; SYNE2; TERF1; TERF2; TERF2IP; TEX12; TINF2; UBE2I
R-HSA-174154	APC/C:Cdc20 mediated degradation of Securin	-0.143526	0.171551	0.402797	61	ANAPC1; ANAPC10; ANAPC11; ANAPC15; ANAPC16; ANAPC2; ANAPC4; ANAPC5; ANAPC7; CDC16; CDC20; CDC23; CDC26; CDC27; PSMA1; PSMA2; PSMA3; PSMA4; PSMA5; PSMA6; PSMA7; PSMB1; PSMB10; PSMB11; PSMB2; PSMB3; PSMB4; PSMB5; PSMB7; PSMB8; PSMB9; PSMC1; PSMC2; PSMC3; PSMC4; PSMC5; PSMC6; PSMD1; PSMD11; PSMD12; PSMD13; PSMD14; PSMD2; PSMD3; PSMD4; PSMD5; PSMD6; PSMD7; PSMD8; PSMD9; PSME2; PSME3; PSME4; PSMF1; PT…
R-HSA-112315	Transmission across Chemical Synapses	0.132007	0.15805	0.40359	65	ABAT; ACHE; ACTN2; ADCY1; ADCY2; ADCY3; ADCY4; ADCY5; ADCY6; ADCY7; ADCY8; ADCY9; AKAP5; AKAP9; ALDH2; ALDH5A1; AP2A1; AP2A2; AP2B1; AP2M1; AP2S1; APBA1; ARL6IP5; BCHE; BRAF; CACFD1; CACNA1A; CACNA1B; CACNA1E; CACNA2D1; CACNA2D2; CACNA2D3; CACNB1; CACNB2; CACNB3; CACNB4; CACNG2; CACNG3; CACNG4; CACNG8; CALM1; CAMK2A; CAMK2B; CAMK2D; CAMK2G; CAMK4; CAMKK1; CHAT; CHRNA1; CHRNA2; CHRNA3; CHRNA4; CHR…
R-HSA-162587	HIV Life Cycle	-0.144346	0.172946	0.403925	60	AAAS; BANF1; CCNH; CCNK; CCNT1; CCNT2; CCR5; CD4; CDK7; CDK9; CHMP2A; CHMP2B; CHMP3; CHMP4A; CHMP4B; CHMP4C; CHMP5; CHMP6; CHMP7; CTDP1; CXCR4; ELL; ERCC2; ERCC3; FURIN; GTF2A1; GTF2A2; GTF2B; GTF2E1; GTF2E2; GTF2F1; GTF2F2; GTF2H1; GTF2H2; GTF2H3; GTF2H4; GTF2H5; HMGA1; KPNA1; LIG1; LIG4; MNAT1; MVB12A; MVB12B; NCBP1; NCBP2; NDC1; NEDD4L; NELFA; NELFB; NELFCD; NELFE; NMT1; NMT2; NUP107; NUP133; …
R-HSA-8851680	Butyrophilin (BTN) family interactions	0.258106	0.309901	0.404921	12	BTN1A1; BTN2A1; BTN2A2; BTN3A1; BTN3A2; BTN3A3; BTNL2; BTNL8; BTNL9; CD209; PPL; XDH
R-HSA-427389	ERCC6 (CSB) and EHMT2 (G9a) positively regulate rRNA expression	0.171687	0.207491	0.407985	35	CBX3; CHD3; CHD4; EHMT2; ERCC6; GATAD2A; GATAD2B; H2AFJ; H2AFV; H2AFX; H2AFZ; H2BFS; H3F3A; HDAC1; HDAC2; HIST1H2AC; HIST1H2BA; HIST1H2BC; HIST1H2BD; HIST1H2BJ; HIST1H2BK; HIST1H2BN; HIST1H2BO; HIST1H3A; HIST1H4A; HIST2H2AA3; HIST2H2AC; HIST2H2BE; HIST3H2BB; MBD3; MTA1; MTA2; MTA3; RBBP4; TTF1
R-HSA-425407	SLC-mediated transmembrane transport	-0.143764	0.174402	0.409755	59	AHCYL2; ALB; APOD; BSG; CALM1; CP; CTNS; EMB; FGF21; LCN1; LCN12; LCN15; LCN9; RHAG; RHBG; RHCG; RUNX1; SLC10A6; SLC11A1; SLC11A2; SLC12A1; SLC12A2; SLC12A4; SLC12A5; SLC12A6; SLC12A7; SLC13A1; SLC13A2; SLC13A3; SLC13A4; SLC13A5; SLC14A1; SLC14A2; SLC15A1; SLC15A2; SLC15A3; SLC15A4; SLC16A1; SLC16A10; SLC16A3; SLC16A7; SLC16A8; SLC17A1; SLC17A5; SLC17A6; SLC17A7; SLC18A1; SLC18A2; SLC1A1; SLC1A2;…
R-HSA-190377	FGFR2b ligand binding and activation	0.270808	0.330108	0.412011	10	FGF1; FGF10; FGF2; FGF22; FGF3; FGF7; FGFBP1; FGFBP2; FGFBP3; FGFR2
R-HSA-1632852	Macroautophagy	-0.138343	0.168919	0.412792	63	AMBRA1; ATG10; ATG12; ATG13; ATG14; ATG16L1; ATG3; ATG4B; ATG4C; ATG4D; ATG5; ATG7; ATG9A; ATG9B; BECN1; CHMP2A; CHMP2B; CHMP3; CHMP4A; CHMP4B; CHMP4C; CHMP6; CHMP7; DYNLL1; DYNLL2; GABARAP; GABARAPL1; GABARAPL2; GABARAPL3; LAMTOR1; LAMTOR2; LAMTOR3; LAMTOR4; LAMTOR5; MAP1LC3A; MAP1LC3B; MAP1LC3C; MLST8; MTMR14; MTMR3; MTOR; PIK3C3; PIK3R4; PRKAA1; PRKAA2; PRKAB1; PRKAB2; PRKAG1; PRKAG2; RB1CC1; …
R-HSA-5654712	FRS-mediated FGFR4 signaling	0.216979	0.265296	0.413429	19	FGF1; FGF17; FGF18; FGF2; FGF20; FGF23; FGF4; FGF8; FGF9; FGFR4; FRS2; FRS3; GRB2; HRAS; KLB; KRAS; NRAS; PTPN11; SOS1
R-HSA-1222556	ROS, RNS production in phagocytes	-0.197871	0.242189	0.413923	30	ATP6V0A1; ATP6V0A2; ATP6V0A4; ATP6V0B; ATP6V0C; ATP6V0D1; ATP6V0D2; ATP6V0E1; ATP6V0E2; ATP6V1A; ATP6V1B1; ATP6V1B2; ATP6V1C1; ATP6V1C2; ATP6V1D; ATP6V1E1; ATP6V1E2; ATP6V1F; ATP6V1G1; ATP6V1G2; ATP6V1H; CYBA; NCF1; NCF2; NCF4; NOS1; NOS2; NOS3; SLC11A1; TCIRG1
R-HSA-5654719	SHC-mediated cascade:FGFR4	0.225307	0.276713	0.415514	17	FGF1; FGF17; FGF18; FGF2; FGF20; FGF23; FGF4; FGF8; FGF9; FGFR4; GRB2; HRAS; KLB; KRAS; NRAS; SHC1; SOS1
R-HSA-373753	Nephrin family interactions	0.215724	0.26578	0.416984	19	ACTN1; ACTN2; ACTN4; CD2AP; FYN; IQGAP1; KIRREL; KIRREL2; KIRREL3; MAGI2; NCK1; NCK2; PIK3CA; PIK3CB; PIK3R1; PIK3R2; SPTAN1; SPTBN1; WASL
R-HSA-187687	Signalling to ERKs	0.177566	0.218963	0.417399	31	BRAF; CRK; CRKL; FRS2; GRB2; HRAS; KIDINS220; KRAS; MAPK11; MAPK12; MAPK13; MAPK14; MAPKAPK2; MAPKAPK3; NGF; NRAS; NTRK1; PLCG1; RALA; RALB; RALGDS; RAP1A; RAPGEF1; RIT1; RIT2; SHC1; SHC2; SHC3; SOS1; SRC; YWHAB
R-HSA-210991	Basigin interactions	-0.222643	0.275103	0.418339	23	ATP1B1; ATP1B2; ATP1B3; BSG; CAV1; ITGA3; ITGA6; ITGB1; MAG; MMP1; PPIA; PPIL2; SLC16A1; SLC16A3; SLC16A8; SLC7A10; SLC7A11; SLC7A5; SLC7A6; SLC7A7; SLC7A8; SLC7A9; SPN
R-HSA-5654700	FRS-mediated FGFR2 signaling	0.199786	0.247214	0.419005	23	FGF1; FGF10; FGF17; FGF18; FGF2; FGF20; FGF22; FGF23; FGF3; FGF4; FGF5; FGF7; FGF8; FGF9; FGFR2; FRS2; FRS3; GRB2; HRAS; KRAS; NRAS; PTPN11; SOS1
R-HSA-5693538	Homology Directed Repair	0.132364	0.164362	0.420634	60	ABL1; ATM; ATR; ATRIP; BABAM1; BARD1; BLM; BRCA1; BRCA2; BRE; BRIP1; CCNA1; CCNA2; CDK2; CHEK1; CLSPN; DNA2; EME1; EME2; ERCC1; ERCC4; EXO1; FAM175A; GEN1; H2AFX; H2BFS; HERC2; HIST1H2BA; HIST1H2BC; HIST1H2BD; HIST1H2BJ; HIST1H2BK; HIST1H2BN; HIST1H2BO; HIST1H4A; HIST2H2BE; HIST3H2BB; HIST3H3; HUS1; KAT5; LIG3; MDC1; MUS81; NBN; PALB2; PARP1; PARP2; PCNA; PIAS4; POLD1; POLD2; POLD3; POLD4; POLE; …
R-HSA-5693579	Homologous DNA Pairing and Strand Exchange	-0.167661	0.208338	0.420959	41	ATM; ATR; ATRIP; BARD1; BLM; BRCA1; BRCA2; BRIP1; CHEK1; DNA2; EXO1; HUS1; KAT5; NBN; PALB2; RAD1; RAD17; RAD50; RAD51; RAD51AP1; RAD51B; RAD51C; RAD51D; RAD9A; RAD9B; RBBP8; RFC2; RFC3; RFC4; RFC5; RHNO1; RMI1; RMI2; RPA1; RPA2; RPA3; TOP3A; TOPBP1; WRN; XRCC2; XRCC3
R-HSA-418990	Adherens junctions interactions	-0.208599	0.259548	0.42157	26	ANG; CADM1; CADM2; CADM3; CDH1; CDH10; CDH11; CDH12; CDH13; CDH15; CDH17; CDH18; CDH2; CDH24; CDH3; CDH4; CDH5; CDH6; CDH7; CDH8; CDH9; CTNNA1; CTNNB1; CTNND1; JUP; PVR
R-HSA-8939243	RUNX1 interacts with co-factors whose precise effect on RUNX1 targets is not known	0.163432	0.203486	0.421881	37	ACTL6A; ACTL6B; ARID1A; ARID1B; ARID2; AUTS2; BMI1; CBFB; CBX2; CBX4; CBX6; CBX8; CSNK2A1; CSNK2A2; CSNK2B; EP300; HIPK2; PBRM1; PCGF5; PHC1; PHC2; PHC3; RING1; RNF2; RUNX1; RYBP; SCMH1; SMARCA2; SMARCA4; SMARCB1; SMARCC1; SMARCC2; SMARCD1; SMARCD2; SMARCD3; SMARCE1; YAF2
R-HSA-162599	Late Phase of HIV Life Cycle	-0.138938	0.17304	0.422017	60	AAAS; CCNH; CCNK; CCNT1; CCNT2; CDK7; CDK9; CHMP2A; CHMP2B; CHMP3; CHMP4A; CHMP4B; CHMP4C; CHMP5; CHMP6; CHMP7; CTDP1; ELL; ERCC2; ERCC3; FURIN; GTF2A1; GTF2A2; GTF2B; GTF2E1; GTF2E2; GTF2F1; GTF2F2; GTF2H1; GTF2H2; GTF2H3; GTF2H4; GTF2H5; MNAT1; MVB12A; MVB12B; NCBP1; NCBP2; NDC1; NEDD4L; NELFA; NELFB; NELFCD; NELFE; NMT1; NMT2; NUP107; NUP133; NUP153; NUP155; NUP160; NUP188; NUP205; NUP210; NUP…
R-HSA-5673000	RAF activation	0.195135	0.243494	0.422901	24	BRAF; BRAP; HRAS; JAK2; KRAS; KSR1; MAP2K1; MAP2K2; MAP3K11; MARK3; NRAS; PHB; PPP2CA; PPP2CB; PPP2R1A; PPP2R1B; PPP2R5A; PPP2R5B; PPP2R5C; PPP2R5D; PPP2R5E; RAF1; SRC; YWHAB
R-HSA-5654699	SHC-mediated cascade:FGFR2	0.205237	0.256713	0.424012	21	FGF1; FGF10; FGF17; FGF18; FGF2; FGF20; FGF22; FGF23; FGF3; FGF4; FGF5; FGF7; FGF8; FGF9; FGFR2; GRB2; HRAS; KRAS; NRAS; SHC1; SOS1
R-HSA-5654732	Negative regulation of FGFR3 signaling	0.185567	0.232362	0.424515	27	BRAF; CBL; FGF1; FGF17; FGF18; FGF2; FGF20; FGF23; FGF4; FGF5; FGF8; FGF9; FGFR3; FRS2; GRB2; MAPK1; MAPK3; MKNK1; PPP2CA; PPP2CB; PPP2R1A; PTPN11; RPS27A; SRC; UBA52; UBB; UBC
R-HSA-180292	GAB1 signalosome	0.257644	0.323688	0.426053	11	CSK; EGF; EGFR; GAB1; GRB2; PAG1; PIK3CA; PIK3R1; PTPN11; PXN; SRC
R-HSA-1660662	Glycosphingolipid metabolism	0.160276	0.201405	0.426154	38	ARSA; ARSB; ARSG; ARSI; ARSJ; ARSK; ASAH1; ASAH2; B3GALNT1; B4GALNT1; CERK; CTSA; ENPP7; ESYT1; ESYT2; ESYT3; GALC; GBA; GBA2; GLB1; GLB1L; GLTP; GM2A; HEXA; HEXB; NEU1; NEU2; NEU3; NEU4; PSAP; SMPD1; SMPD2; SMPD3; SMPD4; SUMF1; SUMF2; UGCG; UGT8
R-HSA-389977	Post-chaperonin tubulin folding pathway	0.200496	0.252458	0.427093	22	ARL2; TBCA; TBCB; TBCC; TBCD; TBCE; TUBA1A; TUBA1B; TUBA1C; TUBA3C; TUBA3E; TUBA4A; TUBA4B; TUBA8; TUBAL3; TUBB1; TUBB2A; TUBB2B; TUBB3; TUBB4A; TUBB4B; TUBB6
R-HSA-3299685	Detoxification of Reactive Oxygen Species	-0.18884	0.238638	0.428753	31	AQP8; ATOX1; CAT; CCS; CYBA; CYCS; GPX1; GPX2; GPX3; GPX7; GPX8; GSR; GSTP1; NCF1; NCF2; NCF4; NOX4; NUDT2; P4HB; PRDX1; PRDX2; PRDX3; PRDX5; PRDX6; SOD1; SOD2; SOD3; TXN; TXN2; TXNRD1; TXNRD2
R-HSA-211958	Miscellaneous substrates	-0.29493	0.373443	0.429669	12	CYP2D6; CYP2S1; CYP2U1; CYP2W1; CYP3A43; CYP4A11; CYP4A22; CYP4B1; CYP4F11; CYP4F2; CYP4F22; CYP4F3
R-HSA-5685938	HDR through Single Strand Annealing (SSA)	-0.174277	0.222039	0.432516	36	ABL1; ATM; ATR; ATRIP; BARD1; BLM; BRCA1; BRIP1; DNA2; ERCC1; ERCC4; EXO1; HUS1; KAT5; NBN; RAD1; RAD17; RAD50; RAD51; RAD52; RAD9A; RAD9B; RBBP8; RFC2; RFC3; RFC4; RFC5; RHNO1; RMI1; RMI2; RPA1; RPA2; RPA3; TOP3A; TOPBP1; WRN
R-HSA-5658442	Regulation of RAS by GAPs	0.126946	0.162312	0.434148	62	CUL3; DAB2IP; HRAS; KBTBD7; KRAS; NF1; NRAS; PSMA1; PSMA2; PSMA3; PSMA4; PSMA5; PSMA6; PSMA7; PSMB1; PSMB10; PSMB11; PSMB2; PSMB3; PSMB4; PSMB5; PSMB7; PSMB8; PSMB9; PSMC1; PSMC2; PSMC3; PSMC4; PSMC5; PSMC6; PSMD1; PSMD11; PSMD12; PSMD13; PSMD14; PSMD2; PSMD3; PSMD4; PSMD5; PSMD6; PSMD7; PSMD8; PSMD9; PSME2; PSME3; PSME4; PSMF1; RASA1; RASA2; RASA3; RASA4; RASAL1; RASAL2; RASAL3; RBX1; RPS27A; SP…
R-HSA-210500	Glutamate Neurotransmitter Release Cycle	-0.215258	0.275517	0.434634	23	ARL6IP5; CPLX1; GLS; GLS2; PPFIA1; PPFIA2; PPFIA3; PPFIA4; RAB3A; RIMS1; SLC17A7; SLC1A1; SLC1A2; SLC1A3; SLC1A6; SLC1A7; SLC38A2; SNAP25; STX1A; STXBP1; SYT1; UNC13B; VAMP2
R-HSA-5627123	RHO GTPases activate PAKs	0.209322	0.268198	0.435111	19	CALM1; CDC42; CTTN; LIMK1; MYH10; MYH11; MYH14; MYH9; MYL12B; MYL6; MYL9; MYLK; NF2; PAK1; PAK2; PPP1CB; PPP1R12A; PPP1R12B; RAC1
R-HSA-375280	Amine ligand-binding receptors	0.161032	0.20671	0.435965	36	ADRA1A; ADRA1B; ADRA1D; ADRA2A; ADRA2B; ADRA2C; ADRB1; ADRB2; ADRB3; CHRM1; CHRM2; CHRM3; CHRM4; CHRM5; DRD1; DRD2; DRD3; DRD4; DRD5; HRH1; HRH2; HRH3; HRH4; HTR1A; HTR1B; HTR1D; HTR1E; HTR1F; HTR2A; HTR2B; HTR4; HTR5A; HTR6; HTR7; TAAR1; TAAR3
R-HSA-381426	Regulation of Insulin-like Growth Factor (IGF) transport and uptake by Insulin-like Growth Factor Binding Proteins (IGFBPs)	-0.134699	0.173109	0.4365	60	ADAM10; AFP; AHSG; ALB; AMBN; AMTN; ANO8; APLP2; APOA1; APOA2; APOA5; APOB; APOE; APOL1; APP; BMP4; BPIFB2; C3; C4A; CALU; CDH2; CHGB; CKAP4; CP; CSF1; CST3; CTSG; DNAJC3; EVA1A; F2; F5; FAM20A; FAM20C; FBN1; FGA; FGF23; FGG; FN1; FSTL1; FSTL3; FUCA2; GAS6; GOLM1; HRC; HSP90B1; IGF1; IGF2; IGFALS; IGFBP1; IGFBP2; IGFBP3; IGFBP4; IGFBP5; IGFBP6; IGFBP7; IL6; ITIH2; KLK1; KLK13; KLK2
R-HSA-190241	FGFR2 ligand binding and activation	0.212523	0.274205	0.438311	18	FGF1; FGF10; FGF17; FGF18; FGF2; FGF20; FGF22; FGF23; FGF3; FGF4; FGF5; FGF7; FGF8; FGF9; FGFBP1; FGFBP2; FGFBP3; FGFR2
R-HSA-3928664	Ephrin signaling	-0.246447	0.318113	0.438507	17	ARHGEF7; EFNB2; EFNB3; EPHB1; EPHB2; EPHB3; EPHB4; EPHB6; FYN; GIT1; MYL12A; NCK2; PAK1; PAK2; RAC1; SDCBP; SRC
R-HSA-70171	Glycolysis	-0.130624	0.169038	0.43967	63	AAAS; ADPGK; ALDOA; ALDOB; ALDOC; BPGM; ENO1; ENO2; ENO3; GAPDH; GAPDHS; GCK; GCKR; GNPDA1; GNPDA2; GPI; HK1; HK2; NDC1; NUP107; NUP133; NUP153; NUP155; NUP160; NUP188; NUP205; NUP210; NUP214; NUP35; NUP37; NUP43; NUP50; NUP54; NUP62; NUP85; NUP88; NUP93; NUP98; NUPL2; PFKFB2; PFKFB3; PFKFB4; PFKL; PFKM; PFKP; PGAM1; PGK2; PGM2L1; PGP; PKLR; PKM; POM121; POM121C; PPP2CA; PPP2CB; PPP2R1A; PPP2R1B;…
R-HSA-111996	Ca-dependent events	-0.200659	0.25993	0.44013	26	ADCY1; ADCY2; ADCY3; ADCY4; ADCY5; ADCY6; ADCY7; ADCY8; ADCY9; CALM1; CAMK4; MAPK1; PDE1A; PDE1B; PDE1C; PLA2G4A; PRKACA; PRKACB; PRKACG; PRKAR1A; PRKAR1B; PRKAR2A; PRKAR2B; PRKCA; PRKCD; PRKCG
R-HSA-193648	NRAGE signals death through JNK	-0.140547	0.182279	0.440676	54	AATF; ABR; AKAP13; ARHGEF1; ARHGEF10; ARHGEF10L; ARHGEF11; ARHGEF12; ARHGEF15; ARHGEF16; ARHGEF17; ARHGEF18; ARHGEF19; ARHGEF2; ARHGEF26; ARHGEF3; ARHGEF33; ARHGEF35; ARHGEF37; ARHGEF38; ARHGEF39; ARHGEF4; ARHGEF40; ARHGEF5; ARHGEF7; BAD; BCL2L11; ECT2; FGD2; FGD3; FGD4; GNA13; ITSN1; KALRN; MAPK8; MCF2L; NET1; NGEF; NGF; NGFR; OBSCN; PLEKHG2; PLEKHG5; PREX1; RAC1; RASGRF2; SOS1; SOS2; TIAM1; TIA…
R-HSA-111447	Activation of BAD and translocation to mitochondria	0.226194	0.293875	0.441481	15	AKT1; AKT2; AKT3; BAD; BCL2; BID; PPP3CC; PPP3R1; SFN; YWHAB; YWHAE; YWHAG; YWHAH; YWHAQ; YWHAZ
R-HSA-975634	Retinoid metabolism and transport	0.153598	0.200005	0.442505	39	AGRN; AKR1B10; AKR1C1; AKR1C3; AKR1C4; APOA1; APOA2; APOB; APOC2; APOC3; APOE; APOM; BCO2; CLPS; GPC1; GPC2; GPC5; GPC6; GPIHBP1; HSPG2; LDLR; LPL; LRAT; LRP1; LRP10; LRP12; LRP8; PLB1; PNLIP; RBP1; RBP2; RBP4; RDH11; RETSAT; SDC1; SDC2; SDC3; SDC4; TTR
R-HSA-211897	Cytochrome P450 - arranged by substrate type	0.124697	0.162546	0.442992	62	AHR; ARNT; ARNT2; CYP11A1; CYP11B1; CYP17A1; CYP19A1; CYP1A1; CYP1A2; CYP1B1; CYP21A2; CYP24A1; CYP26A1; CYP26B1; CYP26C1; CYP27A1; CYP27B1; CYP2A13; CYP2A6; CYP2A7; CYP2B6; CYP2C18; CYP2C19; CYP2C8; CYP2C9; CYP2D6; CYP2E1; CYP2F1; CYP2J2; CYP2R1; CYP2S1; CYP2U1; CYP2W1; CYP39A1; CYP3A4; CYP3A43; CYP3A5; CYP3A7; CYP46A1; CYP4A11; CYP4A22; CYP4B1; CYP4F11; CYP4F12; CYP4F2; CYP4F22; CYP4F3; CYP4V2;…
R-HSA-3214858	RMTs methylate histone arginines	-0.159817	0.208552	0.44349	41	ACTL6A; ACTL6B; ARID1A; ARID1B; ARID2; CARM1; CCND1; CDK4; COPRS; DNMT3A; H2AFJ; H2AFV; H2AFX; H2AFZ; HIST1H2AC; HIST1H2AG; HIST1H3A; HIST1H4A; HIST2H2AA3; HIST2H2AB; HIST2H2AC; HIST3H2A; JAK2; PBRM1; PRMT1; PRMT3; PRMT5; PRMT6; PRMT7; RPS2; SMARCA2; SMARCA4; SMARCB1; SMARCC1; SMARCC2; SMARCD1; SMARCD2; SMARCD3; SMARCE1; WDR5; WDR77
R-HSA-9006925	Intracellular signaling by second messengers	0.121702	0.159103	0.444314	65	ADCY1; ADCY2; ADCY3; ADCY4; ADCY5; ADCY6; ADCY7; ADCY8; ADCY9; AGO1; AGO2; AGO3; AGO4; AHCYL1; AKT1; AKT1S1; AKT2; AKT3; ATF2; ATN1; BAD; BMI1; BTC; CALM1; CAMK4; CASP9; CBX2; CBX4; CBX6; CBX8; CD19; CD28; CD80; CD86; CDKN1A; CDKN1B; CHD3; CHD4; CHUK; CNOT6L; CSNK2A1; CSNK2A2; CSNK2B; EED; EGF; EGFR; EGR1; ERBB2; ERBB3; ERBB4; EREG; ESR1; ESR2; EZH2; FGF1; FGF10; FGF17; FGF18; FGF2; FGF20; FGF22;…
R-HSA-72766	Translation	-0.130986	0.171754	0.445682	61	AARS; AARS2; AIMP1; AIMP2; APEH; AURKAIP1; CARS; CARS2; CHCHD1; DAP3; DARS; DARS2; DDOST; EARS2; EEF1A1P5; EEF1A2; EEF1B2; EEF1D; EEF1E1; EEF1G; EEF2; EIF2B1; EIF2B2; EIF2B3; EIF2B5; EIF2S1; EIF2S2; EIF3A; EIF3B; EIF3C; EIF3D; EIF3E; EIF3F; EIF3G; EIF3H; EIF3I; EIF3J; EIF3K; EIF3L; EIF3M; EIF4A1; EIF4A2; EIF4B; EIF4E; EIF4EBP1; EIF4G1; EIF4H; EIF5; EIF5B; EPRS; ERAL1; ETF1; FARS2; FARSA; FARSB; F…
R-HSA-380270	Recruitment of mitotic centrosome proteins and complexes	0.122198	0.160274	0.445802	64	ACTR1A; AKAP9; ALMS1; CCP110; CDK1; CDK11A; CDK11B; CDK5RAP2; CENPJ; CEP135; CEP152; CEP164; CEP192; CEP250; CEP290; CEP41; CEP57; CEP63; CEP70; CEP72; CEP76; CEP78; CKAP5; CLASP1; CNTRL; CSNK1D; CSNK1E; DCTN1; DCTN2; DCTN3; DYNC1H1; DYNC1I2; DYNLL1; FGFR1OP; HAUS1; HAUS2; HAUS3; HAUS4; HAUS5; HAUS6; HAUS8; HSP90AA1; MAPRE1; MZT1; MZT2A; MZT2B; NDE1; NEDD1; NEK2; NINL; ODF2; PAFAH1B1; PCM1; PCNT;…
R-HSA-380287	Centrosome maturation	0.122198	0.160274	0.445802	64	ACTR1A; AKAP9; ALMS1; CCP110; CDK1; CDK11A; CDK11B; CDK5RAP2; CENPJ; CEP135; CEP152; CEP164; CEP192; CEP250; CEP290; CEP41; CEP57; CEP63; CEP70; CEP72; CEP76; CEP78; CKAP5; CLASP1; CNTRL; CSNK1D; CSNK1E; DCTN1; DCTN2; DCTN3; DYNC1H1; DYNC1I2; DYNLL1; FGFR1OP; HAUS1; HAUS2; HAUS3; HAUS4; HAUS5; HAUS6; HAUS8; HSP90AA1; MAPRE1; MZT1; MZT2A; MZT2B; NDE1; NEDD1; NEK2; NINL; ODF2; PAFAH1B1; PCM1; PCNT;…
R-HSA-1679131	Trafficking and processing of endosomal TLR	0.250286	0.328315	0.445861	11	CNPY3; CTSB; CTSK; CTSL; CTSS; CTSV; HSP90B1; LGMN; TLR3; TLR9; UNC93B1
R-HSA-8868773	rRNA processing in the nucleus and cytosol	0.120449	0.158032	0.44595	66	BMS1; BOP1; BYSL; C1D; CSNK1D; CSNK1E; DCAF13; DDX21; DDX47; DDX49; DDX52; DHX37; DIEXF; DIMT1; DIS3; EBNA1BP2; EMG1; ERI1; EXOSC1; EXOSC10; EXOSC2; EXOSC3; EXOSC4; EXOSC5; EXOSC6; EXOSC7; EXOSC8; EXOSC9; FAU; FBL; FCF1; FTSJ3; GAR1; GNL3; HEATR1; IMP3; IMP4; ISG20L2; KRR1; LTV1; MPHOSPH10; MPHOSPH6; NAT10; NCL; NHP2; NIP7; NOB1; NOC4L; NOL11; NOL12; NOL6; NOL9; NOP10; NOP14; NOP2; NOP56; NOP58; …
R-HSA-5576891	Cardiac conduction	-0.12863	0.169066	0.446762	63	ABCC9; AHCYL1; AKAP9; ASPH; ATP1A1; ATP1A2; ATP1A3; ATP1A4; ATP1B1; ATP1B2; ATP1B3; ATP2A1; ATP2A2; ATP2A3; ATP2B1; ATP2B2; ATP2B4; CACNA1C; CACNA1D; CACNA1S; CACNA2D1; CACNA2D2; CACNA2D3; CACNA2D4; CACNB1; CACNB2; CACNB3; CACNB4; CACNG1; CACNG2; CACNG3; CACNG4; CACNG5; CACNG6; CACNG7; CACNG8; CALM1; CAMK2A; CAMK2B; CAMK2D; CAMK2G; CORIN; DMPK; FGF11; FGF12; FGF14; FKBP1B; FXYD1; FXYD2; FXYD3; FX…
R-HSA-8853659	RET signaling	0.14865	0.195931	0.448039	41	ARTN; DOK1; DOK2; DOK4; DOK5; DOK6; FRS2; GAB1; GAB2; GDNF; GFRA1; GFRA2; GFRA3; GFRA4; GRB10; GRB2; GRB7; IRS2; MAPK7; NRTN; PDLIM7; PIK3CA; PIK3CB; PIK3CD; PIK3R1; PIK3R2; PIK3R3; PLCG1; PRKACA; PRKACB; PRKACG; PRKCA; PSPN; PTPN11; RAP1GAP; RET; SHANK3; SHC1; SHC3; SOS1; SRC
R-HSA-196741	Cobalamin (Cbl, vitamin B12) transport and metabolism	0.196791	0.259533	0.448303	21	ABCC1; ABCD4; AMN; CD320; CTRB1; CTRB2; CTRC; CUBN; GIF; LMBRD1; MMAA; MMAB; MMACHC; MMADHC; MTR; MTRR; MUT; PRSS1; PRSS3; TCN1; TCN2
R-HSA-112316	Neuronal System	0.119631	0.15811	0.449273	66	ABAT; ABCC8; ABCC9; ACHE; ACTN2; ADCY1; ADCY2; ADCY3; ADCY4; ADCY5; ADCY6; ADCY7; ADCY8; ADCY9; AKAP5; AKAP9; ALDH2; ALDH5A1; AP2A1; AP2A2; AP2B1; AP2M1; AP2S1; APBA1; APBA2; APBA3; ARL6IP5; BCHE; BEGAIN; BRAF; CACFD1; CACNA1A; CACNA1B; CACNA1E; CACNA2D1; CACNA2D2; CACNA2D3; CACNB1; CACNB2; CACNB3; CACNB4; CACNG2; CACNG3; CACNG4; CACNG8; CALM1; CAMK2A; CAMK2B; CAMK2D; CAMK2G; CAMK4; CAMKK1; CHAT;…
R-HSA-4641265	Repression of WNT target genes	0.228843	0.302744	0.449711	14	AES; AXIN2; CTBP1; CTBP2; HDAC1; LEF1; MYC; TCF7; TCF7L1; TCF7L2; TLE1; TLE2; TLE3; TLE4
R-HSA-2559580	Oxidative Stress Induced Senescence	0.126679	0.167765	0.45019	58	AGO1; AGO3; AGO4; BMI1; CBX2; CBX4; CBX6; CBX8; CDK4; CDK6; CDKN2A; CDKN2B; CDKN2C; CDKN2D; E2F1; E2F2; E2F3; EED; EZH2; FOS; H2AFJ; H2AFV; H2AFX; H2AFZ; H2BFS; H3F3A; HIST1H2AC; HIST1H2BA; HIST1H2BC; HIST1H2BD; HIST1H2BJ; HIST1H2BK; HIST1H2BN; HIST1H2BO; HIST1H3A; HIST1H4A; HIST2H2AA3; HIST2H2AC; HIST2H2BE; HIST3H2BB; JUN; KDM6B; MAP2K3; MAP2K4; MAP2K6; MAP2K7; MAP3K5; MAP4K4; MAPK1; MAPK10; MAP…
R-HSA-162594	Early Phase of HIV Life Cycle	-0.272534	0.36118	0.45051	13	BANF1; CCR5; CD4; CXCR4; HMGA1; KPNA1; LIG1; LIG4; PPIA; PSIP1; XRCC4; XRCC5; XRCC6
R-HSA-6811440	Retrograde transport at the Trans-Golgi-Network	0.141511	0.18818	0.452053	45	ARFIP2; ARFRP1; ARL1; COG1; COG2; COG3; COG4; COG5; COG6; COG7; COG8; GCC1; GCC2; GOLGA1; GOLGA4; IGF2R; M6PR; NAA30; NAA35; NAA38; NAPA; NAPB; NAPG; NSF; PLIN3; RAB43; RAB6A; RAB6B; RABEPK; RGP1; RHOBTB3; SCOC; STX10; STX16; STX6; SYS1; TGOLN2; TMF1; USP6NL; VAMP3; VAMP4; VPS52; VPS53; VPS54; VTI1A
R-HSA-69620	Cell Cycle Checkpoints	-0.124935	0.16652	0.453091	65	AHCTF1; ANAPC1; ANAPC10; ANAPC11; ANAPC15; ANAPC16; ANAPC2; ANAPC4; ANAPC5; ANAPC7; APITD1; ATM; ATR; ATRIP; AURKB; B9D2; BABAM1; BARD1; BIRC5; BLM; BRCA1; BRE; BRIP1; BUB1; BUB1B; BUB3; CCNA1; CCNA2; CCNB1; CCNB2; CCNE1; CCNE2; CDC16; CDC20; CDC23; CDC25A; CDC25C; CDC26; CDC27; CDC45; CDC6; CDC7; CDCA8; CDK1; CDK2; CDKN1A; CDKN1B; CDKN2A; CENPA; CENPC; CENPE; CENPF; CENPH; CENPK; CENPL; CENPM; C…
R-HSA-8951671	RUNX3 regulates YAP1-mediated transcription	-0.226273	0.302346	0.454225	19	CARM1; CHD9; CTGF; MED1; NCOA1; NCOA2; NCOA6; PPARA; RUNX3; RXRA; SMARCD3; TBL1XR1; TEAD1; TEAD2; TEAD3; TEAD4; TGS1; WWTR1; YAP1
R-HSA-1971475	A tetrasaccharide linker sequence is required for GAG synthesis	0.1875	0.250937	0.454942	23	AGRN; B3GALT6; B3GAT1; B3GAT2; B3GAT3; B4GALT7; BCAN; CSPG4; CSPG5; DCN; GPC1; GPC2; GPC5; GPC6; HSPG2; NCAN; SDC1; SDC2; SDC3; SDC4; VCAN; XYLT1; XYLT2
R-HSA-6806667	Metabolism of fat-soluble vitamins	0.143121	0.192216	0.456523	43	AGRN; AKR1B10; AKR1C1; AKR1C3; AKR1C4; APOA1; APOA2; APOB; APOC2; APOC3; APOE; APOM; BCO2; CLPS; GPC1; GPC2; GPC5; GPC6; GPIHBP1; HSPG2; LDLR; LPL; LRAT; LRP1; LRP10; LRP12; LRP8; PLB1; PNLIP; RBP1; RBP2; RBP4; RDH11; RETSAT; SDC1; SDC2; SDC3; SDC4; TTPA; TTR; UBIAD1; VKORC1; VKORC1L1
R-HSA-6807004	Negative regulation of MET activity	0.197474	0.26563	0.457229	20	CBL; EPS15; GRB2; HGF; HGS; LRIG1; MET; PTPN1; PTPN2; PTPRJ; RPS27A; SH3GL1; SH3GL2; SH3GL3; STAM; STAM2; UBA52; UBB; UBC; USP8
R-HSA-1234174	Regulation of Hypoxia-inducible Factor (HIF) by oxygen	0.12256	0.165418	0.458749	60	AJUBA; ARNT; CA9; CITED2; CUL2; EGLN1; EGLN2; EGLN3; EP300; EPAS1; EPO; HIF1A; HIF1AN; HIF3A; HIGD1A; LIMD1; PSMA1; PSMA2; PSMA3; PSMA4; PSMA5; PSMA6; PSMA7; PSMB1; PSMB10; PSMB11; PSMB2; PSMB3; PSMB4; PSMB5; PSMB7; PSMB8; PSMB9; PSMC1; PSMC2; PSMC3; PSMC4; PSMC5; PSMC6; PSMD1; PSMD11; PSMD12; PSMD13; PSMD14; PSMD2; PSMD3; PSMD4; PSMD5; PSMD6; PSMD7; PSMD8; PSMD9; PSME2; PSME3; PSME4; PSMF1; RBX1…
R-HSA-2262749	Cellular response to hypoxia	0.12256	0.165418	0.458749	60	AJUBA; ARNT; CA9; CITED2; CUL2; EGLN1; EGLN2; EGLN3; EP300; EPAS1; EPO; HIF1A; HIF1AN; HIF3A; HIGD1A; LIMD1; PSMA1; PSMA2; PSMA3; PSMA4; PSMA5; PSMA6; PSMA7; PSMB1; PSMB10; PSMB11; PSMB2; PSMB3; PSMB4; PSMB5; PSMB7; PSMB8; PSMB9; PSMC1; PSMC2; PSMC3; PSMC4; PSMC5; PSMC6; PSMD1; PSMD11; PSMD12; PSMD13; PSMD14; PSMD2; PSMD3; PSMD4; PSMD5; PSMD6; PSMD7; PSMD8; PSMD9; PSME2; PSME3; PSME4; PSMF1; RBX1…
R-HSA-174143	APC/C-mediated degradation of cell cycle proteins	-0.123367	0.16654	0.458836	65	ANAPC1; ANAPC10; ANAPC11; ANAPC15; ANAPC16; ANAPC2; ANAPC4; ANAPC5; ANAPC7; AURKA; AURKB; BTRC; BUB1B; BUB3; CCNA1; CCNA2; CCNB1; CDC14A; CDC16; CDC20; CDC23; CDC26; CDC27; CDK1; CDK2; CUL1; FBXO5; FZR1; MAD2L1; NEK2; PLK1; PSMA1; PSMA2; PSMA3; PSMA4; PSMA5; PSMA6; PSMA7; PSMB1; PSMB10; PSMB11; PSMB2; PSMB3; PSMB4; PSMB5; PSMB7; PSMB8; PSMB9; PSMC1; PSMC2; PSMC3; PSMC4; PSMC5; PSMC6; PSMD1; PSMD1…
R-HSA-453276	Regulation of mitotic cell cycle	-0.123367	0.16654	0.458836	65	ANAPC1; ANAPC10; ANAPC11; ANAPC15; ANAPC16; ANAPC2; ANAPC4; ANAPC5; ANAPC7; AURKA; AURKB; BTRC; BUB1B; BUB3; CCNA1; CCNA2; CCNB1; CDC14A; CDC16; CDC20; CDC23; CDC26; CDC27; CDK1; CDK2; CUL1; FBXO5; FZR1; MAD2L1; NEK2; PLK1; PSMA1; PSMA2; PSMA3; PSMA4; PSMA5; PSMA6; PSMA7; PSMB1; PSMB10; PSMB11; PSMB2; PSMB3; PSMB4; PSMB5; PSMB7; PSMB8; PSMB9; PSMC1; PSMC2; PSMC3; PSMC4; PSMC5; PSMC6; PSMD1; PSMD1…
R-HSA-182971	EGFR downregulation	0.185889	0.251404	0.459663	23	ARHGEF7; CBL; CDC42; EGF; EGFR; EPN1; EPS15; EPS15L1; GRB2; HGS; PTPN12; PTPN3; PTPRK; RPS27A; SH3GL1; SH3GL2; SH3GL3; SPRY1; STAM; STAM2; UBA52; UBB; UBC
R-HSA-174048	APC/C:Cdc20 mediated degradation of Cyclin B	-0.208523	0.282049	0.459717	22	ANAPC1; ANAPC10; ANAPC11; ANAPC15; ANAPC16; ANAPC2; ANAPC4; ANAPC5; ANAPC7; CCNB1; CDC16; CDC20; CDC23; CDC26; CDC27; CDK1; RPS27A; UBA52; UBB; UBC; UBE2D1; UBE2E1
R-HSA-418885	DCC mediated attractive signaling	0.224971	0.304624	0.460199	14	ABLIM1; ABLIM2; ABLIM3; CDC42; DCC; DOCK1; FYN; NCK1; NTN1; PTK2; RAC1; SRC; TRIO; WASL
R-HSA-437239	Recycling pathway of L1	-0.208026	0.282076	0.46083	22	AP2A1; AP2A2; AP2B1; AP2M1; AP2S1; CLTA; CLTC; DNM1; DNM2; DNM3; DPYSL2; EZR; KIF4B; MAPK1; NUMB; RDX; RPS6KA1; RPS6KA2; RPS6KA4; RPS6KA5; SH3GL2; SRC
R-HSA-422356	Regulation of insulin secretion	-0.121253	0.165312	0.463265	66	ABCC8; ADCY5; ADCY6; ADCY8; ADRA2A; ADRA2C; AHCYL1; AKAP5; ARL2; ARL2BP; CACNA1A; CACNA1C; CACNA1D; CACNA1E; CACNA2D2; CACNB2; CACNB3; CHRM3; FFAR1; GCG; GLP1R; GNA11; GNA14; GNA15; GNAI1; GNAI2; GNAQ; GNAS; GNB1; GNB2; GNB3; GNB4; GNB5; GNG10; GNG11; GNG12; GNG2; GNG3; GNG4; GNG5; GNG7; GNGT1; GNGT2; INS; IQGAP1; ITPR1; ITPR2; ITPR3; KCNB1; KCNC2; KCNG2; KCNJ11; KCNS3; MARCKS; PLCB1; PLCB2; PLCB…
R-HSA-211999	CYP2E1 reactions	-0.286398	0.390998	0.463875	11	CYP2A13; CYP2A6; CYP2A7; CYP2B6; CYP2C19; CYP2C8; CYP2C9; CYP2D6; CYP2E1; CYP2F1; CYP2S1
R-HSA-8848021	Signaling by PTK6	0.128145	0.175224	0.464584	53	AKT1; ARAP1; ARHGAP35; BCAR1; BTC; CBL; CCND1; CCNE1; CDK2; CDK4; CDKN1B; CRK; DOCK1; DOK1; EGF; EGFR; ELMO1; ELMO2; EPAS1; ERBB2; ERBB3; ERBB4; EREG; GPNMB; HBEGF; HIF1A; HRAS; KHDRBS1; KHDRBS2; KHDRBS3; KRAS; LRRK2; NR3C1; NRAS; NRG1; NRG2; NRG3; NRG4; PELP1; PTK6; PTPN1; PXN; RAC1; RASA1; RHOA; RPS27A; SOCS3; SRMS; STAP2; STAT3; UBA52; UBB; UBC
R-HSA-9006927	Signaling by Non-Receptor Tyrosine Kinases	0.128145	0.175224	0.464584	53	AKT1; ARAP1; ARHGAP35; BCAR1; BTC; CBL; CCND1; CCNE1; CDK2; CDK4; CDKN1B; CRK; DOCK1; DOK1; EGF; EGFR; ELMO1; ELMO2; EPAS1; ERBB2; ERBB3; ERBB4; EREG; GPNMB; HBEGF; HIF1A; HRAS; KHDRBS1; KHDRBS2; KHDRBS3; KRAS; LRRK2; NR3C1; NRAS; NRG1; NRG2; NRG3; NRG4; PELP1; PTK6; PTPN1; PXN; RAC1; RASA1; RHOA; RPS27A; SOCS3; SRMS; STAP2; STAT3; UBA52; UBB; UBC
R-HSA-2559586	DNA Damage/Telomere Stress Induced Senescence	-0.138379	0.189436	0.465099	50	ACD; ASF1A; ATM; CABIN1; CCNA1; CCNA2; CCNE1; CCNE2; CDK2; CDKN1A; CDKN1B; EP400; H1F0; H2AFJ; H2AFV; H2AFX; H2AFZ; H2BFS; HIST1H1B; HIST1H1C; HIST1H1D; HIST1H1E; HIST1H2AC; HIST1H2BA; HIST1H2BC; HIST1H2BD; HIST1H2BJ; HIST1H2BK; HIST1H2BN; HIST1H2BO; HIST1H4A; HIST2H2AA3; HIST2H2AC; HIST2H2BE; HIST3H2BB; HIST3H3; HMGA1; HMGA2; KAT5; LMNB1; NBN; POT1; RAD50; RB1; TERF1; TERF2; TERF2IP; TINF2; TP53…
R-HSA-69239	Synthesis of DNA	0.117353	0.160746	0.465359	64	CCNA1; CCNA2; CDC45; CDC6; CDK2; CDKN1A; CDKN1B; CDT1; DNA2; FZR1; GINS1; GINS2; GINS3; GINS4; LIG1; MCM2; MCM3; MCM4; MCM5; MCM6; MCM7; MCM8; ORC1; ORC2; ORC3; ORC4; ORC5; ORC6; PCNA; POLA2; POLD1; POLD2; POLD3; POLD4; POLE; POLE2; POLE3; POLE4; PRIM1; PRIM2; PSMA1; PSMA2; PSMA3; PSMA4; PSMA5; PSMA6; PSMA7; PSMB1; PSMB10; PSMB11; PSMB2; PSMB3; PSMB4; PSMB5; PSMB7; PSMB8; PSMB9; PSMC1; PSMC2; PSM…
R-HSA-351906	Apoptotic cleavage of cell adhesion proteins	0.242347	0.333153	0.466959	11	CASP3; CDH1; CTNNB1; DSG1; DSG2; DSG3; DSP; OCLN; PKP1; TJP1; TJP2
R-HSA-72312	rRNA processing	0.13721	0.188784	0.467344	45	BMS1; BOP1; BYSL; C1D; CSNK1D; CSNK1E; DCAF13; DDX21; DDX47; DDX49; DDX52; DHX37; DIEXF; DIMT1; DIS3; EBNA1BP2; ELAC2; EMG1; ERI1; EXOSC1; EXOSC10; EXOSC2; EXOSC3; EXOSC4; EXOSC5; EXOSC6; EXOSC7; EXOSC8; EXOSC9; FAU; FBL; FCF1; FTSJ3; GAR1; GNL3; HEATR1; IMP3; IMP4; ISG20L2; KIAA0391; KRR1; LTV1; MPHOSPH10; MPHOSPH6; MRM1
R-HSA-69190	DNA strand elongation	0.163798	0.225613	0.467829	30	CDC45; DNA2; GINS1; GINS2; GINS3; GINS4; LIG1; MCM2; MCM3; MCM4; MCM5; MCM6; MCM7; MCM8; PCNA; POLA2; POLD1; POLD2; POLD3; POLD4; PRIM1; PRIM2; RFC1; RFC2; RFC3; RFC4; RFC5; RPA1; RPA2; RPA3
R-HSA-450385	Butyrate Response Factor 1 (BRF1) binds and destabilizes mRNA	0.206489	0.28443	0.467854	17	AKT1; DCP1A; DCP2; DIS3; EXOSC1; EXOSC2; EXOSC3; EXOSC4; EXOSC5; EXOSC6; EXOSC7; EXOSC8; EXOSC9; MAPKAPK2; XRN1; YWHAB; ZFP36L1
R-HSA-2028269	Signaling by Hippo	0.197676	0.272378	0.467996	19	AMOTL1; AMOTL2; CASP3; DVL2; LATS1; LATS2; MOB1A; MOB1B; NPHP4; SAV1; STK3; STK4; TJP1; TJP2; WWC1; WWTR1; YAP1; YWHAB; YWHAE
R-HSA-1483166	Synthesis of PA	0.157044	0.216564	0.468353	33	ACP6; AGPAT1; AGPAT2; AGPAT3; AGPAT4; AGPAT5; DDHD1; DDHD2; GNPAT; GPAM; GPAT2; GPD1; GPD1L; GPD2; LCLAT1; LIPH; LIPI; LPCAT1; LPCAT4; PLA2G10; PLA2G12A; PLA2G1B; PLA2G2A; PLA2G2D; PLA2G2F; PLA2G4A; PLA2G4B; PLA2G4D; PLA2G5; PLA2R1; PLD1; PLD2; PLD6
R-HSA-73929	Base-Excision Repair, AP Site Formation	-0.295421	0.408913	0.470015	10	MBD4; MPG; MUTYH; NEIL1; NEIL2; NTHL1; OGG1; SMUG1; TDG; UNG
R-HSA-77289	Mitochondrial Fatty Acid Beta-Oxidation	0.151839	0.211305	0.472402	35	ACAA2; ACAD10; ACAD11; ACADL; ACADM; ACADS; ACADVL; ACBD6; ACBD7; ACOT1; ACOT11; ACOT12; ACOT13; ACOT2; ACOT7; ACSF2; ACSM3; DBI; DECR1; ECHS1; ECI1; HADH; HADHA; HADHB; MCAT; MCEE; MECR; MMAA; MUT; NDUFAB1; PCCA; PCCB; PCTP; THEM4; THEM5
R-HSA-196780	Biotin transport and metabolism	0.24799	0.345564	0.47298	10	ACACA; ACACB; BTD; HLCS; MCCC1; MCCC2; PC; PCCA; PCCB; SLC5A6
R-HSA-449147	Signaling by Interleukins	-0.120964	0.169167	0.474573	63	AGER; AIP; AKT1; ALOX15; ALOX5; ANXA1; ANXA2; APP; ARF1; ATF1; ATF2; BATF; BCL2; BCL2L1; BIRC5; BLNK; BOLA2; BRWD1; BTRC; CA1; CANX; CAPZA1; CASP1; CASP3; CBL; CCL11; CCL19; CCL2; CCL20; CCL22; CCL3; CCL3L1; CCL4; CCL5; CCND1; CCR1; CCR2; CCR5; CD36; CD4; CD80; CD86; CDC42; CDKN1A; CEBPD; CFL1; CHUK; CISH; CLCF1; CNN2; CNTF; CNTFR; COL1A2; CRK; CRKL; CRLF1; CSF1; CSF1R; CSF2; CSF2RB; CSF3; CSF3R;…
R-HSA-418457	cGMP effects	-0.221774	0.310897	0.475638	18	ITPR1; KCNMA1; KCNMB1; KCNMB2; KCNMB3; KCNMB4; MRVI1; PDE10A; PDE11A; PDE1A; PDE1B; PDE2A; PDE3A; PDE3B; PDE5A; PDE9A; PRKG1; PRKG2
R-HSA-9010553	Regulation of expression of SLITs and ROBOs	-0.125316	0.176181	0.476905	58	CASC3; CUL2; DAG1; EIF4A3; EIF4G1; ETF1; FAU; GSPT1; HOXA2; LDB1; LHX2; LHX4; LHX9; MAGOH; MAGOHB; MSI1; NCBP1; NCBP2; PABPC1; PSMA1; PSMA2; PSMA3; PSMA4; PSMA5; PSMA6; PSMA7; PSMB1; PSMB10; PSMB11; PSMB2; PSMB3; PSMB4; PSMB5; PSMB7; PSMB8; PSMB9; PSMC1; PSMC2; PSMC3; PSMC4; PSMC5; PSMC6; PSMD1; PSMD11; PSMD12; PSMD13; PSMD14; PSMD2; PSMD3; PSMD4; PSMD5; PSMD6; PSMD7; PSMD8; PSMD9; PSME2; PSME3; …
R-HSA-191859	snRNP Assembly	-0.134741	0.189502	0.477067	50	AAAS; CLNS1A; DDX20; GEMIN2; GEMIN4; GEMIN5; GEMIN6; GEMIN7; NCBP1; NCBP2; NDC1; NUP107; NUP133; NUP153; NUP155; NUP160; NUP188; NUP205; NUP210; NUP214; NUP35; NUP37; NUP43; NUP50; NUP54; NUP62; NUP85; NUP88; NUP93; NUP98; NUPL2; PHAX; POM121; POM121C; PRMT5; RAE1; RANBP2; SEH1L; SMN1; SNRPB; SNRPD1; SNRPD2; SNRPD3; SNRPE; SNRPF; SNRPG; SNUPN; TGS1; TPR; WDR77
R-HSA-194441	Metabolism of non-coding RNA	-0.134741	0.189502	0.477067	50	AAAS; CLNS1A; DDX20; GEMIN2; GEMIN4; GEMIN5; GEMIN6; GEMIN7; NCBP1; NCBP2; NDC1; NUP107; NUP133; NUP153; NUP155; NUP160; NUP188; NUP205; NUP210; NUP214; NUP35; NUP37; NUP43; NUP50; NUP54; NUP62; NUP85; NUP88; NUP93; NUP98; NUPL2; PHAX; POM121; POM121C; PRMT5; RAE1; RANBP2; SEH1L; SMN1; SNRPB; SNRPD1; SNRPD2; SNRPD3; SNRPE; SNRPF; SNRPG; SNUPN; TGS1; TPR; WDR77
R-HSA-5655862	Translesion synthesis by POLK	0.20231	0.286036	0.479387	17	MAD2L2; PCNA; POLK; REV1; REV3L; RFC1; RFC2; RFC3; RFC4; RFC5; RPA1; RPA2; RPA3; RPS27A; UBA52; UBB; UBC
R-HSA-5334118	DNA methylation	-0.194022	0.276607	0.483031	23	DNMT1; DNMT3A; DNMT3B; H2AFJ; H2AFV; H2AFX; H2AFZ; H2BFS; H3F3A; HIST1H2AC; HIST1H2BA; HIST1H2BC; HIST1H2BD; HIST1H2BJ; HIST1H2BK; HIST1H2BN; HIST1H2BO; HIST1H3A; HIST1H4A; HIST2H2AA3; HIST2H2AC; HIST2H2BE; HIST3H2BB
R-HSA-8873719	RAB geranylgeranylation	0.121199	0.172822	0.483119	55	CHML; PTP4A2; RAB10; RAB11A; RAB11B; RAB12; RAB13; RAB14; RAB15; RAB17; RAB18; RAB19; RAB1A; RAB1B; RAB20; RAB22A; RAB23; RAB24; RAB25; RAB26; RAB27A; RAB27B; RAB2A; RAB2B; RAB30; RAB31; RAB32; RAB33B; RAB34; RAB35; RAB36; RAB37; RAB38; RAB39A; RAB3A; RAB3B; RAB3C; RAB3D; RAB40B; RAB40C; RAB42; RAB43; RAB44; RAB4A; RAB4B; RAB5A; RAB5B; RAB5C; RAB6A; RAB6B; RAB7A; RAB8A; RAB8B; RABGGTA; RABGGTB
R-HSA-69473	G2/M DNA damage checkpoint	0.115545	0.164775	0.483159	61	ATM; ATR; ATRIP; BABAM1; BARD1; BLM; BRCA1; BRE; BRIP1; CCNB1; CDC25C; CDK1; CHEK1; CHEK2; DNA2; EXO1; FAM175A; H2AFX; H2BFS; HERC2; HIST1H2BA; HIST1H2BC; HIST1H2BD; HIST1H2BJ; HIST1H2BK; HIST1H2BN; HIST1H2BO; HIST1H4A; HIST2H2BE; HIST3H2BB; HIST3H3; HUS1; KAT5; MDC1; NBN; PIAS4; RAD1; RAD17; RAD50; RAD9A; RAD9B; RBBP8; RFC2; RFC3; RFC4; RFC5; RHNO1; RMI1; RMI2; RNF168; RNF8; RPA1; RPA2; RPA3; SF…
R-HSA-72695	Formation of the ternary complex, and subsequently, the 43S complex	0.131172	0.187549	0.484303	46	EIF2S1; EIF2S2; EIF3A; EIF3B; EIF3C; EIF3D; EIF3E; EIF3F; EIF3G; EIF3H; EIF3I; EIF3J; EIF3K; EIF3L; EIF3M; FAU; RPS10; RPS11; RPS12; RPS13; RPS14; RPS15; RPS15A; RPS16; RPS18; RPS19; RPS2; RPS20; RPS21; RPS23; RPS24; RPS25; RPS26; RPS27; RPS27A; RPS27L; RPS28; RPS29; RPS3; RPS3A; RPS5; RPS6; RPS7; RPS8; RPS9; RPSA
R-HSA-429914	Deadenylation-dependent mRNA decay	-0.125194	0.179272	0.484959	56	CNOT1; CNOT10; CNOT11; CNOT2; CNOT3; CNOT4; CNOT6; CNOT6L; CNOT7; CNOT8; DCP1A; DCP1B; DCP2; DCPS; DDX6; DIS3; EDC3; EDC4; EIF4A1; EIF4A2; EIF4A3; EIF4B; EIF4E; EIF4G1; EXOSC1; EXOSC2; EXOSC3; EXOSC4; EXOSC5; EXOSC6; EXOSC7; EXOSC8; EXOSC9; HBS1L; LSM1; LSM2; LSM3; LSM4; LSM5; LSM6; LSM7; NT5C3B; PABPC1; PAIP1; PAN2; PAN3; PARN; PATL1; RQCD1; SKIV2L; TNKS1BP1; TTC37; WDR61; XRN1; ZCCHC11; ZCCHC6
R-HSA-400253	Circadian Clock	0.115025	0.164825	0.485262	61	ARNTL; ARNTL2; ATF2; BHLHE40; BHLHE41; BTRC; CARM1; CCRN4L; CHD9; CLOCK; CPT1A; CREM; CRTC1; CRTC2; CRTC3; CRY1; CRY2; CSNK1D; CSNK1E; CUL1; DBP; ELOVL3; EP300; F7; FBXL3; HDAC3; HIF1A; KLF15; MED1; MEF2C; MEF2D; NAMPT; NCOA1; NCOA2; NCOA6; NCOR1; NFIL3; NPAS2; NR1D1; NR3C1; NRIP1; PER2; PPARA; PPARGC1A; PPP1CA; PPP1CB; PPP1CC; RAI1; RBM4; RORA; RPS27A; RXRA; SERPINE1; SIK1; SIRT1; SKP1; SMARCD3;…
R-HSA-429958	mRNA decay by 3' to 5' exoribonuclease	-0.229241	0.329167	0.486161	16	DCPS; DIS3; EXOSC1; EXOSC2; EXOSC3; EXOSC4; EXOSC5; EXOSC6; EXOSC7; EXOSC8; EXOSC9; HBS1L; NT5C3B; SKIV2L; TTC37; WDR61
R-HSA-539107	Activation of E2F1 target genes at G1/S	0.161634	0.233921	0.48958	28	CCNA1; CCNE1; CDC25A; CDC45; CDC6; CDK1; CDT1; DHFR; E2F1; E2F4; E2F5; E2F6; FBXO5; HDAC1; LIN37; LIN52; LIN54; LIN9; ORC1; PCNA; RBBP4; RBL1; RBL2; RRM2; TFDP1; TFDP2; TK1; TYMS
R-HSA-69205	G1/S-Specific Transcription	0.161634	0.233921	0.48958	28	CCNA1; CCNE1; CDC25A; CDC45; CDC6; CDK1; CDT1; DHFR; E2F1; E2F4; E2F5; E2F6; FBXO5; HDAC1; LIN37; LIN52; LIN54; LIN9; ORC1; PCNA; RBBP4; RBL1; RBL2; RRM2; TFDP1; TFDP2; TK1; TYMS
R-HSA-199220	Vitamin B5 (pantothenate) metabolism	0.202967	0.29448	0.490672	16	AASDHPPT; COASY; ENPP1; ENPP2; ENPP3; FASN; PANK1; PANK2; PANK3; PANK4; PPCDC; PPCS; SLC25A16; SLC5A6; VNN1; VNN2
R-HSA-163685	Integration of energy metabolism	-0.113548	0.165398	0.492389	66	ABCC8; ACACA; ACACB; ACLY; ADCY1; ADCY2; ADCY3; ADCY4; ADCY5; ADCY6; ADCY7; ADCY8; ADCY9; ADIPOQ; ADIPOR1; ADIPOR2; ADRA2A; ADRA2C; AGPAT1; AHCYL1; AKAP5; ARL2; ARL2BP; CACNA1A; CACNA1C; CACNA1D; CACNA1E; CACNA2D2; CACNB2; CACNB3; CHRM3; FASN; FFAR1; GCG; GCGR; GLP1R; GNA11; GNA14; GNA15; GNAI1; GNAI2; GNAQ; GNAS; GNB1; GNB2; GNB3; GNB4; GNB5; GNG10; GNG11; GNG12; GNG2; GNG3; GNG4; GNG5; GNG7; GN…
R-HSA-381676	Glucagon-like Peptide-1 (GLP1) regulates insulin secretion	-0.144814	0.211499	0.49353	40	ADCY5; ADCY6; ADCY8; AKAP5; GCG; GLP1R; GNAS; GNB1; GNB2; GNB3; GNB4; GNB5; GNG10; GNG11; GNG12; GNG2; GNG3; GNG4; GNG5; GNG7; GNGT1; GNGT2; IQGAP1; ITPR1; ITPR2; ITPR3; KCNB1; KCNC2; KCNG2; KCNS3; PRKACA; PRKACB; PRKACG; PRKAR1A; PRKAR1B; PRKAR2A; PRKAR2B; RAP1A; RAPGEF3; RAPGEF4
R-HSA-5663202	Diseases of signal transduction	0.11092	0.162603	0.495146	63	ADAM10; ADAM17; AGGF1; AGK; AGTRAP; AKAP9; AKT1; AKT1S1; AKT2; AKT3; AP3B1; APBB1IP; APC; APH1A; APH1B; ARRB1; ARRB2; ATG7; AXIN1; BAD; BAG4; BCL2L11; BCR; BRAF; BRAP; BTC; CASP9; CBL; CCNC; CD19; CD28; CD80; CD86; CDC37; CDK8; CDKN1A; CDKN1B; CHUK; CLCN6; CNKSR1; CNTRL; CPSF6; CSK; CSNK1A1; CTBP1; CTBP2; CTNNB1; CUL1; CUX1; DAB2IP; DERL2; DHH; DKK1; DKK2; DKK4; DLL1; DLL4; EGF; EGFR; EP300; ERBB…
R-HSA-171007	p38MAPK events	0.217748	0.319517	0.495561	13	HRAS; KRAS; MAPK11; MAPK12; MAPK13; MAPK14; MAPKAPK2; MAPKAPK3; NRAS; RALA; RALB; RALGDS; SRC
R-HSA-2565942	Regulation of PLK1 Activity at G2/M Transition	0.109738	0.161451	0.496694	64	ACTR1A; AJUBA; AKAP9; ALMS1; AURKA; BORA; BTRC; CCNB1; CCNB2; CCP110; CDK1; CDK5RAP2; CENPJ; CEP135; CEP152; CEP164; CEP192; CEP250; CEP290; CEP41; CEP57; CEP63; CEP70; CEP72; CEP76; CEP78; CKAP5; CLASP1; CNTRL; CSNK1D; CSNK1E; CUL1; DCTN1; DCTN2; DCTN3; DYNC1H1; DYNC1I2; DYNLL1; FBXW11; FGFR1OP; HAUS1; HAUS2; HAUS3; HAUS4; HAUS5; HAUS6; HAUS8; HSP90AA1; MAPRE1; NDE1; NEDD1; NEK2; NINL; ODF2; OPT…
R-HSA-75067	Processing of Capped Intronless Pre-mRNA	0.164118	0.242092	0.497826	26	CLP1; CPSF1; CPSF2; CPSF3; CPSF4; CPSF7; CSTF1; CSTF2T; CSTF3; FIP1L1; LSM10; LSM11; NCBP1; NCBP2; NUDT21; PAPOLA; PCF11; SLBP; SNRPB; SNRPD3; SNRPE; SNRPF; SNRPG; SYMPK; WDR33; ZNF473
R-HSA-76002	Platelet activation, signaling and aggregation	0.108395	0.160339	0.499016	65	A1BG; A2M; ABCC4; ABHD12; ABHD6; ACTN1; ACTN2; ACTN4; ADRA2A; ADRA2B; ADRA2C; AHSG; AKT1; AKT2; AKT3; ALB; ALDOA; ANXA5; APBB1IP; APLP2; APOA1; APOH; APP; ARRB1; ARRB2; BCAR1; BRPF3; CALM1; CALU; CAP1; CD109; CD36; CD63; CD9; CDC37L1; CDC42; CFD; CFL1; CHID1; CLEC1B; CLEC3B; CLU; CRK; CSF2; CSF2RB; CSK; CTSW; CYB5R1; DAGLA; DAGLB; DGKA; DGKB; DGKD; DGKE; DGKG; DGKH; DGKI; DGKQ; DGKZ; ECM1; EGF; E…
R-HSA-4086398	Ca2+ pathway	0.113093	0.167748	0.500194	59	AGO1; AGO2; AGO3; AGO4; AXIN2; CALM1; CAMK2A; CTNNB1; FZD2; FZD3; FZD4; FZD5; FZD6; GNAO1; GNAT2; GNB1; GNB2; GNB3; GNB4; GNB5; GNG10; GNG11; GNG12; GNG2; GNG3; GNG4; GNG5; GNG7; GNGT1; GNGT2; ITPR1; ITPR2; ITPR3; LEF1; MAP3K7; MOV10; MYC; NFATC1; NLK; PDE6A; PDE6B; PDE6G; PLCB1; PLCB2; PLCB3; PPP3CA; PPP3CB; PPP3R1; PRKCA; PRKG1; PRKG2; TCF7; TCF7L1; TCF7L2; TNRC6A; TNRC6B; TNRC6C; WNT11; WNT5A
R-HSA-109606	Intrinsic Pathway for Apoptosis	0.13202	0.196064	0.500724	42	AKT1; AKT2; AKT3; APAF1; BAD; BAK1; BAX; BBC3; BCL2; BCL2L1; BCL2L11; BID; BMF; CASP3; CASP7; CASP8; CASP9; CYCS; DIABLO; DYNLL1; DYNLL2; E2F1; GZMB; MAPK8; NMT1; PMAIP1; PPP1R13B; PPP3CC; PPP3R1; SFN; TFDP1; TFDP2; TP53; TP53BP2; TP63; TP73; YWHAB; YWHAE; YWHAG; YWHAH; YWHAQ; YWHAZ
R-HSA-373080	Class B/2 (Secretin family receptors)	-0.118614	0.176269	0.501003	58	ADCYAP1; ADCYAP1R1; ADM; ADM2; CALCA; CALCB; CALCRL; CD55; CD97; CRH; CRHBP; CRHR1; CRHR2; DHH; FZD1; FZD10; FZD2; FZD3; FZD4; FZD5; FZD6; FZD7; FZD8; FZD9; GCG; GCGR; GHRHR; GIPR; GLP1R; GLP2R; GNAS; GNB1; GNB2; GNB3; GNB4; GNB5; GNG10; GNG11; GNG12; GNG2; GNG3; GNG4; GNG5; GNG7; GNGT1; GNGT2; IAPP; IHH; PTCH1; PTCH2; PTH1R; PTH2R; PTHLH; RAMP1; RAMP2; RAMP3; SCT; SCTR
R-HSA-70263	Gluconeogenesis	0.150929	0.224556	0.501508	31	ALDOA; ALDOB; ALDOC; ENO1; ENO2; ENO3; FBP1; FBP2; G6PC2; G6PC3; GAPDH; GAPDHS; GOT1; GOT2; GPI; MDH1; MDH2; PC; PCK1; PCK2; PGAM1; PGK2; SLC25A1; SLC25A10; SLC25A11; SLC25A12; SLC25A13; SLC37A1; SLC37A2; SLC37A4; TPI1
R-HSA-917977	Transferrin endocytosis and recycling	-0.166263	0.247529	0.501781	29	ATP6V0A1; ATP6V0A2; ATP6V0A4; ATP6V0B; ATP6V0C; ATP6V0D1; ATP6V0D2; ATP6V0E1; ATP6V0E2; ATP6V1A; ATP6V1B1; ATP6V1B2; ATP6V1C1; ATP6V1C2; ATP6V1D; ATP6V1E1; ATP6V1E2; ATP6V1F; ATP6V1G1; ATP6V1G2; ATP6V1H; HFE; MCOLN1; STEAP2; STEAP3; TCIRG1; TF; TFR2; TFRC
R-HSA-76061	RNA Polymerase III Transcription Initiation From Type 1 Promoter	0.157271	0.234859	0.503088	28	BDP1; BRF1; CRCP; GTF3A; GTF3C1; GTF3C2; GTF3C3; GTF3C4; GTF3C5; GTF3C6; POLR1C; POLR1D; POLR2E; POLR2F; POLR2H; POLR2K; POLR2L; POLR3A; POLR3B; POLR3C; POLR3D; POLR3E; POLR3F; POLR3G; POLR3GL; POLR3H; POLR3K; TBP
R-HSA-5693567	HDR through Homologous Recombination (HR) or Single Strand Annealing (SSA)	0.110497	0.165253	0.503717	61	ABL1; ATM; ATR; ATRIP; BABAM1; BARD1; BLM; BRCA1; BRCA2; BRE; BRIP1; CCNA1; CCNA2; CDK2; CHEK1; CLSPN; DNA2; EME1; EME2; ERCC1; ERCC4; EXO1; FAM175A; GEN1; H2AFX; H2BFS; HERC2; HIST1H2BA; HIST1H2BC; HIST1H2BD; HIST1H2BJ; HIST1H2BK; HIST1H2BN; HIST1H2BO; HIST1H4A; HIST2H2BE; HIST3H2BB; HIST3H3; HUS1; KAT5; MDC1; MUS81; NBN; PALB2; PCNA; PIAS4; POLD1; POLD2; POLD3; POLD4; POLE; POLE2; POLE3; POLE4;…
R-HSA-5357786	TNFR1-induced proapoptotic signaling	-0.252513	0.377867	0.503968	12	CASP8; CYLD; FADD; OTUD7B; RIPK1; TNF; TNFAIP3; TNFRSF1A; TRADD; TRAF2; USP2; USP4
R-HSA-1980150	Signaling by NOTCH4	-0.251074	0.378002	0.506554	12	ADAM10; APH1A; APH1B; DLL1; DLL4; JAG1; JAG2; NCSTN; NOTCH4; PSEN1; PSEN2; PSENEN
R-HSA-202131	Metabolism of nitric oxide	0.201999	0.304427	0.506986	15	AKT1; CALM1; CAV1; CYGB; DDAH1; DDAH2; DNM2; HSP90AA1; LYPLA1; NOS3; NOSIP; NOSTRIN; SPR; WASL; ZDHHC21
R-HSA-203765	eNOS activation and regulation	0.201999	0.304427	0.506986	15	AKT1; CALM1; CAV1; CYGB; DDAH1; DDAH2; DNM2; HSP90AA1; LYPLA1; NOS3; NOSIP; NOSTRIN; SPR; WASL; ZDHHC21
R-HSA-383280	Nuclear Receptor transcription pathway	-0.13078	0.197583	0.508036	46	ESR1; ESR2; ESRRA; ESRRB; ESRRG; HNF4A; HNF4G; MED1; NR0B2; NR1D1; NR1D2; NR1H2; NR1H3; NR1H4; NR1I2; NR1I3; NR2C1; NR2C2; NR2C2AP; NR2F1; NR2F6; NR3C1; NR3C2; NR4A2; NR4A3; NR5A1; NR5A2; NR6A1; NRBF2; NRBP1; PGR; PPARA; PPARD; PPARG; RARA; RARB; RARG; RORA; RORB; RORC; RXRA; RXRB; RXRG; THRA; THRB; VDR
R-HSA-6804756	Regulation of TP53 Activity through Phosphorylation	0.107777	0.162887	0.508184	63	ATM; ATR; ATRIP; AURKA; AURKB; BARD1; BLM; BRCA1; BRIP1; CCNA1; CCNA2; CDK2; CDK5R1; CHEK1; CHEK2; CSNK2A1; CSNK2A2; CSNK2B; DNA2; DYRK2; EXO1; HIPK1; HIPK2; HUS1; KAT5; MAPK11; MAPK14; MAPKAPK5; MDM2; MDM4; NBN; NOC2L; NUAK1; PIN1; PLK3; PRKAA1; PRKAA2; PRKAB1; PRKAB2; PRKAG1; PRKAG2; RAD1; RAD17; RAD50; RAD9A; RAD9B; RBBP8; RFC2; RFC3; RFC4; RFC5; RHNO1; RMI1; RMI2; RPA1; RPA2; RPA3; RPS27A; SS…
R-HSA-418592	ADP signalling through P2Y purinoceptor 1	0.169275	0.255944	0.508372	23	GNA11; GNA14; GNA15; GNAQ; GNB1; GNB2; GNB3; GNB4; GNB5; GNG10; GNG11; GNG12; GNG2; GNG3; GNG4; GNG5; GNG7; GNGT1; GNGT2; MAPK14; P2RY1; PLA2G4A; SRC
R-HSA-5655332	Signaling by FGFR3 in disease	0.175809	0.26593	0.508543	21	FGF1; FGF17; FGF18; FGF2; FGF20; FGF23; FGF4; FGF5; FGF8; FGF9; FGFR3; FRS2; GAB1; GRB2; HRAS; KRAS; NRAS; PIK3CA; PIK3R1; PLCG1; SOS1
R-HSA-8853338	Signaling by FGFR3 point mutants in cancer	0.175809	0.26593	0.508543	21	FGF1; FGF17; FGF18; FGF2; FGF20; FGF23; FGF4; FGF5; FGF8; FGF9; FGFR3; FRS2; GAB1; GRB2; HRAS; KRAS; NRAS; PIK3CA; PIK3R1; PLCG1; SOS1
R-HSA-163841	Gamma carboxylation, hypusine formation and arylsulfatase activation	0.144397	0.218884	0.509448	33	ARSA; ARSB; ARSG; ARSI; ARSJ; ARSK; BGLAP; DHPS; DNAJC24; DOHH; DPH1; DPH2; DPH3; DPH5; DPH6; DPH7; EEF2; EIF5A; EIF5A2; F10; F2; F7; FN3K; FN3KRP; FURIN; GAS6; GGCX; ICMT; PROC; PROS1; PROZ; SUMF1; SUMF2
R-HSA-6785807	Interleukin-4 and 13 signaling	0.112407	0.170697	0.510207	57	AKT1; ALOX15; ALOX5; ANXA1; BATF; BCL2; BCL2L1; BIRC5; CCL11; CCL2; CCL22; CCND1; CD36; CDKN1A; CEBPD; COL1A2; F13A1; FASLG; FCER2; FGF2; FN1; FOS; FOXO1; FOXO3; FSCN1; GATA3; HGF; HIF1A; HMOX1; HSP90AA1; HSP90B1; HSPA8; ICAM1; IL10; IL12A; IL13; IL17F; IL18; IL1A; IL1B; IL23A; IL4; IL4R; IL6; IL6R; IRF4; ITGAM; ITGAX; ITGB1; ITGB2; JAK1; JAK2; JAK3; JUNB; LAMA5; LBP; LCN2
R-HSA-166663	Initial triggering of complement	0.186622	0.283571	0.510466	18	C1QA; C1QB; C1QC; C1R; C1S; C2; C3; C4A; C4B; CFB; CFD; COLEC10; COLEC11; CRP; FCN1; FCN2; FCN3; GZMM
R-HSA-5223345	Miscellaneous transport and binding events	-0.185558	0.283197	0.512323	22	ADD1; ADD2; ADD3; ANKH; AZGP1; CTNS; DMTN; LRRC8A; LRRC8B; LRRC8C; LRRC8D; LRRC8E; MRS2; NIPA1; NIPA2; NIPAL1; NIPAL2; NIPAL3; NIPAL4; PIP; PQLC2; TUSC3
R-HSA-6804115	TP53 regulates transcription of additional cell cycle genes whose exact role in the p53 pathway remain uncertain	-0.189721	0.289631	0.51244	21	BTG2; CDC25C; CENPJ; CNOT1; CNOT10; CNOT11; CNOT2; CNOT3; CNOT4; CNOT6; CNOT6L; CNOT7; CNOT8; NPM1; PLAGL1; PLK2; PLK3; RGCC; RQCD1; TNKS1BP1; TP53
R-HSA-2022377	Metabolism of Angiotensinogen to Angiotensins	0.211219	0.32261	0.512648	13	ACE; AGT; ANPEP; CMA1; CPA3; CPB1; CPB2; CTSD; CTSG; CTSZ; ENPEP; MME; REN
R-HSA-68962	Activation of the pre-replicative complex	0.149558	0.228497	0.51277	30	CDC45; CDC6; CDC7; CDK2; CDT1; DBF4; MCM10; MCM2; MCM3; MCM4; MCM5; MCM6; MCM7; MCM8; ORC1; ORC2; ORC3; ORC4; ORC5; ORC6; POLA2; POLE; POLE2; POLE3; POLE4; PRIM1; PRIM2; RPA1; RPA2; RPA3
R-HSA-373752	Netrin-1 signaling	0.120609	0.184929	0.514276	48	ABLIM1; ABLIM2; ABLIM3; AGAP2; CDC42; DCC; DOCK1; DSCAM; DSCAML1; EZR; FYN; MAPK11; MAPK12; MAPK13; MAPK14; MAPK8; MYO10; NCK1; NEO1; NTN1; NTN4; PAK1; PITPNA; PLCG1; PRKCQ; PTK2; PTPN11; RAC1; RGMA; RGMB; ROBO1; SIAH1; SIAH2; SLIT1; SLIT2; SLIT3; SRC; TRIO; TRPC1; TRPC3; TRPC4; TRPC6; TRPC7; UNC5A; UNC5B; UNC5C; UNC5D; WASL
R-HSA-977444	GABA B receptor activation	-0.141448	0.217038	0.51458	38	ADCY1; ADCY2; ADCY3; ADCY4; ADCY5; ADCY6; ADCY7; ADCY8; ADCY9; GABBR1; GABBR2; GNAI1; GNAI2; GNAI3; GNAL; GNAT3; GNB1; GNB2; GNB3; GNG10; GNG12; GNG2; GNG3; GNG4; GNG5; GNG7; GNGT1; GNGT2; KCNJ10; KCNJ12; KCNJ15; KCNJ16; KCNJ2; KCNJ3; KCNJ4; KCNJ5; KCNJ6; KCNJ9
R-HSA-991365	Activation of GABAB receptors	-0.141448	0.217038	0.51458	38	ADCY1; ADCY2; ADCY3; ADCY4; ADCY5; ADCY6; ADCY7; ADCY8; ADCY9; GABBR1; GABBR2; GNAI1; GNAI2; GNAI3; GNAL; GNAT3; GNB1; GNB2; GNB3; GNG10; GNG12; GNG2; GNG3; GNG4; GNG5; GNG7; GNGT1; GNGT2; KCNJ10; KCNJ12; KCNJ15; KCNJ16; KCNJ2; KCNJ3; KCNJ4; KCNJ5; KCNJ6; KCNJ9
R-HSA-416993	Trafficking of GluR2-containing AMPA receptors	-0.229135	0.351834	0.514878	14	AP2A1; AP2A2; AP2B1; AP2M1; AP2S1; GRIA1; GRIA2; GRIA4; GRIP1; NSF; PICK1; PRKCA; PRKCB; PRKCG
R-HSA-5675482	Regulation of necroptotic cell death	-0.23685	0.364447	0.515765	13	BIRC2; BIRC3; CASP8; CFLAR; FADD; FAS; FASLG; RIPK1; TNFRSF10A; TNFRSF10B; TNFSF10; TRADD; TRAF2
R-HSA-210990	PECAM1 interactions	0.23091	0.356209	0.516828	10	FYN; INPP5D; ITGAV; ITGB3; LYN; PLCG1; PTPN11; PTPN6; SRC; YES1
R-HSA-380108	Chemokine receptors bind chemokines	-0.128007	0.19763	0.517174	46	ACKR3; ACKR4; CCL1; CCL13; CCL16; CCL19; CCL20; CCL21; CCL25; CCL27; CCL28; CCL5; CCR1; CCR10; CCR2; CCR3; CCR4; CCR5; CCR6; CCR7; CCR8; CCR9; CCRL2; CX3CL1; CX3CR1; CXCL1; CXCL10; CXCL11; CXCL12; CXCL13; CXCL16; CXCL2; CXCL3; CXCL5; CXCL6; CXCL9; CXCR1; CXCR2; CXCR4; CXCR5; CXCR6; PF4; PPBP; XCL1; XCL2; XCR1
R-HSA-6811438	Intra-Golgi traffic	-0.133586	0.206665	0.518026	42	ALPP; ARF1; BET1L; COG1; COG2; COG3; COG4; COG5; COG6; COG7; COG8; CUX1; CYTH1; CYTH2; CYTH3; CYTH4; GOLGA5; GOLIM4; GOSR1; GOSR2; MAN1A1; MAN1A2; MAN1C1; MAN2A1; MAN2A2; NAPA; NAPB; NAPG; NSF; RAB30; RAB33B; RAB36; RAB39A; RGP1; SNAP29; STX16; STX5; STX6; TRIP11; VPS45; VTI1A; YKT6
R-HSA-196791	Vitamin D (calciferol) metabolism	-0.2656	0.412437	0.51959	10	CUBN; CYP24A1; CYP27B1; CYP2R1; GC; LGMN; PIAS4; SUMO2; UBE2I; VDR
R-HSA-2142691	Synthesis of Leukotrienes (LT) and Eoxins (EX)	0.178921	0.278508	0.520595	19	ABCC1; ALOX15; ALOX5; ALOX5AP; CYP4A11; CYP4A22; CYP4B1; CYP4F11; CYP4F2; CYP4F22; CYP4F3; DPEP1; DPEP2; DPEP3; GGT1; GGT5; LTA4H; MAPKAPK2; PTGR1
R-HSA-9013507	NOTCH3 Activation and Transmission of Signal to the Nucleus	-0.174444	0.271662	0.520785	24	ADAM10; APH1A; APH1B; DLL1; DLL4; EGF; EGFR; JAG1; JAG2; MIB1; MIB2; NCSTN; NEURL1B; NOTCH3; PSEN1; PSEN2; PSENEN; RPS27A; TACC3; UBA52; UBB; UBC; WWP2; YBX1
R-HSA-6783589	Interleukin-6 family signaling	-0.177243	0.277362	0.522803	23	CBL; CLCF1; CNTF; CNTFR; CRLF1; CTF1; IL11; IL11RA; IL31RA; IL6; IL6R; IL6ST; JAK1; JAK2; LIF; LIFR; OSM; OSMR; PTPN11; SOCS3; STAT1; STAT3; TYK2
R-HSA-68689	CDC6 association with the ORC:origin complex	-0.252057	0.394671	0.523049	11	CDC6; E2F1; E2F2; E2F3; MCM8; ORC1; ORC2; ORC3; ORC4; ORC5; ORC6
R-HSA-2243919	Crosslinking of collagen fibrils	0.227442	0.358264	0.525531	10	BMP1; LOX; LOXL1; LOXL2; LOXL3; LOXL4; PCOLCE; PXDN; TLL1; TLL2
R-HSA-159418	Recycling of bile acids and salts	-0.222578	0.352331	0.527563	14	ABCC3; ALB; BAAT; FABP6; NCOA1; NCOA2; NR1H4; RXRA; SLC10A1; SLC27A5; SLCO1A2; SLCO1B1; SLCO1B3; STARD5
R-HSA-5576893	Phase 2 - plateau phase	-0.168158	0.266438	0.527954	25	AKAP9; CACNA1C; CACNA1D; CACNA1S; CACNA2D1; CACNA2D2; CACNA2D3; CACNA2D4; CACNB1; CACNB2; CACNB3; CACNB4; CACNG1; CACNG2; CACNG3; CACNG4; CACNG5; CACNG6; CACNG7; CACNG8; KCNE1; KCNE2; KCNE3; KCNE4; KCNQ1
R-HSA-8984722	Interleukin-35 Signalling	-0.238854	0.379114	0.528673	12	CANX; EBI3; IL12A; IL12RB2; IL27RA; IL6ST; JAK1; JAK2; STAT1; STAT3; STAT4; TYK2
R-HSA-8951664	Neddylation	0.105941	0.168418	0.529328	59	ANKRD9; ASB1; ASB13; ASB14; ASB15; ASB16; ASB18; ASB2; ASB4; ASB5; ASB6; ASB7; ASB8; BIRC5; BTBD1; BTBD6; BTRC; CAND1; CCDC8; CCNF; CISH; COMMD10; COMMD2; COMMD3; COMMD4; COMMD5; COMMD6; COMMD7; COMMD8; COMMD9; COPS2; COPS3; COPS4; COPS5; COPS6; COPS7A; COPS7B; COPS8; CUL1; CUL2; CUL3; CUL4A; CUL5; CUL7; CUL9; DCAF10; DCAF11; DCAF13; DCAF16; DCAF17; DCAF4; DCAF5; DCAF6; DCAF7; DCAF8; DCUN1D1; DCU…
R-HSA-4551638	SUMOylation of chromatin organization proteins	-0.113615	0.18103	0.530263	55	AAAS; BMI1; CBX2; CBX4; CBX5; CBX8; CHD3; HDAC1; HDAC2; HDAC4; HIST1H4A; L3MBTL2; NDC1; NUP107; NUP133; NUP153; NUP155; NUP160; NUP188; NUP205; NUP210; NUP214; NUP35; NUP37; NUP43; NUP50; NUP54; NUP62; NUP85; NUP88; NUP93; NUP98; NUPL2; PCGF2; PHC1; PHC2; PHC3; PIAS1; PIAS2; POM121; POM121C; RAE1; RANBP2; RING1; RNF2; SATB1; SATB2; SCMH1; SEH1L; SUMO1; SUMO2; SUMO3; SUZ12; TPR; UBE2I
R-HSA-199418	Negative regulation of the PI3K/AKT network	0.102946	0.164603	0.531697	62	AKT1; AKT2; AKT3; BTC; CD19; CD28; CD80; CD86; EGF; EGFR; ERBB2; ERBB3; ERBB4; EREG; ESR1; ESR2; FGF1; FGF10; FGF17; FGF18; FGF2; FGF20; FGF22; FGF23; FGF3; FGF4; FGF5; FGF7; FGF8; FGF9; FGFR1; FGFR2; FGFR3; FGFR4; FRS2; FYN; GAB1; GRB2; HBEGF; HGF; IER3; IL1RAP; IL1RL1; IL33; INS; INSR; IRAK4; IRS1; IRS2; KIT; KITLG; KL; KLB; MAPK1; MAPK3; MET; MYD88; NRG1; NRG2; NRG3; NRG4; PDGFA
R-HSA-350562	Regulation of ornithine decarboxylase (ODC)	-0.1236	0.197702	0.53185	46	AZIN1; NQO1; OAZ1; OAZ2; OAZ3; ODC1; PSMA1; PSMA2; PSMA3; PSMA4; PSMA5; PSMA6; PSMA7; PSMB1; PSMB10; PSMB11; PSMB2; PSMB3; PSMB4; PSMB5; PSMB7; PSMB8; PSMB9; PSMC1; PSMC2; PSMC3; PSMC4; PSMC5; PSMC6; PSMD1; PSMD11; PSMD12; PSMD13; PSMD14; PSMD2; PSMD3; PSMD4; PSMD5; PSMD6; PSMD7; PSMD8; PSMD9; PSME2; PSME3; PSME4; PSMF1
R-HSA-6803205	TP53 regulates transcription of several additional cell death genes whose specific roles in p53-dependent apoptosis remain uncertain	0.209671	0.336397	0.533099	12	BCL2L14; BIRC5; NDRG1; PERP; PPP1R13B; RABGGTA; RABGGTB; TP53; TP53BP2; TP53I3; TP63; TP73
R-HSA-1606322	ZBP1(DAI) mediated induction of type I IFNs	0.154579	0.249024	0.534772	25	AGER; APP; CHUK; DHX9; DTX4; IKBKB; IRF3; MYD88; NFKB1; NFKB2; NFKBIA; NFKBIB; NKIRAS1; NKIRAS2; NLRP4; RELA; RIPK1; RIPK3; S100A12; S100B; SAA1; TBK1; TICAM1; TLR3; ZBP1
R-HSA-8878166	Transcriptional regulation by RUNX2	-0.104841	0.169336	0.535833	63	ABL1; AKT1; AKT2; AKT3; BAX; BGLAP; BMP2; CBFB; CCNB1; CCND1; CDK1; CDK4; CDKN1A; COL1A1; CUL1; DLX5; DLX6; ESR1; ESRRA; FBXW7; GLI2; GLI3; GSK3B; HAND2; HDAC3; HDAC4; HES1; HEY1; HEY2; HIVEP3; IHH; ITGA5; ITGBL1; LGALS3; MAF; MAPK1; MAPK3; MSX2; NKX3-2; NR3C1; PPARGC1A; PPARGC1B; PPM1D; PSMA1; PSMA2; PSMA3; PSMA4; PSMA5; PSMA6; PSMA7; PSMB1; PSMB10; PSMB11; PSMB2; PSMB3; PSMB4; PSMB5; PSMB7; PSM…
R-HSA-2022857	Keratan sulfate degradation	0.207469	0.337451	0.538679	12	ACAN; FMOD; GLB1; GLB1L; GNS; HEXA; HEXB; KERA; LUM; OGN; OMD; PRELP
R-HSA-8953897	Cellular responses to external stimuli	-0.102322	0.168041	0.542585	64	AAAS; ACD; ACTR10; ACTR1A; AGO1; AGO3; AGO4; AJUBA; AKT1S1; AMBRA1; ANAPC1; ANAPC10; ANAPC11; ANAPC15; ANAPC16; ANAPC2; ANAPC4; ANAPC5; ANAPC7; AQP8; ARNT; ASF1A; ATG10; ATG12; ATG13; ATG14; ATG16L1; ATG3; ATG4B; ATG4C; ATG4D; ATG5; ATG7; ATG9A; ATG9B; ATM; ATOX1; ATR; BAG1; BAG2; BAG3; BAG4; BAG5; BECN1; BMI1; CA9; CABIN1; CAMK2A; CAMK2B; CAMK2D; CAMK2G; CAPZA1; CAPZA2; CAPZA3; CAPZB; CAT; CBX2;…
R-HSA-5655302	Signaling by FGFR1 in disease	0.127459	0.209427	0.542783	37	BAG4; BCR; CNTRL; CPSF6; CUX1; ERLIN2; FGF1; FGF17; FGF2; FGF20; FGF23; FGF4; FGF5; FGF8; FGF9; FGFR1; FGFR1OP; FGFR1OP2; FRS2; GAB1; GAB2; GRB2; HRAS; KRAS; LRRFIP1; MYO18A; NRAS; PIK3CA; PIK3R1; PLCG1; SOS1; STAT1; STAT3; STAT5A; STAT5B; TRIM24; ZMYM2
R-HSA-445144	Signal transduction by L1	0.166979	0.274935	0.543627	20	CSNK2A1; CSNK2A2; CSNK2B; EGFR; FGFR1; ITGA2B; ITGA5; ITGA9; ITGAV; ITGB1; ITGB3; MAP2K1; MAP2K2; MAPK1; MAPK3; NCAM1; NRP1; PAK1; RAC1; VAV2
R-HSA-1250196	SHC1 events in ERBB2 signaling	-0.171646	0.283804	0.545309	22	BTC; EGF; EGFR; ERBB2; ERBB3; ERBB4; EREG; GRB2; HBEGF; HRAS; KRAS; NRAS; NRG1; NRG2; NRG3; NRG4; PRKCA; PRKCD; PRKCE; PTPN12; SHC1; SOS1
R-HSA-983169	Class I MHC mediated antigen processing & presentation	0.102534	0.170155	0.546781	58	ANAPC1; ANAPC10; ANAPC11; ANAPC13; ANAPC2; ANAPC4; ANAPC5; ANAPC7; AREL1; ARIH2; ASB1; ASB13; ASB14; ASB15; ASB16; ASB18; ASB2; ASB4; ASB5; ASB6; ASB7; ASB8; ATG7; B2M; BLMH; BTBD1; BTBD6; BTRC; CALR; CANX; CBLB; CCNF; CD14; CD207; CD36; CDC16; CDC20; CDC23; CDC26; CDC27; CDC34; CHUK; CTSL; CTSS; CTSV; CUL1; CUL2; CUL3; CUL5; CUL7; CYBA; DET1; DTX3L; DZIP3; ERAP1; ERAP2; FBXL12; FBXL13
R-HSA-156827	L13a-mediated translational silencing of Ceruloplasmin expression	-0.104361	0.173483	0.547465	60	EIF2S1; EIF2S2; EIF3A; EIF3B; EIF3C; EIF3D; EIF3E; EIF3F; EIF3G; EIF3H; EIF3I; EIF3J; EIF3K; EIF3L; EIF3M; EIF4A1; EIF4A2; EIF4B; EIF4E; EIF4G1; EIF4H; FAU; PABPC1; RPL10A; RPL12; RPL13; RPL13A; RPL14; RPL15; RPL17; RPL18; RPL18A; RPL19; RPL21; RPL22; RPL22L1; RPL23; RPL23A; RPL24; RPL26; RPL26L1; RPL27A; RPL28; RPL29; RPL3; RPL30; RPL31; RPL32; RPL34; RPL35; RPL35A; RPL36; RPL36AL; RPL37; RPL37A…
R-HSA-8875360	InlB-mediated entry of Listeria monocytogenes into host cell	0.191724	0.319209	0.548091	14	CBL; EPS15; GRB2; HGS; MET; RPS27A; SH3GL1; SH3GL2; SH3GL3; STAM; STAM2; UBA52; UBB; UBC
R-HSA-382556	ABC-family proteins mediated transport	0.0982307	0.1637	0.548464	63	ABCA10; ABCA12; ABCA2; ABCA3; ABCA4; ABCA5; ABCA6; ABCA7; ABCA8; ABCA9; ABCB1; ABCB10; ABCB4; ABCB5; ABCB6; ABCB8; ABCB9; ABCC1; ABCC10; ABCC11; ABCC2; ABCC3; ABCC4; ABCC5; ABCC6; ABCC8; ABCC9; ABCD2; ABCD3; ABCF1; ABCG1; ABCG4; ABCG5; ABCG8; APOA1; CFTR; DERL1; DERL2; DERL3; EIF2S1; EIF2S2; ERLEC1; ERLIN1; ERLIN2; KCNJ11; OS9; PEX19; PEX3; PSMA1; PSMA2; PSMA3; PSMA4; PSMA5; PSMA6; PSMA7; PSMB1; …
R-HSA-109582	Hemostasis	0.0966223	0.162561	0.55226	64	A1BG; A2M; ABCC4; ABHD12; ABHD6; ABL1; ACTN1; ACTN2; ACTN4; ADRA2A; ADRA2B; ADRA2C; AHSG; AK3; AKAP1; AKAP10; AKT1; AKT2; AKT3; ALB; ALDOA; ANGPT1; ANGPT2; ANGPT4; ANXA2; ANXA5; APBB1IP; APLP2; APOA1; APOB; APOH; APP; ARRB1; ARRB2; ATP1B1; ATP1B2; ATP1B3; ATP2A1; ATP2A2; ATP2A3; ATP2B1; ATP2B2; ATP2B4; BCAR1; BRPF3; BSG; C1QBP; CABLES1; CABLES2; CALM1; CALU; CAP1; CAPZA1; CAPZA2; CAPZB; CAV1; CBX…
R-HSA-435354	Zinc transporters	-0.194677	0.331418	0.556931	16	SLC30A1; SLC30A2; SLC30A3; SLC30A5; SLC30A6; SLC30A8; SLC39A1; SLC39A10; SLC39A14; SLC39A2; SLC39A3; SLC39A4; SLC39A5; SLC39A6; SLC39A7; SLC39A8
R-HSA-1638074	Keratan sulfate/keratin metabolism	-0.140343	0.240197	0.559031	31	ACAN; B3GNT2; B3GNT3; B3GNT4; B3GNT7; B4GALT1; B4GALT2; B4GALT3; B4GALT4; B4GALT5; B4GALT6; CHST1; CHST2; CHST5; CHST6; FMOD; GLB1; GLB1L; GNS; HEXA; HEXB; KERA; LUM; OGN; OMD; PRELP; SLC35D2; ST3GAL1; ST3GAL3; ST3GAL4; ST3GAL6
R-HSA-69618	Mitotic Spindle Checkpoint	-0.0986806	0.169385	0.560174	63	AHCTF1; ANAPC1; ANAPC10; ANAPC11; ANAPC15; ANAPC16; ANAPC2; ANAPC4; ANAPC5; ANAPC7; APITD1; AURKB; B9D2; BIRC5; BUB1; BUB1B; BUB3; CDC16; CDC20; CDC23; CDC26; CDC27; CDCA8; CENPA; CENPC; CENPE; CENPF; CENPH; CENPK; CENPL; CENPM; CENPN; CENPO; CENPP; CENPQ; CENPT; CKAP5; CLASP1; CLASP2; CLIP1; DSN1; DYNC1H1; DYNC1I1; DYNC1I2; DYNC1LI1; DYNC1LI2; DYNLL1; DYNLL2; INCENP; ITGB3BP; KIF18A; KIF2A; KIF2…
R-HSA-8854691	Interleukin-20 family signaling	0.151148	0.260323	0.561499	23	IFNL3; IFNLR1; IL10RB; IL19; IL20; IL20RA; IL20RB; IL22; IL22RA1; IL24; IL26; JAK1; JAK2; JAK3; PTPN11; SOCS3; STAT1; STAT2; STAT3; STAT4; STAT5A; STAT5B; TYK2
R-HSA-3371497	HSP90 chaperone cycle for steroid hormone receptors (SHR)	-0.133167	0.229569	0.561864	34	ACTR10; ACTR1A; CAPZA1; CAPZA2; CAPZA3; CAPZB; DCTN1; DCTN2; DCTN3; DCTN4; DCTN5; DCTN6; DNAJA1; DNAJA2; DNAJA4; DNAJB1; DYNC1H1; DYNC1I1; DYNC1I2; DYNC1LI1; DYNC1LI2; DYNLL1; DYNLL2; FKBP4; HSP90AA1; HSP90AB1; HSPA1B; HSPA1L; HSPA2; HSPA8; NR3C1; NR3C2; PGR; STIP1
R-HSA-420092	Glucagon-type ligand receptors	-0.143783	0.248213	0.562405	29	ADCYAP1; ADCYAP1R1; GCG; GCGR; GHRHR; GIPR; GLP1R; GLP2R; GNAS; GNB1; GNB2; GNB3; GNB4; GNB5; GNG10; GNG11; GNG12; GNG2; GNG3; GNG4; GNG5; GNG7; GNGT1; GNGT2; SCT; SCTR; VIP; VIPR1; VIPR2
R-HSA-2262752	Cellular responses to stress	-0.095079	0.16555	0.565749	66	AAAS; ACD; ACTR10; ACTR1A; AGO1; AGO3; AGO4; AJUBA; AKT1S1; ANAPC1; ANAPC10; ANAPC11; ANAPC15; ANAPC16; ANAPC2; ANAPC4; ANAPC5; ANAPC7; AQP8; ARNT; ASF1A; ATM; ATOX1; ATR; BAG1; BAG2; BAG3; BAG4; BAG5; BMI1; CA9; CABIN1; CAMK2A; CAMK2B; CAMK2D; CAMK2G; CAPZA1; CAPZA2; CAPZA3; CAPZB; CAT; CBX2; CBX4; CBX6; CBX8; CCAR2; CCNA1; CCNA2; CCNE1; CCNE2; CCS; CDC16; CDC23; CDC26; CDC27; CDK2; CDK4; CDK6; …
R-HSA-1912422	Pre-NOTCH Expression and Processing	0.110201	0.192132	0.566261	45	AGO1; AGO2; AGO3; AGO4; ATP2A1; ATP2A2; ATP2A3; B4GALT1; CCND1; E2F1; E2F3; ELF3; EP300; FURIN; JUN; KAT2A; KAT2B; LFNG; MAML1; MAML2; MAML3; MFNG; MOV10; NOTCH1; NOTCH2; NOTCH3; NOTCH4; POFUT1; POGLUT1; PRKCI; RAB6A; RBPJ; RFNG; SEL1L; SNW1; ST3GAL3; ST3GAL4; ST3GAL6; TFDP1; TFDP2; TMED2; TNRC6A; TNRC6B; TNRC6C; TP53
R-HSA-168253	Host Interactions with Influenza Factors	-0.121502	0.21464	0.571342	39	AAAS; CPSF4; EIF2AK2; ISG15; KPNA1; KPNA2; KPNA3; KPNA4; KPNA5; KPNA7; KPNB1; NDC1; NUP107; NUP133; NUP153; NUP155; NUP160; NUP188; NUP205; NUP210; NUP214; NUP35; NUP37; NUP43; NUP50; NUP54; NUP62; NUP85; NUP88; NUP93; NUP98; NUPL2; POM121; POM121C; RAE1; RANBP2; SEH1L; TGFB1; TPR
R-HSA-177929	Signaling by EGFR	0.113127	0.200862	0.573293	41	ADAM10; ADAM12; ADAM17; ARHGEF7; CBL; CDC42; CSK; EGF; EGFR; EPN1; EPS15; EPS15L1; GAB1; GRB2; HGS; HRAS; KRAS; LRIG1; NRAS; PAG1; PIK3CA; PIK3R1; PLCG1; PTPN11; PTPN12; PTPN3; PTPRK; PXN; RPS27A; SH3GL1; SH3GL2; SH3GL3; SHC1; SOS1; SPRY1; SRC; STAM; STAM2; UBA52; UBB; UBC
R-HSA-6783310	Fanconi Anemia Pathway	-0.128826	0.229659	0.574836	34	APITD1; ATR; ATRIP; DCLRE1A; DCLRE1B; EME1; EME2; ERCC1; ERCC4; FAN1; FANCA; FANCC; FANCD2; FANCE; FANCF; FANCG; FANCI; FANCL; FANCM; MUS81; POLN; RPA1; RPA2; RPA3; RPS27A; SLX1A; SLX4; STRA13; UBA52; UBB; UBC; UBE2T; USP1; WDR48
R-HSA-76046	RNA Polymerase III Transcription Initiation	0.119662	0.213385	0.574949	36	BDP1; BRF1; BRF2; CRCP; GTF3A; GTF3C1; GTF3C2; GTF3C3; GTF3C4; GTF3C5; GTF3C6; POLR1C; POLR1D; POLR2E; POLR2F; POLR2H; POLR2K; POLR2L; POLR3A; POLR3B; POLR3C; POLR3D; POLR3E; POLR3F; POLR3G; POLR3GL; POLR3H; POLR3K; POU2F1; SNAPC1; SNAPC2; SNAPC3; SNAPC4; SNAPC5; TBP; ZNF143
R-HSA-5654710	PI-3K cascade:FGFR3	0.166464	0.298191	0.576677	17	FGF1; FGF17; FGF18; FGF2; FGF20; FGF23; FGF4; FGF5; FGF8; FGF9; FGFR3; FRS2; GAB1; GRB2; PIK3CA; PIK3R1; PTPN11
R-HSA-202430	Translocation of ZAP-70 to Immunological synapse	0.174696	0.31461	0.578704	15	CD247; CD3D; CD3E; CD4; HLA-DPA1; HLA-DPB1; HLA-DQA1; HLA-DQA2; HLA-DQB1; HLA-DQB2; HLA-DRA; HLA-DRB1; HLA-DRB5; PTPN22; ZAP70
R-HSA-5689896	Ovarian tumor domain proteases	0.120036	0.216337	0.578992	35	APC; CDK1; DDX58; ESR1; IFIH1; MAVS; NOD1; NOD2; OTUB1; OTUB2; OTUD3; OTUD7A; OTUD7B; PTEN; RHOA; RIPK1; RIPK2; RNF135; RPS27A; TNFAIP3; TNIP1; TNIP2; TNIP3; TP53; TRAF3; TRAF6; TRIM25; UBA52; UBB; UBC; UBE2D1; VCP; VCPIP1; YOD1; ZRANB1
R-HSA-1500931	Cell-Cell communication	0.0926551	0.168152	0.58162	60	ACTN1; ACTN2; ACTN4; ANG; CADM1; CADM2; CADM3; CD151; CD2AP; CD47; CDH1; CDH10; CDH11; CDH12; CDH13; CDH15; CDH17; CDH18; CDH2; CDH24; CDH3; CDH4; CDH5; CDH6; CDH7; CDH8; CDH9; CLDN1; CLDN10; CLDN11; CLDN12; CLDN14; CLDN15; CLDN16; CLDN18; CLDN19; CLDN20; CLDN23; CLDN3; CLDN4; CLDN5; CLDN6; CLDN7; CLDN8; CLDN9; COL17A1; CRB3; CTNNA1; CTNNB1; CTNND1; DST; F11R; FBLIM1; FERMT2; FLNC; FYB; FYN; GRB2…
R-HSA-195258	RHO GTPase Effectors	0.0918053	0.16685	0.582164	61	ABI1; ABI2; ABL1; ACTG1; ACTR2; ACTR3; AHCTF1; APITD1; ARPC1A; ARPC1B; ARPC2; ARPC3; ARPC4; ARPC5; AURKB; B9D2; BAIAP2; BIRC5; BRK1; BUB1; BUB1B; BUB3; CALM1; CDC20; CDC25C; CDC42; CDCA8; CDH1; CDKN1B; CENPA; CENPC; CENPE; CENPF; CENPH; CENPK; CENPL; CENPM; CENPN; CENPO; CENPP; CENPQ; CENPT; CFL1; CFTR; CIT; CKAP5; CLASP1; CLASP2; CLIP1; CTNNA1; CTNNB1; CTTN; CYBA; CYFIP1; CYFIP2; DAAM1; DIAPH1; …
R-HSA-69306	DNA Replication	0.0894784	0.163111	0.583299	64	CCNA1; CCNA2; CDC45; CDC6; CDC7; CDK2; CDKN1A; CDKN1B; CDT1; DBF4; DNA2; E2F1; E2F2; E2F3; FZR1; GINS1; GINS2; GINS3; GINS4; GMNN; LIG1; MCM10; MCM2; MCM3; MCM4; MCM5; MCM6; MCM7; MCM8; ORC1; ORC2; ORC3; ORC4; ORC5; ORC6; PCNA; POLA2; POLD1; POLD2; POLD3; POLD4; POLE; POLE2; POLE3; POLE4; PRIM1; PRIM2; PSMA1; PSMA2; PSMA3; PSMA4; PSMA5; PSMA6; PSMA7; PSMB1; PSMB10; PSMB11; PSMB2; PSMB3; PSMB4; PS…
R-HSA-3858494	Beta-catenin independent WNT signaling	0.0887947	0.161916	0.583418	65	AGO1; AGO2; AGO3; AGO4; AP2A1; AP2A2; AP2B1; AP2M1; AP2S1; ARRB2; AXIN2; CALM1; CAMK2A; CLTA; CLTB; CLTC; CTNNB1; DAAM1; DVL1; DVL2; DVL3; FZD1; FZD2; FZD3; FZD4; FZD5; FZD6; FZD7; FZD8; GNAO1; GNAT2; GNB1; GNB2; GNB3; GNB4; GNB5; GNG10; GNG11; GNG12; GNG2; GNG3; GNG4; GNG5; GNG7; GNGT1; GNGT2; ITPR1; ITPR2; ITPR3; LEF1; MAP3K7; MOV10; MYC; NFATC1; NLK; PARD6A; PDE6A; PDE6B; PDE6G; PFN1; PLCB1; P…
R-HSA-389948	PD-1 signaling	0.155973	0.285008	0.584201	19	CD247; CD274; CD3D; CD3E; CD4; CSK; HLA-DPA1; HLA-DPB1; HLA-DQA1; HLA-DQA2; HLA-DQB1; HLA-DQB2; HLA-DRA; HLA-DRB1; HLA-DRB5; PDCD1; PDCD1LG2; PTPN11; PTPN6
R-HSA-176814	Activation of APC/C and APC/C:Cdc20 mediated degradation of mitotic proteins	-0.0918864	0.16811	0.584665	64	ANAPC1; ANAPC10; ANAPC11; ANAPC15; ANAPC16; ANAPC2; ANAPC4; ANAPC5; ANAPC7; BUB1B; BUB3; CCNA1; CCNA2; CCNB1; CDC16; CDC20; CDC23; CDC26; CDC27; CDK1; MAD2L1; NEK2; PLK1; PSMA1; PSMA2; PSMA3; PSMA4; PSMA5; PSMA6; PSMA7; PSMB1; PSMB10; PSMB11; PSMB2; PSMB3; PSMB4; PSMB5; PSMB7; PSMB8; PSMB9; PSMC1; PSMC2; PSMC3; PSMC4; PSMC5; PSMC6; PSMD1; PSMD11; PSMD12; PSMD13; PSMD14; PSMD2; PSMD3; PSMD4; PSMD5…
R-HSA-168643	Nucleotide-binding domain, leucine rich repeat containing receptor (NLR) signaling pathways	0.106109	0.194732	0.585825	44	AIM2; APP; BCL2; BCL2L1; BIRC2; BIRC3; CARD9; CASP1; CASP2; CASP4; CASP8; CASP9; CHUK; CYLD; HSP90AB1; IKBKB; IRAK2; ITCH; MAP2K6; MAP3K7; MAPK11; MAPK12; MAPK13; MAPK14; MEFV; NLRC4; NLRP1; NLRP3; NOD1; NOD2; P2RX7; PANX1; PSTPIP1; PYCARD; RIPK2; SUGT1; TAB1; TAB2; TNFAIP3; TRAF6; TXN; TXNIP; UBE2N; UBE2V1
R-HSA-113501	Inhibition of replication initiation of damaged DNA by RB1/E2F1	0.194687	0.358451	0.587038	11	E2F1; POLA2; PPP2CA; PPP2CB; PPP2R1A; PPP2R1B; PRIM1; PRIM2; RB1; TFDP1; TFDP2
R-HSA-1566948	Elastic fibre formation	-0.115988	0.214726	0.589082	39	BMP2; BMP4; BMP7; EFEMP1; EFEMP2; FBLN1; FBLN2; FBLN5; FBN1; FBN2; FBN3; FURIN; GDF5; ITGA5; ITGA8; ITGAV; ITGB1; ITGB3; ITGB5; ITGB6; ITGB8; LOX; LOXL1; LOXL2; LOXL3; LOXL4; LTBP1; LTBP2; LTBP3; LTBP4; MFAP1; MFAP2; MFAP3; MFAP4; MFAP5; TGFB1; TGFB2; TGFB3; VTN
R-HSA-5635838	Activation of SMO	0.161344	0.299692	0.590324	17	ARRB1; ARRB2; BOC; CDON; CSNK1A1; DHH; EFCAB7; EVC; EVC2; GAS1; GAS8; IHH; IQCE; KIF3A; PTCH1; SHH; SMO
R-HSA-6802949	Signaling by RAS mutants	0.10012	0.187111	0.592594	48	APBB1IP; ARRB1; ARRB2; BRAF; BRAP; CNKSR1; CSK; DAB2IP; FGA; FGB; FGG; FN1; HRAS; IQGAP1; ITGA2B; ITGB3; JAK2; KRAS; KSR1; KSR2; MAP2K1; MAP2K2; MAP3K11; MAPK1; MAPK3; MARK3; NF1; NRAS; PEBP1; PHB; RAF1; RAP1A; RAP1B; RASA1; RASA2; RASA3; RASA4; RASAL1; RASAL2; RASAL3; SPRED1; SPRED2; SPRED3; SRC; TLN1; VCL; VWF; YWHAB
R-HSA-212300	PRC2 methylates histones and DNA	-0.126439	0.236741	0.593286	32	AEBP2; DNMT1; DNMT3A; DNMT3B; EED; EZH2; H2AFJ; H2AFV; H2AFX; H2AFZ; H2BFS; H3F3A; HIST1H2AC; HIST1H2BA; HIST1H2BC; HIST1H2BD; HIST1H2BJ; HIST1H2BK; HIST1H2BN; HIST1H2BO; HIST1H3A; HIST1H4A; HIST2H2AA3; HIST2H2AC; HIST2H2BE; HIST3H2BB; JARID2; MTF2; PHF1; PHF19; RBBP4; SUZ12
R-HSA-193775	Synthesis of bile acids and bile salts via 24-hydroxycholesterol	-0.189224	0.354574	0.593572	14	AKR1C1; AKR1C2; AKR1C3; AKR1C4; AKR1D1; AMACR; CYP27A1; CYP39A1; CYP46A1; CYP8B1; HSD3B7; PTGIS; SLC27A2; SLC27A5
R-HSA-5693532	DNA Double-Strand Break Repair	0.0895873	0.168393	0.594717	60	ABL1; APBB1; ATM; ATR; ATRIP; BABAM1; BAP1; BARD1; BAZ1B; BLM; BRCA1; BRCA2; BRE; BRIP1; CCNA1; CCNA2; CDK2; CHEK1; CHEK2; CLSPN; DCLRE1C; DNA2; EME1; EME2; ERCC1; ERCC4; EXO1; EYA1; EYA2; EYA3; EYA4; FAM175A; GEN1; H2AFX; H2BFS; HERC2; HIST1H2BA; HIST1H2BC; HIST1H2BD; HIST1H2BJ; HIST1H2BK; HIST1H2BN; HIST1H2BO; HIST1H4A; HIST2H2BE; HIST3H2BB; HIST3H3; HUS1; KAT5; KDM4A; KDM4B; KPNA2; LIG3; LIG4;…
R-HSA-1834941	STING mediated induction of host immune responses	0.173317	0.326064	0.595043	14	DDX41; DTX4; IFI16; IRF3; MB21D1; NLRP4; PRKDC; STAT6; TBK1; TMEM173; TREX1; TRIM21; XRCC5; XRCC6
R-HSA-2586552	Signaling by Leptin	0.190094	0.360533	0.598014	11	IRS1; IRS2; JAK2; LEP; LEPR; PTPN11; SH2B1; SOCS3; STAT3; STAT5A; STAT5B
R-HSA-4086400	PCP/CE pathway	-0.0884692	0.168127	0.598746	64	AP2A1; AP2A2; AP2B1; AP2M1; AP2S1; ARRB2; CLTA; CLTB; CLTC; DAAM1; DVL1; DVL2; DVL3; FZD1; FZD2; FZD3; FZD4; FZD5; FZD6; FZD7; FZD8; PARD6A; PFN1; PRICKLE1; PRKCA; PRKCB; PRKCG; PSMA1; PSMA2; PSMA3; PSMA4; PSMA5; PSMA6; PSMA7; PSMB1; PSMB10; PSMB11; PSMB2; PSMB3; PSMB4; PSMB5; PSMB7; PSMB8; PSMB9; PSMC1; PSMC2; PSMC3; PSMC4; PSMC5; PSMC6; PSMD1; PSMD11; PSMD12; PSMD13; PSMD14; PSMD2; PSMD3; PSMD4…
R-HSA-1489509	DAG and IP3 signaling	-0.128066	0.244435	0.600329	30	ADCY1; ADCY2; ADCY3; ADCY4; ADCY5; ADCY6; ADCY7; ADCY8; ADCY9; AHCYL1; CALM1; CAMK4; ITPR1; ITPR2; ITPR3; PDE1A; PDE1B; PDE1C; PLCG1; PRKACA; PRKACB; PRKACG; PRKAR1A; PRKAR1B; PRKAR2A; PRKAR2B; PRKCA; PRKCD; PRKCE; PRKCG
R-HSA-1296041	Activation of G protein gated Potassium channels	-0.142894	0.272763	0.600364	24	GABBR1; GABBR2; GNB1; GNB2; GNB3; GNG10; GNG12; GNG2; GNG3; GNG4; GNG5; GNG7; GNGT1; GNGT2; KCNJ10; KCNJ12; KCNJ15; KCNJ16; KCNJ2; KCNJ3; KCNJ4; KCNJ5; KCNJ6; KCNJ9
R-HSA-1296059	G protein gated Potassium channels	-0.142894	0.272763	0.600364	24	GABBR1; GABBR2; GNB1; GNB2; GNB3; GNG10; GNG12; GNG2; GNG3; GNG4; GNG5; GNG7; GNGT1; GNGT2; KCNJ10; KCNJ12; KCNJ15; KCNJ16; KCNJ2; KCNJ3; KCNJ4; KCNJ5; KCNJ6; KCNJ9
R-HSA-997272	Inhibition of voltage gated Ca2+ channels via Gbeta/gamma subunits	-0.142894	0.272763	0.600364	24	GABBR1; GABBR2; GNB1; GNB2; GNB3; GNG10; GNG12; GNG2; GNG3; GNG4; GNG5; GNG7; GNGT1; GNGT2; KCNJ10; KCNJ12; KCNJ15; KCNJ16; KCNJ2; KCNJ3; KCNJ4; KCNJ5; KCNJ6; KCNJ9
R-HSA-1433617	Regulation of signaling by NODAL	0.196199	0.375095	0.600928	10	ACVR1B; ACVR1C; ACVR2A; ACVR2B; CER1; DAND5; LEFTY1; LEFTY2; NODAL; TDGF1
R-HSA-3000170	Syndecan interactions	0.149797	0.286575	0.601173	19	ACTN1; FGF2; ITGA2; ITGA6; ITGAV; ITGB1; ITGB3; ITGB4; ITGB5; PRKCA; SDC1; SDC2; SDC3; SDC4; TGFB1; THBS1; TNC; TRAPPC4; VTN
R-HSA-1963642	PI3K events in ERBB2 signaling	0.16133	0.308864	0.601438	16	BTC; EGF; EGFR; ERBB2; ERBB3; ERBB4; EREG; GAB1; GRB2; HBEGF; NRG1; NRG2; NRG3; NRG4; PIK3CA; PIK3R1
R-HSA-174178	APC/C:Cdh1 mediated degradation of Cdc20 and other APC/C:Cdh1 targeted proteins in late mitosis/early G1	-0.0884211	0.169444	0.601788	63	ANAPC1; ANAPC10; ANAPC11; ANAPC15; ANAPC16; ANAPC2; ANAPC4; ANAPC5; ANAPC7; AURKA; AURKB; CDC16; CDC20; CDC23; CDC26; CDC27; FZR1; PLK1; PSMA1; PSMA2; PSMA3; PSMA4; PSMA5; PSMA6; PSMA7; PSMB1; PSMB10; PSMB11; PSMB2; PSMB3; PSMB4; PSMB5; PSMB7; PSMB8; PSMB9; PSMC1; PSMC2; PSMC3; PSMC4; PSMC5; PSMC6; PSMD1; PSMD11; PSMD12; PSMD13; PSMD14; PSMD2; PSMD3; PSMD4; PSMD5; PSMD6; PSMD7; PSMD8; PSMD9; PSME…
R-HSA-442380	Zinc influx into cells by the SLC39 gene family	-0.217326	0.417178	0.602406	10	SLC39A1; SLC39A10; SLC39A14; SLC39A2; SLC39A3; SLC39A4; SLC39A5; SLC39A6; SLC39A7; SLC39A8
R-HSA-2408522	Selenoamino acid metabolism	-0.0888308	0.170791	0.602984	62	AHCY; AIMP1; AIMP2; CBS; CTH; DARS; EEF1E1; EEFSEC; EPRS; FAU; GNMT; GSR; HNMT; IARS; INMT; KARS; LARS; MARS; MAT1A; NNMT; PAPSS1; PAPSS2; PSTK; QARS; RARS; RPL10A; RPL12; RPL13; RPL13A; RPL14; RPL15; RPL17; RPL18; RPL18A; RPL19; RPL21; RPL22; RPL22L1; RPL23; RPL23A; RPL24; RPL26; RPL26L1; RPL27A; RPL28; RPL29; RPL3; RPL30; RPL31; RPL32; RPL34; RPL35; RPL35A; RPL36; RPL36AL; RPL37; RPL37A; RPL38;…
R-HSA-5357801	Programmed Cell Death	-0.0880438	0.169446	0.603343	63	ACIN1; ADD1; AKT1; AKT2; AKT3; APAF1; APC; APPL1; ARHGAP10; BAD; BAK1; BAX; BBC3; BCL2; BCL2L1; BCL2L11; BID; BIRC2; BIRC3; BMF; CASP3; CASP6; CASP7; CASP8; CASP9; CD14; CDH1; CFLAR; CLSPN; CTNNB1; CYCS; DAPK1; DAPK2; DAPK3; DBNL; DCC; DFFA; DFFB; DIABLO; DNM1L; DSG1; DSG2; DSG3; DSP; DYNLL1; DYNLL2; E2F1; FADD; FAS; FASLG; FNTA; GAS2; GSN; GZMB; H1F0; HIST1H1B; HIST1H1C; HIST1H1D; HIST1H1E; HMGB…
R-HSA-2559582	Senescence-Associated Secretory Phenotype (SASP)	-0.0916269	0.176514	0.603698	58	ANAPC1; ANAPC10; ANAPC11; ANAPC15; ANAPC16; ANAPC2; ANAPC4; ANAPC5; ANAPC7; CCNA1; CCNA2; CDC16; CDC23; CDC26; CDC27; CDK2; CDK4; CDK6; CDKN1A; CDKN1B; CDKN2A; CDKN2B; CDKN2C; CDKN2D; CEBPB; EHMT1; EHMT2; FOS; FZR1; H2AFJ; H2AFV; H2AFX; H2AFZ; H2BFS; H3F3A; HIST1H2AC; HIST1H2BA; HIST1H2BC; HIST1H2BD; HIST1H2BJ; HIST1H2BK; HIST1H2BN; HIST1H2BO; HIST1H3A; HIST1H4A; HIST2H2AA3; HIST2H2AC; HIST2H2BE;…
R-HSA-2161522	Abacavir transport and metabolism	-0.216238	0.417271	0.604306	10	ABCB1; ABCG2; ADAL; ADH1A; GUK1; NT5C2; PCK1; SLC22A1; SLC22A2; SLC22A3
R-HSA-181430	Norepinephrine Neurotransmitter Release Cycle	-0.171959	0.332635	0.605185	16	CPLX1; PPFIA1; PPFIA2; PPFIA3; PPFIA4; RAB3A; RIMS1; SLC18A2; SLC22A1; SLC22A2; SNAP25; STX1A; STXBP1; SYT1; UNC13B; VAMP2
R-HSA-3000480	Scavenging by Class A Receptors	-0.158035	0.305906	0.605427	19	APOA1; APOB; APOE; CALR; COL1A1; COL1A2; COL3A1; COL4A1; COL4A2; COLEC11; COLEC12; FTH1; FTL; HSP90B1; MARCO; MASP1; MSR1; SCARA5; SCGB3A2
R-HSA-1280215	Cytokine Signaling in Immune system	-0.0855339	0.165596	0.605489	66	AAAS; ABCE1; ADAM17; ADAR; AGER; AIP; AKT1; ALOX15; ALOX5; ANXA1; ANXA2; APP; ARF1; ARIH1; ATF1; ATF2; B2M; BATF; BCL2; BCL2L1; BIRC2; BIRC3; BIRC5; BLNK; BOLA2; BRWD1; BST2; BTRC; CA1; CAMK2A; CAMK2B; CAMK2D; CAMK2G; CANX; CAPZA1; CASP1; CASP3; CBL; CCL11; CCL19; CCL2; CCL20; CCL22; CCL3; CCL3L1; CCL4; CCL5; CCND1; CCR1; CCR2; CCR5; CD27; CD36; CD4; CD40; CD44; CD70; CD80; CD86; CDC42; CDKN1A; C…
R-HSA-72649	Translation initiation complex formation	0.0917543	0.178872	0.607978	53	EIF2S1; EIF2S2; EIF3A; EIF3B; EIF3C; EIF3D; EIF3E; EIF3F; EIF3G; EIF3H; EIF3I; EIF3J; EIF3K; EIF3L; EIF3M; EIF4A1; EIF4A2; EIF4B; EIF4E; EIF4G1; EIF4H; FAU; PABPC1; RPS10; RPS11; RPS12; RPS13; RPS14; RPS15; RPS15A; RPS16; RPS18; RPS19; RPS2; RPS20; RPS21; RPS23; RPS24; RPS25; RPS26; RPS27; RPS27A; RPS27L; RPS28; RPS29; RPS3; RPS3A; RPS5; RPS6; RPS7; RPS8; RPS9; RPSA
R-HSA-450604	KSRP (KHSRP) binds and destabilizes mRNA	0.15455	0.301597	0.608344	17	AKT1; DCP2; DIS3; EXOSC1; EXOSC2; EXOSC3; EXOSC4; EXOSC5; EXOSC6; EXOSC7; EXOSC8; EXOSC9; KHSRP; MAPK11; MAPK14; PARN; YWHAZ
R-HSA-2454202	Fc epsilon receptor (FCERI) signaling	0.154456	0.301622	0.608592	17	AHCYL1; BCL10; BTRC; CALM1; CARD11; CDC34; CHUK; CUL1; FBXW11; FCER1A; FCER1G; FOS; FYN; GAB2; GRAP2; GRB2; HRAS
R-HSA-6802952	Signaling by BRAF and RAF fusions	-0.092693	0.181215	0.608996	55	AGGF1; AGK; AGTRAP; AKAP9; AP3B1; APBB1IP; ARRB1; ARRB2; ATG7; BCL2L11; BRAF; CLCN6; CNKSR1; CSK; ESRP1; FAM114A2; FAM131B; FGA; FGB; FGG; FN1; FXR1; HRAS; IQGAP1; ITGA2B; ITGB3; JAK2; KIAA1549; KRAS; KSR1; KSR2; LMNA; MAP2K1; MAP2K2; MAPK1; MAPK3; MARK3; MPRIP; NRAS; PAPD7; PAPSS1; PEBP1; QKI; RAF1; RAP1A; RAP1B; SND1; SRC; TLN1; TRAK1; TRIM24; VCL; VWF; YWHAB; ZC3HAV1
R-HSA-68875	Mitotic Prophase	0.0883636	0.172818	0.609133	57	AAAS; ARPP19; BANF1; BLZF1; CCNB1; CCNB2; CDK1; CNEP1R1; CTDNEP1; ENSA; GOLGA2; GORASP1; GORASP2; H2AFJ; H2AFV; H2AFX; H2AFZ; H2BFS; H3F3A; HIST1H2AC; HIST1H2BA; HIST1H2BC; HIST1H2BD; HIST1H2BJ; HIST1H2BK; HIST1H2BN; HIST1H2BO; HIST1H3A; HIST1H4A; HIST2H2AA3; HIST2H2AC; HIST2H2BE; HIST3H2BB; HIST3H3; LEMD2; LEMD3; LMNA; LMNB1; LPIN1; LPIN2; LPIN3; MAPK1; MAPK3; MASTL; MCPH1; NCAPD3; NCAPG2; NCAPH…
R-HSA-418360	Platelet calcium homeostasis	0.127563	0.249487	0.609139	26	ATP2A1; ATP2A2; ATP2A3; ATP2B1; ATP2B2; ATP2B4; CALM1; ITPR1; ITPR2; ITPR3; ORAI1; ORAI2; P2RX1; P2RX2; P2RX3; P2RX4; P2RX5; P2RX6; P2RX7; SLC8A1; SLC8A3; SRI; STIM1; TRPC3; TRPC6; TRPC7
R-HSA-2979096	NOTCH2 Activation and Transmission of Signal to the Nucleus	0.14042	0.274784	0.609337	21	ADAM10; APH1A; APH1B; CNTN1; DLL1; DLL4; JAG1; JAG2; MDK; MIB1; MIB2; NCSTN; NEURL1B; NOTCH2; PSEN1; PSEN2; PSENEN; RPS27A; UBA52; UBB; UBC
R-HSA-975576	N-glycan antennae elongation in the medial/trans-Golgi	-0.136642	0.267448	0.609414	25	B4GALT1; B4GALT2; B4GALT3; B4GALT4; B4GALT5; B4GALT6; CGA; CHST10; CHST8; FUCA1; FUT3; FUT8; LHB; MAN2A1; MAN2A2; MGAT2; MGAT3; MGAT4A; MGAT4B; MGAT4C; MGAT5; ST3GAL4; ST6GAL1; ST8SIA2; ST8SIA6
R-HSA-156580	Phase II - Conjugation of compounds	-0.0846009	0.165599	0.609436	66	ABHD10; ABHD14B; ACSM1; ACSM2A; ACSM4; ACSM5; AHCY; AKR1A1; AS3MT; BPNT1; CHAC1; CHAC2; CNDP2; COMT; CYP1A2; ESD; GCLC; GCLM; GGCT; GGT1; GGT3P; GGT5; GGT6; GGT7; GLYAT; GLYATL1; GLYATL2; GSS; GSTA1; GSTA2; GSTA3; GSTA4; GSTA5; GSTK1; GSTM1; GSTM2; GSTM3; GSTM4; GSTM5; GSTO1; GSTO2; GSTP1; GSTT1; GSTT2; GSTT2B; GSTZ1; HPGDS; IMPAD1; MAT1A; MAT2A; MAT2B; MGST1; MGST2; MGST3; MTR; MTRR; N6AMT1; NAT…
R-HSA-844456	The NLRP3 inflammasome	0.178682	0.349962	0.609648	12	APP; CASP1; HSP90AB1; MEFV; NLRP3; P2RX7; PANX1; PSTPIP1; PYCARD; SUGT1; TXN; TXNIP
R-HSA-8852276	The role of GTSE1 in G2/M progression after G2 checkpoint	0.089742	0.175788	0.609693	55	CCNB1; CCNB2; CDK1; CDKN1A; FKBPL; GTSE1; HSP90AA1; HSP90AB1; MAPRE1; PLK1; PSMA1; PSMA2; PSMA3; PSMA4; PSMA5; PSMA6; PSMA7; PSMB1; PSMB10; PSMB11; PSMB2; PSMB3; PSMB4; PSMB5; PSMB7; PSMB8; PSMB9; PSMC1; PSMC2; PSMC3; PSMC4; PSMC5; PSMC6; PSMD1; PSMD11; PSMD12; PSMD13; PSMD14; PSMD2; PSMD3; PSMD4; PSMD5; PSMD6; PSMD7; PSMD8; PSMD9; PSME2; PSME3; PSME4; PSMF1; RPS27A; TP53; UBA52; UBB; UBC
R-HSA-2219530	Constitutive Signaling by Aberrant PI3K in Cancer	0.0840197	0.164787	0.610142	63	BTC; CD19; CD28; CD80; CD86; EGF; EGFR; ERBB2; ERBB3; ERBB4; EREG; ESR1; ESR2; FGF1; FGF10; FGF17; FGF18; FGF2; FGF20; FGF22; FGF23; FGF3; FGF4; FGF5; FGF7; FGF8; FGF9; FGFR1; FGFR2; FGFR3; FGFR4; FRS2; FYN; GAB1; GRB2; HBEGF; HGF; IRS1; IRS2; KIT; KITLG; KL; KLB; MET; NRG1; NRG2; NRG3; NRG4; PDGFA; PDGFB; PDGFRA; PDGFRB; PIK3AP1; PIK3CA; PIK3CB; PIK3CD; PIK3R1; PIK3R2; PIK3R3; PTPN11; SRC; TRAT1…
R-HSA-1839124	FGFR1 mutant receptor activation	0.118652	0.23375	0.611731	30	BAG4; BCR; CNTRL; CPSF6; CUX1; ERLIN2; FGF1; FGF17; FGF2; FGF20; FGF23; FGF4; FGF5; FGF8; FGF9; FGFR1; FGFR1OP; FGFR1OP2; GAB2; GRB2; LRRFIP1; MYO18A; PIK3CA; PIK3R1; STAT1; STAT3; STAT5A; STAT5B; TRIM24; ZMYM2
R-HSA-5260271	Diseases of Immune System	0.136302	0.269363	0.612846	22	CD14; CD36; CHUK; IKBKB; IRAK4; LY96; MYD88; NFKB1; NFKB2; NFKBIA; NFKBIB; RELA; TICAM1; TIRAP; TLR1; TLR10; TLR2; TLR3; TLR4; TLR5; TLR6; TRAF3
R-HSA-5602358	Diseases associated with the TLR signaling cascade	0.136302	0.269363	0.612846	22	CD14; CD36; CHUK; IKBKB; IRAK4; LY96; MYD88; NFKB1; NFKB2; NFKBIA; NFKBIB; RELA; TICAM1; TIRAP; TLR1; TLR10; TLR2; TLR3; TLR4; TLR5; TLR6; TRAF3
R-HSA-69481	G2/M Checkpoints	0.0841795	0.167426	0.615114	61	ATM; ATR; ATRIP; BABAM1; BARD1; BLM; BRCA1; BRE; BRIP1; CCNB1; CCNB2; CDC25A; CDC25C; CDC45; CDC6; CDC7; CDK1; CDK2; CHEK1; CHEK2; CLSPN; DBF4; DNA2; EXO1; FAM175A; GTSE1; H2AFX; H2BFS; HERC2; HIST1H2BA; HIST1H2BC; HIST1H2BD; HIST1H2BJ; HIST1H2BK; HIST1H2BN; HIST1H2BO; HIST1H4A; HIST2H2BE; HIST3H2BB; HIST3H3; HUS1; KAT5; MCM10; MCM2; MCM3; MCM4; MCM5; MCM6; MCM7; MCM8; MDC1; NBN; ORC1; ORC2; ORC3…
R-HSA-432722	Golgi Associated Vesicle Biogenesis	0.0915978	0.182342	0.615428	51	ACBD3; AP1B1; AP1G1; AP1M1; AP1M2; AP1S1; AP1S3; AP3B1; AP3S1; AP4B1; AP4E1; ARF1; ARRB1; BLOC1S1; BLOC1S3; BLOC1S4; BLOC1S6; CLINT1; CLTA; CLTC; CPD; DNAJC6; DNM2; DTNBP1; FTH1; FTL; GAK; GOLGB1; HIP1R; HSPA8; IGF2R; NAPA; NECAP1; PICALM; PIK3C2A; PUM1; RAB5C; SH3D19; SH3GL2; SNAPIN; SNX2; SNX5; SNX9; SORT1; TFRC; TGOLN2; TPD52; TPD52L1; TXNDC5; VAMP2; VAMP8
R-HSA-425397	Transport of vitamins, nucleosides, and related molecules	-0.113837	0.226633	0.615458	35	ALB; APOD; LCN1; LCN12; LCN15; LCN9; SLC27A1; SLC27A4; SLC27A6; SLC28A1; SLC28A2; SLC28A3; SLC29A1; SLC29A2; SLC29A3; SLC29A4; SLC33A1; SLC35A1; SLC35A3; SLC35B2; SLC35B3; SLC35B4; SLC35C1; SLC35D1; SLC35D2; SLC5A6; SLCO1A2; SLCO1B1; SLCO1B3; SLCO1C1; SLCO2A1; SLCO2B1; SLCO3A1; SLCO4A1; SLCO4C1
R-HSA-8939236	RUNX1 regulates transcription of genes involved in differentiation of HSCs	-0.0910005	0.181225	0.615569	55	ABL1; CBFB; CCNH; CDK7; GATA3; H2AFJ; H2AFV; H2AFX; H2AFZ; H2BFS; H3F3A; HIST1H2AC; HIST1H2BA; HIST1H2BC; HIST1H2BD; HIST1H2BJ; HIST1H2BK; HIST1H2BN; HIST1H2BO; HIST1H3A; HIST1H4A; HIST2H2AA3; HIST2H2AC; HIST2H2BE; HIST3H2BB; ITCH; KMT2A; LDB1; LMO1; LMO2; MNAT1; MYB; PSMA1; PSMA2; PSMA3; PSMA4; PSMA5; PSMA6; PSMA7; PSMB1; PSMB10; PSMB11; PSMB2; PSMB3; PSMB4; PSMB5; PSMB7; PSMB8; PSMB9; PSMC1; PS…
R-HSA-375165	NCAM signaling for neurite out-growth	0.0866035	0.172955	0.616562	57	AGRN; ARTN; CACNA1C; CACNA1D; CACNA1G; CACNA1H; CACNA1I; CACNA1S; CACNB1; CACNB2; CACNB3; CACNB4; CNTN2; COL4A1; COL4A2; COL4A3; COL4A4; COL6A1; COL6A2; COL6A3; COL6A5; COL6A6; COL9A1; COL9A2; COL9A3; FGFR1; FYN; GDNF; GFRA1; GFRA2; GFRA4; GRB2; HRAS; KIRREL; KRAS; MAPK1; MAPK3; NCAM1; NCAN; NRAS; NRTN; PRNP; PSPN; PTK2; PTPRA; RPS6KA5; SOS1; SPTA1; SPTAN1; SPTB; SPTBN1; SPTBN2; SPTBN4; SPTBN5; S…
R-HSA-204998	Cell death signalling via NRAGE, NRIF and NADE	-0.0853615	0.170805	0.617245	62	AATF; ABR; AKAP13; APH1A; APH1B; ARHGEF1; ARHGEF10; ARHGEF10L; ARHGEF11; ARHGEF12; ARHGEF15; ARHGEF16; ARHGEF17; ARHGEF18; ARHGEF19; ARHGEF2; ARHGEF26; ARHGEF3; ARHGEF33; ARHGEF35; ARHGEF37; ARHGEF38; ARHGEF39; ARHGEF4; ARHGEF40; ARHGEF5; ARHGEF7; BAD; BCL2L11; CASP2; CASP3; ECT2; FGD2; FGD3; FGD4; GNA13; ITGB3BP; ITSN1; KALRN; MAPK8; MCF2L; NCSTN; NET1; NGEF; NGF; NGFR; OBSCN; PLEKHG2; PLEKHG5; …
R-HSA-372790	Signaling by GPCR	-0.0859992	0.172185	0.617456	61	ABCA4; ABHD12; ABHD6; ABR; ACKR3; ACKR4; ADCY1; ADCY2; ADCY3; ADCY4; ADCY5; ADCY6; ADCY7; ADCY8; ADCY9; ADCYAP1; ADCYAP1R1; ADM; ADM2; ADORA1; ADORA2A; ADORA2B; ADORA3; ADRA1A; ADRA1B; ADRA1D; ADRA2A; ADRA2B; ADRA2C; ADRB1; ADRB2; ADRB3; AGRN; AGT; AGTR1; AHCYL1; AKAP13; AKR1B10; AKR1C1; AKR1C3; AKR1C4; AKT1; AKT2; AKT3; ANXA1; APLNR; APOA1; APOA2; APOB; APOC2; APOC3; APOE; APOM; APP; ARHGEF1; AR…
R-HSA-168249	Innate Immune System	0.0814032	0.163691	0.618978	64	A1BG; ABCA13; ABI1; ABI2; ABL1; ACAA1; ACLY; ACPP; ACTG1; ACTR10; ACTR1B; ACTR2; ACTR3; ADAM10; ADAM8; AGA; AGER; AGL; AGPAT2; AHCYL1; AHSG; AIM2; ALAD; ALDH3B1; ALDOA; ALDOC; ALOX5; AMPD3; ANO6; ANPEP; ANXA2; AOC1; AP1M1; AP2A2; APAF1; APEH; APOB; APP; APRT; ARG1; ARHGAP9; ARL8A; ARMC8; ARPC1A; ARPC1B; ARPC2; ARPC3; ARPC4; ARPC5; ARSA; ARSB; ART1; ASAH1; ATAD3B; ATF1; ATF2; ATG12; ATG5; ATG7; AT…
R-HSA-5693554	Resolution of D-loop Structures through Synthesis-Dependent Strand Annealing (SDSA)	-0.132907	0.267545	0.619354	25	ATM; BARD1; BLM; BRCA1; BRCA2; BRIP1; DNA2; EXO1; KAT5; NBN; PALB2; RAD50; RAD51; RAD51AP1; RAD51B; RAD51C; RAD51D; RBBP8; RMI1; RMI2; RTEL1; TOP3A; WRN; XRCC2; XRCC3
R-HSA-114452	Activation of BH3-only proteins	0.115131	0.234265	0.623103	30	AKT1; AKT2; AKT3; BAD; BBC3; BCL2; BCL2L11; BID; BMF; DYNLL1; DYNLL2; E2F1; MAPK8; PMAIP1; PPP1R13B; PPP3CC; PPP3R1; SFN; TFDP1; TFDP2; TP53; TP53BP2; TP63; TP73; YWHAB; YWHAE; YWHAG; YWHAH; YWHAQ; YWHAZ
R-HSA-8963743	Digestion and absorption	0.141615	0.288536	0.623565	19	AMY2A; AMY2B; CEL; CHIA; CHIT1; CLPS; GUCA2A; GUCY2C; LCT; LIPF; MGAM; NPC1L1; PNLIP; PNLIPRP1; PNLIPRP3; SLC2A2; SLC2A5; SLC5A1; TREH
R-HSA-111885	Opioid Signalling	-0.0829423	0.169465	0.624533	63	ADCY1; ADCY2; ADCY3; ADCY4; ADCY5; ADCY6; ADCY7; ADCY8; ADCY9; AHCYL1; CALM1; CAMK4; GNAI1; GNAI2; GNAI3; GNAL; GNAO1; GNAT1; GNAT2; GNAT3; GNAZ; GNB1; GNB2; GNB3; GNB4; GNB5; GNG10; GNG11; GNG12; GNG2; GNG3; GNG4; GNG5; GNG7; GNGT1; GNGT2; ITPR1; ITPR2; ITPR3; MAPK1; OPRM1; PDE1A; PDE1B; PDE1C; PDE4A; PDE4B; PDE4C; PDE4D; PDYN; PLA2G4A; PLCB1; PLCB2; PLCB3; PLCB4; POMC; PPP1CA; PPP1R1B; PPP2CA; …
R-HSA-1483213	Synthesis of PE	-0.194911	0.399514	0.625641	11	CEPT1; CHKA; CHKB; ETNK1; ETNK2; ETNPPL; LPIN1; LPIN2; LPIN3; PHOSPHO1; PISD
R-HSA-1474165	Reproduction	-0.0876525	0.181243	0.628656	55	ACD; ACR; ADAM20; ADAM21; ATM; ATR; B4GALT1; BLM; BRCA1; BRCA2; CATSPER1; CATSPER2; CATSPER3; CATSPER4; CATSPERB; CATSPERD; CATSPERG; CD9; CDK2; CDK4; DIDO1; DMC1; FKBP6; H2AFJ; H2AFV; H2AFX; H2AFZ; H2BFS; H3F3A; HIST1H2AC; HIST1H2BA; HIST1H2BC; HIST1H2BD; HIST1H2BJ; HIST1H2BK; HIST1H2BN; HIST1H2BO; HIST1H3A; HIST1H4A; HIST2H2AA3; HIST2H2AC; HIST2H2BE; HIST3H2BB; HIST3H3; HSPA2; IZUMO1; IZUMO2; I…
R-HSA-5693568	Resolution of D-loop Structures through Holliday Junction Intermediates	0.110861	0.231073	0.631395	31	ATM; BARD1; BLM; BRCA1; BRCA2; BRIP1; DNA2; EME1; EME2; EXO1; GEN1; KAT5; MUS81; NBN; PALB2; RAD50; RAD51; RAD51AP1; RAD51B; RAD51C; RAD51D; RBBP8; RMI1; RMI2; SLX1A; SLX4; SPIDR; TOP3A; WRN; XRCC2; XRCC3
R-HSA-1296065	Inwardly rectifying K+ channels	-0.117346	0.244644	0.631471	30	ABCC8; ABCC9; GABBR1; GABBR2; GNB1; GNB2; GNB3; GNG10; GNG12; GNG2; GNG3; GNG4; GNG5; GNG7; GNGT1; GNGT2; KCNJ1; KCNJ10; KCNJ11; KCNJ12; KCNJ14; KCNJ15; KCNJ16; KCNJ2; KCNJ3; KCNJ4; KCNJ5; KCNJ6; KCNJ8; KCNJ9
R-HSA-381033	ATF6 (ATF6-alpha) activates chaperones	-0.191065	0.399783	0.632705	11	ATF4; ATF6; CALR; DDIT3; HSP90B1; HSPA5; MBTPS1; NFYA; NFYB; NFYC; XBP1
R-HSA-264876	Insulin processing	0.126659	0.26533	0.633103	23	CPE; EXOC1; EXOC2; EXOC3; EXOC4; EXOC5; EXOC6; EXOC7; EXOC8; INS; KIF5A; KIF5B; KIF5C; MYO5A; MYRIP; PCSK1; PCSK2; RAB27A; SLC30A5; SLC30A6; SLC30A8; STX1A; VAMP2
R-HSA-1236394	Signaling by ERBB4	0.0935517	0.196008	0.633159	44	ADAM17; APH1A; APH1B; BTC; CSN2; CXCL12; EGF; EGFR; ERBB3; ERBB4; EREG; ESR1; GFAP; GRB2; HBEGF; HRAS; ITCH; KRAS; NCOR1; NCSTN; NEDD4; NRAS; NRG1; NRG2; NRG3; NRG4; PGR; PIK3CA; PIK3R1; PSEN1; PSEN2; PSENEN; RPS27A; S100B; SHC1; SOS1; STAT5A; TAB2; UBA52; UBB; UBC; WWOX; WWP1; YAP1
R-HSA-174411	Polymerase switching on the C-strand of the telomere	-0.175506	0.36874	0.634103	13	PCNA; POLA2; POLD1; POLD2; POLD3; POLD4; PRIM1; PRIM2; RFC1; RFC2; RFC3; RFC4; RFC5
R-HSA-69091	Polymerase switching	-0.175506	0.36874	0.634103	13	PCNA; POLA2; POLD1; POLD2; POLD3; POLD4; PRIM1; PRIM2; RFC1; RFC2; RFC3; RFC4; RFC5
R-HSA-69109	Leading Strand Synthesis	-0.175506	0.36874	0.634103	13	PCNA; POLA2; POLD1; POLD2; POLD3; POLD4; PRIM1; PRIM2; RFC1; RFC2; RFC3; RFC4; RFC5
R-HSA-174113	SCF-beta-TrCP mediated degradation of Emi1	-0.0895464	0.190035	0.637491	50	BTRC; CDC20; CUL1; FBXO5; FZR1; PSMA1; PSMA2; PSMA3; PSMA4; PSMA5; PSMA6; PSMA7; PSMB1; PSMB10; PSMB11; PSMB2; PSMB3; PSMB4; PSMB5; PSMB7; PSMB8; PSMB9; PSMC1; PSMC2; PSMC3; PSMC4; PSMC5; PSMC6; PSMD1; PSMD11; PSMD12; PSMD13; PSMD14; PSMD2; PSMD3; PSMD4; PSMD5; PSMD6; PSMD7; PSMD8; PSMD9; PSME2; PSME3; PSME4; PSMF1; RPS27A; SKP1; UBA52; UBB; UBC
R-HSA-181429	Serotonin Neurotransmitter Release Cycle	-0.161321	0.34403	0.639131	15	CPLX1; PPFIA1; PPFIA2; PPFIA3; PPFIA4; RAB3A; RIMS1; SLC18A2; SNAP25; STX1A; STXBP1; SYN3; SYT1; UNC13B; VAMP2
R-HSA-168254	Influenza Infection	0.0812528	0.173358	0.639285	57	AAAS; CALR; CANX; CLTA; CLTC; CPSF4; DNAJC3; EIF2AK2; FAU; GRSF1; GTF2F1; GTF2F2; HSP90AA1; IPO5; ISG15; KPNA1; KPNA2; KPNA3; KPNA4; KPNA5; KPNA7; KPNB1; NDC1; NUP107; NUP133; NUP153; NUP155; NUP160; NUP188; NUP205; NUP210; NUP214; NUP35; NUP37; NUP43; NUP50; NUP54; NUP62; NUP85; NUP88; NUP93; NUP98; NUPL2; POLR2A; POLR2B; POLR2C; POLR2D; POLR2E; POLR2F; POLR2G; POLR2H; POLR2I; POLR2J; POLR2K; PO…
R-HSA-5607763	CLEC7A (Dectin-1) induces NFAT activation	0.172344	0.367994	0.639545	11	AHCYL1; CALM1; ITPR1; ITPR2; ITPR3; NFATC1; NFATC2; NFATC3; PPP3CA; PPP3CB; PPP3R1
R-HSA-975578	Reactions specific to the complex N-glycan synthesis pathway	0.178999	0.383044	0.64028	10	CGA; CHST10; CHST8; FUCA1; FUT3; FUT8; LHB; MAN2A1; MAN2A2; MGAT2
R-HSA-216083	Integrin cell surface interactions	0.0766316	0.164012	0.640334	64	AGRN; BSG; CD44; CD47; CDH1; COL13A1; COL16A1; COL18A1; COL23A1; COL4A1; COL4A2; COL4A3; COL4A4; COL9A1; COL9A2; COL9A3; COMP; F11R; FBN1; FGA; FGB; FGG; FN1; HSPG2; IBSP; ICAM1; ICAM2; ICAM3; ICAM5; ITGA1; ITGA10; ITGA11; ITGA2; ITGA2B; ITGA3; ITGA4; ITGA5; ITGA6; ITGA7; ITGA8; ITGA9; ITGAD; ITGAE; ITGAL; ITGAM; ITGAV; ITGAX; ITGB1; ITGB2; ITGB3; ITGB5; ITGB6; ITGB7; ITGB8; JAM2; JAM3; KDR; LUM;…
R-HSA-71291	Metabolism of amino acids and derivatives	0.0760488	0.162796	0.6404	65	AADAT; AANAT; AASS; ACAD8; ACADSB; ACAT1; ACMSD; ADI1; ADO; AFMID; AGMAT; AGXT; AGXT2; AHCY; AIMP1; AIMP2; ALDH18A1; ALDH4A1; ALDH6A1; ALDH7A1; ALDH9A1; AMD1; AMDHD1; AMT; APIP; ARG1; ARG2; ASL; ASNS; ASPA; ASPG; ASRGL1; ASS1; AUH; AZIN1; BBOX1; BCAT1; BCAT2; BCKDHA; BCKDHB; BCKDK; BHMT; BHMT2; CARNS1; CBS; CDO1; CGA; CHDH; CKB; CKM; CKMT1A; CKMT2; CPS1; CRYM; CSAD; CTH; DAO; DARS; DBH; DBT; DCT;…
R-HSA-163560	Triglyceride catabolism	-0.139446	0.298792	0.640714	20	CAV1; FABP1; FABP2; FABP3; FABP4; FABP5; FABP6; FABP7; GPD2; LIPE; MGLL; PLIN1; PLIN3; PNPLA5; PPP1CA; PPP1CB; PPP1CC; PRKACA; PRKACB; PRKACG
R-HSA-901032	ER Quality Control Compartment (ERQC)	-0.135579	0.291736	0.642123	21	AMFR; DERL2; EDEM1; EDEM2; EDEM3; MAN1B1; MARCH6; OS9; RNF103; RNF139; RNF185; RNF5; RPS27A; SEL1L; SYVN1; TRIM13; UBA52; UBB; UBC; UGGT1; UGGT2
R-HSA-5368286	Mitochondrial translation initiation	-0.0793736	0.170823	0.642179	62	AURKAIP1; CHCHD1; DAP3; ERAL1; GADD45GIP1; MRPL1; MRPL10; MRPL11; MRPL12; MRPL13; MRPL14; MRPL15; MRPL16; MRPL17; MRPL18; MRPL19; MRPL2; MRPL20; MRPL21; MRPL22; MRPL23; MRPL24; MRPL27; MRPL28; MRPL32; MRPL33; MRPL34; MRPL35; MRPL36; MRPL37; MRPL38; MRPL39; MRPL4; MRPL40; MRPL41; MRPL42; MRPL43; MRPL44; MRPL45; MRPL46; MRPL47; MRPL48; MRPL50; MRPL51; MRPL52; MRPL54; MRPL55; MRPL9; MRPS10; MRPS11; …
R-HSA-390247	Beta-oxidation of very long chain fatty acids	-0.193896	0.41905	0.643577	10	ACAA1; ACOT4; ACOT6; ACOT8; ACOX1; DECR2; ECI2; EHHADH; HSD17B4; MLYCD
R-HSA-918233	TRAF3-dependent IRF activation pathway	0.163839	0.355506	0.644898	12	DDX58; EP300; IFIH1; IKBKE; IRF3; IRF7; MAVS; RNF135; SIKE1; TBK1; TRAF3; TRIM25
R-HSA-203615	eNOS activation	0.169829	0.368976	0.645322	11	AKT1; CALM1; CAV1; CYGB; DDAH1; DDAH2; HSP90AA1; LYPLA1; NOS3; SPR; ZDHHC21
R-HSA-176409	APC/C:Cdc20 mediated degradation of mitotic proteins	-0.0773422	0.168161	0.645566	64	ANAPC1; ANAPC10; ANAPC11; ANAPC15; ANAPC16; ANAPC2; ANAPC4; ANAPC5; ANAPC7; BUB1B; BUB3; CCNA1; CCNA2; CCNB1; CDC16; CDC20; CDC23; CDC26; CDC27; CDK1; MAD2L1; NEK2; PSMA1; PSMA2; PSMA3; PSMA4; PSMA5; PSMA6; PSMA7; PSMB1; PSMB10; PSMB11; PSMB2; PSMB3; PSMB4; PSMB5; PSMB7; PSMB8; PSMB9; PSMC1; PSMC2; PSMC3; PSMC4; PSMC5; PSMC6; PSMD1; PSMD11; PSMD12; PSMD13; PSMD14; PSMD2; PSMD3; PSMD4; PSMD5; PSMD…
R-HSA-936837	Ion transport by P-type ATPases	-0.0858727	0.188194	0.648175	51	ATP10A; ATP10B; ATP10D; ATP11A; ATP11B; ATP12A; ATP13A1; ATP13A2; ATP13A4; ATP13A5; ATP1A1; ATP1A2; ATP1A3; ATP1A4; ATP1B1; ATP1B2; ATP1B3; ATP2A1; ATP2A2; ATP2A3; ATP2B1; ATP2B2; ATP2B4; ATP2C1; ATP2C2; ATP4A; ATP4B; ATP7B; ATP8A1; ATP8A2; ATP8B1; ATP8B2; ATP8B3; ATP8B4; ATP9A; ATP9B; CALM1; CAMK2A; CAMK2B; CAMK2D; CAMK2G; CUTC; FXYD1; FXYD2; FXYD3; FXYD4; FXYD6; FXYD7; PLN; SLN; SRI
R-HSA-73728	RNA Polymerase I Promoter Opening	-0.130018	0.285207	0.648482	22	H2AFJ; H2AFV; H2AFX; H2AFZ; H2BFS; H3F3A; HIST1H2AC; HIST1H2BA; HIST1H2BC; HIST1H2BD; HIST1H2BJ; HIST1H2BK; HIST1H2BN; HIST1H2BO; HIST1H3A; HIST1H4A; HIST2H2AA3; HIST2H2AC; HIST2H2BE; HIST3H2BB; MAPK3; MBD2
R-HSA-1638091	Heparan sulfate/heparin (HS-GAG) metabolism	0.0847996	0.186576	0.649466	49	AGRN; B3GALT6; B3GAT1; B3GAT2; B3GAT3; B4GALT7; BCAN; CSPG4; CSPG5; DCN; EXT1; EXT2; GLB1; GLB1L; GLCE; GPC1; GPC2; GPC5; GPC6; GUSB; HPSE; HPSE2; HS2ST1; HS3ST1; HS3ST2; HS3ST3A1; HS3ST3B1; HS3ST4; HS3ST5; HS3ST6; HS6ST1; HS6ST3; HSPG2; IDUA; NAGLU; NCAN; NDST1; NDST2; NDST3; NDST4; SDC1; SDC2; SDC3; SDC4; SGSH; SLC35D2; VCAN; XYLT1; XYLT2
R-HSA-69563	p53-Dependent G1 DNA Damage Response	0.0762908	0.167978	0.649706	61	ATM; CCNA1; CCNA2; CCNE1; CCNE2; CDK2; CDKN1A; CDKN1B; CDKN2A; CHEK2; MDM2; MDM4; PCBP4; PHF20; PSMA1; PSMA2; PSMA3; PSMA4; PSMA5; PSMA6; PSMA7; PSMB1; PSMB10; PSMB11; PSMB2; PSMB3; PSMB4; PSMB5; PSMB7; PSMB8; PSMB9; PSMC1; PSMC2; PSMC3; PSMC4; PSMC5; PSMC6; PSMD1; PSMD11; PSMD12; PSMD13; PSMD14; PSMD2; PSMD3; PSMD4; PSMD5; PSMD6; PSMD7; PSMD8; PSMD9; PSME2; PSME3; PSME4; PSMF1; RFWD2; RPS27A; TP…
R-HSA-69580	p53-Dependent G1/S DNA damage checkpoint	0.0762908	0.167978	0.649706	61	ATM; CCNA1; CCNA2; CCNE1; CCNE2; CDK2; CDKN1A; CDKN1B; CDKN2A; CHEK2; MDM2; MDM4; PCBP4; PHF20; PSMA1; PSMA2; PSMA3; PSMA4; PSMA5; PSMA6; PSMA7; PSMB1; PSMB10; PSMB11; PSMB2; PSMB3; PSMB4; PSMB5; PSMB7; PSMB8; PSMB9; PSMC1; PSMC2; PSMC3; PSMC4; PSMC5; PSMC6; PSMD1; PSMD11; PSMD12; PSMD13; PSMD14; PSMD2; PSMD3; PSMD4; PSMD5; PSMD6; PSMD7; PSMD8; PSMD9; PSME2; PSME3; PSME4; PSMF1; RFWD2; RPS27A; TP…
R-HSA-389960	Formation of tubulin folding intermediates by CCT/TriC	-0.121561	0.267808	0.649893	25	CCT2; CCT3; CCT4; CCT5; CCT6A; CCT6B; CCT7; CCT8; TCP1; TUBA1A; TUBA1B; TUBA1C; TUBA3C; TUBA3E; TUBA4A; TUBA4B; TUBA8; TUBAL3; TUBB1; TUBB2A; TUBB2B; TUBB3; TUBB4A; TUBB4B; TUBB6
R-HSA-198933	Immunoregulatory interactions between a Lymphoid and a non-Lymphoid cell	0.0829441	0.18306	0.650479	51	B2M; C3; CD160; CD19; CD1A; CD1B; CD1C; CD1D; CD200; CD200R1; CD22; CD226; CD247; CD300A; CD300C; CD300E; CD300LB; CD300LD; CD300LF; CD300LG; CD33; CD34; CD3D; CD3E; CD40; CD81; CD8A; CD8B; CD96; CDH1; CLEC2B; CLEC2D; CLEC4G; COLEC12; CRTAM; CXADR; FCGR1A; FCGR2B; FCGR3A; HCST; HLA-A; HLA-B; HLA-C; HLA-F; HLA-G; HLA-H; ICAM1; ICAM2; ICAM3; ICAM5; IFITM1
R-HSA-1237044	Erythrocytes take up carbon dioxide and release oxygen	-0.173892	0.383859	0.650541	12	AQP1; CA1; CA2; CA4; CYB5R1; CYB5R2; CYB5R4; CYB5RL; HBA1; HBB; RHAG; SLC4A1
R-HSA-1480926	O2/CO2 exchange in erythrocytes	-0.173892	0.383859	0.650541	12	AQP1; CA1; CA2; CA4; CYB5R1; CYB5R2; CYB5R4; CYB5RL; HBA1; HBB; RHAG; SLC4A1
R-HSA-430039	mRNA decay by 5' to 3' exoribonuclease	0.14615	0.32334	0.651268	15	DCP1A; DCP1B; DCP2; DDX6; EDC3; EDC4; LSM1; LSM2; LSM3; LSM4; LSM5; LSM6; LSM7; PATL1; XRN1
R-HSA-75109	Triglyceride biosynthesis	0.16683	0.370124	0.652177	11	AGMO; DGAT1; DGAT2; GK2; GPAM; GPAT2; LPIN1; LPIN2; LPIN3; MOGAT1; MOGAT2
R-HSA-5205685	Pink/Parkin Mediated Mitophagy	-0.137553	0.306629	0.653721	19	ATG12; ATG5; MAP1LC3A; MAP1LC3B; MFN1; MFN2; PARK2; PINK1; RPS27A; SQSTM1; TOMM20; TOMM22; TOMM40; TOMM5; TOMM7; UBA52; UBB; UBC; VDAC1
R-HSA-75876	Synthesis of very long-chain fatty acyl-CoAs	0.130462	0.291004	0.653925	19	ACSBG1; ACSBG2; ACSF3; ACSL1; ACSL3; ACSL5; ACSL6; ELOVL1; ELOVL2; ELOVL3; ELOVL4; ELOVL5; ELOVL6; ELOVL7; HSD17B12; HSD17B3; SLC27A3; TECR; TECRL
R-HSA-3781865	Diseases of glycosylation	0.0758397	0.169389	0.654351	60	ACAN; ADAMTS1; ADAMTS10; ADAMTS12; ADAMTS13; ADAMTS14; ADAMTS15; ADAMTS16; ADAMTS17; ADAMTS18; ADAMTS19; ADAMTS2; ADAMTS3; ADAMTS4; ADAMTS5; ADAMTS6; ADAMTS7; ADAMTS8; ADAMTS9; ADAMTSL1; ADAMTSL2; ADAMTSL3; ADAMTSL4; ADAMTSL5; AGRN; BCAN; CSPG4; CSPG5; DAG1; DCN; FMOD; GPC1; GPC2; GPC5; GPC6; HSPG2; KERA; LUM; MUC1; MUC12; MUC13; MUC15; MUC16; MUC19; MUC2; MUC20; MUC21; MUC3A; MUC4; MUC5B; MUC6; …
R-HSA-77387	Insulin receptor recycling	-0.121915	0.273301	0.655537	24	ATP6V0A1; ATP6V0A2; ATP6V0A4; ATP6V0B; ATP6V0C; ATP6V0D1; ATP6V0D2; ATP6V0E1; ATP6V0E2; ATP6V1A; ATP6V1B1; ATP6V1B2; ATP6V1C1; ATP6V1C2; ATP6V1D; ATP6V1E1; ATP6V1E2; ATP6V1F; ATP6V1G1; ATP6V1G2; ATP6V1H; INS; INSR; TCIRG1
R-HSA-210993	Tie2 Signaling	0.133047	0.298374	0.655666	18	ANGPT1; ANGPT2; ANGPT4; DOK2; GRB14; GRB2; GRB7; HRAS; KRAS; NRAS; PIK3CA; PIK3CB; PIK3R1; PIK3R2; PTPN11; SHC1; SOS1; TEK
R-HSA-68884	Mitotic Telophase/Cytokinesis	-0.185557	0.419648	0.658363	10	KIF20A; KIF23; MAU2; NUDC; PDS5A; PDS5B; PLK1; RAD21; SMC3; STAG1
R-HSA-209952	Peptide hormone biosynthesis	0.170436	0.386657	0.659363	10	CGA; FSHB; INHA; INHBA; INHBB; INHBE; LHB; PCSK1; POMC; TSHB
R-HSA-5693571	Nonhomologous End-Joining (NHEJ)	0.0852262	0.194591	0.661403	45	ATM; BABAM1; BARD1; BRCA1; BRE; DCLRE1C; FAM175A; H2AFX; H2BFS; HERC2; HIST1H2BA; HIST1H2BC; HIST1H2BD; HIST1H2BJ; HIST1H2BK; HIST1H2BN; HIST1H2BO; HIST1H4A; HIST2H2BE; HIST3H2BB; HIST3H3; KAT5; LIG4; MDC1; NBN; NHEJ1; PAXIP1; PIAS4; POLL; POLM; PRKDC; RAD50; RIF1; RNF168; RNF8; SUMO1; TDP1; TDP2; TP53BP1; UBE2N; UBE2V2; UIMC1; XRCC4; XRCC5; XRCC6
R-HSA-1502540	Signaling by Activin	0.150721	0.345848	0.66298	13	ACVR1B; ACVR1C; ACVR2A; ACVR2B; DRAP1; FOXH1; FST; FSTL3; INHBA; INHBB; SMAD2; SMAD3; SMAD4
R-HSA-201451	Signaling by BMP	0.113266	0.26205	0.665573	24	ACVR2A; ACVR2B; ACVRL1; AMH; AMHR2; BMP2; BMPR1A; BMPR1B; BMPR2; CER1; FSTL1; GREM2; NOG; SKI; SMAD1; SMAD4; SMAD5; SMAD6; SMAD9; SMURF1; SMURF2; UBE2D1; UBE2D3; ZFYVE16
R-HSA-174184	Cdc20:Phospho-APC/C mediated degradation of Cyclin A	-0.0732289	0.169482	0.665687	63	ANAPC1; ANAPC10; ANAPC11; ANAPC15; ANAPC16; ANAPC2; ANAPC4; ANAPC5; ANAPC7; BUB1B; BUB3; CCNA1; CCNA2; CDC16; CDC20; CDC23; CDC26; CDC27; CDK1; MAD2L1; PSMA1; PSMA2; PSMA3; PSMA4; PSMA5; PSMA6; PSMA7; PSMB1; PSMB10; PSMB11; PSMB2; PSMB3; PSMB4; PSMB5; PSMB7; PSMB8; PSMB9; PSMC1; PSMC2; PSMC3; PSMC4; PSMC5; PSMC6; PSMD1; PSMD11; PSMD12; PSMD13; PSMD14; PSMD2; PSMD3; PSMD4; PSMD5; PSMD6; PSMD7; PSM…
R-HSA-204005	COPII (Coat Protein 2) Mediated Vesicle Transport	0.0709107	0.164377	0.666185	64	ANKRD28; AREG; BET1; CD59; CNIH1; CNIH2; CNIH3; COL7A1; CSNK1D; CTSC; CTSZ; F5; FOLR1; GOLGA2; GORASP1; GOSR2; GRIA1; LMAN1; LMAN1L; LMAN2; LMAN2L; MCFD2; NAPA; NAPB; NAPG; NSF; PPP6C; PPP6R1; PPP6R3; PREB; RAB1A; RAB1B; SAR1B; SCFD1; SEC13; SEC16A; SEC16B; SEC22A; SEC22C; SEC23A; SEC23IP; SEC24A; SEC24B; SEC24C; SEC24D; SEC31A; SERPINA1; STX17; STX5; TBC1D20; TFG; TGFA; TMED10; TMED2; TRAPPC10; …
R-HSA-9008059	Interleukin-37 signaling	0.12284	0.285172	0.666643	20	CASP1; IL18BP; IL18R1; IL37; PTPN11; PTPN12; PTPN13; PTPN14; PTPN18; PTPN2; PTPN23; PTPN4; PTPN5; PTPN6; PTPN7; PTPN9; SIGIRR; SMAD3; STAT3; TBK1
R-HSA-114508	Effects of PIP2 hydrolysis	-0.113134	0.262789	0.666824	26	ABHD12; ABHD6; DAGLA; DAGLB; DGKA; DGKB; DGKD; DGKE; DGKG; DGKH; DGKI; DGKQ; DGKZ; ITPR1; ITPR2; ITPR3; MGLL; PRKCD; PRKCE; PRKCH; PRKCQ; RASGRP1; RASGRP2; TRPC3; TRPC6; TRPC7
R-HSA-2691230	Signaling by NOTCH1 HD Domain Mutants in Cancer	-0.153202	0.356449	0.66734	14	ADAM10; ADAM17; DLL1; DLL4; JAG1; JAG2; MIB1; MIB2; NEURL1B; NOTCH1; RPS27A; UBA52; UBB; UBC
R-HSA-2691232	Constitutive Signaling by NOTCH1 HD Domain Mutants	-0.153202	0.356449	0.66734	14	ADAM10; ADAM17; DLL1; DLL4; JAG1; JAG2; MIB1; MIB2; NEURL1B; NOTCH1; RPS27A; UBA52; UBB; UBC
R-HSA-2022928	HS-GAG biosynthesis	0.104802	0.243912	0.667436	28	AGRN; EXT1; EXT2; GLCE; GPC1; GPC2; GPC5; GPC6; HS2ST1; HS3ST1; HS3ST2; HS3ST3A1; HS3ST3B1; HS3ST4; HS3ST5; HS3ST6; HS6ST1; HS6ST3; HSPG2; NDST1; NDST2; NDST3; NDST4; SDC1; SDC2; SDC3; SDC4; SLC35D2
R-HSA-2187338	Visual phototransduction	-0.0751034	0.17508	0.667949	59	ABCA4; AGRN; AKR1B10; AKR1C1; AKR1C3; AKR1C4; APOA1; APOA2; APOB; APOC2; APOC3; APOE; APOM; BCO2; CALM1; CAMKMT; CLPS; CNGA1; CNGB1; CYP4V2; DHRS3; DHRS9; FNTA; FNTB; GNAT1; GNB1; GNB5; GNGT1; GPC1; GPC2; GPC5; GPC6; GPIHBP1; GRK1; GRK4; GRK7; GUCA1A; GUCA1B; GUCA1C; GUCY2D; HSD17B1; HSD17B6; HSPG2; LDLR; LPL; LRAT; LRP1; LRP10; LRP12; LRP8; METAP1; METAP2; MYO7A; NAPEPLD; NMT1; NMT2; OPN1SW; PDE…
R-HSA-445095	Interaction between L1 and Ankyrins	0.104312	0.243978	0.66898	28	ANK1; ANK2; ANK3; KCNQ2; KCNQ3; NFASC; NRCAM; SCN10A; SCN11A; SCN1A; SCN1B; SCN2A; SCN2B; SCN3A; SCN3B; SCN4A; SCN4B; SCN5A; SCN7A; SCN8A; SCN9A; SPTA1; SPTAN1; SPTB; SPTBN1; SPTBN2; SPTBN4; SPTBN5
R-HSA-191273	Cholesterol biosynthesis	-0.121854	0.285405	0.669416	22	ACAT2; ARV1; CYP51A1; DHCR24; DHCR7; FDFT1; FDPS; GGPS1; HMGCR; HMGCS1; HSD17B7; IDI1; IDI2; LBR; LSS; MSMO1; MVD; MVK; PMVK; SC5D; SQLE; TM7SF2
R-HSA-6803204	TP53 Regulates Transcription of Genes Involved in Cytochrome C Release	-0.134197	0.315113	0.670204	18	AIFM2; ATM; BAX; BBC3; BID; BNIP3L; PMAIP1; PPP1R13B; PRELID1; STEAP3; TP53; TP53AIP1; TP53BP2; TP53INP1; TP63; TP73; TRIAP1; ZNF420
R-HSA-5625740	RHO GTPases activate PKNs	0.0763685	0.180081	0.671508	53	CDC25C; H2AFJ; H2AFV; H2AFX; H2AFZ; H2BFS; H3F3A; HIST1H2AC; HIST1H2BA; HIST1H2BC; HIST1H2BD; HIST1H2BJ; HIST1H2BK; HIST1H2BN; HIST1H2BO; HIST1H3A; HIST1H4A; HIST2H2AA3; HIST2H2AC; HIST2H2BE; HIST3H2BB; KDM1A; KDM4C; KLK2; KLK3; MYH10; MYH11; MYH14; MYH9; MYL12B; MYL6; MYL9; NCOA2; PAK1; PDPK1; PKN1; PKN2; PKN3; PPP1CB; PPP1R12A; PPP1R12B; PPP1R14A; RAC1; RHOA; RHOB; RHOC; SFN; YWHAB; YWHAE; YWHA…
R-HSA-1640170	Cell Cycle	-0.0694817	0.164391	0.672542	67	AAAS; ABL1; ACD; ACTR1A; AHCTF1; AJUBA; AKAP9; AKT1; AKT2; AKT3; ALMS1; ANAPC1; ANAPC10; ANAPC11; ANAPC15; ANAPC16; ANAPC2; ANAPC4; ANAPC5; ANAPC7; ANKLE2; APITD1; ARPP19; ATM; ATR; ATRIP; AURKA; AURKB; B9D2; BABAM1; BANF1; BARD1; BIRC5; BLM; BLZF1; BORA; BRCA1; BRCA2; BRE; BRIP1; BTRC; BUB1; BUB1B; BUB3; CCNA1; CCNA2; CCNB1; CCNB2; CCND1; CCND2; CCND3; CCNE1; CCNE2; CCNH; CCP110; CDC14A; CDC16; …
R-HSA-193704	p75 NTR receptor-mediated signalling	0.0710959	0.168318	0.672741	61	AATF; ABR; ADAM17; AKAP13; APH1A; APH1B; ARHGDIA; ARHGEF1; ARHGEF10; ARHGEF10L; ARHGEF11; ARHGEF12; ARHGEF15; ARHGEF16; ARHGEF17; ARHGEF18; ARHGEF19; ARHGEF2; ARHGEF26; ARHGEF3; ARHGEF33; ARHGEF35; ARHGEF37; ARHGEF38; ARHGEF39; ARHGEF4; ARHGEF40; ARHGEF5; ARHGEF7; BAD; BCL2L11; CASP2; CASP3; ECT2; FGD2; FGD3; FGD4; GNA13; HDAC1; HDAC2; HDAC3; IKBKB; ITGB3BP; ITSN1; KALRN; LINGO1; MAG; MAPK8; MCF2…
R-HSA-8939902	Regulation of RUNX2 expression and activity	-0.0713397	0.169482	0.673808	63	BMP2; CBFB; CUL1; DLX5; DLX6; ESR1; ESRRA; FBXW7; GSK3B; HIVEP3; MSX2; NKX3-2; NR3C1; PPARGC1A; PPARGC1B; PSMA1; PSMA2; PSMA3; PSMA4; PSMA5; PSMA6; PSMA7; PSMB1; PSMB10; PSMB11; PSMB2; PSMB3; PSMB4; PSMB5; PSMB7; PSMB8; PSMB9; PSMC1; PSMC2; PSMC3; PSMC4; PSMC5; PSMC6; PSMD1; PSMD11; PSMD12; PSMD13; PSMD14; PSMD2; PSMD3; PSMD4; PSMD5; PSMD6; PSMD7; PSMD8; PSMD9; PSME2; PSME3; PSME4; PSMF1; RBX1; R…
R-HSA-5654708	Downstream signaling of activated FGFR3	0.110445	0.262495	0.673937	24	FGF1; FGF17; FGF18; FGF2; FGF20; FGF23; FGF4; FGF5; FGF8; FGF9; FGFR3; FRS2; FRS3; GAB1; GRB2; HRAS; KRAS; NRAS; PIK3CA; PIK3R1; PLCG1; PTPN11; SHC1; SOS1
R-HSA-69300	Removal of licensing factors from origins	-0.0706934	0.168165	0.674206	64	CCNA1; CCNA2; CDC6; CDK2; CDKN1A; CDKN1B; CDT1; FZR1; GMNN; MCM10; MCM2; MCM3; MCM4; MCM5; MCM6; MCM7; MCM8; ORC1; ORC2; ORC3; ORC4; ORC5; ORC6; PSMA1; PSMA2; PSMA3; PSMA4; PSMA5; PSMA6; PSMA7; PSMB1; PSMB10; PSMB11; PSMB2; PSMB3; PSMB4; PSMB5; PSMB7; PSMB8; PSMB9; PSMC1; PSMC2; PSMC3; PSMC4; PSMC5; PSMC6; PSMD1; PSMD11; PSMD12; PSMD13; PSMD14; PSMD2; PSMD3; PSMD4; PSMD5; PSMD6; PSMD7; PSMD8; PSM…
R-HSA-8936459	RUNX1 regulates genes involved in megakaryocyte differentiation and platelet function	0.0752237	0.180164	0.67629	53	AGO1; AGO3; AGO4; CBFB; DPY30; EP300; GP1BA; H2AFJ; H2AFV; H2AFX; H2AFZ; H2BFS; H3F3A; HDAC1; HIST1H2AC; HIST1H2BA; HIST1H2BC; HIST1H2BD; HIST1H2BJ; HIST1H2BK; HIST1H2BN; HIST1H2BO; HIST1H3A; HIST1H4A; HIST2H2AA3; HIST2H2AC; HIST2H2BE; HIST3H2BB; ITGA2B; KAT2B; KMT2A; KMT2C; KMT2E; MOV10; MYL9; NFE2; NR4A3; PF4; PRKCQ; PRMT1; PRMT6; RBBP5; RUNX1; SETD1A; SETD1B; SIN3A; SIN3B; THBS1; TNRC6A; TNRC6…
R-HSA-420029	Tight junction interactions	0.105565	0.252961	0.676445	26	CLDN1; CLDN10; CLDN11; CLDN12; CLDN14; CLDN15; CLDN16; CLDN18; CLDN19; CLDN20; CLDN23; CLDN3; CLDN4; CLDN5; CLDN6; CLDN7; CLDN8; CLDN9; CRB3; F11R; MPP5; PARD3; PARD6A; PARD6B; PARD6G; PRKCI
R-HSA-375276	Peptide ligand-binding receptors	-0.0730197	0.175082	0.676634	59	ACKR3; ACKR4; AGT; AGTR1; ANXA1; APLNR; APP; AVPR1A; BDKRB1; BDKRB2; C3; C3AR1; C5; C5AR1; C5AR2; CCK; CCKAR; CCKBR; CCL1; CCL13; CCL16; CCL19; CCL20; CCL21; CCL23; CCL25; CCL27; CCL28; CCL5; CCR1; CCR10; CCR2; CCR3; CCR4; CCR5; CCR6; CCR7; CCR8; CCR9; CCRL2; CORT; CX3CL1; CX3CR1; CXCL1; CXCL10; CXCL11; CXCL12; CXCL13; CXCL16; CXCL2; CXCL3; CXCL5; CXCL6; CXCL9; CXCR1; CXCR2; CXCR4; CXCR5; CXCR6
R-HSA-5576892	Phase 0 - rapid depolarisation	-0.0862839	0.207251	0.677172	42	CACNA1C; CACNA1D; CACNA1S; CACNA2D1; CACNA2D2; CACNA2D3; CACNA2D4; CACNB1; CACNB2; CACNB3; CACNB4; CACNG1; CACNG2; CACNG3; CACNG4; CACNG5; CACNG6; CACNG7; CACNG8; CALM1; CAMK2A; CAMK2B; CAMK2D; CAMK2G; FGF11; FGF12; FGF14; RANGRF; SCN10A; SCN11A; SCN1A; SCN1B; SCN2A; SCN2B; SCN3A; SCN3B; SCN4A; SCN4B; SCN5A; SCN7A; SCN8A; SCN9A
R-HSA-1236974	ER-Phagosome pathway	-0.0721702	0.17363	0.677662	60	B2M; CALR; CD14; CD36; CHUK; HLA-A; HLA-B; HLA-C; HLA-F; HLA-G; HLA-H; IKBKB; LY96; MYD88; PDIA3; PSMA1; PSMA2; PSMA3; PSMA4; PSMA5; PSMA6; PSMA7; PSMB1; PSMB10; PSMB11; PSMB2; PSMB3; PSMB4; PSMB5; PSMB7; PSMB8; PSMB9; PSMC1; PSMC2; PSMC3; PSMC4; PSMC5; PSMC6; PSMD1; PSMD11; PSMD12; PSMD13; PSMD14; PSMD2; PSMD3; PSMD4; PSMD5; PSMD6; PSMD7; PSMD8; PSMD9; PSME2; PSME3; PSME4; PSMF1; RPS27A; SEC61A1…
R-HSA-5419276	Mitochondrial translation termination	-0.0708491	0.170831	0.678339	62	AURKAIP1; CHCHD1; DAP3; ERAL1; GADD45GIP1; GFM2; MRPL1; MRPL10; MRPL11; MRPL12; MRPL13; MRPL14; MRPL15; MRPL16; MRPL17; MRPL18; MRPL19; MRPL2; MRPL20; MRPL21; MRPL22; MRPL23; MRPL24; MRPL27; MRPL28; MRPL32; MRPL33; MRPL34; MRPL35; MRPL36; MRPL37; MRPL38; MRPL39; MRPL4; MRPL40; MRPL41; MRPL42; MRPL43; MRPL44; MRPL45; MRPL46; MRPL47; MRPL48; MRPL50; MRPL51; MRPL52; MRPL54; MRPL55; MRPL9; MRPS10; MR…
R-HSA-5368287	Mitochondrial translation	-0.0706701	0.170831	0.679106	62	AURKAIP1; CHCHD1; DAP3; ERAL1; GADD45GIP1; GFM1; GFM2; MRPL1; MRPL10; MRPL11; MRPL12; MRPL13; MRPL14; MRPL15; MRPL16; MRPL17; MRPL18; MRPL19; MRPL2; MRPL20; MRPL21; MRPL22; MRPL23; MRPL24; MRPL27; MRPL28; MRPL32; MRPL33; MRPL34; MRPL35; MRPL36; MRPL37; MRPL38; MRPL39; MRPL4; MRPL40; MRPL41; MRPL42; MRPL43; MRPL44; MRPL45; MRPL46; MRPL47; MRPL48; MRPL50; MRPL51; MRPL52; MRPL54; MRPL55; MRPL9; MRPS…
R-HSA-2162123	Synthesis of Prostaglandins (PG) and Thromboxanes (TX)	0.13859	0.336713	0.680635	14	AKR1C3; CBR1; CYP8B1; FAM213B; HPGD; HPGDS; PTGDS; PTGES; PTGES2; PTGIS; PTGR2; PTGS1; PTGS2; TBXAS1
R-HSA-168276	NS1 Mediated Effects on Host Pathways	-0.089562	0.217807	0.680927	38	AAAS; CPSF4; EIF2AK2; ISG15; KPNA1; KPNA2; KPNA3; KPNA4; KPNA5; KPNA7; KPNB1; NDC1; NUP107; NUP133; NUP153; NUP155; NUP160; NUP188; NUP205; NUP210; NUP214; NUP35; NUP37; NUP43; NUP50; NUP54; NUP62; NUP85; NUP88; NUP93; NUP98; NUPL2; POM121; POM121C; RAE1; RANBP2; SEH1L; TPR
R-HSA-168638	NOD1/2 Signaling Pathway	0.0999868	0.244553	0.682645	28	BIRC2; BIRC3; CARD9; CASP1; CASP2; CASP4; CASP8; CASP9; CHUK; CYLD; IKBKB; IRAK2; ITCH; MAP2K6; MAP3K7; MAPK11; MAPK12; MAPK13; MAPK14; NOD1; NOD2; RIPK2; TAB1; TAB2; TNFAIP3; TRAF6; UBE2N; UBE2V1
R-HSA-171306	Packaging Of Telomere Ends	-0.109094	0.268042	0.684006	25	ACD; H2AFJ; H2AFV; H2AFX; H2AFZ; H2BFS; HIST1H2AC; HIST1H2BA; HIST1H2BC; HIST1H2BD; HIST1H2BJ; HIST1H2BK; HIST1H2BN; HIST1H2BO; HIST1H4A; HIST2H2AA3; HIST2H2AC; HIST2H2BE; HIST3H2BB; HIST3H3; POT1; TERF1; TERF2; TERF2IP; TINF2
R-HSA-211000	Gene Silencing by RNA	-0.0730916	0.179669	0.684146	56	AAAS; AGO1; AGO2; AGO3; AGO4; BCDIN3D; DDX4; DGCR8; DICER1; DROSHA; FKBP6; H2AFJ; H2AFV; H2AFX; H2AFZ; H2BFS; H3F3A; HENMT1; HIST1H2AC; HIST1H2BA; HIST1H2BC; HIST1H2BD; HIST1H2BJ; HIST1H2BK; HIST1H2BN; HIST1H2BO; HIST1H3A; HIST1H4A; HIST2H2AA3; HIST2H2AC; HIST2H2BE; HIST3H2BB; HSP90AA1; IPO8; MAEL; MIR145; MOV10L1; MYBL1; NDC1; NUP107; NUP133; NUP153; NUP155; NUP160; NUP188; NUP205; NUP210; NUP21…
R-HSA-629594	Highly calcium permeable postsynaptic nicotinic acetylcholine receptors	0.151511	0.375592	0.686661	11	CHRNA1; CHRNA2; CHRNA3; CHRNA4; CHRNA5; CHRNA6; CHRNA7; CHRNA9; CHRNB2; CHRNB3; CHRNB4
R-HSA-5625900	RHO GTPases activate CIT	0.118067	0.293483	0.687468	19	CDKN1B; CIT; DLG4; KIF14; MYH10; MYH11; MYH14; MYH9; MYL12B; MYL6; MYL9; PPP1CB; PPP1R12A; PPP1R12B; PRC1; RAC1; RHOA; RHOB; RHOC
R-HSA-5656169	Termination of translesion DNA synthesis	-0.096678	0.240969	0.68827	31	ISG15; PCNA; POLD1; POLD2; POLD3; POLD4; POLE; POLE2; POLE3; POLE4; POLH; POLI; POLK; REV1; RFC1; RFC2; RFC3; RFC4; RFC5; RPA1; RPA2; RPA3; RPS27A; TRIM25; UBA52; UBA7; UBB; UBC; UBE2L6; USP10; USP43
R-HSA-199992	trans-Golgi Network Vesicle Budding	0.065137	0.163465	0.690278	65	ACBD3; AP1B1; AP1G1; AP1G2; AP1M1; AP1M2; AP1S1; AP1S3; AP3B1; AP3S1; AP4B1; AP4E1; AP4M1; AP4S1; APP; ARF1; ARRB1; BLOC1S1; BLOC1S3; BLOC1S4; BLOC1S6; CHMP2A; CLINT1; CLTA; CLTB; CLTC; CLVS1; CLVS2; CPD; CTSZ; DNAJC6; DNASE2; DNM2; DTNBP1; FTH1; FTL; GAK; GBF1; GNS; GOLGB1; HGS; HIP1R; HSPA8; IGF2R; M6PR; NAPA; NECAP1; PICALM; PIK3C2A; PUM1; RAB5C; SH3D19; SH3GL2; SNAP23; SNAPIN; SNX2; SNX5; SNX…
R-HSA-421837	Clathrin derived vesicle budding	0.065137	0.163465	0.690278	65	ACBD3; AP1B1; AP1G1; AP1G2; AP1M1; AP1M2; AP1S1; AP1S3; AP3B1; AP3S1; AP4B1; AP4E1; AP4M1; AP4S1; APP; ARF1; ARRB1; BLOC1S1; BLOC1S3; BLOC1S4; BLOC1S6; CHMP2A; CLINT1; CLTA; CLTB; CLTC; CLVS1; CLVS2; CPD; CTSZ; DNAJC6; DNASE2; DNM2; DTNBP1; FTH1; FTL; GAK; GBF1; GNS; GOLGB1; HGS; HIP1R; HSPA8; IGF2R; M6PR; NAPA; NECAP1; PICALM; PIK3C2A; PUM1; RAB5C; SH3D19; SH3GL2; SNAP23; SNAPIN; SNX2; SNX5; SNX…
R-HSA-168255	Influenza Life Cycle	-0.072068	0.181281	0.690964	55	AAAS; CALR; CANX; CLTA; CLTC; DNAJC3; FAU; GRSF1; GTF2F1; GTF2F2; HSP90AA1; IPO5; KPNA1; KPNB1; NDC1; NUP107; NUP133; NUP153; NUP155; NUP160; NUP188; NUP205; NUP210; NUP214; NUP35; NUP37; NUP43; NUP50; NUP54; NUP62; NUP85; NUP88; NUP93; NUP98; NUPL2; POLR2A; POLR2B; POLR2C; POLR2D; POLR2E; POLR2F; POLR2G; POLR2H; POLR2I; POLR2J; POLR2K; POLR2L; POM121; POM121C; RAE1; RAN; RANBP2; RPL10A; RPL12; R…
R-HSA-425410	Metal ion SLC transporters	-0.10821	0.273563	0.692432	24	CP; SLC11A1; SLC11A2; SLC30A1; SLC30A10; SLC30A2; SLC30A3; SLC30A5; SLC30A6; SLC30A8; SLC31A1; SLC39A1; SLC39A10; SLC39A14; SLC39A2; SLC39A3; SLC39A4; SLC39A5; SLC39A6; SLC39A7; SLC39A8; SLC40A1; SLC41A1; SLC41A2
R-HSA-1855204	Synthesis of IP3 and IP4 in the cytosol	-0.105612	0.268097	0.693632	25	CALM1; INPP5B; INPP5D; INPP5J; INPPL1; ITPK1; ITPKA; ITPKB; ITPKC; PLCB1; PLCB2; PLCB3; PLCB4; PLCD1; PLCD3; PLCD4; PLCE1; PLCG1; PLCG2; PLCH1; PLCH2; PLCZ1; PLD4; PTEN; SYNJ1
R-HSA-2672351	Stimuli-sensing channels	-0.0676104	0.172211	0.694614	61	ANO1; ANO10; ANO2; ANO3; ANO4; ANO5; ANO6; ANO7; ANO8; ANO9; ASIC1; ASIC2; ASIC3; ASIC4; ASPH; BEST1; BEST3; BEST4; BSND; CALM1; CLCA2; CLCA3P; CLCA4; CLCN1; CLCN2; CLCN3; CLCN6; CLCN7; CLCNKA; CLCNKB; FKBP1B; MCOLN1; MCOLN2; MCOLN3; NALCN; NEDD4L; OSTM1; RAF1; RPS27A; RYR1; RYR2; RYR3; SCNN1A; SCNN1B; SCNN1D; SCNN1G; SGK1; SGK2; SGK3; SLC17A3; SLC9B1; SLC9B2; SLC9C1; SLC9C2; SRI; STOM; STOML3; T…
R-HSA-8934903	Receptor Mediated Mitophagy	-0.164094	0.421019	0.696718	10	ATG12; ATG5; CSNK2A1; CSNK2A2; CSNK2B; MAP1LC3A; MAP1LC3B; PGAM5; SRC; ULK1
R-HSA-5389840	Mitochondrial translation elongation	-0.0662163	0.170827	0.698296	62	AURKAIP1; CHCHD1; DAP3; ERAL1; GADD45GIP1; GFM1; MRPL1; MRPL10; MRPL11; MRPL12; MRPL13; MRPL14; MRPL15; MRPL16; MRPL17; MRPL18; MRPL19; MRPL2; MRPL20; MRPL21; MRPL22; MRPL23; MRPL24; MRPL27; MRPL28; MRPL32; MRPL33; MRPL34; MRPL35; MRPL36; MRPL37; MRPL38; MRPL39; MRPL4; MRPL40; MRPL41; MRPL42; MRPL43; MRPL44; MRPL45; MRPL46; MRPL47; MRPL48; MRPL50; MRPL51; MRPL52; MRPL54; MRPL55; MRPL9; MRPS10; MR…
R-HSA-5099900	WNT5A-dependent internalization of FZD4	0.126923	0.328187	0.698948	15	AP2A1; AP2A2; AP2B1; AP2M1; AP2S1; ARRB2; CLTA; CLTB; CLTC; DVL2; FZD4; PRKCA; PRKCB; PRKCG; WNT5A
R-HSA-170670	Adenylate cyclase inhibitory pathway	-0.138064	0.357061	0.699001	14	ADCY1; ADCY2; ADCY3; ADCY4; ADCY5; ADCY6; ADCY7; ADCY8; ADCY9; GNAI1; GNAI2; GNAI3; GNAL; GNAT3
R-HSA-997269	Inhibition of adenylate cyclase pathway	-0.138064	0.357061	0.699001	14	ADCY1; ADCY2; ADCY3; ADCY4; ADCY5; ADCY6; ADCY7; ADCY8; ADCY9; GNAI1; GNAI2; GNAI3; GNAL; GNAT3
R-HSA-5694530	Cargo concentration in the ER	0.0902406	0.233628	0.699306	31	AREG; CD59; CNIH1; CNIH2; CNIH3; COL7A1; CTAGE5; CTSC; CTSZ; F5; FOLR1; GOSR2; GRIA1; LMAN1; LMAN1L; LMAN2; LMAN2L; MCFD2; MIA3; PREB; SAR1B; SEC23A; SEC24A; SEC24B; SEC24C; SEC24D; SERPINA1; STX5; TGFA; TMED10; TMED2
R-HSA-8934593	Regulation of RUNX1 Expression and Activity	0.119663	0.309877	0.699375	17	AGO1; AGO2; AGO3; AGO4; CBFB; CCND1; CCND2; CCND3; CDK6; MOV10; PML; PTPN11; RUNX1; SRC; TNRC6A; TNRC6B; TNRC6C
R-HSA-8866652	Synthesis of active ubiquitin: roles of E1 and E2 enzymes	-0.105427	0.273607	0.699997	24	CDC34; RPS27A; UBA52; UBA6; UBB; UBC; UBE2B; UBE2D1; UBE2E1; UBE2E3; UBE2G1; UBE2G2; UBE2H; UBE2K; UBE2L3; UBE2Q2; UBE2R2; UBE2S; UBE2T; UBE2W; UBE2Z; UCHL3; USP5; USP7
R-HSA-6803207	TP53 Regulates Transcription of Caspase Activators and Caspases	0.145472	0.377571	0.700026	11	APAF1; ATM; CASP1; CASP10; CASP2; CASP6; CRADD; NLRC4; TP53; TP63; TP73
R-HSA-2514859	Inactivation, recovery and regulation of the phototransduction cascade	-0.0927639	0.241006	0.70031	31	CALM1; CAMKMT; CNGA1; CNGB1; FNTA; FNTB; GNAT1; GNB1; GNB5; GNGT1; GRK1; GRK4; GRK7; GUCA1A; GUCA1B; GUCA1C; GUCY2D; METAP1; METAP2; NMT1; NMT2; PDE6A; PDE6B; PDE6G; PRKCA; PRKCQ; RCVRN; RGS9; RGS9BP; RHO; SAG
R-HSA-399954	Sema3A PAK dependent Axon repulsion	0.130342	0.338831	0.700473	14	CFL1; FES; FYN; HSP90AA1; HSP90AB1; LIMK1; NRP1; PAK1; PAK2; PLXNA1; PLXNA2; PLXNA4; RAC1; SEMA3A
R-HSA-3371556	Cellular response to heat stress	-0.0661762	0.172209	0.700772	61	AAAS; AKT1S1; ATM; ATR; BAG1; BAG2; BAG3; BAG4; BAG5; CAMK2A; CAMK2B; CAMK2D; CAMK2G; CCAR2; CRYAB; CRYBA4; DEDD2; DNAJB1; DNAJB6; DNAJC2; DNAJC7; EP300; FKBP4; GML; GSK3B; HSBP1; HSF1; HSP90AA1; HSP90AB1; HSPA12A; HSPA12B; HSPA13; HSPA14; HSPA1B; HSPA1L; HSPA2; HSPA4; HSPA4L; HSPA5; HSPA6; HSPA7; HSPA8; HSPA9; HSPB8; HSPH1; MAPK1; MAPK3; MAPKAPK2; MLST8; MRPL18; MTOR; NDC1; NUP107; NUP133; NUP15…
R-HSA-196757	Metabolism of folate and pterines	0.12246	0.318784	0.700869	16	ALDH1L1; ALDH1L2; DHFR; FOLR2; FPGS; MTHFD1; MTHFD1L; MTHFD2; MTHFD2L; MTHFR; MTHFS; SHMT1; SHMT2; SLC19A1; SLC25A32; SLC46A1
R-HSA-2046104	alpha-linolenic (omega3) and linoleic (omega6) acid metabolism	0.139459	0.363342	0.70111	12	ACAA1; ACOT8; ACOX1; ACSL1; ELOVL1; ELOVL2; ELOVL3; ELOVL5; FADS1; FADS2; HSD17B4; SCP2
R-HSA-2046106	alpha-linolenic acid (ALA) metabolism	0.139459	0.363342	0.70111	12	ACAA1; ACOT8; ACOX1; ACSL1; ELOVL1; ELOVL2; ELOVL3; ELOVL5; FADS1; FADS2; HSD17B4; SCP2
R-HSA-2173791	TGF-beta receptor signaling in EMT (epithelial to mesenchymal transition)	0.122159	0.318849	0.701627	16	ARHGEF18; CGN; F11R; FKBP1A; PARD3; PARD6A; PRKCZ; RHOA; RPS27A; SMURF1; TGFB1; TGFBR1; TGFBR2; UBA52; UBB; UBC
R-HSA-76066	RNA Polymerase III Transcription Initiation From Type 2 Promoter	0.09535	0.249618	0.702474	27	BDP1; BRF1; CRCP; GTF3C1; GTF3C2; GTF3C3; GTF3C4; GTF3C5; GTF3C6; POLR1C; POLR1D; POLR2E; POLR2F; POLR2H; POLR2K; POLR2L; POLR3A; POLR3B; POLR3C; POLR3D; POLR3E; POLR3F; POLR3G; POLR3GL; POLR3H; POLR3K; TBP
R-HSA-399956	CRMPs in Sema3A signaling	0.129153	0.339124	0.703321	14	CDK5R1; CRMP1; DPYSL2; DPYSL3; DPYSL4; DPYSL5; FES; FYN; GSK3B; NRP1; PLXNA1; PLXNA2; PLXNA4; SEMA3A
R-HSA-72662	Activation of the mRNA upon binding of the cap-binding complex and eIFs, and subsequent binding to 43S	0.0680777	0.178993	0.703695	54	EIF2S1; EIF2S2; EIF3A; EIF3B; EIF3C; EIF3D; EIF3E; EIF3F; EIF3G; EIF3H; EIF3I; EIF3J; EIF3K; EIF3L; EIF3M; EIF4A1; EIF4A2; EIF4B; EIF4E; EIF4EBP1; EIF4G1; EIF4H; FAU; PABPC1; RPS10; RPS11; RPS12; RPS13; RPS14; RPS15; RPS15A; RPS16; RPS18; RPS19; RPS2; RPS20; RPS21; RPS23; RPS24; RPS25; RPS26; RPS27; RPS27A; RPS27L; RPS28; RPS29; RPS3; RPS3A; RPS5; RPS6; RPS7; RPS8; RPS9; RPSA
R-HSA-512988	Interleukin-3, 5 and GM-CSF signaling	0.0795004	0.209444	0.704258	39	BLNK; CBL; CRK; CRKL; CSF2; CSF2RB; FYN; GAB2; GRB2; HCK; IL2RA; IL2RB; IL5; IL5RA; INPP5D; INPPL1; JAK1; JAK2; JAK3; LYN; PIK3CA; PIK3CB; PIK3CD; PIK3R1; PIK3R2; PIK3R3; PRKACA; PTPN11; PTPN6; RAPGEF1; SHC1; SOS1; STAT5A; STAT5B; SYK; TEC; VAV1; YES1; YWHAZ
R-HSA-162710	Synthesis of glycosylphosphatidylinositol (GPI)	0.120728	0.319154	0.705226	16	DPM2; PIGB; PIGC; PIGF; PIGG; PIGH; PIGL; PIGM; PIGN; PIGO; PIGP; PIGQ; PIGV; PIGW; PIGX; PIGZ
R-HSA-1475029	Reversible hydration of carbon dioxide	0.142785	0.378421	0.705938	11	CA1; CA12; CA13; CA14; CA2; CA3; CA4; CA5A; CA6; CA7; CA9
R-HSA-8876725	Protein methylation	0.127426	0.339544	0.707448	14	CALM1; CAMKMT; EEF2; ETFB; HSPA8; KIN; METTL10; METTL21A; METTL22; N6AMT2; PRMT3; RPS2; VCP; VCPKMT
R-HSA-189445	Metabolism of porphyrins	0.118955	0.319528	0.709682	16	ALAD; ALAS1; BLVRA; BLVRB; COX10; COX15; CPOX; FECH; HMBS; HMOX1; HMOX2; PPOX; UGT1A1; UGT1A4; UROD; UROS
R-HSA-1268020	Mitochondrial protein import	0.0653792	0.17597	0.710238	56	ACO2; ATP5A1; ATP5B; ATP5G1; BCS1L; CHCHD10; CHCHD2; CHCHD3; CHCHD4; CHCHD5; CHCHD7; CMC2; COA4; COA6; COQ2; COX17; COX19; CS; CYC1; DNAJC19; FXN; GFER; GRPEL1; GRPEL2; HSCB; HSPA9; HSPD1; LDHD; MTX1; MTX2; NDUFB8; PAM16; PITRM1; PMPCA; PMPCB; SAMM50; SLC25A12; SLC25A13; SLC25A4; TIMM10; TIMM10B; TIMM13; TIMM17A; TIMM21; TIMM22; TIMM23; TIMM44; TIMM50; TIMM8B; TIMM9; TOMM20; TOMM22; TOMM40; TOMM5…
R-HSA-381183	ATF6 (ATF6-alpha) activates chaperone genes	-0.155933	0.421476	0.711405	10	ATF4; ATF6; CALR; DDIT3; HSP90B1; HSPA5; NFYA; NFYB; NFYC; XBP1
R-HSA-5610785	GLI3 is processed to GLI3R by the proteasome	-0.0669042	0.181279	0.712077	55	BTRC; CSNK1A1; CUL1; GLI3; GSK3B; PRKACA; PRKACB; PRKACG; PSMA1; PSMA2; PSMA3; PSMA4; PSMA5; PSMA6; PSMA7; PSMB1; PSMB10; PSMB11; PSMB2; PSMB3; PSMB4; PSMB5; PSMB7; PSMB8; PSMB9; PSMC1; PSMC2; PSMC3; PSMC4; PSMC5; PSMC6; PSMD1; PSMD11; PSMD12; PSMD13; PSMD14; PSMD2; PSMD3; PSMD4; PSMD5; PSMD6; PSMD7; PSMD8; PSMD9; PSME2; PSME3; PSME4; PSMF1; RBX1; RPS27A; SKP1; SUFU; UBA52; UBB; UBC
R-HSA-72702	Ribosomal scanning and start codon recognition	0.0665782	0.180757	0.712628	53	EIF2S1; EIF2S2; EIF3A; EIF3B; EIF3C; EIF3D; EIF3E; EIF3F; EIF3G; EIF3H; EIF3I; EIF3J; EIF3K; EIF3L; EIF3M; EIF4A1; EIF4A2; EIF4B; EIF4E; EIF4G1; EIF4H; EIF5; FAU; RPS10; RPS11; RPS12; RPS13; RPS14; RPS15; RPS15A; RPS16; RPS18; RPS19; RPS2; RPS20; RPS21; RPS23; RPS24; RPS25; RPS26; RPS27; RPS27A; RPS27L; RPS28; RPS29; RPS3; RPS3A; RPS5; RPS6; RPS7; RPS8; RPS9; RPSA
R-HSA-1250347	SHC1 events in ERBB4 signaling	-0.131479	0.357293	0.712883	14	BTC; ERBB4; EREG; GRB2; HBEGF; HRAS; KRAS; NRAS; NRG1; NRG2; NRG3; NRG4; SHC1; SOS1
R-HSA-1251985	Nuclear signaling by ERBB4	-0.0967687	0.263026	0.712944	26	ADAM17; APH1A; APH1B; BTC; CSN2; CXCL12; ERBB4; EREG; ESR1; GFAP; HBEGF; NCOR1; NCSTN; NRG1; NRG2; NRG3; NRG4; PGR; PSEN1; PSEN2; PSENEN; S100B; STAT5A; TAB2; WWOX; YAP1
R-HSA-68877	Mitotic Prometaphase	0.0606837	0.164978	0.713	64	ACTR1A; AHCTF1; AKAP9; ALMS1; APITD1; AURKB; B9D2; BIRC5; BUB1; BUB1B; BUB3; CCNB1; CCNB2; CCP110; CDC20; CDCA5; CDCA8; CDK1; CDK5RAP2; CENPA; CENPC; CENPE; CENPF; CENPH; CENPJ; CENPK; CENPL; CENPM; CENPN; CENPO; CENPP; CENPQ; CENPT; CEP135; CEP152; CEP164; CEP192; CEP250; CEP290; CEP41; CEP57; CEP63; CEP70; CEP72; CEP76; CEP78; CKAP5; CLASP1; CLASP2; CLIP1; CNTRL; CSNK1D; CSNK1E; CSNK2A1; CSNK2A…
R-HSA-5610787	Hedgehog 'off' state	-0.0615748	0.16815	0.714224	64	ADCY1; ADCY10; ADCY2; ADCY3; ADCY4; ADCY5; ADCY6; ADCY7; ADCY8; ADCY9; BTRC; CSNK1A1; CUL1; DYNC2H1; FUZ; GLI1; GLI2; GLI3; GNAS; GPR161; GSK3B; IFT122; IFT140; IFT172; IFT52; IFT57; IFT88; INTU; ITCH; KIF3A; KIF7; MKS1; NUMB; PRKACA; PRKACB; PRKACG; PRKAR1A; PRKAR1B; PRKAR2A; PRKAR2B; PSMA1; PSMA2; PSMA3; PSMA4; PSMA5; PSMA6; PSMA7; PSMB1; PSMB10; PSMB11; PSMB2; PSMB3; PSMB4; PSMB5; PSMB7; PSMB8…
R-HSA-6807878	COPI-mediated anterograde transport	0.0586551	0.160208	0.714277	68	ACTR10; ACTR1A; ANK1; ANK2; ANK3; ARCN1; ARF1; ARF3; ARF4; ARF5; ARFGAP1; ARFGAP2; ARFGAP3; BET1; BET1L; CAPZA1; CAPZA2; CAPZA3; CAPZB; CD55; CD59; COG1; COG2; COG3; COG4; COG5; COG6; COG7; COG8; COPA; COPB1; COPB2; COPE; COPG1; COPG2; COPZ1; COPZ2; DCTN1; DCTN2; DCTN3; DCTN4; DCTN5; DCTN6; DYNC1H1; DYNC1I1; DYNC1I2; DYNC1LI1; DYNC1LI2; DYNLL1; DYNLL2; FOLR1; GBF1; GOLGA2; GOLGB1; GORASP1; GOSR1;…
R-HSA-73893	DNA Damage Bypass	-0.0716691	0.196021	0.714649	47	CUL4A; DDB1; DTL; ISG15; MAD2L2; NPLOC4; PCNA; POLD1; POLD2; POLD3; POLD4; POLE; POLE2; POLE3; POLE4; POLH; POLI; POLK; RAD18; RBX1; RCHY1; REV1; REV3L; RFC1; RFC2; RFC3; RFC4; RFC5; RPA1; RPA2; RPA3; RPS27A; SPRTN; TRIM25; UBA52; UBA7; UBB; UBC; UBE2B; UBE2L6; UFD1L; USP1; USP10; USP43; VCP; WDR48; ZBTB32
R-HSA-4641263	Regulation of FZD by ubiquitination	0.102814	0.281758	0.715185	21	FZD4; FZD5; FZD6; FZD8; LGR4; LGR5; LGR6; LRP5; LRP6; RNF43; RPS27A; RSPO1; RSPO2; RSPO3; RSPO4; UBA52; UBB; UBC; USP8; WNT3A; ZNRF3
R-HSA-156590	Glutathione conjugation	0.0784682	0.215089	0.715248	37	AKR1A1; CHAC1; CHAC2; CNDP2; ESD; GCLC; GCLM; GGCT; GGT1; GGT3P; GGT5; GGT6; GGT7; GSS; GSTA1; GSTA2; GSTA3; GSTA4; GSTA5; GSTK1; GSTM1; GSTM2; GSTM3; GSTM4; GSTM5; GSTO1; GSTO2; GSTP1; GSTT1; GSTT2; GSTT2B; GSTZ1; HPGDS; MGST1; MGST2; MGST3; OPLAH
R-HSA-6811442	Intra-Golgi and retrograde Golgi-to-ER traffic	0.0582403	0.16023	0.716247	68	ACTR10; ACTR1A; AGPAT3; ALPP; ARCN1; ARF1; ARF3; ARF4; ARF5; ARFGAP1; ARFGAP2; ARFGAP3; ARFIP2; ARFRP1; ARL1; BET1L; BICD1; BICD2; BNIP1; CAPZA1; CAPZA2; CAPZA3; CAPZB; CENPE; COG1; COG2; COG3; COG4; COG5; COG6; COG7; COG8; COPA; COPB1; COPB2; COPE; COPG1; COPG2; COPZ1; COPZ2; CUX1; CYTH1; CYTH2; CYTH3; CYTH4; DCTN1; DCTN2; DCTN3; DCTN4; DCTN5; DCTN6; DYNC1H1; DYNC1I1; DYNC1I2; DYNC1LI1; DYNC1LI2…
R-HSA-8875656	MET receptor recycling	-0.152761	0.421644	0.71713	10	ARF6; CRK; CRKL; GAB1; GGA3; GRB2; HGF; MET; RAB4A; RAB4B
R-HSA-211859	Biological oxidations	-0.0612335	0.169467	0.717852	63	AADAC; ABHD10; ABHD14B; ACSM1; ACSM2A; ACSM4; ACSM5; ACSS1; ACSS2; ACY1; ACY3; ADH1A; ADH1B; ADH4; ADH5; ADH6; AHCY; AHR; AHRR; AIP; AKR1A1; AKR7A2; AKR7A3; ALDH1A1; ALDH1B1; ALDH2; ALDH3A1; AOC1; AOC2; AOC3; ARNT; ARNT2; AS3MT; BPHL; BPNT1; CBR3; CES1; CES2; CES3; CHAC1; CHAC2; CMBL; CNDP2; COMT; CYB5B; CYB5R3; CYP11A1; CYP11B1; CYP17A1; CYP19A1; CYP1A1; CYP1A2; CYP1B1; CYP21A2; CYP24A1; CYP26A1…
R-HSA-1234176	Oxygen-dependent proline hydroxylation of Hypoxia-inducible Factor Alpha	-0.0637855	0.176563	0.717904	58	AJUBA; CUL2; EGLN1; EGLN2; EGLN3; EPAS1; HIF1A; HIF3A; LIMD1; PSMA1; PSMA2; PSMA3; PSMA4; PSMA5; PSMA6; PSMA7; PSMB1; PSMB10; PSMB11; PSMB2; PSMB3; PSMB4; PSMB5; PSMB7; PSMB8; PSMB9; PSMC1; PSMC2; PSMC3; PSMC4; PSMC5; PSMC6; PSMD1; PSMD11; PSMD12; PSMD13; PSMD14; PSMD2; PSMD3; PSMD4; PSMD5; PSMD6; PSMD7; PSMD8; PSMD9; PSME2; PSME3; PSME4; PSMF1; RBX1; RPS27A; UBA52; UBB; UBC; UBE2D1; UBE2D3; VHL;…
R-HSA-432720	Lysosome Vesicle Biogenesis	0.0821059	0.227323	0.717961	33	AP1B1; AP1G1; AP1G2; AP1M1; AP1M2; AP1S1; AP1S3; AP4B1; AP4E1; AP4M1; AP4S1; APP; ARF1; ARRB1; BLOC1S1; CHMP2A; CLTA; CLTB; CLTC; CLVS1; CLVS2; CTSZ; DNAJC6; DNASE2; DNM2; GNS; HGS; HSPA8; M6PR; SH3GL2; TXNDC5; VAMP2; VAMP8
R-HSA-5610783	Degradation of GLI2 by the proteasome	-0.0650098	0.181275	0.719876	55	BTRC; CSNK1A1; CUL1; GLI2; GSK3B; PRKACA; PRKACB; PRKACG; PSMA1; PSMA2; PSMA3; PSMA4; PSMA5; PSMA6; PSMA7; PSMB1; PSMB10; PSMB11; PSMB2; PSMB3; PSMB4; PSMB5; PSMB7; PSMB8; PSMB9; PSMC1; PSMC2; PSMC3; PSMC4; PSMC5; PSMC6; PSMD1; PSMD11; PSMD12; PSMD13; PSMD14; PSMD2; PSMD3; PSMD4; PSMD5; PSMD6; PSMD7; PSMD8; PSMD9; PSME2; PSME3; PSME4; PSMF1; RBX1; RPS27A; SKP1; SUFU; UBA52; UBB; UBC
R-HSA-2408517	SeMet incorporation into proteins	-0.143773	0.40248	0.720928	11	AIMP1; AIMP2; DARS; EEF1E1; EPRS; IARS; KARS; LARS; MARS; QARS; RARS
R-HSA-6794361	Neurexins and neuroligins	-0.0665019	0.186388	0.721247	52	APBA1; APBA2; APBA3; BEGAIN; DBNL; DLG2; DLG4; DLGAP1; DLGAP2; DLGAP3; DLGAP4; EPB41; EPB41L1; EPB41L2; EPB41L3; EPB41L5; GRIN1; GRIN2A; GRIN2B; GRIN2C; GRIN2D; GRM1; GRM5; HOMER1; HOMER2; HOMER3; LIN7A; LIN7B; LIN7C; LRRTM1; LRRTM2; LRRTM3; LRRTM4; NLGN1; NLGN2; NRXN1; NRXN2; NRXN3; PDLIM5; SHANK1; SHANK2; SHANK3; SHARPIN; SIPA1L1; STX1A; STXBP1; SYT1; SYT10; SYT12; SYT2; SYT7; SYT9
R-HSA-450513	Tristetraprolin (TTP, ZFP36) binds and destabilizes mRNA	-0.11472	0.324756	0.7239	17	DCP1A; DCP2; DIS3; EXOSC1; EXOSC2; EXOSC3; EXOSC4; EXOSC5; EXOSC6; EXOSC7; EXOSC8; EXOSC9; MAPKAPK2; TNPO1; XRN1; YWHAB; ZFP36
R-HSA-1296072	Voltage gated Potassium channels	0.0723081	0.204904	0.724172	41	KCNA1; KCNA10; KCNA2; KCNA3; KCNA4; KCNA6; KCNA7; KCNAB1; KCNAB2; KCNAB3; KCNB1; KCNB2; KCNC1; KCNC2; KCNC3; KCNC4; KCND2; KCND3; KCNF1; KCNG1; KCNG2; KCNG3; KCNG4; KCNH1; KCNH2; KCNH3; KCNH4; KCNH5; KCNH6; KCNH7; KCNH8; KCNQ1; KCNQ2; KCNQ3; KCNQ4; KCNQ5; KCNS1; KCNS2; KCNS3; KCNV1; KCNV2
R-HSA-1168372	Downstream signaling events of B Cell Receptor (BCR)	-0.059754	0.169462	0.724381	63	BCL10; BTRC; CALM1; CARD11; CHUK; CUL1; FBXW11; FKBP1A; HRAS; IKBKB; KRAS; MALT1; MAP3K7; NFATC1; NFATC2; NFATC3; NFKB1; NFKBIA; NFKBIB; NFKBIE; NRAS; PPIA; PPP3CA; PPP3CB; PPP3R1; PRKCB; PSMA1; PSMA2; PSMA3; PSMA4; PSMA5; PSMA6; PSMA7; PSMB1; PSMB10; PSMB11; PSMB2; PSMB3; PSMB4; PSMB5; PSMB7; PSMB8; PSMB9; PSMC1; PSMC2; PSMC3; PSMC4; PSMC5; PSMC6; PSMD1; PSMD11; PSMD12; PSMD13; PSMD14; PSMD2; PS…
R-HSA-69615	G1/S DNA Damage Checkpoints	0.0584402	0.166393	0.725425	63	ATM; CCNA1; CCNA2; CCNE1; CCNE2; CDC25A; CDK2; CDKN1A; CDKN1B; CDKN2A; CHEK1; CHEK2; MDM2; MDM4; PCBP4; PHF20; PSMA1; PSMA2; PSMA3; PSMA4; PSMA5; PSMA6; PSMA7; PSMB1; PSMB10; PSMB11; PSMB2; PSMB3; PSMB4; PSMB5; PSMB7; PSMB8; PSMB9; PSMC1; PSMC2; PSMC3; PSMC4; PSMC5; PSMC6; PSMD1; PSMD11; PSMD12; PSMD13; PSMD14; PSMD2; PSMD3; PSMD4; PSMD5; PSMD6; PSMD7; PSMD8; PSMD9; PSME2; PSME3; PSME4; PSMF1; RF…
R-HSA-156588	Glucuronidation	0.112571	0.320822	0.725676	16	ABHD10; SLC35D1; UGDH; UGP2; UGT1A1; UGT1A10; UGT1A4; UGT1A6; UGT1A7; UGT2B11; UGT2B15; UGT2B17; UGT2B28; UGT2B4; UGT2B7; UGT3A2
R-HSA-2022090	Assembly of collagen fibrils and other multimeric structures	0.062258	0.177742	0.726134	55	BMP1; CD151; COL10A1; COL11A1; COL11A2; COL15A1; COL18A1; COL1A1; COL1A2; COL24A1; COL27A1; COL2A1; COL3A1; COL4A1; COL4A2; COL4A3; COL4A4; COL5A1; COL5A2; COL5A3; COL6A1; COL6A2; COL6A3; COL6A5; COL6A6; COL7A1; COL8A1; COL8A2; COL9A1; COL9A2; COL9A3; CTSB; CTSL; CTSS; CTSV; DST; ITGA6; ITGB4; LAMA3; LAMB3; LAMC2; LOX; LOXL1; LOXL2; LOXL3; LOXL4; MMP20; MMP3; MMP7; MMP9; PCOLCE; PLEC; PXDN; TLL1;…
R-HSA-2299718	Condensation of Prophase Chromosomes	0.0804147	0.230999	0.727752	32	CCNB1; CDK1; H2AFJ; H2AFV; H2AFX; H2AFZ; H2BFS; H3F3A; HIST1H2AC; HIST1H2BA; HIST1H2BC; HIST1H2BD; HIST1H2BJ; HIST1H2BK; HIST1H2BN; HIST1H2BO; HIST1H3A; HIST1H4A; HIST2H2AA3; HIST2H2AC; HIST2H2BE; HIST3H2BB; HIST3H3; MCPH1; NCAPD3; NCAPG2; NCAPH2; PLK1; RB1; SET; SMC2; SMC4
R-HSA-390918	Peroxisomal lipid metabolism	0.0855719	0.246301	0.72827	28	ACAA1; ACBD4; ACBD5; ACOT4; ACOT6; ACOT8; ACOX1; ACOX2; ACOX3; ACOXL; ALDH3A2; AMACR; CRAT; CROT; DECR2; ECI2; EHHADH; HACL1; HAO2; HSD17B4; MLYCD; NUDT19; NUDT7; PECR; PHYH; SCP2; SLC25A17; SLC27A2
R-HSA-179419	APC:Cdc20 mediated degradation of cell cycle proteins prior to satisfation of the cell cycle checkpoint	-0.0587756	0.169458	0.728709	63	ANAPC1; ANAPC10; ANAPC11; ANAPC15; ANAPC16; ANAPC2; ANAPC4; ANAPC5; ANAPC7; BUB1B; BUB3; CCNA1; CCNA2; CDC16; CDC20; CDC23; CDC26; CDC27; CDK1; MAD2L1; NEK2; PSMA1; PSMA2; PSMA3; PSMA4; PSMA5; PSMA6; PSMA7; PSMB1; PSMB10; PSMB11; PSMB2; PSMB3; PSMB4; PSMB5; PSMB7; PSMB8; PSMB9; PSMC1; PSMC2; PSMC3; PSMC4; PSMC5; PSMC6; PSMD1; PSMD11; PSMD12; PSMD13; PSMD14; PSMD2; PSMD3; PSMD4; PSMD5; PSMD6; PSMD…
R-HSA-5362517	Signaling by Retinoic Acid	0.0715255	0.207497	0.730315	40	ADH1A; ADH4; AKR1C3; ALDH1A1; ALDH1A2; ALDH1A3; ALDH8A1; CPT1A; CPT1B; CRABP1; CRABP2; CYP26A1; CYP26B1; CYP26C1; DHRS3; DHRS4; DHRS9; DLAT; DLD; FABP5; PDHA2; PDHB; PDHX; PDK1; PDK2; PDK4; PPARD; RARA; RARB; RARG; RDH10; RDH11; RDH13; RDH14; RDH16; RDH5; RXRA; RXRB; RXRG; SDR16C5
R-HSA-9006931	Signaling by Nuclear Receptors	0.0715255	0.207497	0.730315	40	ADH1A; ADH4; AKR1C3; ALDH1A1; ALDH1A2; ALDH1A3; ALDH8A1; CPT1A; CPT1B; CRABP1; CRABP2; CYP26A1; CYP26B1; CYP26C1; DHRS3; DHRS4; DHRS9; DLAT; DLD; FABP5; PDHA2; PDHB; PDHX; PDK1; PDK2; PDK4; PPARD; RARA; RARB; RARG; RDH10; RDH11; RDH13; RDH14; RDH16; RDH5; RXRA; RXRB; RXRG; SDR16C5
R-HSA-1169408	ISG15 antiviral mechanism	0.056091	0.163963	0.732279	65	AAAS; ARIH1; DDX58; EIF2AK2; EIF4A1; EIF4A2; EIF4A3; EIF4E; EIF4E2; EIF4E3; EIF4G1; EIF4G2; EIF4G3; FLNB; IFIT1; IRF3; ISG15; JAK1; KPNA1; KPNA2; KPNA3; KPNA4; KPNA5; KPNA7; KPNB1; MAPK3; MX1; MX2; NDC1; NEDD4; NUP107; NUP133; NUP153; NUP155; NUP160; NUP188; NUP205; NUP210; NUP214; NUP35; NUP37; NUP43; NUP50; NUP54; NUP62; NUP85; NUP88; NUP93; NUP98; NUPL2; PIN1; PLCG1; POM121; POM121C; PPM1B; RA…
R-HSA-1169410	Antiviral mechanism by IFN-stimulated genes	0.056091	0.163963	0.732279	65	AAAS; ARIH1; DDX58; EIF2AK2; EIF4A1; EIF4A2; EIF4A3; EIF4E; EIF4E2; EIF4E3; EIF4G1; EIF4G2; EIF4G3; FLNB; IFIT1; IRF3; ISG15; JAK1; KPNA1; KPNA2; KPNA3; KPNA4; KPNA5; KPNA7; KPNB1; MAPK3; MX1; MX2; NDC1; NEDD4; NUP107; NUP133; NUP153; NUP155; NUP160; NUP188; NUP205; NUP210; NUP214; NUP35; NUP37; NUP43; NUP50; NUP54; NUP62; NUP85; NUP88; NUP93; NUP98; NUPL2; PIN1; PLCG1; POM121; POM121C; PPM1B; RA…
R-HSA-1614558	Degradation of cysteine and homocysteine	-0.144011	0.422078	0.732957	10	ADO; CDO1; CSAD; CTH; ETHE1; SLC25A10; SQRDL; SUOX; TST; TSTD1
R-HSA-1227986	Signaling by ERBB2	0.0641023	0.18812	0.73329	49	AKT1; AKT2; AKT3; BTC; CDC37; CUL5; DIAPH1; EGF; EGFR; ERBB2; ERBB3; ERBB4; EREG; FYN; GAB1; GRB2; GRB7; HBEGF; HRAS; HSP90AA1; KRAS; MATK; MEMO1; NRAS; NRG1; NRG2; NRG3; NRG4; PIK3CA; PIK3R1; PLCG1; PRKCA; PRKCD; PRKCE; PTK6; PTPN12; PTPN18; RHOA; RNF41; RPS27A; SHC1; SOS1; SRC; STUB1; UBA52; UBB; UBC; USP8; YES1
R-HSA-6811558	PI5P, PP2A and IER3 Regulate PI3K/AKT Signaling	0.0568469	0.167804	0.734783	62	AKT1; BTC; CD19; CD28; CD80; CD86; EGF; EGFR; ERBB2; ERBB3; ERBB4; EREG; ESR1; ESR2; FGF1; FGF10; FGF17; FGF18; FGF2; FGF20; FGF22; FGF23; FGF3; FGF4; FGF5; FGF7; FGF8; FGF9; FGFR1; FGFR2; FGFR3; FGFR4; FRS2; FYN; GAB1; GRB2; HBEGF; HGF; IER3; IL1RAP; IL1RL1; IL33; INS; INSR; IRAK4; IRS1; IRS2; KIT; KITLG; KL; KLB; MAPK1; MAPK3; MET; MYD88; NRG1; NRG2; NRG3; NRG4; PDGFA; PDGFB; PDGFRA
R-HSA-446193	Biosynthesis of the N-glycan precursor (dolichol lipid-linked oligosaccharide, LLO) and transfer to a nascent protein	-0.056907	0.168134	0.735014	64	ALG1; ALG10; ALG10B; ALG11; ALG12; ALG14; ALG2; ALG3; ALG5; ALG6; ALG8; ALG9; AMDHD2; CMAS; CTSA; DHDDS; DOLK; DOLPP1; DPAGT1; DPM1; DPM2; DPM3; FPGT; FUOM; GFPT1; GFPT2; GLB1; GMDS; GMPPA; GMPPB; GNE; GNPNAT1; MPDU1; MPI; MVD; NAGK; NANP; NANS; NEU1; NEU2; NEU3; NEU4; NPL; NUDT14; NUS1; PGM3; PMM1; PMM2; RFT1; SLC17A5; SLC35A1; SLC35C1; SRD5A3; ST3GAL1; ST3GAL3; ST3GAL4; ST3GAL5; ST3GAL6; ST6GAL…
R-HSA-5140745	WNT5A-dependent internalization of FZD2, FZD5 and ROR2	-0.125447	0.370955	0.735233	13	AP2A1; AP2A2; AP2B1; AP2M1; AP2S1; CLTA; CLTB; CLTC; FZD2; FZD5; ROR1; ROR2; WNT5A
R-HSA-211935	Fatty acids	-0.120067	0.357645	0.737085	14	CYP2A13; CYP2A7; CYP2B6; CYP2D6; CYP2F1; CYP2J2; CYP4A11; CYP4A22; CYP4B1; CYP4F11; CYP4F12; CYP4F2; CYP4F22; CYP4F3
R-HSA-3270619	IRF3-mediated induction of type I IFN	0.12836	0.382663	0.737294	11	DDX41; DTX4; IFI16; IRF3; NLRP4; PRKDC; TBK1; TMEM173; TREX1; XRCC5; XRCC6
R-HSA-176187	Activation of ATR in response to replication stress	-0.0732876	0.22078	0.739928	37	ATR; ATRIP; CDC25A; CDC25C; CDC45; CDC6; CDC7; CDK2; CHEK1; CLSPN; DBF4; HUS1; MCM10; MCM2; MCM3; MCM4; MCM5; MCM6; MCM7; MCM8; ORC1; ORC2; ORC3; ORC4; ORC5; ORC6; RAD1; RAD17; RAD9A; RAD9B; RFC2; RFC3; RFC4; RFC5; RPA1; RPA2; RPA3
R-HSA-5676594	TNF receptor superfamily (TNFSF) members mediating non-canonical NF-kB pathway	0.109304	0.331965	0.741957	15	BIRC2; BIRC3; CD40; LTA; LTB; LTBR; TNFRSF11A; TNFRSF12A; TNFRSF13C; TNFSF11; TNFSF12; TNFSF13B; TNFSF14; TRAF2; TRAF3
R-HSA-2514856	The phototransduction cascade	-0.078123	0.237313	0.742006	32	CALM1; CAMKMT; CNGA1; CNGB1; FNTA; FNTB; GNAT1; GNB1; GNB5; GNGT1; GRK1; GRK4; GRK7; GUCA1A; GUCA1B; GUCA1C; GUCY2D; METAP1; METAP2; NMT1; NMT2; PDE6A; PDE6B; PDE6G; PRKCA; PRKCQ; RCVRN; RGS9; RGS9BP; RHO; SAG; SLC24A1
R-HSA-6791312	TP53 Regulates Transcription of Cell Cycle Genes	0.0616154	0.188284	0.743481	49	ARID3A; AURKA; BAX; BTG2; CARM1; CCNA1; CCNA2; CCNB1; CCNE1; CCNE2; CDC25C; CDK1; CDK2; CDKN1A; CDKN1B; CENPJ; CNOT1; CNOT10; CNOT11; CNOT2; CNOT3; CNOT4; CNOT6; CNOT6L; CNOT7; CNOT8; E2F1; E2F4; E2F7; E2F8; EP300; GADD45A; NPM1; PCBP4; PCNA; PLAGL1; PLK2; PLK3; PRMT1; RBL1; RBL2; RGCC; RQCD1; SFN; TFDP1; TFDP2; TNKS1BP1; TP53; ZNF385A
R-HSA-1474244	Extracellular matrix organization	0.0540205	0.165334	0.743868	64	A2M; ACAN; ACTN1; ADAM10; ADAM12; ADAM15; ADAM17; ADAM19; ADAM8; ADAM9; ADAMTS1; ADAMTS14; ADAMTS16; ADAMTS18; ADAMTS2; ADAMTS3; ADAMTS4; ADAMTS5; ADAMTS8; ADAMTS9; AGRN; ASPN; BCAN; BMP1; BMP2; BMP4; BMP7; BSG; CAPN1; CAPN10; CAPN11; CAPN12; CAPN13; CAPN14; CAPN15; CAPN2; CAPN3; CAPN5; CAPN7; CAPN8; CAPN9; CAPNS1; CAPNS2; CASP3; CAST; CD151; CD44; CD47; CDH1; CEACAM1; CEACAM6; CEACAM8; CMA1; COL…
R-HSA-5601884	PIWI-interacting RNA (piRNA) biogenesis	0.0806222	0.246846	0.743963	28	DDX4; FKBP6; HENMT1; HSP90AA1; MAEL; MOV10L1; MYBL1; PIWIL1; PIWIL2; PIWIL4; PLD6; POLR2A; POLR2B; POLR2C; POLR2D; POLR2E; POLR2F; POLR2G; POLR2H; POLR2I; POLR2J; POLR2K; POLR2L; TDRD1; TDRD12; TDRD6; TDRD9; TDRKH
R-HSA-933542	TRAF6 mediated NF-kB activation	0.0863785	0.265844	0.74524	24	AGER; APP; CHUK; DDX58; DHX9; IFIH1; IKBKB; MAP3K1; MAVS; MYD88; NFKB1; NFKB2; NFKBIA; NFKBIB; NKIRAS1; NKIRAS2; RELA; RNF135; S100A12; S100B; SAA1; TRAF2; TRAF6; TRIM25
R-HSA-442755	Activation of NMDA receptor and postsynaptic events	-0.074518	0.230267	0.746229	34	ACTN2; ADCY1; ADCY3; ADCY8; AKAP9; BRAF; CALM1; CAMK2A; CAMK2B; CAMK2D; CAMK2G; CAMK4; CAMKK1; DLG4; GRIA1; GRIA2; GRIA4; GRIN1; GRIN2A; GRIN2B; GRIN2C; GRIN2D; HRAS; MAPK1; PDPK1; PRKACA; PRKACB; PRKACG; RAF1; RASGRF1; RASGRF2; RPS6KA1; RPS6KA2; RRAS
R-HSA-5693607	Processing of DNA double-strand break ends	0.0547417	0.169274	0.7464	61	ATM; ATR; ATRIP; BABAM1; BARD1; BLM; BRCA1; BRE; BRIP1; CCNA1; CCNA2; CDK2; CHEK1; CLSPN; DNA2; EXO1; FAM175A; H2AFX; H2BFS; HERC2; HIST1H2BA; HIST1H2BC; HIST1H2BD; HIST1H2BJ; HIST1H2BK; HIST1H2BN; HIST1H2BO; HIST1H4A; HIST2H2BE; HIST3H2BB; HIST3H3; HUS1; KAT5; MDC1; NBN; PIAS4; PPP4C; PPP4R2; RAD1; RAD17; RAD50; RAD9A; RAD9B; RBBP8; RFC2; RFC3; RFC4; RFC5; RHNO1; RMI1; RMI2; RNF168; RNF4; RNF8; …
R-HSA-175474	Assembly Of The HIV Virion	-0.108193	0.334871	0.746628	16	FURIN; MVB12A; MVB12B; NMT2; PPIA; RPS27A; TSG101; UBA52; UBAP1; UBB; UBC; VPS28; VPS37A; VPS37B; VPS37C; VPS37D
R-HSA-72187	mRNA 3'-end processing	-0.0594361	0.18637	0.749791	52	ALYREF; CASC3; CDC40; CHTOP; CLP1; CPSF1; CPSF2; CPSF3; CPSF4; CPSF7; CSTF1; CSTF2T; CSTF3; DDX39A; DDX39B; DHX38; EIF4A3; FIP1L1; FYTTD1; MAGOH; MAGOHB; NCBP1; NCBP2; NUDT21; PAPOLA; PCF11; POLDIP3; RBM8A; RNPS1; SARNP; SLU7; SRRM1; SRSF1; SRSF11; SRSF2; SRSF3; SRSF4; SRSF5; SRSF6; SRSF7; SRSF9; SYMPK; THOC1; THOC3; THOC5; THOC6; THOC7; U2AF1; U2AF1L4; U2AF2; WDR33; ZC3H11A
R-HSA-442742	CREB phosphorylation through the activation of Ras	-0.0891094	0.279668	0.750011	23	ACTN2; AKAP9; BRAF; CALM1; CAMK2A; CAMK2B; CAMK2D; CAMK2G; DLG4; GRIN1; GRIN2A; GRIN2B; GRIN2C; GRIN2D; HRAS; MAPK1; PDPK1; RAF1; RASGRF1; RASGRF2; RPS6KA1; RPS6KA2; RRAS
R-HSA-416482	G alpha (12/13) signalling events	-0.0544145	0.170788	0.750023	62	ABR; ADRA1A; ADRA1B; ADRA1D; AKAP13; ARHGEF1; ARHGEF10; ARHGEF10L; ARHGEF11; ARHGEF12; ARHGEF15; ARHGEF16; ARHGEF17; ARHGEF18; ARHGEF19; ARHGEF2; ARHGEF26; ARHGEF3; ARHGEF33; ARHGEF35; ARHGEF37; ARHGEF38; ARHGEF39; ARHGEF4; ARHGEF40; ARHGEF5; ARHGEF7; CDC42; ECT2; FGD2; FGD3; FGD4; GNA12; GNA13; GNB1; GNB2; GNB3; GNB4; GNB5; GNG10; GNG11; GNG12; GNG2; GNG3; GNG4; GNG5; GNG7; GNGT1; GNGT2; ITSN1; …
R-HSA-392851	Prostacyclin signalling through prostacyclin receptor	0.0998221	0.313566	0.750223	17	GNAS; GNB1; GNB2; GNB3; GNB4; GNB5; GNG10; GNG11; GNG12; GNG2; GNG3; GNG4; GNG5; GNG7; GNGT1; GNGT2; PTGIR
R-HSA-202733	Cell surface interactions at the vascular wall	-0.0654582	0.207287	0.752166	42	ANGPT1; ANGPT2; ANGPT4; APOB; ATP1B1; ATP1B2; ATP1B3; BSG; CAV1; CD2; CD244; CD44; CD47; CD48; CD58; CD74; CD84; CEACAM1; CEACAM3; CEACAM5; CEACAM6; CEACAM8; CXADR; DOK2; EPCAM; ESAM; F11R; F2; FCAMR; FCER1G; FN1; FYN; GAS6; GLG1; GP6; GPC1; GRB14; GRB2; GRB7; GYPB; GYPC; HRAS
R-HSA-438064	Post NMDA receptor activation events	-0.0757	0.2411	0.753538	31	ACTN2; ADCY1; ADCY3; ADCY8; AKAP9; BRAF; CALM1; CAMK2A; CAMK2B; CAMK2D; CAMK2G; CAMK4; CAMKK1; DLG4; GRIN1; GRIN2A; GRIN2B; GRIN2C; GRIN2D; HRAS; MAPK1; PDPK1; PRKACA; PRKACB; PRKACG; RAF1; RASGRF1; RASGRF2; RPS6KA1; RPS6KA2; RRAS
R-HSA-983705	Signaling by the B Cell Receptor (BCR)	0.0883491	0.283855	0.755613	21	AHCYL1; BCL10; BLK; BLNK; BTRC; CALM1; CARD11; CBL; CBLB; CD19; CD22; CD79A; CD79B; CHUK; CUL1; DAPP1; FBXW11; FKBP1A; FYN; GRB2; HRAS
R-HSA-8948700	Competing endogenous RNAs (ceRNAs) regulate PTEN translation	0.119629	0.384983	0.755999	11	AGO1; AGO2; AGO3; AGO4; CNOT6L; MOV10; PTENP1; TNRC6A; TNRC6B; TNRC6C; VAPA
R-HSA-2173795	Downregulation of SMAD2/3:SMAD4 transcriptional activity	-0.088705	0.285933	0.756386	22	HDAC1; NCOR1; NCOR2; NEDD4L; PARP1; PPM1A; RNF111; RPS27A; SKI; SKIL; SMAD2; SMAD3; SMAD4; SMURF2; TGIF1; TGIF2; TRIM33; UBA52; UBB; UBC; UBE2D1; UBE2D3
R-HSA-1169091	Activation of NF-kappaB in B cells	-0.0532089	0.172164	0.757276	61	BCL10; BTRC; CARD11; CHUK; CUL1; FBXW11; IKBKB; MALT1; MAP3K7; NFKB1; NFKBIA; NFKBIB; NFKBIE; PRKCB; PSMA1; PSMA2; PSMA3; PSMA4; PSMA5; PSMA6; PSMA7; PSMB1; PSMB10; PSMB11; PSMB2; PSMB3; PSMB4; PSMB5; PSMB7; PSMB8; PSMB9; PSMC1; PSMC2; PSMC3; PSMC4; PSMC5; PSMC6; PSMD1; PSMD11; PSMD12; PSMD13; PSMD14; PSMD2; PSMD3; PSMD4; PSMD5; PSMD6; PSMD7; PSMD8; PSMD9; PSME2; PSME3; PSME4; PSMF1; REL; RELA; R…
R-HSA-111465	Apoptotic cleavage of cellular proteins	-0.0701317	0.226972	0.75733	35	ACIN1; ADD1; APC; BIRC2; CASP3; CASP6; CASP7; CASP8; CDH1; CLSPN; CTNNB1; DBNL; DSG1; DSG2; DSG3; DSP; FNTA; GAS2; GSN; LMNA; LMNB1; MAPT; OCLN; PKP1; PLEC; PRKCD; PRKCQ; PTK2; ROCK1; SATB1; SPTAN1; STK24; TJP1; TJP2; VIM
R-HSA-5357769	Caspase activation via extrinsic apoptotic signalling pathway	-0.0825635	0.268336	0.758321	25	APPL1; CASP3; CASP8; CASP9; CD14; CFLAR; DAPK1; DAPK2; DAPK3; DCC; FADD; FAS; FASLG; LY96; RIPK1; TICAM1; TICAM2; TLR4; TNFRSF10A; TNFRSF10B; TNFSF10; TRADD; TRAF2; UNC5A; UNC5B
R-HSA-389661	Glyoxylate metabolism and glycine degradation	0.0746724	0.243179	0.758792	29	AGXT; AGXT2; ALDH4A1; AMT; BCKDHA; BCKDHB; DAO; DBT; DDO; DHTKD1; DLAT; DLD; DLST; GCSH; GLDC; GNMT; GOT2; GRHPR; HOGA1; LIAS; LIPT1; LIPT2; NDUFAB1; OGDH; PDHA2; PDHB; PDHX; PRODH2; PXMP2
R-HSA-69304	Regulation of DNA replication	-0.0511509	0.168104	0.760914	64	CCNA1; CCNA2; CDC6; CDK2; CDKN1A; CDKN1B; CDT1; E2F1; E2F2; E2F3; FZR1; GMNN; MCM10; MCM2; MCM3; MCM4; MCM5; MCM6; MCM7; MCM8; ORC1; ORC2; ORC3; ORC4; ORC5; ORC6; PSMA1; PSMA2; PSMA3; PSMA4; PSMA5; PSMA6; PSMA7; PSMB1; PSMB10; PSMB11; PSMB2; PSMB3; PSMB4; PSMB5; PSMB7; PSMB8; PSMB9; PSMC1; PSMC2; PSMC3; PSMC4; PSMC5; PSMC6; PSMD1; PSMD11; PSMD12; PSMD13; PSMD14; PSMD2; PSMD3; PSMD4; PSMD5; PSMD6;…
R-HSA-446203	Asparagine N-linked glycosylation	0.0492237	0.161861	0.761044	67	ACTR10; ACTR1A; ALG1; ALG10; ALG10B; ALG11; ALG12; ALG14; ALG2; ALG3; ALG5; ALG6; ALG8; ALG9; AMDHD2; AMFR; ANK1; ANK2; ANK3; ANKRD28; ARCN1; AREG; ARF1; ARF3; ARF4; ARF5; ARFGAP1; ARFGAP2; ARFGAP3; ASGR1; ASGR2; B4GALNT2; B4GALT1; B4GALT2; B4GALT3; B4GALT4; B4GALT5; B4GALT6; BET1; BET1L; CALR; CANX; CAPZA1; CAPZA2; CAPZA3; CAPZB; CD55; CD59; CGA; CHST10; CHST8; CMAS; CNIH1; CNIH2; CNIH3; COG1; C…
R-HSA-68827	CDT1 association with the CDC6:ORC:origin complex	-0.0554776	0.182898	0.761642	54	CDC6; CDT1; GMNN; MCM8; ORC1; ORC2; ORC3; ORC4; ORC5; ORC6; PSMA1; PSMA2; PSMA3; PSMA4; PSMA5; PSMA6; PSMA7; PSMB1; PSMB10; PSMB11; PSMB2; PSMB3; PSMB4; PSMB5; PSMB7; PSMB8; PSMB9; PSMC1; PSMC2; PSMC3; PSMC4; PSMC5; PSMC6; PSMD1; PSMD11; PSMD12; PSMD13; PSMD14; PSMD2; PSMD3; PSMD4; PSMD5; PSMD6; PSMD7; PSMD8; PSMD9; PSME2; PSME3; PSME4; PSMF1; RPS27A; UBA52; UBB; UBC
R-HSA-5205647	Mitophagy	-0.0811985	0.268344	0.762201	25	ATG12; ATG5; CSNK2A1; CSNK2A2; CSNK2B; MAP1LC3A; MAP1LC3B; MFN1; MFN2; PARK2; PGAM5; PINK1; RPS27A; SQSTM1; SRC; TOMM20; TOMM22; TOMM40; TOMM5; TOMM7; UBA52; UBB; UBC; ULK1; VDAC1
R-HSA-5339562	Uptake and actions of bacterial toxins	-0.0750257	0.249243	0.763403	29	ANTXR1; ANTXR2; CALM1; CD9; EEF2; FURIN; GUCY2C; HBEGF; HSP90AA1; HSP90AB1; MAP2K1; MAP2K2; MAP2K3; MAP2K4; MAP2K6; MAP2K7; PDCD6IP; PDZD3; SNAP25; STX1A; STX1B; SV2A; SV2B; SV2C; SYT1; SYT2; TXNRD1; VAMP1; VAMP2
R-HSA-186712	Regulation of beta-cell development	0.0730723	0.243336	0.763953	29	AKT1; AKT2; AKT3; FGF10; FOXA2; FOXO1; GCK; HES1; HNF1A; HNF4A; HNF4G; IAPP; INS; INSM1; MAFA; NEUROD1; NKX2-2; NKX6-1; NOTCH1; NR5A2; ONECUT1; ONECUT3; PAX6; PDX1; PKLR; PTF1A; RBPJ; RFX6; SLC2A2
R-HSA-179409	APC-Cdc20 mediated degradation of Nek2A	-0.0820194	0.273852	0.764556	24	ANAPC1; ANAPC10; ANAPC11; ANAPC15; ANAPC16; ANAPC2; ANAPC4; ANAPC5; ANAPC7; BUB1B; BUB3; CDC16; CDC20; CDC23; CDC26; CDC27; MAD2L1; NEK2; RPS27A; UBA52; UBB; UBC; UBE2D1; UBE2E1
R-HSA-69202	Cyclin E associated events during G1/S transition	0.0490744	0.164315	0.7652	65	AKT1; AKT2; AKT3; CCNA1; CCNA2; CCND1; CCNE1; CCNE2; CCNH; CDC25A; CDK2; CDK4; CDK7; CDKN1A; CDKN1B; CKS1B; CUL1; E2F1; E2F4; E2F5; LIN37; LIN52; LIN54; LIN9; MAX; MNAT1; MYC; PSMA1; PSMA2; PSMA3; PSMA4; PSMA5; PSMA6; PSMA7; PSMB1; PSMB10; PSMB2; PSMB3; PSMB4; PSMB5; PSMB7; PSMB8; PSMB9; PSMC1; PSMC2; PSMC3; PSMC4; PSMC5; PSMC6; PSMD1; PSMD11; PSMD12; PSMD13; PSMD14; PSMD2; PSMD3; PSMD4; PSMD5; P…
R-HSA-5625886	Activated PKN1 stimulates transcription of AR (androgen receptor) regulated genes KLK2 and KLK3	-0.078596	0.263163	0.7652	26	H2AFJ; H2AFV; H2AFX; H2AFZ; H2BFS; H3F3A; HIST1H2AC; HIST1H2BA; HIST1H2BC; HIST1H2BD; HIST1H2BJ; HIST1H2BK; HIST1H2BN; HIST1H2BO; HIST1H3A; HIST1H4A; HIST2H2AA3; HIST2H2AC; HIST2H2BE; HIST3H2BB; KDM1A; KDM4C; KLK2; KLK3; NCOA2; PKN1
R-HSA-5663205	Infectious disease	0.0498547	0.169528	0.768697	61	AAAS; ANTXR1; ANTXR2; AP1B1; AP1G1; AP1M1; AP1M2; AP1S1; AP1S3; AP2A1; AP2A2; AP2B1; AP2M1; AP2S1; APOBEC3G; ARF1; ATP6V1H; B2M; BANF1; BTRC; CALM1; CALR; CANX; CBL; CBLL1; CCNH; CCNK; CCNT1; CCNT2; CCR5; CD247; CD28; CD4; CD8B; CD9; CDH1; CDK7; CDK9; CHMP2A; CHMP2B; CHMP3; CHMP4A; CHMP4B; CHMP4C; CHMP5; CHMP6; CHMP7; CLTA; CLTC; CPSF4; CTDP1; CTNNB1; CTNND1; CUL5; CXCR4; DNAJC3; DOCK2; EEF2; EIF…
R-HSA-5610780	Degradation of GLI1 by the proteasome	-0.0532866	0.181231	0.768738	55	BTRC; CUL1; GLI1; ITCH; NUMB; PRKACA; PRKACB; PRKACG; PSMA1; PSMA2; PSMA3; PSMA4; PSMA5; PSMA6; PSMA7; PSMB1; PSMB10; PSMB11; PSMB2; PSMB3; PSMB4; PSMB5; PSMB7; PSMB8; PSMB9; PSMC1; PSMC2; PSMC3; PSMC4; PSMC5; PSMC6; PSMD1; PSMD11; PSMD12; PSMD13; PSMD14; PSMD2; PSMD3; PSMD4; PSMD5; PSMD6; PSMD7; PSMD8; PSMD9; PSME2; PSME3; PSME4; PSMF1; RBX1; RPS27A; SKP1; SUFU; UBA52; UBB; UBC
R-HSA-73886	Chromosome Maintenance	-0.0536749	0.182889	0.769153	54	ACD; APITD1; CENPA; CENPC; CENPH; CENPK; CENPL; CENPM; CENPN; CENPO; CENPP; CENPQ; CENPT; CENPW; DNA2; H2AFJ; H2AFV; H2AFX; H2AFZ; H2BFS; HIST1H2AC; HIST1H2BA; HIST1H2BC; HIST1H2BD; HIST1H2BJ; HIST1H2BK; HIST1H2BN; HIST1H2BO; HIST1H4A; HIST2H2AA3; HIST2H2AC; HIST2H2BE; HIST3H2BB; HIST3H3; HJURP; ITGB3BP; LIG1; MIS18A; MIS18BP1; NHP2; NPM1; OIP5; PCNA; POLA2; POLD1; POLD2; POLD3; POLD4; POLE; POLE…
R-HSA-180024	DARPP-32 events	-0.0819311	0.27972	0.769596	23	CALM1; PDE4A; PDE4B; PDE4C; PDE4D; PPP1CA; PPP1R1B; PPP2CA; PPP2CB; PPP2R1A; PPP2R1B; PPP2R5D; PPP3CA; PPP3CB; PPP3CC; PPP3R1; PRKACA; PRKACB; PRKACG; PRKAR1A; PRKAR1B; PRKAR2A; PRKAR2B
R-HSA-264642	Acetylcholine Neurotransmitter Release Cycle	0.0942346	0.324135	0.77126	16	CHAT; CPLX1; PPFIA1; PPFIA2; PPFIA3; PPFIA4; RAB3A; RIMS1; SLC18A3; SLC5A7; SNAP25; STX1A; STXBP1; SYT1; UNC13B; VAMP2
R-HSA-112310	Neurotransmitter release cycle	0.0573861	0.198905	0.772956	44	ABAT; ALDH5A1; APBA1; ARL6IP5; CHAT; CPLX1; DNAJC5; GAD1; GLS; GLS2; HSPA8; LIN7A; LIN7B; LIN7C; NAAA; PPFIA1; PPFIA2; PPFIA3; PPFIA4; RAB3A; RIMS1; SLC17A7; SLC18A2; SLC18A3; SLC1A1; SLC1A2; SLC1A3; SLC1A6; SLC1A7; SLC22A1; SLC22A2; SLC38A2; SLC5A7; SLC6A1; SLC6A11; SLC6A12; SLC6A13; SNAP25; STX1A; STXBP1; SYN3; SYT1; UNC13B; VAMP2
R-HSA-189451	Heme biosynthesis	0.116565	0.404538	0.773237	10	ALAD; ALAS1; COX10; COX15; CPOX; FECH; HMBS; PPOX; UROD; UROS
R-HSA-917937	Iron uptake and transport	0.0507801	0.176816	0.773966	56	ABCG2; ACO1; ALAD; ATP6V0A1; ATP6V0A2; ATP6V0A4; ATP6V0B; ATP6V0C; ATP6V0D1; ATP6V0D2; ATP6V0E1; ATP6V0E2; ATP6V1A; ATP6V1B1; ATP6V1B2; ATP6V1C1; ATP6V1C2; ATP6V1D; ATP6V1E1; ATP6V1E2; ATP6V1F; ATP6V1G1; ATP6V1G2; ATP6V1H; CAND1; CP; CUL1; CYBRD1; FBXL5; FLVCR1; FTH1; FTL; FTMT; GLRX3; HFE; HMOX1; HMOX2; IREB2; LCN2; MCOLN1; NEDD8; RPS27A; SKP1; SLC11A2; SLC22A17; SLC40A1; SLC46A1; STEAP2; STEAP3…
R-HSA-1170546	Prolactin receptor signaling	-0.106675	0.371461	0.773977	13	BTRC; CSH1; CUL1; GHR; JAK2; PRL; PRLR; PTPN11; RBX1; SH2B1; SKP1; STAT5A; STAT5B
R-HSA-5693537	Resolution of D-Loop Structures	0.0666694	0.232275	0.774091	32	ATM; BARD1; BLM; BRCA1; BRCA2; BRIP1; DNA2; EME1; EME2; EXO1; GEN1; KAT5; MUS81; NBN; PALB2; RAD50; RAD51; RAD51AP1; RAD51B; RAD51C; RAD51D; RBBP8; RMI1; RMI2; RTEL1; SLX1A; SLX4; SPIDR; TOP3A; WRN; XRCC2; XRCC3
R-HSA-6802946	Signaling by moderate kinase activity BRAF mutants	-0.0639736	0.223804	0.774995	36	APBB1IP; ARRB1; ARRB2; BRAF; BRAP; CNKSR1; CSK; FGA; FGB; FGG; FN1; HRAS; IQGAP1; ITGA2B; ITGB3; JAK2; KRAS; KSR1; KSR2; MAP2K1; MAP2K2; MAP3K11; MAPK1; MAPK3; MARK3; NRAS; PEBP1; PHB; RAF1; RAP1A; RAP1B; SRC; TLN1; VCL; VWF; YWHAB
R-HSA-6802955	Paradoxical activation of RAF signaling by kinase inactive BRAF	-0.0639736	0.223804	0.774995	36	APBB1IP; ARRB1; ARRB2; BRAF; BRAP; CNKSR1; CSK; FGA; FGB; FGG; FN1; HRAS; IQGAP1; ITGA2B; ITGB3; JAK2; KRAS; KSR1; KSR2; MAP2K1; MAP2K2; MAP3K11; MAPK1; MAPK3; MARK3; NRAS; PEBP1; PHB; RAF1; RAP1A; RAP1B; SRC; TLN1; VCL; VWF; YWHAB
R-HSA-113510	E2F mediated regulation of DNA replication	0.0830746	0.291544	0.775685	20	CCNB1; CDK1; E2F1; MCM8; ORC1; ORC2; ORC3; ORC4; ORC5; ORC6; POLA2; PPP2CA; PPP2CB; PPP2R1A; PPP2R1B; PRIM1; PRIM2; RB1; TFDP1; TFDP2
R-HSA-3928665	EPH-ephrin mediated repulsion of cells	0.0547332	0.192659	0.776339	47	ADAM10; AP2A1; AP2A2; AP2B1; AP2M1; AP2S1; APH1A; APH1B; CLTA; CLTB; CLTC; CLTCL1; DNM1; EFNA1; EFNA2; EFNA3; EFNA5; EFNB2; EFNB3; EPHA1; EPHA10; EPHA2; EPHA3; EPHA4; EPHA5; EPHA6; EPHA7; EPHA8; EPHB1; EPHB2; EPHB3; EPHB4; EPHB6; FYN; LYN; MMP2; MMP9; NCSTN; PSEN1; PSEN2; PSENEN; RAC1; SRC; TIAM1; VAV2; VAV3; YES1
R-HSA-110314	Recognition of DNA damage by PCNA-containing replication complex	-0.0695776	0.245075	0.776484	30	CUL4A; DDB1; DTL; PCNA; POLD1; POLD2; POLD3; POLD4; POLE; POLE2; POLE3; POLE4; RAD18; RBX1; RFC1; RFC2; RFC3; RFC4; RFC5; RPA1; RPA2; RPA3; RPS27A; UBA52; UBB; UBC; UBE2B; USP1; WDR48; ZBTB32
R-HSA-114608	Platelet degranulation	-0.0479837	0.1694	0.77698	63	A1BG; A2M; ABCC4; ACTN1; ACTN2; ACTN4; AHSG; ALB; ALDOA; ANXA5; APLP2; APOA1; APOH; APP; BRPF3; CALM1; CALU; CAP1; CD109; CD36; CD63; CD9; CDC37L1; CFD; CFL1; CHID1; CLEC3B; CLU; CTSW; CYB5R1; ECM1; EGF; ENDOD1; F13A1; F5; FAM3C; FAM49B; FERMT3; FGA; FGB; FGG; FN1; GAS6; GTPBP2; HABP4; HGF; HRG; HSPA5; IGF1; IGF2; ISLR; ITGA2B; ITGB3; ITIH3; ITIH4; KNG1; LEFTY2; LGALS3BP; LHFPL2; LY6G6F; MANF; MM…
R-HSA-76005	Response to elevated platelet cytosolic Ca2+	-0.0479837	0.1694	0.77698	63	A1BG; A2M; ABCC4; ACTN1; ACTN2; ACTN4; AHSG; ALB; ALDOA; ANXA5; APLP2; APOA1; APOH; APP; BRPF3; CALM1; CALU; CAP1; CD109; CD36; CD63; CD9; CDC37L1; CFD; CFL1; CHID1; CLEC3B; CLU; CTSW; CYB5R1; ECM1; EGF; ENDOD1; F13A1; F5; FAM3C; FAM49B; FERMT3; FGA; FGB; FGG; FN1; GAS6; GTPBP2; HABP4; HGF; HRG; HSPA5; IGF1; IGF2; ISLR; ITGA2B; ITGB3; ITIH3; ITIH4; KNG1; LEFTY2; LGALS3BP; LHFPL2; LY6G6F; MANF; MM…
R-HSA-162906	HIV Infection	0.0485083	0.172419	0.77845	59	AAAS; AP1B1; AP1G1; AP1M1; AP1M2; AP1S1; AP1S3; AP2A1; AP2A2; AP2B1; AP2M1; AP2S1; APOBEC3G; ARF1; ATP6V1H; B2M; BANF1; BTRC; CCNH; CCNK; CCNT1; CCNT2; CCR5; CD247; CD28; CD4; CD8B; CDK7; CDK9; CHMP2A; CHMP2B; CHMP3; CHMP4A; CHMP4B; CHMP4C; CHMP5; CHMP6; CHMP7; CTDP1; CUL5; CXCR4; DOCK2; ELL; ELMO1; ERCC2; ERCC3; FURIN; FYN; GTF2A1; GTF2A2; GTF2B; GTF2E1; GTF2E2; GTF2F1; GTF2F2; GTF2H1; GTF2H2; G…
R-HSA-5358346	Hedgehog ligand biogenesis	0.047688	0.17103	0.780377	60	ADAM17; DERL2; DHH; DISP2; ERLEC1; GPC5; HHAT; IHH; NOTUM; OS9; P4HB; PSMA1; PSMA2; PSMA3; PSMA4; PSMA5; PSMA6; PSMA7; PSMB1; PSMB10; PSMB11; PSMB2; PSMB3; PSMB4; PSMB5; PSMB7; PSMB8; PSMB9; PSMC1; PSMC2; PSMC3; PSMC4; PSMC5; PSMC6; PSMD1; PSMD11; PSMD12; PSMD13; PSMD14; PSMD2; PSMD3; PSMD4; PSMD5; PSMD6; PSMD7; PSMD8; PSMD9; PSME2; PSME3; PSME4; PSMF1; RPS27A; SCUBE2; SEL1L; SHH; SYVN1; UBA52; U…
R-HSA-3215018	Processing and activation of SUMO	-0.117959	0.423114	0.780407	10	RWDD3; SAE1; SENP1; SENP2; SENP5; SUMO1; SUMO2; SUMO3; UBA2; UBE2I
R-HSA-195253	Degradation of beta-catenin by the destruction complex	0.046489	0.167004	0.780728	63	AES; APC; AXIN1; AXIN2; BTRC; CSNK1A1; CTBP1; CTBP2; CTNNB1; CUL1; FRAT1; FRAT2; GSK3B; HDAC1; LEF1; MYC; PPP2CA; PPP2CB; PPP2R1A; PPP2R1B; PPP2R5A; PPP2R5B; PPP2R5C; PPP2R5D; PPP2R5E; PSMA1; PSMA2; PSMA3; PSMA4; PSMA5; PSMA6; PSMA7; PSMB1; PSMB10; PSMB11; PSMB2; PSMB3; PSMB4; PSMB5; PSMB7; PSMB8; PSMB9; PSMC1; PSMC2; PSMC3; PSMC4; PSMC5; PSMC6; PSMD1; PSMD11; PSMD12; PSMD13; PSMD14; PSMD2; PSMD3…
R-HSA-432040	Vasopressin regulates renal water homeostasis via Aquaporins	-0.0597134	0.215052	0.781266	39	ADCY1; ADCY2; ADCY3; ADCY4; ADCY5; ADCY6; ADCY7; ADCY8; ADCY9; AQP1; AQP2; AQP3; AQP4; GNAS; GNB1; GNB2; GNB3; GNB4; GNB5; GNG10; GNG11; GNG12; GNG2; GNG3; GNG4; GNG5; GNG7; GNGT1; GNGT2; MYO5B; PRKACA; PRKACB; PRKACG; PRKAR1A; PRKAR1B; PRKAR2A; PRKAR2B; RAB11A; RAB11FIP2
R-HSA-1912420	Pre-NOTCH Processing in Golgi	-0.0854695	0.316076	0.786847	18	ATP2A1; ATP2A2; ATP2A3; B4GALT1; FURIN; LFNG; MFNG; NOTCH1; NOTCH2; NOTCH3; NOTCH4; RAB6A; RFNG; SEL1L; ST3GAL3; ST3GAL4; ST3GAL6; TMED2
R-HSA-209968	Thyroxine biosynthesis	-0.113817	0.423241	0.787993	10	CGA; DIO1; DIO2; DIO3; DUOX1; DUOX2; IYD; SLC5A5; TPO; TSHB
R-HSA-381038	XBP1(S) activates chaperone genes	0.0487909	0.181815	0.788426	53	ACADVL; ADD1; ARFGAP1; ASNA1; ATP6V0D1; C19orf10; CTDSP2; CUL7; CXXC1; DCTN1; DDX11; DNAJB11; DNAJB9; DNAJC3; EDEM1; EXTL1; EXTL2; EXTL3; FKBP14; GFPT1; GOSR2; GSK3A; HDGF; HYOU1; KDELR3; KLHDC3; LMNA; PDIA5; PDIA6; PLA2G4B; PPP2R5B; PREB; SEC31A; SEC61A1; SEC61A2; SEC61B; SEC61G; SEC62; SEC63; SERP1; SHC1; SRPR; SRPRB; SSR1; SULT1A3; SYVN1; TATDN2; TLN1; TPP1; WFS1; WIPI1; XBP1; YIF1A
R-HSA-180534	Vpu mediated degradation of CD4	-0.052525	0.195963	0.788672	47	BTRC; CD4; PSMA1; PSMA2; PSMA3; PSMA4; PSMA5; PSMA6; PSMA7; PSMB1; PSMB10; PSMB11; PSMB2; PSMB3; PSMB4; PSMB5; PSMB7; PSMB8; PSMB9; PSMC1; PSMC2; PSMC3; PSMC4; PSMC5; PSMC6; PSMD1; PSMD11; PSMD12; PSMD13; PSMD14; PSMD2; PSMD3; PSMD4; PSMD5; PSMD6; PSMD7; PSMD8; PSMD9; PSME2; PSME3; PSME4; PSMF1; RPS27A; SKP1; UBA52; UBB; UBC
R-HSA-5674135	MAP2K and MAPK activation	-0.060736	0.226953	0.788996	35	APBB1IP; ARRB1; ARRB2; BRAF; CNKSR1; CSK; FGA; FGB; FGG; FN1; HRAS; IL17RD; IQGAP1; ITGA2B; ITGB3; KRAS; KSR1; KSR2; LAMTOR2; LAMTOR3; MAP2K1; MAP2K2; MAPK1; MAPK3; MARK3; NRAS; PEBP1; RAF1; RAP1A; RAP1B; SRC; TLN1; VCL; VWF; YWHAB
R-HSA-983189	Kinesins	-0.0568013	0.212348	0.78909	40	CENPE; KIF11; KIF12; KIF13B; KIF15; KIF16B; KIF18A; KIF18B; KIF19; KIF1A; KIF1B; KIF1C; KIF20A; KIF20B; KIF21A; KIF21B; KIF23; KIF25; KIF26A; KIF26B; KIF27; KIF2A; KIF2C; KIF3A; KIF3B; KIF3C; KIF4B; KIF5A; KIF5B; KIF5C; KIF6; KIF9; KIFAP3; KIFC1; KIFC2; KLC1; KLC2; KLC3; KLC4; RACGAP1
R-HSA-190861	Gap junction assembly	0.095588	0.35925	0.79018	13	GJA1; GJA3; GJA4; GJA5; GJB2; GJB3; GJB4; GJB5; GJB6; GJB7; GJC1; GJD2; GJD4
R-HSA-5358508	Mismatch Repair	-0.0914647	0.34611	0.791576	15	EXO1; LIG1; MLH1; MSH2; MSH3; MSH6; PCNA; PMS2; POLD1; POLD2; POLD3; POLD4; RPA1; RPA2; RPA3
R-HSA-2151201	Transcriptional activation of mitochondrial biogenesis	-0.0522544	0.198067	0.791917	46	ACSS2; ALAS1; ATF2; ATP5B; CALM1; CAMK4; CARM1; CHD9; CRTC1; CRTC2; CRTC3; CYCS; ESRRA; GABPA; GABPB1; GLUD1; HDAC3; IDH2; MED1; MEF2C; MEF2D; MTERF; NCOA1; NCOA2; NCOA6; NCOR1; NR1D1; NRF1; POLG2; POLRMT; PPARA; PPARGC1A; PPARGC1B; PPRC1; RXRA; SIRT3; SIRT4; SIRT5; SMARCD3; SOD2; SSBP1; TBL1XR1; TFAM; TFB1M; TFB2M; TGS1
R-HSA-9012852	Signaling by NOTCH3	0.0518555	0.199256	0.794675	44	ADAM10; APH1A; APH1B; DLL1; DLL4; EGF; EGFR; EP300; FABP7; HES1; HES5; HEY1; HEY2; HEYL; IKZF1; JAG1; JAG2; KAT2A; KAT2B; MAML1; MAML2; MAML3; MIB1; MIB2; NCSTN; NEURL1B; NOTCH1; NOTCH3; PBX1; PLXND1; PSEN1; PSEN2; PSENEN; RBPJ; RPS27A; SNW1; STAT1; TACC3; UBA52; UBB; UBC; WWC1; WWP2; YBX1
R-HSA-977443	GABA receptor activation	-0.0493375	0.191926	0.797128	49	ADCY1; ADCY2; ADCY3; ADCY4; ADCY5; ADCY6; ADCY7; ADCY8; ADCY9; GABBR1; GABBR2; GABRA2; GABRA4; GABRA5; GABRA6; GABRB1; GABRB2; GABRB3; GABRG2; GABRG3; GABRR1; GABRR2; GNAI1; GNAI2; GNAI3; GNAL; GNAT3; GNB1; GNB2; GNB3; GNG10; GNG12; GNG2; GNG3; GNG4; GNG5; GNG7; GNGT1; GNGT2; KCNJ10; KCNJ12; KCNJ15; KCNJ16; KCNJ2; KCNJ3; KCNJ4; KCNJ5; KCNJ6; KCNJ9
R-HSA-3238698	WNT ligand biogenesis and trafficking	-0.0688922	0.268371	0.797407	25	SNX3; TMED5; VPS26A; VPS29; VPS35; WLS; WNT1; WNT10A; WNT10B; WNT11; WNT16; WNT2; WNT2B; WNT3; WNT3A; WNT4; WNT5A; WNT5B; WNT6; WNT7A; WNT7B; WNT8A; WNT8B; WNT9A; WNT9B
R-HSA-622312	Inflammasomes	0.0811924	0.316438	0.797501	17	AIM2; APP; BCL2; BCL2L1; CASP1; HSP90AB1; MEFV; NLRC4; NLRP1; NLRP3; P2RX7; PANX1; PSTPIP1; PYCARD; SUGT1; TXN; TXNIP
R-HSA-425561	Sodium/Calcium exchangers	0.104221	0.407576	0.798175	10	CALM1; SLC24A1; SLC24A2; SLC24A3; SLC24A4; SLC24A5; SLC8A1; SLC8A3; SLC8B1; SRI
R-HSA-1368108	BMAL1:CLOCK,NPAS2 activates circadian gene expression	-0.0542469	0.212333	0.798352	40	ARNTL; ARNTL2; BHLHE40; BHLHE41; CARM1; CCRN4L; CHD9; CLOCK; CREM; CRTC1; CRY1; CRY2; DBP; EP300; F7; HDAC3; HIF1A; KLF15; MED1; NAMPT; NCOA1; NCOA2; NCOA6; NCOR1; NFIL3; NPAS2; NR1D1; NR3C1; NRIP1; PER2; PPARA; PPARGC1A; RBM4; RORA; RXRA; SERPINE1; SIK1; SMARCD3; TBL1XR1; TGS1
R-HSA-418886	Netrin mediated repulsion signals	0.103913	0.407647	0.798793	10	DCC; FYN; NTN1; PTK2; PTPN11; SRC; UNC5A; UNC5B; UNC5C; UNC5D
R-HSA-381771	Synthesis, secretion, and inactivation of Glucagon-like Peptide-1 (GLP-1)	-0.079807	0.316115	0.800684	18	CDX2; CTNNB1; DPP4; FFAR1; FFAR4; GCG; GNAT3; GNB3; GRP; LEP; PAX6; PCSK1; SEC11A; SEC11C; SPCS1; SPCS2; SPCS3; TCF7L2
R-HSA-140534	Ligand-dependent caspase activation	-0.0845803	0.335212	0.800795	16	CASP8; CD14; CFLAR; FADD; FAS; FASLG; LY96; RIPK1; TICAM1; TICAM2; TLR4; TNFRSF10A; TNFRSF10B; TNFSF10; TRADD; TRAF2
R-HSA-380994	ATF4 activates genes	0.065903	0.262721	0.801932	25	ASNS; ATF3; ATF4; ATF6; CCL2; DCP2; DDIT3; DIS3; EXOSC1; EXOSC2; EXOSC3; EXOSC4; EXOSC5; EXOSC6; EXOSC7; EXOSC8; EXOSC9; HERPUD1; IGFBP1; IL8; KHSRP; NFYA; NFYB; NFYC; PARN
R-HSA-5362768	Hh mutants that don't undergo autocatalytic processing are degraded by ERAD	-0.0466294	0.188128	0.804243	51	DERL2; ERLEC1; OS9; PSMA1; PSMA2; PSMA3; PSMA4; PSMA5; PSMA6; PSMA7; PSMB1; PSMB10; PSMB11; PSMB2; PSMB3; PSMB4; PSMB5; PSMB7; PSMB8; PSMB9; PSMC1; PSMC2; PSMC3; PSMC4; PSMC5; PSMC6; PSMD1; PSMD11; PSMD12; PSMD13; PSMD14; PSMD2; PSMD3; PSMD4; PSMD5; PSMD6; PSMD7; PSMD8; PSMD9; PSME2; PSME3; PSME4; PSMF1; RPS27A; SEL1L; SHH; SYVN1; UBA52; UBB; UBC; VCP
R-HSA-6802948	Signaling by high-kinase activity BRAF mutants	-0.0585222	0.237296	0.805201	32	APBB1IP; ARRB1; ARRB2; BRAF; CNKSR1; CSK; FGA; FGB; FGG; FN1; HRAS; IQGAP1; ITGA2B; ITGB3; KRAS; KSR1; KSR2; MAP2K1; MAP2K2; MAPK1; MAPK3; MARK3; NRAS; PEBP1; RAF1; RAP1A; RAP1B; SRC; TLN1; VCL; VWF; YWHAB
R-HSA-69601	Ubiquitin Mediated Degradation of Phosphorylated Cdc25A	-0.0470539	0.193884	0.808245	48	ATM; CDC25A; CHEK1; CHEK2; PSMA1; PSMA2; PSMA3; PSMA4; PSMA5; PSMA6; PSMA7; PSMB1; PSMB10; PSMB11; PSMB2; PSMB3; PSMB4; PSMB5; PSMB7; PSMB8; PSMB9; PSMC1; PSMC2; PSMC3; PSMC4; PSMC5; PSMC6; PSMD1; PSMD11; PSMD12; PSMD13; PSMD14; PSMD2; PSMD3; PSMD4; PSMD5; PSMD6; PSMD7; PSMD8; PSMD9; PSME2; PSME3; PSME4; PSMF1; RPS27A; UBA52; UBB; UBC
R-HSA-69610	p53-Independent DNA Damage Response	-0.0470539	0.193884	0.808245	48	ATM; CDC25A; CHEK1; CHEK2; PSMA1; PSMA2; PSMA3; PSMA4; PSMA5; PSMA6; PSMA7; PSMB1; PSMB10; PSMB11; PSMB2; PSMB3; PSMB4; PSMB5; PSMB7; PSMB8; PSMB9; PSMC1; PSMC2; PSMC3; PSMC4; PSMC5; PSMC6; PSMD1; PSMD11; PSMD12; PSMD13; PSMD14; PSMD2; PSMD3; PSMD4; PSMD5; PSMD6; PSMD7; PSMD8; PSMD9; PSME2; PSME3; PSME4; PSMF1; RPS27A; UBA52; UBB; UBC
R-HSA-69613	p53-Independent G1/S DNA damage checkpoint	-0.0470539	0.193884	0.808245	48	ATM; CDC25A; CHEK1; CHEK2; PSMA1; PSMA2; PSMA3; PSMA4; PSMA5; PSMA6; PSMA7; PSMB1; PSMB10; PSMB11; PSMB2; PSMB3; PSMB4; PSMB5; PSMB7; PSMB8; PSMB9; PSMC1; PSMC2; PSMC3; PSMC4; PSMC5; PSMC6; PSMD1; PSMD11; PSMD12; PSMD13; PSMD14; PSMD2; PSMD3; PSMD4; PSMD5; PSMD6; PSMD7; PSMD8; PSMD9; PSME2; PSME3; PSME4; PSMF1; RPS27A; UBA52; UBB; UBC
R-HSA-451927	Interleukin-2 family signaling	0.0533916	0.220055	0.808293	36	CSF2; CSF2RB; GAB2; GRB2; HAVCR2; IL15; IL15RA; IL21R; IL2RA; IL2RB; IL5; IL5RA; IL9; INPP5D; INPPL1; JAK1; JAK2; JAK3; LGALS9; PIK3CA; PIK3CB; PIK3CD; PIK3R1; PIK3R2; PIK3R3; PTK2B; PTPN6; SHC1; SOS1; SOS2; STAT1; STAT3; STAT4; STAT5A; STAT5B; SYK
R-HSA-186763	Downstream signal transduction	-0.0600192	0.249225	0.809692	29	BCAR1; CRK; CRKL; GRB2; GRB7; HRAS; KRAS; NCK1; NCK2; NRAS; PDGFA; PDGFB; PDGFRA; PDGFRB; PIK3CA; PIK3CB; PIK3R1; PIK3R2; PLCG1; PTPN11; RAPGEF1; RASA1; SOS1; SRC; STAT1; STAT3; STAT5A; STAT5B; STAT6
R-HSA-77595	Processing of Intronless Pre-mRNAs	0.0761102	0.317131	0.810333	17	CLP1; CPSF1; CPSF2; CPSF3; CPSF4; CPSF7; CSTF1; CSTF2T; CSTF3; FIP1L1; NCBP1; NCBP2; NUDT21; PAPOLA; PCF11; SYMPK; WDR33
R-HSA-196071	Metabolism of steroid hormones	0.0586726	0.244631	0.810453	29	AKR1B1; AKR1B15; CGA; CYP11A1; CYP11B1; CYP17A1; CYP19A1; CYP21A2; FDX1; FDXR; HSD11B1; HSD11B2; HSD17B1; HSD17B11; HSD17B12; HSD17B14; HSD17B2; HSD17B3; HSD3B2; LHB; POMC; SRD5A1; SRD5A3; STAR; STARD3; STARD3NL; STARD4; STARD6; TSPO
R-HSA-428157	Sphingolipid metabolism	-0.0425466	0.177971	0.811055	57	ACER1; ACER2; ACER3; ALDH3A2; ALDH3B1; ALDH3B2; ARSA; ARSB; ARSG; ARSI; ARSJ; ARSK; ASAH1; ASAH2; B3GALNT1; B4GALNT1; CERK; CERS1; CERS2; CERS3; CERS4; CERS5; CERS6; COL4A3BP; CSNK1G2; CTSA; DEGS1; DEGS2; ENPP7; ESYT1; ESYT2; ESYT3; FA2H; GALC; GBA; GBA2; GLB1; GLB1L; GLTP; GM2A; HEXA; HEXB; KDSR; NEU1; NEU2; NEU3; NEU4; ORMDL1; ORMDL2; ORMDL3; PPM1L; PRKD1; PRKD2; PRKD3; PSAP; SAMD8; SGMS1
R-HSA-69183	Processive synthesis on the lagging strand	0.0849934	0.361121	0.813929	13	DNA2; LIG1; PCNA; POLA2; POLD1; POLD2; POLD3; POLD4; PRIM1; PRIM2; RPA1; RPA2; RPA3
R-HSA-913709	O-linked glycosylation of mucins	-0.0403465	0.172066	0.81461	61	A4GNT; B3GNT2; B3GNT3; B3GNT4; B3GNT5; B3GNT6; B3GNT7; B3GNT8; B3GNT9; B3GNTL1; B4GALT5; B4GALT6; C1GALT1; CHST4; GALNT1; GALNT10; GALNT11; GALNT12; GALNT13; GALNT14; GALNT15; GALNT16; GALNT18; GALNT2; GALNT3; GALNT4; GALNT5; GALNT6; GALNT7; GALNT8; GALNT9; GALNTL5; GALNTL6; GCNT1; GCNT3; GCNT4; GCNT6; GCNT7; MUC1; MUC12; MUC13; MUC15; MUC16; MUC19; MUC2; MUC20; MUC21; MUC3A; MUC4; MUC5B; MUC6; M…
R-HSA-1963640	GRB2 events in ERBB2 signaling	-0.0785994	0.335252	0.814637	16	BTC; EGF; EGFR; ERBB2; ERBB4; EREG; GRB2; HBEGF; HRAS; KRAS; NRAS; NRG1; NRG2; NRG3; NRG4; SOS1
R-HSA-392170	ADP signalling through P2Y purinoceptor 12	0.0685778	0.293304	0.815132	20	GNAI1; GNAI2; GNAI3; GNAT3; GNB1; GNB2; GNB3; GNB4; GNB5; GNG10; GNG11; GNG12; GNG2; GNG3; GNG4; GNG5; GNG7; GNGT1; GNGT2; P2RY12
R-HSA-72689	Formation of a pool of free 40S subunits	-0.0402013	0.172065	0.815264	61	EIF3A; EIF3B; EIF3C; EIF3D; EIF3E; EIF3F; EIF3G; EIF3H; EIF3I; EIF3J; EIF3K; EIF3L; EIF3M; FAU; RPL10A; RPL12; RPL13; RPL13A; RPL14; RPL15; RPL17; RPL18; RPL18A; RPL19; RPL21; RPL22; RPL22L1; RPL23; RPL23A; RPL24; RPL26; RPL26L1; RPL27A; RPL28; RPL29; RPL3; RPL30; RPL31; RPL32; RPL34; RPL35; RPL35A; RPL36; RPL36AL; RPL37; RPL37A; RPL38; RPL39L; RPL3L; RPL4; RPL41; RPL5; RPL6; RPL7; RPL7A; RPL8; R…
R-HSA-392499	Metabolism of proteins	-0.0400196	0.172063	0.816082	61	A4GNT; AAAS; AARS; AARS2; ABCA3; ACADVL; ACE; ACHE; ACO2; ACTL6A; ACTR10; ACTR1A; ACTR5; ACTR8; ADAM10; ADAMTS1; ADAMTS10; ADAMTS12; ADAMTS13; ADAMTS14; ADAMTS15; ADAMTS16; ADAMTS17; ADAMTS18; ADAMTS19; ADAMTS2; ADAMTS3; ADAMTS4; ADAMTS5; ADAMTS6; ADAMTS7; ADAMTS8; ADAMTS9; ADAMTSL1; ADAMTSL2; ADAMTSL3; ADAMTSL4; ADAMTSL5; ADD1; ADORA2A; ADORA2B; ADRA2A; ADRA2C; ADRB2; ADRM1; AFP; AGBL2; AGBL3; A…
R-HSA-2500257	Resolution of Sister Chromatid Cohesion	-0.0392333	0.170674	0.818191	62	AHCTF1; APITD1; AURKB; B9D2; BIRC5; BUB1; BUB1B; BUB3; CCNB1; CCNB2; CDC20; CDCA5; CDCA8; CDK1; CENPA; CENPC; CENPE; CENPF; CENPH; CENPK; CENPL; CENPM; CENPN; CENPO; CENPP; CENPQ; CENPT; CKAP5; CLASP1; CLASP2; CLIP1; DSN1; DYNC1H1; DYNC1I1; DYNC1I2; DYNC1LI1; DYNC1LI2; DYNLL1; DYNLL2; INCENP; ITGB3BP; KIF18A; KIF2A; KIF2C; KNTC1; MAD1L1; MAD2L1; MAPRE1; MIS12; NDC80; NDE1; NDEL1; NSL1; NUDC; NUF2…
R-HSA-1296071	Potassium Channels	0.0378728	0.164821	0.818262	65	ABCC8; ABCC9; GABBR1; GABBR2; GNB1; GNB2; GNB3; GNG10; GNG12; GNG2; GNG3; GNG4; GNG5; GNG7; GNGT1; GNGT2; HCN1; HCN2; HCN3; HCN4; KCNA1; KCNA10; KCNA2; KCNA3; KCNA4; KCNA6; KCNA7; KCNAB1; KCNAB2; KCNAB3; KCNB1; KCNB2; KCNC1; KCNC2; KCNC3; KCNC4; KCND2; KCND3; KCNF1; KCNG1; KCNG2; KCNG3; KCNG4; KCNH1; KCNH2; KCNH3; KCNH4; KCNH5; KCNH6; KCNH7; KCNH8; KCNJ1; KCNJ10; KCNJ11; KCNJ12; KCNJ14; KCNJ15; K…
R-HSA-193368	Synthesis of bile acids and bile salts via 7alpha-hydroxycholesterol	-0.0638332	0.279744	0.819503	23	ACOT8; ACOX2; AKR1C1; AKR1C2; AKR1C3; AKR1C4; AKR1D1; AMACR; BAAT; CYP27A1; CYP7A1; CYP7B1; CYP8B1; HSD17B4; HSD3B7; NCOA1; NCOA2; NR1H4; PTGIS; RXRA; SCP2; SLC27A2; SLC27A5
R-HSA-8950505	Gene and protein expression by JAK-STAT signaling after Interleukin-12 stimulation	-0.0509934	0.223737	0.819711	36	AIP; ANXA2; ARF1; BOLA2; CA1; CAPZA1; CDC42; CFL1; CNN2; FOXO3; GSTA2; GSTO1; HNRNPA2B1; HNRNPDL; HNRNPF; HSPA9; IL10; LCP1; LMNB1; MIF; MTAP; PAK2; PDCD4; PITPNA; PPIA; PSME2; RALA; RAP1B; RPLP0; SERPINB2; SNRPA1; SOD1; SOD2; STAT4; TALDO1; TCP1
R-HSA-392518	Signal amplification	0.0543355	0.240881	0.821536	30	GNA11; GNA13; GNA14; GNA15; GNAI1; GNAI2; GNAI3; GNAQ; GNAT3; GNB1; GNB2; GNB3; GNB4; GNB5; GNG10; GNG11; GNG12; GNG2; GNG3; GNG4; GNG5; GNG7; GNGT1; GNGT2; MAPK14; P2RY1; P2RY12; PLA2G4A; SRC; TBXA2R
R-HSA-1266695	Interleukin-7 signaling	0.0640546	0.286747	0.823237	21	BRWD1; CISH; HGF; HIST1H3A; IL7; IL7R; IRS1; IRS2; JAK1; JAK3; PIK3R1; PIK3R2; PIK3R3; RAG1; SMARCA4; SOCS1; SOCS2; STAT3; STAT5A; STAT5B; TSLP
R-HSA-1059683	Interleukin-6 signaling	-0.0902228	0.404074	0.823316	11	CBL; IL6; IL6R; IL6ST; JAK1; JAK2; PTPN11; SOCS3; STAT1; STAT3; TYK2
R-HSA-71387	Metabolism of carbohydrates	0.0371763	0.167423	0.824275	63	AAAS; ABCC5; ACAN; ADPGK; AGL; AGRN; AKR1A1; AKR1B1; ALDH1A1; ALDOA; ALDOB; ALDOC; ARSB; B3GALT6; B3GAT1; B3GAT2; B3GAT3; B3GNT2; B3GNT3; B3GNT4; B3GNT7; B4GALT1; B4GALT2; B4GALT3; B4GALT4; B4GALT5; B4GALT6; B4GALT7; BCAN; BPGM; CALM1; CD44; CHP1; CHPF; CHPF2; CHST1; CHST11; CHST12; CHST13; CHST15; CHST2; CHST3; CHST5; CHST6; CHST9; CHSY1; CHSY3; CRYL1; CSGALNACT1; CSGALNACT2; CSPG4; CSPG5; DCN; …
R-HSA-167044	Signalling to RAS	0.0649584	0.293702	0.824959	20	GRB2; HRAS; KRAS; MAPK11; MAPK12; MAPK13; MAPK14; MAPKAPK2; MAPKAPK3; NGF; NRAS; NTRK1; RALA; RALB; RALGDS; SHC1; SHC2; SHC3; SOS1; SRC
R-HSA-5602498	MyD88 deficiency (TLR2/4)	0.0902681	0.410599	0.825992	10	CD14; CD36; IRAK4; LY96; MYD88; TIRAP; TLR1; TLR2; TLR4; TLR6
R-HSA-5603041	IRAK4 deficiency (TLR2/4)	0.0902681	0.410599	0.825992	10	CD14; CD36; IRAK4; LY96; MYD88; TIRAP; TLR1; TLR2; TLR4; TLR6
R-HSA-157579	Telomere Maintenance	-0.0407473	0.188073	0.828476	51	ACD; DNA2; H2AFJ; H2AFV; H2AFX; H2AFZ; H2BFS; HIST1H2AC; HIST1H2BA; HIST1H2BC; HIST1H2BD; HIST1H2BJ; HIST1H2BK; HIST1H2BN; HIST1H2BO; HIST1H4A; HIST2H2AA3; HIST2H2AC; HIST2H2BE; HIST3H2BB; HIST3H3; LIG1; NHP2; PCNA; POLA2; POLD1; POLD2; POLD3; POLD4; POLE; POLE2; POLE3; POLE4; POT1; PRIM1; PRIM2; RFC1; RFC2; RFC3; RFC4; RFC5; RPA1; RPA2; RPA3; RUVBL1; RUVBL2; TERF1; TERF2; TERF2IP; TERT; TINF2
R-HSA-927802	Nonsense-Mediated Decay (NMD)	0.0366883	0.170141	0.829273	61	CASC3; DCP1A; EIF4A3; EIF4G1; ETF1; FAU; GSPT1; MAGOH; MAGOHB; NCBP1; NCBP2; PABPC1; PNRC2; PPP2CA; PPP2R1A; PPP2R2A; RBM8A; RNPS1; RPL10A; RPL12; RPL13; RPL13A; RPL14; RPL15; RPL17; RPL18; RPL18A; RPL19; RPL21; RPL22; RPL22L1; RPL23; RPL23A; RPL24; RPL26; RPL26L1; RPL27A; RPL28; RPL29; RPL3; RPL30; RPL31; RPL32; RPL34; RPL35; RPL35A; RPL36; RPL36AL; RPL37; RPL37A; RPL38; RPL39L; RPL3L; RPL4; RPL…
R-HSA-975957	Nonsense Mediated Decay (NMD) enhanced by the Exon Junction Complex (EJC)	0.0366883	0.170141	0.829273	61	CASC3; DCP1A; EIF4A3; EIF4G1; ETF1; FAU; GSPT1; MAGOH; MAGOHB; NCBP1; NCBP2; PABPC1; PNRC2; PPP2CA; PPP2R1A; PPP2R2A; RBM8A; RNPS1; RPL10A; RPL12; RPL13; RPL13A; RPL14; RPL15; RPL17; RPL18; RPL18A; RPL19; RPL21; RPL22; RPL22L1; RPL23; RPL23A; RPL24; RPL26; RPL26L1; RPL27A; RPL28; RPL29; RPL3; RPL30; RPL31; RPL32; RPL34; RPL35; RPL35A; RPL36; RPL36AL; RPL37; RPL37A; RPL38; RPL39L; RPL3L; RPL4; RPL…
R-HSA-192105	Synthesis of bile acids and bile salts	0.0502155	0.233567	0.829772	32	ACOT8; ACOX2; AKR1C1; AKR1C2; AKR1C3; AKR1C4; AKR1D1; AMACR; BAAT; CH25H; CYP27A1; CYP39A1; CYP46A1; CYP7A1; CYP7B1; CYP8B1; HSD17B4; HSD3B7; NCOA1; NCOA2; NR1H4; OSBPL1A; OSBPL2; OSBPL3; OSBPL6; OSBPL7; OSBPL9; PTGIS; RXRA; SCP2; SLC27A2; SLC27A5
R-HSA-8863795	Downregulation of ERBB2 signaling	0.0534978	0.249366	0.83013	28	AKT1; AKT2; AKT3; BTC; CDC37; CUL5; EGF; EGFR; ERBB2; ERBB3; ERBB4; EREG; HBEGF; HSP90AA1; MATK; NRG1; NRG2; NRG3; NRG4; PTPN12; PTPN18; RNF41; RPS27A; STUB1; UBA52; UBB; UBC; USP8
R-HSA-1236977	Endosomal/Vacuolar pathway	-0.0859265	0.404128	0.831622	11	B2M; CTSL; CTSS; CTSV; HLA-A; HLA-B; HLA-C; HLA-F; HLA-G; HLA-H; LNPEP
R-HSA-5633008	TP53 Regulates Transcription of Cell Death Genes	0.0449838	0.212001	0.831962	39	AIFM2; APAF1; ATM; BAX; BBC3; BCL2L14; BID; BIRC5; BNIP3L; CASP1; CASP10; CASP2; CASP6; CRADD; FAS; IGFBP3; NDRG1; NLRC4; PERP; PMAIP1; PPP1R13B; PRELID1; RABGGTA; RABGGTB; STEAP3; TMEM219; TNFRSF10A; TNFRSF10B; TNFRSF10C; TNFRSF10D; TP53; TP53AIP1; TP53BP2; TP53I3; TP53INP1; TP63; TP73; TRIAP1; ZNF420
R-HSA-194840	Rho GTPase cycle	0.0354422	0.167496	0.832418	63	A2M; ABR; AKAP13; ARAP1; ARAP2; ARAP3; ARHGAP1; ARHGAP10; ARHGAP11A; ARHGAP11B; ARHGAP12; ARHGAP15; ARHGAP17; ARHGAP18; ARHGAP19; ARHGAP20; ARHGAP21; ARHGAP22; ARHGAP23; ARHGAP24; ARHGAP25; ARHGAP26; ARHGAP27; ARHGAP28; ARHGAP29; ARHGAP30; ARHGAP31; ARHGAP32; ARHGAP33; ARHGAP35; ARHGAP39; ARHGAP40; ARHGAP42; ARHGAP44; ARHGAP5; ARHGAP8; ARHGAP9; ARHGDIA; ARHGDIB; ARHGDIG; ARHGEF1; ARHGEF10; ARHGEF…
R-HSA-4608870	Asymmetric localization of PCP proteins	-0.0367677	0.174896	0.833491	59	DVL2; FZD1; FZD2; FZD3; FZD4; FZD5; FZD7; FZD8; PARD6A; PRICKLE1; PSMA1; PSMA2; PSMA3; PSMA4; PSMA5; PSMA6; PSMA7; PSMB1; PSMB10; PSMB11; PSMB2; PSMB3; PSMB4; PSMB5; PSMB7; PSMB8; PSMB9; PSMC1; PSMC2; PSMC3; PSMC4; PSMC5; PSMC6; PSMD1; PSMD11; PSMD12; PSMD13; PSMD14; PSMD2; PSMD3; PSMD4; PSMD5; PSMD6; PSMD7; PSMD8; PSMD9; PSME2; PSME3; PSME4; PSMF1; RPS27A; SCRIB; SMURF1; SMURF2; UBA52; UBB; UBC;…
R-HSA-71336	Pentose phosphate pathway (hexose monophosphate shunt)	0.0822848	0.393	0.834154	11	DERA; PGD; PGLS; PGM2; PRPS1L1; RBKS; RPE; RPIA; SHPK; TALDO1; TKT
R-HSA-4641258	Degradation of DVL	0.0384962	0.184063	0.834334	52	CUL3; DACT1; DVL1; DVL2; DVL3; HECW1; KLHL12; PSMA1; PSMA2; PSMA3; PSMA4; PSMA5; PSMA6; PSMA7; PSMB1; PSMB10; PSMB11; PSMB2; PSMB3; PSMB4; PSMB5; PSMB7; PSMB8; PSMB9; PSMC1; PSMC2; PSMC3; PSMC4; PSMC5; PSMC6; PSMD1; PSMD11; PSMD12; PSMD13; PSMD14; PSMD2; PSMD3; PSMD4; PSMD5; PSMD6; PSMD7; PSMD8; PSMD9; PSME2; PSME3; PSME4; PSMF1; RBX1; RPS27A; UBA52; UBB; UBC
R-HSA-5696397	Gap-filling DNA repair synthesis and ligation in GG-NER	0.0551142	0.263707	0.83445	25	LIG1; LIG3; PCNA; POLD1; POLD2; POLD3; POLD4; POLE; POLE2; POLE3; POLE4; POLK; RFC1; RFC2; RFC3; RFC4; RFC5; RPA1; RPA2; RPA3; RPS27A; UBA52; UBB; UBC; XRCC1
R-HSA-3296469	Defects in cobalamin (B12) metabolism	0.0814298	0.39315	0.835915	11	AMN; CD320; CUBN; GIF; MMAA; MMACHC; MMADHC; MTR; MTRR; MUT; TCN2
R-HSA-418359	Reduction of cytosolic Ca++ levels	-0.0875819	0.423801	0.836277	10	ATP2A1; ATP2A2; ATP2A3; ATP2B1; ATP2B2; ATP2B4; CALM1; SLC8A1; SLC8A3; SRI
R-HSA-8853334	Signaling by FGFR3 fusions in cancer	0.0846562	0.4117	0.837083	10	FGFR3; FRS2; GAB1; GRB2; HRAS; KRAS; NRAS; PIK3CA; PIK3R1; SOS1
R-HSA-901042	Calnexin/calreticulin cycle	0.0530581	0.258777	0.837546	26	AMFR; CALR; CANX; DERL2; EDEM1; EDEM2; EDEM3; GANAB; MAN1B1; MARCH6; OS9; PDIA3; PRKCSH; RNF103; RNF139; RNF185; RNF5; RPS27A; SEL1L; SYVN1; TRIM13; UBA52; UBB; UBC; UGGT1; UGGT2
R-HSA-1445148	Translocation of GLUT4 to the plasma membrane	-0.0358715	0.177901	0.8402	57	AKT1; AKT2; ASPSCR1; C2CD5; CALM1; EXOC1; EXOC2; EXOC3; EXOC4; EXOC5; EXOC6; EXOC7; EXOC8; KIF3A; KIF3B; KIFAP3; LNPEP; MYH1; MYH13; MYH15; MYH2; MYH3; MYH6; MYH7; MYH7B; MYO1C; MYO5A; PRKAA2; PRKAB1; PRKAB2; PRKAG1; PRKAG2; RAB10; RAB11A; RAB13; RAB14; RAB4A; RAB8A; RAC1; RALA; RALGAPA2; RALGAPB; RHOQ; SFN; SLC2A4; SNAP23; STX4; STXBP3; TBC1D1; TBC1D4; VAMP2; YWHAB; YWHAE; YWHAG; YWHAH; YWHAQ; Y…
R-HSA-1442490	Collagen degradation	-0.0456463	0.226847	0.840526	35	ADAM10; ADAM17; ADAM9; COL12A1; COL13A1; COL14A1; COL15A1; COL16A1; COL17A1; COL18A1; COL19A1; COL23A1; COL25A1; COL9A1; COL9A2; COL9A3; CTSB; CTSD; CTSK; CTSL; ELANE; FURIN; MMP1; MMP10; MMP11; MMP14; MMP15; MMP19; MMP2; MMP20; MMP3; MMP7; MMP9; PHYKPL; TMPRSS6
R-HSA-3000157	Laminin interactions	0.0552844	0.274874	0.8406	23	COL18A1; HSPG2; ITGA1; ITGA2; ITGA3; ITGA6; ITGA7; ITGAV; ITGB1; ITGB4; LAMA1; LAMA2; LAMA3; LAMA4; LAMA5; LAMB1; LAMB2; LAMB3; LAMC1; LAMC2; LAMC3; NID1; NID2
R-HSA-388844	Receptor-type tyrosine-protein phosphatases	-0.0670614	0.335273	0.841464	16	IL1RAP; LRRC4B; NTRK3; PPFIA1; PPFIA2; PPFIA3; PPFIA4; PPFIBP1; PPFIBP2; PTPRD; PTPRF; PTPRS; SLITRK1; SLITRK3; SLITRK5; SLITRK6
R-HSA-5387390	Hh mutants abrogate ligand secretion	-0.0365877	0.184444	0.842757	53	DERL2; DHH; ERLEC1; IHH; OS9; PSMA1; PSMA2; PSMA3; PSMA4; PSMA5; PSMA6; PSMA7; PSMB1; PSMB10; PSMB11; PSMB2; PSMB3; PSMB4; PSMB5; PSMB7; PSMB8; PSMB9; PSMC1; PSMC2; PSMC3; PSMC4; PSMC5; PSMC6; PSMD1; PSMD11; PSMD12; PSMD13; PSMD14; PSMD2; PSMD3; PSMD4; PSMD5; PSMD6; PSMD7; PSMD8; PSMD9; PSME2; PSME3; PSME4; PSMF1; RPS27A; SEL1L; SHH; SYVN1; UBA52; UBB; UBC; VCP
R-HSA-2173789	TGF-beta receptor signaling activates SMADs	0.0469904	0.237517	0.84317	31	BAMBI; CBL; FKBP1A; FURIN; MTMR4; NEDD4L; NEDD8; PMEPA1; PPP1CA; PPP1CB; PPP1CC; PPP1R15A; RPS27A; SMAD2; SMAD3; SMAD4; SMURF1; SMURF2; STRAP; STUB1; TGFB1; TGFBR1; TGFBR2; UBA52; UBB; UBC; UBE2M; UCHL5; USP15; XPO1; ZFYVE9
R-HSA-9020591	Interleukin-12 signaling	-0.0403839	0.204713	0.843615	43	AIP; ANXA2; ARF1; BOLA2; CA1; CAPZA1; CDC42; CFL1; CNN2; FOXO3; GSTA2; GSTO1; HNRNPA2B1; HNRNPDL; HNRNPF; HSPA9; IL10; IL12A; IL12RB1; IL12RB2; JAK1; JAK2; LCP1; LMNB1; MIF; MTAP; P4HB; PAK2; PDCD4; PITPNA; PPIA; PSME2; RALA; RAP1B; RPLP0; SERPINB2; SNRPA1; SOD1; SOD2; STAT4; TALDO1; TCP1; TYK2
R-HSA-418346	Platelet homeostasis	0.0327244	0.166304	0.844004	64	APOB; ATP2A1; ATP2A2; ATP2A3; ATP2B1; ATP2B2; ATP2B4; CALM1; FGR; GNAS; GNB1; GNB2; GNB3; GNB4; GNB5; GNG10; GNG11; GNG12; GNG2; GNG3; GNG4; GNG5; GNG7; GNGT1; GNGT2; GUCY1A2; GUCY1A3; GUCY1B2; GUCY1B3; ITPR1; ITPR2; ITPR3; KCNMA1; KCNMB1; KCNMB2; KCNMB3; KCNMB4; LRP8; MAPK14; MRVI1; NOS1; NOS2; NOS3; ORAI1; ORAI2; P2RX1; P2RX2; P2RX3; P2RX4; P2RX5; P2RX6; P2RX7; PAFAH2; PDE10A; PDE11A; PDE1A; PD…
R-HSA-5663220	RHO GTPases Activate Formins	-0.0337182	0.171994	0.844577	61	ACTG1; AHCTF1; APITD1; AURKB; B9D2; BIRC5; BUB1; BUB1B; BUB3; CDC20; CDC42; CDCA8; CENPA; CENPC; CENPE; CENPF; CENPH; CENPK; CENPL; CENPM; CENPN; CENPO; CENPP; CENPQ; CENPT; CKAP5; CLASP1; CLASP2; CLIP1; DAAM1; DIAPH1; DIAPH3; DSN1; DVL1; DVL2; DVL3; DYNC1H1; DYNC1I1; DYNC1I2; DYNC1LI1; DYNC1LI2; DYNLL1; DYNLL2; EVL; FMNL1; FMNL2; FMNL3; INCENP; ITGB1; ITGB3BP; KIF18A; KIF2A; KIF2C; KNTC1; MAD1L1…
R-HSA-5687128	MAPK6/MAPK4 signaling	-0.0337098	0.171994	0.844615	61	AGO1; AGO2; AGO3; AGO4; CCND3; CDC14A; CDC14B; CDC42; CDC42EP2; CDC42EP3; CDC42EP5; CDK1; DNAJB1; ETV4; FOXO1; FOXO3; HSPB1; IGF2BP1; JUN; KALRN; MAPK4; MAPK6; MAPKAPK5; MMP10; MMP2; MOV10; MYC; NCOA3; PAK1; PAK2; PRKACA; PRKACB; PRKACG; PSMA1; PSMA2; PSMA3; PSMA4; PSMA5; PSMA6; PSMA7; PSMB1; PSMB10; PSMB11; PSMB2; PSMB3; PSMB4; PSMB5; PSMB7; PSMB8; PSMB9; PSMC1; PSMC2; PSMC3; PSMC4; PSMC5; PSMC6…
R-HSA-3000171	Non-integrin membrane-ECM interactions	0.0407293	0.209596	0.845923	40	ACTN1; AGRN; DAG1; DDR1; DDR2; FGF2; HSPG2; ITGA2; ITGA6; ITGAV; ITGB1; ITGB3; ITGB4; ITGB5; LAMA1; LAMA2; LAMA3; LAMA4; LAMA5; LAMB1; LAMB2; LAMB3; LAMC1; LAMC2; LAMC3; NRXN1; NTN4; PDGFA; PDGFB; PRKCA; SDC1; SDC2; SDC3; SDC4; TGFB1; THBS1; TNC; TRAPPC4; TTR; VTN
R-HSA-421270	Cell-cell junction organization	-0.0354914	0.182729	0.845996	54	ANG; CADM1; CADM2; CADM3; CDH1; CDH10; CDH11; CDH12; CDH13; CDH15; CDH17; CDH18; CDH2; CDH24; CDH3; CDH4; CDH5; CDH6; CDH7; CDH8; CDH9; CLDN1; CLDN10; CLDN11; CLDN12; CLDN14; CLDN15; CLDN16; CLDN18; CLDN19; CLDN20; CLDN23; CLDN3; CLDN4; CLDN5; CLDN6; CLDN7; CLDN8; CLDN9; CRB3; CTNNA1; CTNNB1; CTNND1; F11R; JUP; MPP5; PARD3; PARD6A; PARD6B; PARD6G; PRKCI; PVR; SDK1; SDK2
R-HSA-5619084	ABC transporter disorders	0.0323704	0.167621	0.846867	63	ABCC8; CFTR; DERL1; DERL2; DERL3; ERLEC1; ERLIN1; ERLIN2; KCNJ11; OS9; PSMA1; PSMA2; PSMA3; PSMA4; PSMA5; PSMA6; PSMA7; PSMB1; PSMB10; PSMB11; PSMB2; PSMB3; PSMB4; PSMB5; PSMB7; PSMB8; PSMB9; PSMC1; PSMC2; PSMC3; PSMC4; PSMC5; PSMC6; PSMD1; PSMD11; PSMD12; PSMD13; PSMD14; PSMD2; PSMD3; PSMD4; PSMD5; PSMD6; PSMD7; PSMD8; PSMD9; PSME2; PSME3; PSME4; PSMF1; RNF185; RNF5; RPS27A; SEL1L; SFTPA1; SFTPA…
R-HSA-166520	Signalling by NGF	0.0326082	0.168945	0.846951	62	AATF; ABR; ADAM17; ADCYAP1; ADCYAP1R1; ADORA2A; AKAP13; AP2A1; AP2A2; AP2B1; AP2M1; AP2S1; APH1A; APH1B; ARHGDIA; ARHGEF1; ARHGEF10; ARHGEF10L; ARHGEF11; ARHGEF12; ARHGEF15; ARHGEF16; ARHGEF17; ARHGEF18; ARHGEF19; ARHGEF2; ARHGEF26; ARHGEF3; ARHGEF33; ARHGEF35; ARHGEF37; ARHGEF38; ARHGEF39; ARHGEF4; ARHGEF40; ARHGEF5; ARHGEF7; ATF1; BAD; BCL2L11; BRAF; CASP2; CASP3; CLTA; CLTC; CRK; CRKL; DNAL4; …
R-HSA-9007101	Rab regulation of trafficking	-0.0325655	0.169252	0.847422	63	AKT1; AKT2; AKT3; ALS2; ALS2CL; ANKRD27; ARF6; CCZ1; CCZ1B; CHML; DENND1A; DENND1B; DENND1C; DENND2A; DENND2C; DENND2D; DENND3; DENND4A; DENND4B; DENND4C; DENND5A; DENND5B; DENND6A; DENND6B; GABARAP; GABARAPL2; GAPVD1; GDI2; GGA1; GGA2; GGA3; HPS1; HPS4; MADD; MAP1LC3B; MON1A; MON1B; OPTN; POLG; RAB10; RAB11A; RAB11B; RAB12; RAB13; RAB14; RAB18; RAB1A; RAB1B; RAB27A; RAB27B; RAB31; RAB32; RAB33B;…
R-HSA-5578768	Physiological factors	-0.0742103	0.387031	0.847944	12	CORIN; GATA4; HIPK1; HIPK2; KAT2B; NKX2-5; NPPA; NPPC; NPR1; NPR2; TBX5; WWTR1
R-HSA-180585	Vif-mediated degradation of APOBEC3G	0.0371195	0.193635	0.847979	47	APOBEC3G; CUL5; PSMA1; PSMA2; PSMA3; PSMA4; PSMA5; PSMA6; PSMA7; PSMB1; PSMB10; PSMB11; PSMB2; PSMB3; PSMB4; PSMB5; PSMB7; PSMB8; PSMB9; PSMC1; PSMC2; PSMC3; PSMC4; PSMC5; PSMC6; PSMD1; PSMD11; PSMD12; PSMD13; PSMD14; PSMD2; PSMD3; PSMD4; PSMD5; PSMD6; PSMD7; PSMD8; PSMD9; PSME2; PSME3; PSME4; PSMF1; RBX1; RPS27A; UBA52; UBB; UBC
R-HSA-350054	Notch-HLH transcription pathway	-0.0770597	0.4042	0.848802	11	KAT2A; KAT2B; MAML1; MAML2; MAML3; NOTCH1; NOTCH2; NOTCH3; NOTCH4; RBPJ; SNW1
R-HSA-983695	Antigen activates B Cell Receptor (BCR) leading to generation of second messengers	0.0689652	0.363585	0.849559	13	AHCYL1; BLK; BLNK; CALM1; CBL; CBLB; CD19; CD22; CD79A; CD79B; DAPP1; FYN; GRB2
R-HSA-2168880	Scavenging of heme from plasma	-0.0801052	0.423877	0.850107	10	ALB; AMBP; APOA1; APOL1; CD163; HBA1; HBB; HP; HPR; HPX
R-HSA-4641257	Degradation of AXIN	-0.0355743	0.189873	0.85138	50	AXIN1; AXIN2; PSMA1; PSMA2; PSMA3; PSMA4; PSMA5; PSMA6; PSMA7; PSMB1; PSMB10; PSMB11; PSMB2; PSMB3; PSMB4; PSMB5; PSMB7; PSMB8; PSMB9; PSMC1; PSMC2; PSMC3; PSMC4; PSMC5; PSMC6; PSMD1; PSMD11; PSMD12; PSMD13; PSMD14; PSMD2; PSMD3; PSMD4; PSMD5; PSMD6; PSMD7; PSMD8; PSMD9; PSME2; PSME3; PSME4; PSMF1; RNF146; RPS27A; SMURF2; TNKS; TNKS2; UBA52; UBB; UBC
R-HSA-400508	Incretin synthesis, secretion, and inactivation	-0.0574009	0.307634	0.851983	19	CDX2; CTNNB1; DPP4; FFAR1; FFAR4; GATA4; GCG; GNAT3; GNB3; GRP; LEP; PAX6; PCSK1; SEC11A; SEC11C; SPCS1; SPCS2; SPCS3; TCF7L2
R-HSA-8949215	Mitochondrial calcium ion transport	-0.0544966	0.292659	0.852279	21	AKAP1; C2orf47; LETM1; MCU; MICU1; MICU2; MICU3; PARL; PHB; PHB2; PMPCA; PMPCB; SLC8A3; SLC8B1; SMDT1; SPG7; STOML2; VDAC1; VDAC2; VDAC3; YME1L1
R-HSA-349425	Autodegradation of the E3 ubiquitin ligase COP1	-0.0364265	0.195812	0.852423	47	ATM; PSMA1; PSMA2; PSMA3; PSMA4; PSMA5; PSMA6; PSMA7; PSMB1; PSMB10; PSMB11; PSMB2; PSMB3; PSMB4; PSMB5; PSMB7; PSMB8; PSMB9; PSMC1; PSMC2; PSMC3; PSMC4; PSMC5; PSMC6; PSMD1; PSMD11; PSMD12; PSMD13; PSMD14; PSMD2; PSMD3; PSMD4; PSMD5; PSMD6; PSMD7; PSMD8; PSMD9; PSME2; PSME3; PSME4; PSMF1; RFWD2; RPS27A; TP53; UBA52; UBB; UBC
R-HSA-549132	Organic cation/anion/zwitterion transport	0.070042	0.378243	0.85309	12	RUNX1; SLC22A1; SLC22A11; SLC22A15; SLC22A16; SLC22A18; SLC22A2; SLC22A3; SLC22A4; SLC22A5; SLC22A7; SLC22A8
R-HSA-5620924	Intraflagellar transport	0.0392618	0.212335	0.853303	39	CLUAP1; DYNC2H1; DYNC2LI1; DYNLL1; DYNLL2; DYNLRB1; DYNLRB2; HSPB11; IFT122; IFT140; IFT172; IFT27; IFT43; IFT46; IFT52; IFT57; IFT74; IFT80; IFT81; IFT88; KIF17; KIF3A; KIF3B; KIF3C; KIFAP3; TCTE3; TCTEX1D1; TCTEX1D2; TNPO1; TRAF3IP1; TRIP11; TTC21B; TTC26; TTC30A; TTC30B; WDR19; WDR34; WDR35; WDR60
R-HSA-6790901	rRNA modification in the nucleus and cytosol	-0.0335868	0.182706	0.854147	54	BMS1; DCAF13; DDX47; DDX49; DDX52; DHX37; DIEXF; DIMT1; EMG1; FBL; FCF1; GAR1; HEATR1; IMP3; IMP4; KRR1; MPHOSPH10; NAT10; NHP2; NOC4L; NOL11; NOL6; NOP10; NOP14; NOP2; NOP56; NOP58; PDCD11; PNO1; PWP2; RCL1; RPS14; RPS2; RPS6; RPS7; RPS9; RRP7A; SNORD3A; TBL3; THUMPD1; TRMT112; TSR3; UTP14C; UTP15; UTP18; UTP20; UTP3; UTP6; WBSCR22; WDR3; WDR36; WDR43; WDR46; WDR75
R-HSA-68949	Orc1 removal from chromatin	-0.031085	0.169234	0.854264	63	CCNA1; CCNA2; CDC6; CDK2; CDKN1A; CDKN1B; CDT1; FZR1; MCM2; MCM3; MCM4; MCM5; MCM6; MCM7; MCM8; ORC1; ORC2; ORC3; ORC4; ORC5; ORC6; PSMA1; PSMA2; PSMA3; PSMA4; PSMA5; PSMA6; PSMA7; PSMB1; PSMB10; PSMB11; PSMB2; PSMB3; PSMB4; PSMB5; PSMB7; PSMB8; PSMB9; PSMC1; PSMC2; PSMC3; PSMC4; PSMC5; PSMC6; PSMD1; PSMD11; PSMD12; PSMD13; PSMD14; PSMD2; PSMD3; PSMD4; PSMD5; PSMD6; PSMD7; PSMD8; PSMD9; PSME2; PS…
R-HSA-69052	Switching of origins to a post-replicative state	-0.031085	0.169234	0.854264	63	CCNA1; CCNA2; CDC6; CDK2; CDKN1A; CDKN1B; CDT1; FZR1; MCM2; MCM3; MCM4; MCM5; MCM6; MCM7; MCM8; ORC1; ORC2; ORC3; ORC4; ORC5; ORC6; PSMA1; PSMA2; PSMA3; PSMA4; PSMA5; PSMA6; PSMA7; PSMB1; PSMB10; PSMB11; PSMB2; PSMB3; PSMB4; PSMB5; PSMB7; PSMB8; PSMB9; PSMC1; PSMC2; PSMC3; PSMC4; PSMC5; PSMC6; PSMD1; PSMD11; PSMD12; PSMD13; PSMD14; PSMD2; PSMD3; PSMD4; PSMD5; PSMD6; PSMD7; PSMD8; PSMD9; PSME2; PS…
R-HSA-400042	Adrenaline,noradrenaline inhibits insulin secretion	0.0476115	0.25921	0.854265	26	ADCY5; ADCY6; ADRA2A; ADRA2C; CACNA1C; CACNA1D; CACNA2D2; CACNB2; CACNB3; GNAI1; GNAI2; GNB1; GNB2; GNB3; GNB4; GNB5; GNG10; GNG11; GNG12; GNG2; GNG3; GNG4; GNG5; GNG7; GNGT1; GNGT2
R-HSA-162582	Signal Transduction	0.0310957	0.170373	0.855178	61	A2M; AATF; ABCA4; ABHD12; ABHD6; ABI1; ABI2; ABL1; ABR; ACKR3; ACKR4; ACTG1; ACTN2; ACTR2; ACTR3; ACVR1B; ACVR1C; ACVR2A; ACVR2B; ACVRL1; ADAM10; ADAM12; ADAM17; ADCY1; ADCY10; ADCY2; ADCY3; ADCY4; ADCY5; ADCY6; ADCY7; ADCY8; ADCY9; ADCYAP1; ADCYAP1R1; ADH1A; ADH4; ADM; ADM2; ADORA1; ADORA2A; ADORA2B; ADORA3; ADRA1A; ADRA1B; ADRA1D; ADRA2A; ADRA2B; ADRA2C; ADRB1; ADRB2; ADRB3; AES; AGO1; AGO2; AG…
R-HSA-8935690	Digestion	0.0619107	0.339418	0.855267	15	AMY2A; AMY2B; CEL; CHIA; CHIT1; CLPS; GUCA2A; GUCY2C; LCT; LIPF; MGAM; PNLIP; PNLIPRP1; PNLIPRP3; TREH
R-HSA-447115	Interleukin-12 family signaling	0.0333804	0.1843	0.856274	52	AIP; ANXA2; ARF1; BOLA2; CA1; CANX; CAPZA1; CDC42; CFL1; CNN2; CRLF1; EBI3; FOXO3; GSTA2; GSTO1; HNRNPA2B1; HNRNPDL; HNRNPF; HSPA9; IL10; IL12A; IL12RB1; IL12RB2; IL23A; IL27; IL27RA; IL6ST; JAK1; JAK2; LCP1; LMNB1; MIF; MTAP; P4HB; PAK2; PDCD4; PITPNA; PPIA; PSME2; RALA; RAP1B; RPLP0; SERPINB2; SNRPA1; SOD1; SOD2; STAT1; STAT3; STAT4; TALDO1; TCP1; TYK2
R-HSA-5651801	PCNA-Dependent Long Patch Base Excision Repair	-0.0541191	0.299853	0.856772	20	APEX1; LIG1; PCNA; POLB; POLD1; POLD2; POLD3; POLD4; POLE; POLE2; POLE3; POLE4; RFC1; RFC2; RFC3; RFC4; RFC5; RPA1; RPA2; RPA3
R-HSA-373760	L1CAM interactions	-0.0307129	0.170577	0.857111	62	ALCAM; ANK1; ANK2; ANK3; AP2A1; AP2A2; AP2B1; AP2M1; AP2S1; CHL1; CLTA; CLTC; CNTN1; CNTN2; CNTN6; CNTNAP1; CSNK2A1; CSNK2A2; CSNK2B; DLG1; DLG4; DNM1; DNM2; DNM3; DPYSL2; EGFR; EPHB2; EZR; FGFR1; GAP43; HSPA8; ITGA1; ITGA10; ITGA2; ITGA2B; ITGA5; ITGA9; ITGAV; ITGB1; ITGB3; KCNQ2; KCNQ3; KIF4B; LAMA1; LAMB1; LAMC1; LYPLA2; MAP2K1; MAP2K2; MAPK1; MAPK3; NCAM1; NCAN; NFASC; NRCAM; NRP1; NRP2; NUMB…
R-HSA-1236975	Antigen processing-Cross presentation	-0.0301446	0.171949	0.860836	61	B2M; CALR; CD14; CD207; CD36; CHUK; CTSL; CTSS; CTSV; CYBA; FCGR1A; FCGR1B; HLA-A; HLA-B; HLA-C; HLA-F; HLA-G; HLA-H; IKBKB; ITGAV; ITGB5; LNPEP; LY96; MRC1; MRC2; MYD88; NCF1; NCF2; NCF4; PDIA3; PSMA1; PSMA2; PSMA3; PSMA4; PSMA5; PSMA6; PSMA7; PSMB1; PSMB10; PSMB11; PSMB2; PSMB3; PSMB4; PSMB5; PSMB7; PSMB8; PSMB9; PSMC1; PSMC2; PSMC3; PSMC4; PSMC5; PSMC6; PSMD1; PSMD11; PSMD12; PSMD13; PSMD14; P…
R-HSA-69017	CDK-mediated phosphorylation and removal of Cdc6	-0.0343051	0.197889	0.862372	46	CDC6; CDK2; PSMA1; PSMA2; PSMA3; PSMA4; PSMA5; PSMA6; PSMA7; PSMB1; PSMB10; PSMB11; PSMB2; PSMB3; PSMB4; PSMB5; PSMB7; PSMB8; PSMB9; PSMC1; PSMC2; PSMC3; PSMC4; PSMC5; PSMC6; PSMD1; PSMD11; PSMD12; PSMD13; PSMD14; PSMD2; PSMD3; PSMD4; PSMD5; PSMD6; PSMD7; PSMD8; PSMD9; PSME2; PSME3; PSME4; PSMF1; RPS27A; UBA52; UBB; UBC
R-HSA-73614	Pyrimidine salvage	0.0702563	0.414243	0.865323	10	CDA; DCK; TK1; TK2; TYMP; UCK1; UCK2; UCKL1; UPP1; UPP2
R-HSA-5365859	RA biosynthesis pathway	-0.0493605	0.29261	0.86604	21	ADH1A; ADH4; AKR1C3; ALDH1A1; ALDH1A2; ALDH1A3; ALDH8A1; CRABP1; CYP26A1; CYP26B1; CYP26C1; DHRS3; DHRS4; DHRS9; RDH10; RDH11; RDH13; RDH14; RDH16; RDH5; SDR16C5
R-HSA-5674400	Constitutive Signaling by AKT1 E17K in Cancer	0.0472465	0.281732	0.866819	22	AKT1; AKT1S1; AKT2; AKT3; BAD; CASP9; CDKN1A; CDKN1B; CHUK; FOXO1; FOXO3; GSK3A; GSK3B; MAPKAP1; MDM2; MLST8; MTOR; PDPK1; PRR5; RICTOR; RPS6KB2; TSC2
R-HSA-75035	Chk1/Chk2(Cds1) mediated inactivation of Cyclin B:Cdk1 complex	0.0609808	0.36466	0.867192	13	CCNB1; CDC25C; CDK1; CHEK1; CHEK2; SFN; WEE1; YWHAB; YWHAE; YWHAG; YWHAH; YWHAQ; YWHAZ
R-HSA-392517	Rap1 signalling	0.0550719	0.329433	0.867235	16	PRKACA; PRKACB; PRKACG; PRKG1; RAF1; RAP1A; RAP1B; RAP1GAP; RAP1GAP2; RAPGEF3; RAPGEF4; RASGRP1; RASGRP2; SIPA1; YWHAB; YWHAZ
R-HSA-264870	Caspase-mediated cleavage of cytoskeletal proteins	-0.0639709	0.387028	0.868718	12	ADD1; CASP3; CASP6; CASP7; CASP8; DBNL; GAS2; GSN; MAPT; PLEC; SPTAN1; VIM
R-HSA-392154	Nitric oxide stimulates guanylate cyclase	-0.0442054	0.268211	0.869089	25	GUCY1A2; GUCY1A3; GUCY1B2; GUCY1B3; ITPR1; KCNMA1; KCNMB1; KCNMB2; KCNMB3; KCNMB4; MRVI1; NOS1; NOS2; NOS3; PDE10A; PDE11A; PDE1A; PDE1B; PDE2A; PDE3A; PDE3B; PDE5A; PDE9A; PRKG1; PRKG2
R-HSA-977068	Termination of O-glycan biosynthesis	-0.0465568	0.285877	0.870632	22	MUC1; MUC12; MUC13; MUC15; MUC16; MUC19; MUC2; MUC20; MUC21; MUC3A; MUC4; MUC5B; MUC6; MUC7; MUCL1; ST3GAL1; ST3GAL3; ST3GAL4; ST6GAL1; ST6GALNAC2; ST6GALNAC3; ST6GALNAC4
R-HSA-174490	Membrane binding and targetting of GAG proteins	-0.0580762	0.358334	0.871248	14	MVB12A; MVB12B; NMT2; RPS27A; TSG101; UBA52; UBAP1; UBB; UBC; VPS28; VPS37A; VPS37B; VPS37C; VPS37D
R-HSA-174495	Synthesis And Processing Of GAG, GAGPOL Polyproteins	-0.0580762	0.358334	0.871248	14	MVB12A; MVB12B; NMT2; RPS27A; TSG101; UBA52; UBAP1; UBB; UBC; VPS28; VPS37A; VPS37B; VPS37C; VPS37D
R-HSA-352230	Amino acid transport across the plasma membrane	-0.041823	0.258092	0.871269	27	SLC16A10; SLC1A4; SLC1A5; SLC25A29; SLC36A1; SLC36A2; SLC36A4; SLC38A1; SLC38A2; SLC38A4; SLC3A1; SLC43A1; SLC43A2; SLC6A12; SLC6A15; SLC6A19; SLC6A20; SLC6A6; SLC7A1; SLC7A10; SLC7A11; SLC7A2; SLC7A5; SLC7A6; SLC7A7; SLC7A8; SLC7A9
R-HSA-5607764	CLEC7A (Dectin-1) signaling	-0.0274154	0.169185	0.871271	63	AHCYL1; BCL10; BTRC; CALM1; CARD11; CARD9; CASP8; CCL17; CCL22; CDC34; CHUK; CLEC7A; CUL1; FBXW11; IKBKB; IL1B; ITPR1; ITPR2; ITPR3; MALT1; MAP3K7; NFATC1; NFATC2; NFATC3; NFKB1; NFKB2; NFKBIA; PDPK1; PLCG2; PPP3CA; PPP3CB; PPP3R1; PRKCD; PSMA1; PSMA2; PSMA3; PSMA4; PSMA5; PSMA6; PSMA7; PSMB1; PSMB10; PSMB11; PSMB2; PSMB3; PSMB4; PSMB5; PSMB7; PSMB8; PSMB9; PSMC1; PSMC2; PSMC3; PSMC4; PSMC5; PSMC…
R-HSA-1250342	PI3K events in ERBB4 signaling	0.0670967	0.41475	0.871482	10	BTC; ERBB4; EREG; HBEGF; NRG1; NRG2; NRG3; NRG4; PIK3CA; PIK3R1
R-HSA-5173214	O-glycosylation of TSR domain-containing proteins	0.0367681	0.227482	0.871597	34	ADAMTS1; ADAMTS10; ADAMTS12; ADAMTS13; ADAMTS14; ADAMTS15; ADAMTS16; ADAMTS17; ADAMTS18; ADAMTS19; ADAMTS2; ADAMTS3; ADAMTS4; ADAMTS5; ADAMTS6; ADAMTS7; ADAMTS8; ADAMTS9; ADAMTSL1; ADAMTSL2; ADAMTSL3; ADAMTSL4; ADAMTSL5; POFUT2; SBSPON; SEMA5A; SEMA5B; SPON2; THBS1; THBS2; THSD1; THSD4; THSD7A; THSD7B
R-HSA-373076	Class A/1 (Rhodopsin-like receptors)	-0.0277831	0.171917	0.871615	61	ACKR3; ACKR4; ADORA1; ADORA2A; ADORA2B; ADORA3; ADRA1A; ADRA1B; ADRA1D; ADRA2A; ADRA2B; ADRA2C; ADRB1; ADRB2; ADRB3; AGT; AGTR1; ANXA1; APLNR; APP; AVPR1A; BDKRB1; BDKRB2; C3; C3AR1; C5; C5AR1; C5AR2; CCK; CCKAR; CCKBR; CCL1; CCL13; CCL16; CCL19; CCL20; CCL21; CCL23; CCL25; CCL27; CCL28; CCL5; CCR1; CCR10; CCR2; CCR3; CCR4; CCR5; CCR6; CCR7; CCR8; CCR9; CCRL2; CGA; CHRM1; CHRM2; CHRM3; CHRM4; CHR…
R-HSA-397014	Muscle contraction	-0.0275372	0.170534	0.871718	62	ABCC9; ACTA2; ACTG2; ACTN2; AHCYL1; AKAP9; ANXA1; ANXA2; ANXA6; ASPH; ATP1A1; ATP1A2; ATP1A3; ATP1A4; ATP1B1; ATP1B2; ATP1B3; ATP2A1; ATP2A2; ATP2A3; ATP2B1; ATP2B2; ATP2B4; CACNA1C; CACNA1D; CACNA1S; CACNA2D1; CACNA2D2; CACNA2D3; CACNA2D4; CACNB1; CACNB2; CACNB3; CACNB4; CACNG1; CACNG2; CACNG3; CACNG4; CACNG5; CACNG6; CACNG7; CACNG8; CALD1; CALM1; CAMK2A; CAMK2B; CAMK2D; CAMK2G; CAV3; CORIN; DES…
R-HSA-912526	Interleukin receptor SHC signaling	0.0446382	0.281946	0.874203	22	CSF2; CSF2RB; GAB2; GRB2; IL2RA; IL2RB; IL5; IL5RA; INPP5D; INPPL1; JAK1; JAK2; JAK3; PIK3CA; PIK3CB; PIK3CD; PIK3R1; PIK3R2; PIK3R3; PTPN6; SHC1; SOS1
R-HSA-5083635	Defective B3GALTL causes Peters-plus syndrome (PpS)	0.0365082	0.230903	0.87437	33	ADAMTS1; ADAMTS10; ADAMTS12; ADAMTS13; ADAMTS14; ADAMTS15; ADAMTS16; ADAMTS17; ADAMTS18; ADAMTS19; ADAMTS2; ADAMTS3; ADAMTS4; ADAMTS5; ADAMTS6; ADAMTS7; ADAMTS8; ADAMTS9; ADAMTSL1; ADAMTSL2; ADAMTSL3; ADAMTSL4; ADAMTSL5; SBSPON; SEMA5A; SEMA5B; SPON2; THBS1; THBS2; THSD1; THSD4; THSD7A; THSD7B
R-HSA-9020702	Interleukin-1 signaling	-0.0267647	0.170523	0.875279	62	AGER; APP; BTRC; CHUK; CUL1; DHX9; FBXW11; IKBKB; IL1A; IL1B; IL1R1; IL1R2; IL1RAP; IL1RN; IRAK2; IRAK3; IRAK4; MAP2K1; MAP2K4; MAP2K6; MAP3K3; MAP3K7; MAP3K8; MYD88; NFKB1; NFKB2; NFKBIA; NFKBIB; NKIRAS1; NKIRAS2; NOD1; NOD2; PELI1; PELI2; PELI3; PSMA1; PSMA2; PSMA3; PSMA4; PSMA5; PSMA6; PSMA7; PSMB1; PSMB10; PSMB11; PSMB2; PSMB3; PSMB4; PSMB5; PSMB7; PSMB8; PSMB9; PSMC1; PSMC2; PSMC3; PSMC4; PS…
R-HSA-187577	SCF(Skp2)-mediated degradation of p27/p21	-0.0281433	0.179368	0.875321	56	CCNA1; CCNA2; CCND1; CCNE1; CCNE2; CDK2; CDK4; CDKN1A; CDKN1B; CKS1B; CUL1; PSMA1; PSMA2; PSMA3; PSMA4; PSMA5; PSMA6; PSMA7; PSMB1; PSMB10; PSMB2; PSMB3; PSMB4; PSMB5; PSMB7; PSMB8; PSMB9; PSMC1; PSMC2; PSMC3; PSMC4; PSMC5; PSMC6; PSMD1; PSMD11; PSMD12; PSMD13; PSMD14; PSMD2; PSMD3; PSMD4; PSMD5; PSMD6; PSMD7; PSMD8; PSMD9; PSME2; PSME3; PSMF1; PTK6; RPS27A; SKP1; SKP2; UBA52; UBB; UBC
R-HSA-202040	G-protein activation	-0.0402368	0.262967	0.87839	26	GNAI1; GNAI2; GNAI3; GNAO1; GNAT1; GNAT2; GNAT3; GNAZ; GNB1; GNB2; GNB3; GNB4; GNB5; GNG10; GNG11; GNG12; GNG2; GNG3; GNG4; GNG5; GNG7; GNGT1; GNGT2; OPRM1; PDYN; POMC
R-HSA-427359	SIRT1 negatively regulates rRNA expression	-0.039379	0.258057	0.878715	27	H2AFJ; H2AFV; H2AFX; H2AFZ; H2BFS; H3F3A; HIST1H2AC; HIST1H2BA; HIST1H2BC; HIST1H2BD; HIST1H2BJ; HIST1H2BK; HIST1H2BN; HIST1H2BO; HIST1H3A; HIST1H4A; HIST2H2AA3; HIST2H2AC; HIST2H2BE; HIST3H2BB; RRP8; SIRT1; TAF1A; TAF1B; TAF1C; TAF1D; TBP
R-HSA-8948216	Collagen chain trimerization	-0.0317038	0.209502	0.879716	41	COL10A1; COL11A1; COL11A2; COL12A1; COL13A1; COL14A1; COL15A1; COL16A1; COL17A1; COL18A1; COL19A1; COL1A1; COL1A2; COL20A1; COL21A1; COL22A1; COL23A1; COL24A1; COL25A1; COL27A1; COL28A1; COL2A1; COL3A1; COL4A1; COL4A2; COL4A3; COL4A4; COL5A1; COL5A2; COL5A3; COL6A1; COL6A2; COL6A3; COL6A5; COL6A6; COL7A1; COL8A1; COL8A2; COL9A1; COL9A2; COL9A3
R-HSA-354194	GRB2:SOS provides linkage to MAPK signaling for Integrins	-0.0518534	0.346149	0.880922	15	APBB1IP; FGA; FGB; FGG; FN1; GRB2; ITGA2B; ITGB3; PTK2; RAP1A; RAP1B; SOS1; SRC; TLN1; VWF
R-HSA-8851805	MET activates RAS signaling	0.0583043	0.396737	0.883164	11	GRB2; HGF; HRAS; KRAS; MET; MUC20; NRAS; RANBP10; RANBP9; SHC1; SOS1
R-HSA-6804116	TP53 Regulates Transcription of Genes Involved in G1 Cell Cycle Arrest	0.0506741	0.352624	0.885733	14	ARID3A; CCNA1; CCNA2; CCNE1; CCNE2; CDK2; CDKN1A; CDKN1B; E2F1; E2F7; E2F8; PCBP4; TP53; ZNF385A
R-HSA-8955332	Carboxyterminal post-translational modifications of tubulin	-0.0327929	0.229973	0.88661	34	AGBL2; AGBL3; AGBL4; AGBL5; AGTPBP1; NICN1; TPGS1; TPGS2; TTL; TTLL1; TTLL10; TTLL11; TTLL12; TTLL2; TTLL3; TTLL4; TTLL5; TTLL6; TTLL7; TTLL8; TTLL9; TUBA1A; TUBA1B; TUBA1C; TUBA3C; TUBA3E; TUBB1; TUBB2A; TUBB2B; TUBB3; TUBB4A; TUBB4B; TUBB6; TUBB8
R-HSA-5210891	Uptake and function of anthrax toxins	0.0556978	0.397085	0.888449	11	ANTXR1; ANTXR2; CALM1; FURIN; MAP2K1; MAP2K2; MAP2K3; MAP2K4; MAP2K6; MAP2K7; PDCD6IP
R-HSA-68867	Assembly of the pre-replicative complex	-0.0234402	0.169126	0.88977	63	CDC6; CDT1; E2F1; E2F2; E2F3; GMNN; MCM2; MCM3; MCM4; MCM5; MCM6; MCM7; MCM8; ORC1; ORC2; ORC3; ORC4; ORC5; ORC6; PSMA1; PSMA2; PSMA3; PSMA4; PSMA5; PSMA6; PSMA7; PSMB1; PSMB10; PSMB11; PSMB2; PSMB3; PSMB4; PSMB5; PSMB7; PSMB8; PSMB9; PSMC1; PSMC2; PSMC3; PSMC4; PSMC5; PSMC6; PSMD1; PSMD11; PSMD12; PSMD13; PSMD14; PSMD2; PSMD3; PSMD4; PSMD5; PSMD6; PSMD7; PSMD8; PSMD9; PSME2; PSME3; PSME4; PSMF1;…
R-HSA-425366	Transport of bile salts and organic acids, metal ions and amine compounds	-0.0233795	0.169125	0.890053	63	BSG; CP; EMB; RHAG; RHBG; RHCG; RUNX1; SLC10A6; SLC11A1; SLC11A2; SLC13A1; SLC13A2; SLC13A3; SLC13A4; SLC13A5; SLC14A1; SLC14A2; SLC16A1; SLC16A3; SLC16A7; SLC16A8; SLC18A1; SLC18A2; SLC22A1; SLC22A11; SLC22A15; SLC22A16; SLC22A18; SLC22A2; SLC22A3; SLC22A4; SLC22A5; SLC22A7; SLC22A8; SLC2A13; SLC30A1; SLC30A10; SLC30A2; SLC30A3; SLC30A5; SLC30A6; SLC30A8; SLC31A1; SLC39A1; SLC39A10; SLC39A14; SL…
R-HSA-174414	Processive synthesis on the C-strand of the telomere	0.0569465	0.41626	0.891185	10	DNA2; LIG1; PCNA; POLD1; POLD2; POLD3; POLD4; RPA1; RPA2; RPA3
R-HSA-451326	Activation of kainate receptors upon glutamate binding	0.0348361	0.255275	0.891453	27	CALM1; DLG1; DLG4; GNB1; GNB2; GNB3; GNB4; GNB5; GNG10; GNG11; GNG12; GNG2; GNG3; GNG4; GNG5; GNG7; GNGT1; GNGT2; GRIK1; GRIK2; GRIK3; GRIK4; GRIK5; NCALD; PLCB1; PLCB2; PLCB3
R-HSA-8949664	Processing of SMDT1	-0.0487363	0.358236	0.891785	14	C2orf47; MCU; MICU1; MICU2; MICU3; PARL; PHB; PHB2; PMPCA; PMPCB; SMDT1; SPG7; STOML2; YME1L1
R-HSA-8948751	Regulation of PTEN stability and activity	0.0228402	0.167978	0.891844	63	AKT1; AKT2; AKT3; CSNK2A1; CSNK2A2; CSNK2B; FRK; MKRN1; NEDD4; OTUD3; PREX2; PSMA1; PSMA2; PSMA3; PSMA4; PSMA5; PSMA6; PSMA7; PSMB1; PSMB10; PSMB11; PSMB2; PSMB3; PSMB4; PSMB5; PSMB7; PSMB8; PSMB9; PSMC1; PSMC2; PSMC3; PSMC4; PSMC5; PSMC6; PSMD1; PSMD11; PSMD12; PSMD13; PSMD14; PSMD2; PSMD3; PSMD4; PSMD5; PSMD6; PSMD7; PSMD8; PSMD9; PSME2; PSME3; PSME4; PSMF1; PTEN; RNF146; RPS27A; STUB1; TNKS; T…
R-HSA-202433	Generation of second messenger molecules	-0.0345686	0.25798	0.893405	27	CD101; CD247; CD3D; CD3E; CD4; ENAH; EVL; FYB; GRAP2; HLA-DPA1; HLA-DPB1; HLA-DQA1; HLA-DQA2; HLA-DQB1; HLA-DQB2; HLA-DRA; HLA-DRB1; HLA-DRB5; ITK; LAT; LCP2; NCK1; PAK1; PAK2; PLCG1; VASP; ZAP70
R-HSA-3296482	Defects in vitamin and cofactor metabolism	0.0425717	0.320835	0.894438	17	ACACA; AMN; CD320; CUBN; GIF; MCCC1; MCCC2; MMAA; MMACHC; MMADHC; MTR; MTRR; MUT; PC; PCCA; PCCB; TCN2
R-HSA-5173105	O-linked glycosylation	-0.0214619	0.169095	0.899002	63	A4GNT; ADAMTS1; ADAMTS10; ADAMTS12; ADAMTS13; ADAMTS14; ADAMTS15; ADAMTS16; ADAMTS17; ADAMTS18; ADAMTS19; ADAMTS2; ADAMTS3; ADAMTS4; ADAMTS5; ADAMTS6; ADAMTS7; ADAMTS8; ADAMTS9; ADAMTSL1; ADAMTSL2; ADAMTSL3; ADAMTSL4; ADAMTSL5; B3GALNT2; B3GNT2; B3GNT3; B3GNT4; B3GNT5; B3GNT6; B3GNT7; B3GNT8; B3GNT9; B3GNTL1; B4GALT5; B4GALT6; C1GALT1; CHST4; DAG1; GALNT1; GALNT10; GALNT11; GALNT12; GALNT13; GALN…
R-HSA-8941858	Regulation of RUNX3 expression and activity	-0.0237249	0.187808	0.899475	51	CBFB; CDKN2A; EP300; MDM2; PSMA1; PSMA2; PSMA3; PSMA4; PSMA5; PSMA6; PSMA7; PSMB1; PSMB10; PSMB2; PSMB3; PSMB4; PSMB5; PSMB7; PSMB8; PSMB9; PSMC1; PSMC2; PSMC3; PSMC4; PSMC5; PSMC6; PSMD1; PSMD11; PSMD12; PSMD13; PSMD14; PSMD2; PSMD3; PSMD4; PSMD5; PSMD6; PSMD7; PSMD8; PSMD9; PSME2; PSME3; PSMF1; RPS27A; RUNX3; SMURF1; SMURF2; SRC; TGFB1; UBA52; UBB; UBC
R-HSA-5684264	MAP3K8 (TPL2)-dependent MAPK1/3 activation	-0.0436662	0.346036	0.899582	15	BTRC; CHUK; CUL1; FBXW11; IKBKB; MAP2K1; MAP2K4; MAP3K8; NFKB1; RPS27A; SKP1; TNIP2; UBA52; UBB; UBC
R-HSA-2995383	Initiation of Nuclear Envelope Reformation	-0.0486383	0.386886	0.899956	12	ANKLE2; BANF1; LEMD2; LEMD3; LMNA; LMNB1; PPP2CA; PPP2R1A; PPP2R2A; TMPO; VRK1; VRK2
R-HSA-2995410	Nuclear Envelope Reassembly	-0.0486383	0.386886	0.899956	12	ANKLE2; BANF1; LEMD2; LEMD3; LMNA; LMNB1; PPP2CA; PPP2R1A; PPP2R2A; TMPO; VRK1; VRK2
R-HSA-419037	NCAM1 interactions	0.0275884	0.221594	0.90092	36	AGRN; ARTN; CACNA1C; CACNA1D; CACNA1G; CACNA1H; CACNA1I; CACNA1S; CACNB1; CACNB2; CACNB3; CACNB4; CNTN2; COL4A1; COL4A2; COL4A3; COL4A4; COL6A1; COL6A2; COL6A3; COL6A5; COL6A6; COL9A1; COL9A2; COL9A3; GDNF; GFRA1; GFRA2; GFRA4; NCAM1; NCAN; NRTN; PRNP; PSPN; ST8SIA2; ST8SIA4
R-HSA-5678895	Defective CFTR causes cystic fibrosis	-0.0220537	0.179272	0.902093	56	CFTR; DERL1; DERL2; DERL3; ERLEC1; ERLIN1; ERLIN2; OS9; PSMA1; PSMA2; PSMA3; PSMA4; PSMA5; PSMA6; PSMA7; PSMB1; PSMB10; PSMB11; PSMB2; PSMB3; PSMB4; PSMB5; PSMB7; PSMB8; PSMB9; PSMC1; PSMC2; PSMC3; PSMC4; PSMC5; PSMC6; PSMD1; PSMD11; PSMD12; PSMD13; PSMD14; PSMD2; PSMD3; PSMD4; PSMD5; PSMD6; PSMD7; PSMD8; PSMD9; PSME2; PSME3; PSME4; PSMF1; RNF185; RNF5; RPS27A; SEL1L; UBA52; UBB; UBC; VCP
R-HSA-210745	Regulation of gene expression in beta cells	0.0361808	0.296331	0.902823	20	AKT1; AKT2; AKT3; FOXA2; FOXO1; GCK; HNF1A; HNF4A; HNF4G; IAPP; INS; MAFA; NEUROD1; NKX2-2; NKX6-1; PAX6; PDX1; PKLR; RFX6; SLC2A2
R-HSA-166786	Creation of C4 and C2 activators	0.0480367	0.398049	0.903944	11	C1QA; C1QB; C1QC; C1R; C1S; COLEC10; COLEC11; CRP; FCN1; FCN2; FCN3
R-HSA-5578775	Ion homeostasis	0.0228968	0.190298	0.904229	49	ABCC9; AHCYL1; ASPH; ATP1A1; ATP1A2; ATP1A3; ATP1A4; ATP1B1; ATP1B2; ATP1B3; ATP2A1; ATP2A2; ATP2A3; ATP2B1; ATP2B2; ATP2B4; CALM1; CAMK2A; CAMK2B; CAMK2D; CAMK2G; DMPK; FKBP1B; FXYD1; FXYD2; FXYD3; FXYD4; FXYD6; FXYD7; ITPR1; ITPR2; ITPR3; KCNJ11; NOS1; ORAI1; ORAI2; PLN; PRKACA; RYR1; RYR2; RYR3; SLC8A1; SLC8A3; SLN; SRI; STIM1; TNNI3; TRDN; TRPC1
R-HSA-69186	Lagging Strand Synthesis	-0.0377981	0.315847	0.904743	18	DNA2; LIG1; PCNA; POLA2; POLD1; POLD2; POLD3; POLD4; PRIM1; PRIM2; RFC1; RFC2; RFC3; RFC4; RFC5; RPA1; RPA2; RPA3
R-HSA-69656	Cyclin A:Cdk2-associated events at S phase entry	-0.0198342	0.16647	0.90516	65	CCNA1; CCNA2; CCND1; CCNE1; CCNE2; CCNH; CDC25A; CDC25B; CDK2; CDK4; CDK7; CDKN1A; CDKN1B; CKS1B; CUL1; E2F1; E2F4; E2F5; FZR1; LIN37; LIN52; LIN54; LIN9; MAX; MNAT1; MYC; PSMA1; PSMA2; PSMA3; PSMA4; PSMA5; PSMA6; PSMA7; PSMB1; PSMB10; PSMB2; PSMB3; PSMB4; PSMB5; PSMB7; PSMB8; PSMB9; PSMC1; PSMC2; PSMC3; PSMC4; PSMC5; PSMC6; PSMD1; PSMD11; PSMD12; PSMD13; PSMD14; PSMD2; PSMD3; PSMD4; PSMD5; PSMD6…
R-HSA-5654227	Phospholipase C-mediated cascade; FGFR3	0.0453247	0.381437	0.905413	12	FGF1; FGF17; FGF18; FGF2; FGF20; FGF23; FGF4; FGF5; FGF8; FGF9; FGFR3; PLCG1
R-HSA-1643685	Disease	-0.0198282	0.167754	0.905911	64	AAAS; ABCC8; ACACA; ACAN; ADAM10; ADAM17; ADAMTS1; ADAMTS10; ADAMTS12; ADAMTS13; ADAMTS14; ADAMTS15; ADAMTS16; ADAMTS17; ADAMTS18; ADAMTS19; ADAMTS2; ADAMTS3; ADAMTS4; ADAMTS5; ADAMTS6; ADAMTS7; ADAMTS8; ADAMTS9; ADAMTSL1; ADAMTSL2; ADAMTSL3; ADAMTSL4; ADAMTSL5; AGGF1; AGK; AGRN; AGTRAP; AKAP9; AKT1; AKT1S1; AKT2; AKT3; ALB; AMN; ANTXR1; ANTXR2; AP1B1; AP1G1; AP1M1; AP1M2; AP1S1; AP1S3; AP2A1; AP…
R-HSA-445355	Smooth Muscle Contraction	0.0261722	0.224794	0.907314	35	ACTA2; ACTG2; ANXA1; ANXA2; ANXA6; CALD1; CALM1; CAV3; DYSF; ITGA1; ITGB5; LMOD1; MYH11; MYL10; MYL12A; MYL12B; MYL5; MYL6; MYL6B; MYL7; MYL9; MYLK; MYLPF; PAK1; PAK2; PXN; SORBS1; SORBS3; TLN1; TPM1; TPM2; TPM3; TPM4; TRIM72; VCL
R-HSA-416700	Other semaphorin interactions	-0.0372196	0.324971	0.908816	17	CD72; ITGA1; ITGB1; PLXNA1; PLXNA2; PLXNA4; PLXNC1; PLXND1; PTPRC; SEMA3E; SEMA4A; SEMA4D; SEMA5A; SEMA6A; SEMA6D; SEMA7A; TREM2
R-HSA-202403	TCR signaling	-0.0198337	0.173207	0.908834	60	BCL10; BTRC; CARD11; CD101; CD247; CD3D; CD3E; CD4; CDC34; CHUK; CSK; CUL1; ENAH; EVL; FBXW11; FYB; GRAP2; HLA-DPA1; HLA-DPB1; HLA-DQA1; HLA-DQA2; HLA-DQB1; HLA-DQB2; HLA-DRA; HLA-DRB1; HLA-DRB5; IKBKB; INPP5D; ITK; LAT; LCP2; MALT1; MAP3K7; NCK1; NFKB1; NFKBIA; PAG1; PAK1; PAK2; PDPK1; PIK3CA; PIK3CB; PIK3R1; PIK3R2; PLCG1; PRKCQ; PSMA1; PSMA2; PSMA3; PSMA4; PSMA5; PSMA6; PSMA7; PSMB1; PSMB10; P…
R-HSA-4419969	Depolymerisation of the Nuclear Lamina	-0.0409939	0.358109	0.908863	14	CCNB1; CDK1; CNEP1R1; CTDNEP1; LEMD2; LEMD3; LMNA; LMNB1; LPIN1; LPIN2; LPIN3; PRKCA; PRKCB; TMPO
R-HSA-211733	Regulation of activated PAK-2p34 by proteasome mediated degradation	-0.0223609	0.19987	0.910921	45	PAK2; PSMA1; PSMA2; PSMA3; PSMA4; PSMA5; PSMA6; PSMA7; PSMB1; PSMB10; PSMB11; PSMB2; PSMB3; PSMB4; PSMB5; PSMB7; PSMB8; PSMB9; PSMC1; PSMC2; PSMC3; PSMC4; PSMC5; PSMC6; PSMD1; PSMD11; PSMD12; PSMD13; PSMD14; PSMD2; PSMD3; PSMD4; PSMD5; PSMD6; PSMD7; PSMD8; PSMD9; PSME2; PSME3; PSME4; PSMF1; RPS27A; UBA52; UBB; UBC
R-HSA-8957322	Metabolism of steroids	0.0189889	0.170819	0.911486	61	ABCC3; ACACA; ACACB; ACAT2; ACOT8; ACOX2; AKR1B1; AKR1B15; AKR1C1; AKR1C2; AKR1C3; AKR1C4; AKR1D1; ALB; AMACR; ARV1; BAAT; CARM1; CGA; CH25H; CHD9; CUBN; CYP11A1; CYP11B1; CYP17A1; CYP19A1; CYP21A2; CYP24A1; CYP27A1; CYP27B1; CYP2R1; CYP39A1; CYP46A1; CYP51A1; CYP7A1; CYP7B1; CYP8B1; DHCR24; DHCR7; ELOVL6; FABP6; FASN; FDFT1; FDPS; FDX1; FDXR; GC; GGPS1; GPAM; HMGCR; HMGCS1; HSD11B1; HSD11B2; HSD…
R-HSA-8979227	Triglyceride metabolism	-0.0265121	0.24068	0.912286	31	AGMO; CAV1; DGAT1; DGAT2; FABP1; FABP2; FABP3; FABP4; FABP5; FABP6; FABP7; GK2; GPAM; GPAT2; GPD2; LIPE; LPIN1; LPIN2; LPIN3; MGLL; MOGAT1; MOGAT2; PLIN1; PLIN3; PNPLA5; PPP1CA; PPP1CB; PPP1CC; PRKACA; PRKACB; PRKACG
R-HSA-5619115	Disorders of transmembrane transporters	-0.0182449	0.173179	0.916096	60	ABCC8; ALB; AVPR1A; CFTR; DERL1; DERL2; DERL3; ERLEC1; ERLIN1; ERLIN2; GCK; GCKR; KCNJ11; OS9; PSMA1; PSMA2; PSMA3; PSMA4; PSMA5; PSMA6; PSMA7; PSMB1; PSMB10; PSMB11; PSMB2; PSMB3; PSMB4; PSMB5; PSMB7; PSMB8; PSMB9; PSMC1; PSMC2; PSMC3; PSMC4; PSMC5; PSMC6; PSMD1; PSMD11; PSMD12; PSMD13; PSMD14; PSMD2; PSMD3; PSMD4; PSMD5; PSMD6; PSMD7; PSMD8; PSMD9; PSME2; PSME3; PSME4; PSMF1; RNF185; RNF5; RPS2…
R-HSA-110313	Translesion synthesis by Y family DNA polymerases bypasses lesions on DNA template	-0.0224076	0.217404	0.917908	38	ISG15; MAD2L2; NPLOC4; PCNA; POLD1; POLD2; POLD3; POLD4; POLE; POLE2; POLE3; POLE4; POLH; POLI; POLK; RCHY1; REV1; REV3L; RFC1; RFC2; RFC3; RFC4; RFC5; RPA1; RPA2; RPA3; RPS27A; SPRTN; TRIM25; UBA52; UBA7; UBB; UBC; UBE2L6; UFD1L; USP10; USP43; VCP
R-HSA-77286	mitochondrial fatty acid beta-oxidation of saturated fatty acids	-0.043327	0.423655	0.918543	10	ACADL; ACADM; ACADS; ACADVL; ACSM3; ECHS1; HADH; HADHA; HADHB; MECR
R-HSA-450531	Regulation of mRNA stability by proteins that bind AU-rich elements	0.0169535	0.169515	0.920335	62	AKT1; ANP32A; DCP1A; DCP2; DIS3; EIF4G1; ENPP2; EXOSC1; EXOSC2; EXOSC3; EXOSC4; EXOSC5; EXOSC6; EXOSC7; EXOSC8; EXOSC9; GPRC5A; HSPA8; HSPB1; KHSRP; MAPK11; MAPK14; MAPKAPK2; NUP214; PABPC1; PARN; PRKCA; PRKCD; PSMA1; PSMA2; PSMA3; PSMA4; PSMA5; PSMA6; PSMA7; PSMB1; PSMB10; PSMB11; PSMB2; PSMB3; PSMB4; PSMB5; PSMB7; PSMB8; PSMB9; PSMC1; PSMC2; PSMC3; PSMC4; PSMC5; PSMC6; PSMD1; PSMD11; PSMD12; PS…
R-HSA-8943723	Regulation of PTEN mRNA translation	-0.0372993	0.386669	0.923153	12	AGO1; AGO2; AGO3; AGO4; CNOT6L; MOV10; PTEN; PTENP1; TNRC6A; TNRC6B; TNRC6C; VAPA
R-HSA-180786	Extension of Telomeres	0.0247407	0.260737	0.924404	26	DNA2; LIG1; NHP2; PCNA; POLA2; POLD1; POLD2; POLD3; POLD4; POLE; POLE2; POLE3; POLE4; PRIM1; PRIM2; RFC1; RFC2; RFC3; RFC4; RFC5; RPA1; RPA2; RPA3; RUVBL1; RUVBL2; TERT
R-HSA-2132295	MHC class II antigen presentation	0.0156838	0.165632	0.924561	65	ACTR10; ACTR1A; ACTR1B; AP1B1; AP1G1; AP1M1; AP1M2; AP1S1; AP1S3; AP2A1; AP2A2; AP2B1; AP2M1; AP2S1; ARF1; CANX; CAPZA1; CAPZA2; CAPZA3; CAPZB; CD74; CENPE; CLTA; CLTC; CTSA; CTSB; CTSC; CTSD; CTSE; CTSF; CTSH; CTSK; CTSL; CTSO; CTSS; CTSV; DCTN1; DCTN2; DCTN3; DCTN4; DCTN5; DCTN6; DNM1; DNM2; DNM3; DYNC1H1; DYNC1I1; DYNC1I2; DYNC1LI1; DYNC1LI2; DYNLL1; DYNLL2; HLA-DMA; HLA-DMB; HLA-DOA; HLA-DOB;…
R-HSA-74749	Signal attenuation	0.039587	0.418456	0.924631	10	GRB10; GRB2; INS; INSR; IRS1; IRS2; MAPK1; MAPK3; SHC1; SOS1
R-HSA-5358606	Mismatch repair (MMR) directed by MSH2:MSH3 (MutSbeta)	0.033495	0.35432	0.924686	14	EXO1; LIG1; MLH1; MSH2; MSH3; PCNA; PMS2; POLD1; POLD2; POLD3; POLD4; RPA1; RPA2; RPA3
R-HSA-193692	Regulated proteolysis of p75NTR	-0.0379981	0.403852	0.925038	11	ADAM17; APH1A; APH1B; NCSTN; NFKB1; NGFR; PSEN1; PSEN2; PSENEN; RELA; TRAF6
R-HSA-1839130	Signaling by activated point mutants of FGFR3	-0.0379514	0.403851	0.92513	11	FGF1; FGF17; FGF18; FGF2; FGF20; FGF23; FGF4; FGF5; FGF8; FGF9; FGFR3
R-HSA-2033514	FGFR3 mutant receptor activation	-0.0379514	0.403851	0.92513	11	FGF1; FGF17; FGF18; FGF2; FGF20; FGF23; FGF4; FGF5; FGF8; FGF9; FGFR3
R-HSA-3232118	SUMOylation of transcription factors	0.027605	0.296948	0.925933	20	CDKN2A; FOXL2; HIC1; MDM2; MITF; MTA1; PIAS1; PIAS2; PIAS3; PIAS4; SP3; SUMO1; SUMO2; SUMO3; TFAP2A; TFAP2B; TFAP2C; TP53; TP53BP1; UBE2I
R-HSA-450408	AUF1 (hnRNP D0) binds and destabilizes mRNA	-0.017539	0.193468	0.927766	48	EIF4G1; HSPA8; HSPB1; PABPC1; PSMA1; PSMA2; PSMA3; PSMA4; PSMA5; PSMA6; PSMA7; PSMB1; PSMB10; PSMB11; PSMB2; PSMB3; PSMB4; PSMB5; PSMB7; PSMB8; PSMB9; PSMC1; PSMC2; PSMC3; PSMC4; PSMC5; PSMC6; PSMD1; PSMD11; PSMD12; PSMD13; PSMD14; PSMD2; PSMD3; PSMD4; PSMD5; PSMD6; PSMD7; PSMD8; PSMD9; PSME2; PSME3; PSME4; PSMF1; RPS27A; UBA52; UBB; UBC
R-HSA-532668	N-glycan trimming in the ER and Calnexin/Calreticulin cycle	-0.0204726	0.226444	0.927962	35	AMFR; CALR; CANX; DERL1; DERL2; EDEM1; EDEM2; EDEM3; ENGASE; GANAB; MAN1B1; MARCH6; MLEC; MOGS; NGLY1; OS9; PDIA3; PRKCSH; PSMC1; RAD23B; RNF103; RNF139; RNF185; RNF5; RPS27A; SEL1L; SYVN1; TRIM13; UBA52; UBB; UBC; UBXN1; UGGT1; UGGT2; VCP
R-HSA-194315	Signaling by Rho GTPases	0.0150844	0.168236	0.928556	63	A2M; ABI1; ABI2; ABL1; ABR; ACTG1; ACTR2; ACTR3; AHCTF1; AKAP13; APITD1; ARAP1; ARAP2; ARAP3; ARHGAP1; ARHGAP10; ARHGAP11A; ARHGAP11B; ARHGAP12; ARHGAP15; ARHGAP17; ARHGAP18; ARHGAP19; ARHGAP20; ARHGAP21; ARHGAP22; ARHGAP23; ARHGAP24; ARHGAP25; ARHGAP26; ARHGAP27; ARHGAP28; ARHGAP29; ARHGAP30; ARHGAP31; ARHGAP32; ARHGAP33; ARHGAP35; ARHGAP39; ARHGAP40; ARHGAP42; ARHGAP44; ARHGAP5; ARHGAP8; ARHGAP…
[truncated: 97 more rows]
