# Supplementary material for: An analysis of genetically regulated gene expression across multiple tissues implicates novel gene candidates in Alzheimer’s disease
Source: Alzheimers Res Ther. 2020 Apr 16;12:43. doi: 10.1186/s13195-020-00611-8 (PMC7164172; doi:10.1186/s13195-020-00611-8)
Supplement: Supplementary file 8 — Additional file 8: Supplementary Table 8. Pathway analysis of CMC S-PrediXcan results. [file 13195_2020_611_MOESM8_ESM.csv]

pathway	name	coef	se	p	n_genes	genes
R-HSA-166058	MyD88:Mal cascade initiated on plasma membrane	0.365430970737631	0.026315889242743	7.66701557338058e-44	37	APP; ATF1; BTRC; CD14; CD36; CREB1; DUSP3; DUSP4; DUSP6; DUSP7; IRAK2; JUN; MAP2K6; MAP2K7; MAP3K1; MAP3K7; MAP3K8; MAPK1; MAPK10; MAPK11; MAPK14; MAPK3; MAPK8; MEF2A; MEF2C; NFKB1; NFKBIA; NFKBIB; NKIRAS1; NOD1; PELI2; PELI3; PPP2CA; PPP2R1A; PPP2R1B; PPP2R5D; RELA
R-HSA-168179	Toll Like Receptor TLR1:TLR2 Cascade	0.365430970737631	0.026315889242743	7.66701557338058e-44	37	APP; ATF1; BTRC; CD14; CD36; CREB1; DUSP3; DUSP4; DUSP6; DUSP7; IRAK2; JUN; MAP2K6; MAP2K7; MAP3K1; MAP3K7; MAP3K8; MAPK1; MAPK10; MAPK11; MAPK14; MAPK3; MAPK8; MEF2A; MEF2C; NFKB1; NFKBIA; NFKBIB; NKIRAS1; NOD1; PELI2; PELI3; PPP2CA; PPP2R1A; PPP2R1B; PPP2R5D; RELA
R-HSA-168188	Toll Like Receptor TLR6:TLR2 Cascade	0.365430970737631	0.026315889242743	7.66701557338058e-44	37	APP; ATF1; BTRC; CD14; CD36; CREB1; DUSP3; DUSP4; DUSP6; DUSP7; IRAK2; JUN; MAP2K6; MAP2K7; MAP3K1; MAP3K7; MAP3K8; MAPK1; MAPK10; MAPK11; MAPK14; MAPK3; MAPK8; MEF2A; MEF2C; NFKB1; NFKBIA; NFKBIB; NKIRAS1; NOD1; PELI2; PELI3; PPP2CA; PPP2R1A; PPP2R1B; PPP2R5D; RELA
R-HSA-181438	Toll Like Receptor 2 (TLR2) Cascade	0.365430970737631	0.026315889242743	7.66701557338058e-44	37	APP; ATF1; BTRC; CD14; CD36; CREB1; DUSP3; DUSP4; DUSP6; DUSP7; IRAK2; JUN; MAP2K6; MAP2K7; MAP3K1; MAP3K7; MAP3K8; MAPK1; MAPK10; MAPK11; MAPK14; MAPK3; MAPK8; MEF2A; MEF2C; NFKB1; NFKBIA; NFKBIB; NKIRAS1; NOD1; PELI2; PELI3; PPP2CA; PPP2R1A; PPP2R1B; PPP2R5D; RELA
R-HSA-168164	Toll Like Receptor 3 (TLR3) Cascade	0.36239715265208	0.0263476731487562	4.79059733709402e-43	37	APP; ATF1; BIRC2; BTRC; CASP8; CD14; CREB1; DUSP3; DUSP4; DUSP6; DUSP7; FADD; IKBKE; IRAK2; JUN; MAP2K6; MAP2K7; MAP3K7; MAP3K8; MAPK1; MAPK10; MAPK11; MAPK14; MAPK3; MAPK8; MEF2A; MEF2C; NFKB1; NFKBIA; NFKBIB; NKIRAS1; NOD1; PPP2CA; PPP2R1A; PPP2R1B; PPP2R5D; RELA
R-HSA-168181	Toll Like Receptor 7/8 (TLR7/8) Cascade	0.364411162548171	0.0265290522696095	6.15368838377418e-43	36	APP; ATF1; BTRC; CD14; CREB1; DUSP3; DUSP4; DUSP6; DUSP7; IRAK2; JUN; MAP2K6; MAP2K7; MAP3K1; MAP3K7; MAP3K8; MAPK1; MAPK10; MAPK11; MAPK14; MAPK3; MAPK8; MEF2A; MEF2C; NFKB1; NFKBIA; NFKBIB; NKIRAS1; NOD1; PELI2; PELI3; PPP2CA; PPP2R1A; PPP2R1B; PPP2R5D; RELA
R-HSA-975155	MyD88 dependent cascade initiated on endosome	0.364411162548171	0.0265290522696095	6.15368838377418e-43	36	APP; ATF1; BTRC; CD14; CREB1; DUSP3; DUSP4; DUSP6; DUSP7; IRAK2; JUN; MAP2K6; MAP2K7; MAP3K1; MAP3K7; MAP3K8; MAPK1; MAPK10; MAPK11; MAPK14; MAPK3; MAPK8; MEF2A; MEF2C; NFKB1; NFKBIA; NFKBIB; NKIRAS1; NOD1; PELI2; PELI3; PPP2CA; PPP2R1A; PPP2R1B; PPP2R5D; RELA
R-HSA-399719	Trafficking of AMPA receptors	-0.649401326128667	0.0476129429396159	2.34190600640142e-42	17	AKAP5; AP2A2; AP2B1; AP2M1; CACNG2; CACNG4; CAMK2B; CAMK2D; GRIA1; GRIP1; GRIP2; MDM2; MYO6; NSF; PICK1; PRKCA; PRKCB
R-HSA-399721	Glutamate binding, activation of AMPA receptors and synaptic plasticity	-0.649401326128667	0.0476129429396159	2.34190600640142e-42	17	AKAP5; AP2A2; AP2B1; AP2M1; CACNG2; CACNG4; CAMK2B; CAMK2D; GRIA1; GRIP1; GRIP2; MDM2; MYO6; NSF; PICK1; PRKCA; PRKCB
R-HSA-975138	TRAF6 mediated induction of NFkB and MAP kinases upon TLR7/8 or 9 activation	0.356438168839854	0.0262185378989848	4.29399039910819e-42	38	APP; ATF1; BTRC; CD14; CREB1; DUSP3; DUSP4; DUSP6; DUSP7; IRAK2; JUN; MAP2K6; MAP2K7; MAP3K1; MAP3K7; MAP3K8; MAPK1; MAPK10; MAPK11; MAPK14; MAPK3; MAPK8; MEF2A; MEF2C; NFKB1; NFKBIA; NFKBIB; NKIRAS1; NOD1; PELI2; PELI3; PPP2CA; PPP2R1A; PPP2R1B; PPP2R5D; RELA; RPS6KA1; RPS6KA2
R-HSA-167044	Signalling to RAS	0.668906656834565	0.0492724968067353	5.58385592355936e-42	11	GRB2; KRAS; MAPK11; MAPK12; MAPK13; MAPK14; RALA; RALGDS; SHC2; SHC3; SRC
R-HSA-168138	Toll Like Receptor 9 (TLR9) Cascade	0.352492593126525	0.0266134624592852	4.82938143157036e-40	37	APP; ATF1; BTRC; CD14; CREB1; DUSP3; DUSP4; DUSP6; DUSP7; EEA1; IRAK2; JUN; MAP2K6; MAP2K7; MAP3K1; MAP3K7; MAP3K8; MAPK1; MAPK10; MAPK11; MAPK14; MAPK3; MAPK8; MEF2A; MEF2C; NFKB1; NFKBIA; NFKBIB; NKIRAS1; NOD1; PELI2; PELI3; PIK3C3; PPP2CA; PPP2R1A; PPP2R1B; PPP2R5D
R-HSA-187687	Signalling to ERKs	0.576099705744575	0.0437775048349654	1.49639386075909e-39	18	CRK; CRKL; GRB2; KIDINS220; KRAS; MAPK11; MAPK12; MAPK13; MAPK14; PLCG1; RALA; RALGDS; RAP1A; RIT1; RIT2; SHC2; SHC3; SRC
R-HSA-354192	Integrin alphaIIb beta3 signaling	0.631314988506658	0.0486451599073503	1.63166666053149e-38	12	AKT1; BCAR1; CRK; GRB2; ITGB3; RAP1A; RAPGEF3; RAPGEF4; RASGRP1; SRC; TLN1; VWF
R-HSA-9006921	Integrin signaling	0.631314988506658	0.0486451599073503	1.63166666053149e-38	12	AKT1; BCAR1; CRK; GRB2; ITGB3; RAP1A; RAPGEF3; RAPGEF4; RASGRP1; SRC; TLN1; VWF
R-HSA-447115	Interleukin-12 family signaling	0.606678976770293	0.046914120567884	2.98182005488106e-38	32	ANXA2; ARF1; CA1; CANX; CFL1; CNN2; CRLF1; GSTO1; HNRNPDL; HNRNPF; HSPA9; IL12A; IL12RB1; IL12RB2; IL27RA; IL6ST; JAK1; JAK2; LCP1; LMNB1; MTAP; P4HB; PAK2; PITPNA; PSME2; RALA; RPLP0; SNRPA1; SOD1; SOD2; STAT3; TYK2
R-HSA-8950505	Gene and protein expression by JAK-STAT signaling after Interleukin-12 stimulation	0.69795927747078	0.0546806794646123	2.59553130195418e-37	20	ANXA2; ARF1; CA1; CFL1; CNN2; GSTO1; HNRNPDL; HNRNPF; HSPA9; LCP1; LMNB1; MTAP; PAK2; PITPNA; PSME2; RALA; RPLP0; SNRPA1; SOD1; SOD2
R-HSA-166166	MyD88-independent TLR4 cascade	0.32549357434426	0.0258625427683322	2.53663725115541e-36	38	APP; ATF1; BIRC2; BTRC; CASP8; CD14; CREB1; DUSP3; DUSP4; DUSP6; DUSP7; FADD; IKBKE; IRAK2; JUN; MAP2K6; MAP2K7; MAP3K7; MAP3K8; MAPK1; MAPK10; MAPK11; MAPK14; MAPK3; MAPK8; MEF2A; MEF2C; NFKB1; NFKBIA; NFKBIB; NKIRAS1; NOD1; PPP2CA; PPP2R1A; PPP2R1B; PPP2R5D; PTPN11; RELA
R-HSA-937061	TRIF(TICAM1)-mediated TLR4 signaling	0.32549357434426	0.0258625427683322	2.53663725115541e-36	38	APP; ATF1; BIRC2; BTRC; CASP8; CD14; CREB1; DUSP3; DUSP4; DUSP6; DUSP7; FADD; IKBKE; IRAK2; JUN; MAP2K6; MAP2K7; MAP3K7; MAP3K8; MAPK1; MAPK10; MAPK11; MAPK14; MAPK3; MAPK8; MEF2A; MEF2C; NFKB1; NFKBIA; NFKBIB; NKIRAS1; NOD1; PPP2CA; PPP2R1A; PPP2R1B; PPP2R5D; PTPN11; RELA
R-HSA-9020591	Interleukin-12 signaling	0.618531070758286	0.0492509018339183	3.55791731833606e-36	27	ANXA2; ARF1; CA1; CFL1; CNN2; GSTO1; HNRNPDL; HNRNPF; HSPA9; IL12A; IL12RB1; IL12RB2; JAK1; JAK2; LCP1; LMNB1; MTAP; P4HB; PAK2; PITPNA; PSME2; RALA; RPLP0; SNRPA1; SOD1; SOD2; TYK2
R-HSA-202670	ERKs are inactivated	0.525823814944229	0.0418868244888434	3.80599772215594e-36	11	DUSP3; DUSP4; DUSP6; DUSP7; MAPK1; MAPK3; PPP2CA; PPP2R1A; PPP2R1B; PPP2R5D; VRK3
R-HSA-76009	Platelet Aggregation (Plug Formation)	0.594593909762555	0.0475277753248097	6.54514622637756e-36	13	ADRA2C; AKT1; BCAR1; CRK; GRB2; ITGB3; RAP1A; RAPGEF3; RAPGEF4; RASGRP1; SRC; TLN1; VWF
R-HSA-416993	Trafficking of GluR2-containing AMPA receptors	-0.723316014202546	0.0580868454582098	1.35837508340711e-35	10	AP2A2; AP2B1; AP2M1; GRIA1; GRIP1; GRIP2; NSF; PICK1; PRKCA; PRKCB
R-HSA-164938	Nef-mediates down modulation of cell surface receptors by recruiting them to clathrin adapters	-0.638713363651176	0.0515022216362269	2.5594535491561e-35	11	AP1B1; AP1M1; AP1S1; AP2A2; AP2B1; AP2M1; ARF1; ATP6V1H; CD4; HLA-A; PACS1
R-HSA-597592	Post-translational protein modification	0.563716642907809	0.0457381411946622	6.65507451944929e-35	31	AAAS; ACTB; ACTL6A; ACTR10; ACTR8; ADAM10; ADAMTS1; ADAMTS13; ADAMTS14; ADAMTS17; ADAMTS18; ADAMTS19; ADAMTS2; ADAMTS3; ADAMTS5; ADAMTS6; ADAMTS8; ADAMTS9; ADAMTSL1; ADAMTSL2; ADAMTSL3; ADRB2; AGBL3; AGTPBP1; ALG1; ALG10; ALG12; ALG8; ALPL; AMFR; ANK1
R-HSA-5673000	RAF activation	0.550843043990481	0.0457092525227875	1.91568262702176e-33	11	JAK2; KRAS; KSR1; PPP2CA; PPP2R1A; PPP2R1B; PPP2R5A; PPP2R5C; PPP2R5D; PPP2R5E; SRC
R-HSA-168142	Toll Like Receptor 10 (TLR10) Cascade	0.316261744697738	0.0262859760449335	2.42484350130039e-33	38	APP; ATF1; BTRC; CREB1; DUSP3; DUSP4; DUSP6; DUSP7; IRAK2; JUN; MAP2K6; MAP2K7; MAP3K1; MAP3K7; MAP3K8; MAPK1; MAPK10; MAPK11; MAPK14; MAPK3; MAPK8; MEF2A; MEF2C; NFKB1; NFKBIA; NFKBIB; NKIRAS1; NOD1; PELI2; PELI3; PPP2CA; PPP2R1A; PPP2R1B; PPP2R5D; RELA; RPS6KA1; RPS6KA2; RPS6KA5
R-HSA-168176	Toll Like Receptor 5 (TLR5) Cascade	0.316261744697738	0.0262859760449335	2.42484350130039e-33	38	APP; ATF1; BTRC; CREB1; DUSP3; DUSP4; DUSP6; DUSP7; IRAK2; JUN; MAP2K6; MAP2K7; MAP3K1; MAP3K7; MAP3K8; MAPK1; MAPK10; MAPK11; MAPK14; MAPK3; MAPK8; MEF2A; MEF2C; NFKB1; NFKBIA; NFKBIB; NKIRAS1; NOD1; PELI2; PELI3; PPP2CA; PPP2R1A; PPP2R1B; PPP2R5D; RELA; RPS6KA1; RPS6KA2; RPS6KA5
R-HSA-975871	MyD88 cascade initiated on plasma membrane	0.316261744697738	0.0262859760449335	2.42484350130039e-33	38	APP; ATF1; BTRC; CREB1; DUSP3; DUSP4; DUSP6; DUSP7; IRAK2; JUN; MAP2K6; MAP2K7; MAP3K1; MAP3K7; MAP3K8; MAPK1; MAPK10; MAPK11; MAPK14; MAPK3; MAPK8; MEF2A; MEF2C; NFKB1; NFKBIA; NFKBIB; NKIRAS1; NOD1; PELI2; PELI3; PPP2CA; PPP2R1A; PPP2R1B; PPP2R5D; RELA; RPS6KA1; RPS6KA2; RPS6KA5
R-HSA-112316	Neuronal System	-0.460857713452375	0.0384917250209124	4.92735327165852e-33	33	ABAT; ABCC8; ABCC9; ACHE; ADCY3; ADCY6; ADCY7; AKAP5; ALDH2; ALDH5A1; AP2A2; AP2B1; AP2M1; APBA2; ARL6IP5; BCHE; BEGAIN; CACNA1A; CACNA1B; CACNA1E; CACNA2D1; CACNA2D3; CACNB3; CACNG2; CACNG4; CALM1; CAMK2B; CAMK2D; CAMK4; CHRNA2; CHRNA4; CHRNA7; CHRNB2
R-HSA-164952	The role of Nef in HIV-1 replication and disease pathogenesis	-0.528005350966038	0.045877478964545	1.18805094010387e-30	15	AP1B1; AP1M1; AP1S1; AP2A2; AP2B1; AP2M1; ARF1; ATP6V1H; CD4; DOCK2; ELMO1; FYN; HLA-A; PACS1; PAK2
R-HSA-198753	ERK/MAPK targets	0.40899062810803	0.0360344337549975	7.41672914228997e-30	18	DUSP3; DUSP4; DUSP6; DUSP7; MAPK1; MAPK11; MAPK14; MAPK3; MEF2A; MEF2C; PPP2CA; PPP2R1A; PPP2R1B; PPP2R5D; RPS6KA1; RPS6KA2; RPS6KA5; VRK3
R-HSA-8964038	LDL clearance	-0.652457327904993	0.0575024958447055	7.71104185192699e-30	11	AP2A2; AP2B1; AP2M1; APOB; CES3; CLTA; LDLRAP1; LSR; NPC1; NPC2; SOAT1
R-HSA-5663213	RHO GTPases Activate WASPs and WAVEs	0.479978902019544	0.0444921017223152	3.92413895359822e-27	22	ABI2; ACTB; ACTG1; ACTR2; ARPC1A; ARPC1B; ARPC2; ARPC3; ARPC4; BRK1; CYFIP1; CYFIP2; GRB2; MAPK1; MAPK3; NCK1; NCKIPSD; WASF1; WASF3; WIPF1; WIPF2; WIPF3
R-HSA-112315	Transmission across Chemical Synapses	-0.397563844083271	0.0374511291530546	2.52339496279979e-26	32	ABAT; ACHE; ADCY3; ADCY6; ADCY7; AKAP5; ALDH2; ALDH5A1; AP2A2; AP2B1; AP2M1; ARL6IP5; BCHE; CACNA1A; CACNA1B; CACNA1E; CACNA2D1; CACNA2D3; CACNB3; CACNG2; CACNG4; CALM1; CAMK2B; CAMK2D; CAMK4; CHRNA2; CHRNA4; CHRNA7; CHRNB2; COMT; CPLX1; CREB1
R-HSA-8964043	Plasma lipoprotein clearance	-0.567638006022229	0.0536454133750711	3.63889014918635e-26	18	AP2A2; AP2B1; AP2M1; APOB; APOE; CES3; CLTA; CUBN; LDLRAP1; LSR; MYLIP; NPC1; NPC2; NR1H2; NR1H3; SCARB1; SOAT1; VLDLR
R-HSA-881907	Gastrin-CREB signalling pathway via PKC and MAPK	0.440854968172807	0.042479076707525	3.11701036636821e-25	10	CCKBR; CREB1; EGFR; GRB2; KRAS; MAPK1; MAPK3; PRKCA; RPS6KA1; RPS6KA2
R-HSA-400253	Circadian Clock	-0.357140811126677	0.0349441116508999	1.60770788869691e-24	36	ARNTL2; BHLHE40; BTRC; CARM1; CHD9; CLOCK; CPT1A; CREB1; CRTC1; CRTC2; CRTC3; CRY1; CSNK1D; F7; HDAC3; HIF1A; MEF2C; MEF2D; NAMPT; NCOA1; NCOA6; NCOR1; NFIL3; NPAS2; NR1D1; PER1; PER2; PPP1CB; RBM4; RORA; RXRA; SIRT1; SKP1; SMARCD3; TGS1; UBA52
R-HSA-392499	Metabolism of proteins	0.436945333413375	0.0429045666556619	2.33458189048747e-24	36	AAAS; AARS2; ACADVL; ACE; ACHE; ACTB; ACTL6A; ACTR10; ACTR8; ADAM10; ADAMTS1; ADAMTS13; ADAMTS14; ADAMTS17; ADAMTS18; ADAMTS19; ADAMTS2; ADAMTS3; ADAMTS5; ADAMTS6; ADAMTS8; ADAMTS9; ADAMTSL1; ADAMTSL2; ADAMTSL3; ADD1; ADORA2B; ADRA2C; ADRB2; AGBL3; AGT; AGTPBP1; AIMP1; ALG1; ALG10; ALG12
R-HSA-112314	Neurotransmitter receptors and postsynaptic signal transmission	-0.405760795286508	0.0399535930786611	3.12231195494078e-24	23	ADCY3; ADCY6; ADCY7; AKAP5; AP2A2; AP2B1; AP2M1; CACNG2; CACNG4; CALM1; CAMK2B; CAMK2D; CAMK4; CHRNA2; CHRNA4; CHRNA7; CHRNB2; CREB1; GABRA2; GABRA4; GABRA6; GABRB1; GABRG3
R-HSA-198725	Nuclear Events (kinase and transcription factor activation)	0.345931442131295	0.03415164799276	4.09674668030615e-24	20	ATF1; CREB1; DUSP3; DUSP4; DUSP6; DUSP7; MAPK1; MAPK11; MAPK14; MAPK3; MEF2A; MEF2C; PPP2CA; PPP2R1A; PPP2R1B; PPP2R5D; RPS6KA1; RPS6KA2; RPS6KA5; VRK3
R-HSA-451927	Interleukin-2 family signaling	0.482438417619156	0.04874882273303	4.31479424769818e-23	13	GRB2; HAVCR2; IL15; INPP5D; JAK1; JAK2; JAK3; PIK3CA; PIK3CB; PIK3CD; PIK3R1; SOS2; STAT3
R-HSA-5696398	Nucleotide Excision Repair	0.301393925359906	0.0305942948280752	6.76553797740175e-23	38	ACTB; ACTL6A; ACTR8; AQR; CDK7; CHD1L; COPS2; COPS3; COPS6; COPS7A; CUL4A; ELL; ERCC1; ERCC2; ERCC3; ERCC4; ERCC5; ERCC6; ERCC8; GTF2H1; GTF2H2; GTF2H3; GTF2H4; INO80D; INO80E; ISY1; LIG1; LIG3; NFRKB; PARP1; PARP2; POLD2; POLD3; POLE; POLR2A; POLR2B; POLR2D; POLR2E
R-HSA-110320	Translesion Synthesis by POLH	-0.338983890756024	0.034861745276956	2.39022838867791e-22	13	POLH; RCHY1; RFC1; RFC2; RFC3; RFC4; RFC5; RPA1; RPA2; RPA3; SPRTN; UBA52; UBC
R-HSA-450282	MAPK targets/ Nuclear events mediated by MAP kinases	0.313686993532496	0.032377742381828	3.37934438150903e-22	23	ATF1; CREB1; DUSP3; DUSP4; DUSP6; DUSP7; JUN; MAPK1; MAPK10; MAPK11; MAPK14; MAPK3; MAPK8; MEF2A; MEF2C; PPP2CA; PPP2R1A; PPP2R1B; PPP2R5D; RPS6KA1; RPS6KA2; RPS6KA5; VRK3
R-HSA-437239	Recycling pathway of L1	-0.42398796358905	0.0438368576130553	3.96739165232177e-22	13	AP2A2; AP2B1; AP2M1; CLTA; DNM2; DNM3; MAPK1; NUMB; RPS6KA1; RPS6KA2; RPS6KA5; SH3GL2; SRC
R-HSA-8875878	MET promotes cell motility	0.482995789716958	0.0503103585112535	7.96927835928542e-22	17	CRK; CRKL; DOCK7; GAB1; GRB2; ITGA2; ITGA3; LAMA1; LAMA2; LAMA5; LAMB3; LAMC1; LAMC3; MET; RAP1A; SRC; TNS3
R-HSA-110312	Translesion synthesis by REV1	-0.33587452191585	0.0350492032648372	9.43181579287177e-22	11	REV3L; RFC1; RFC2; RFC3; RFC4; RFC5; RPA1; RPA2; RPA3; UBA52; UBC
R-HSA-5655862	Translesion synthesis by POLK	-0.33587452191585	0.0350492032648372	9.43181579287177e-22	11	REV3L; RFC1; RFC2; RFC3; RFC4; RFC5; RPA1; RPA2; RPA3; UBA52; UBC
R-HSA-5656121	Translesion synthesis by POLI	-0.333800190780017	0.0349122860171268	1.16500928426054e-21	12	POLI; REV3L; RFC1; RFC2; RFC3; RFC4; RFC5; RPA1; RPA2; RPA3; UBA52; UBC
R-HSA-5205685	Pink/Parkin Mediated Mitophagy	-0.434748825749031	0.0460577029506681	3.75561922818656e-21	12	ATG12; MAP1LC3A; MAP1LC3B; MFN1; MFN2; PINK1; TOMM22; TOMM40; TOMM7; UBA52; UBC; VDAC1
R-HSA-69206	G1/S Transition	0.248685295852807	0.0268241545616895	1.84501694413265e-20	38	AKT1; AKT2; AKT3; CCNA1; CCNA2; CDC25A; CDC7; CDK2; CDK7; CDKN1A; CDKN1B; CKS1B; DBF4; DHFR; E2F1; E2F5; HDAC1; LIN52; LIN54; LIN9; MAX; MCM2; MCM3; MCM4; MCM6; MCM7; MCM8; MYC; ORC2; ORC4; ORC5; POLA2; POLE; PPP2CA; PPP2R1A; PPP2R1B; PRIM1; PSMA1
R-HSA-5689901	Metalloprotease DUBs	-0.355110024893139	0.0389170478570325	7.1873155117615e-20	11	BARD1; HIST1H2AB; HIST1H2AC; KAT2B; MYSM1; NLRP3; STAM; STAMBPL1; UBA52; UBC; UIMC1
R-HSA-69273	Cyclin A/B1/B2 associated events during G2/M transition	0.390269253856647	0.0428190693749642	7.91218336187923e-20	14	CCNA1; CCNA2; CDC25A; CDC25B; CDK2; CDK7; LCMT1; PLK1; PPME1; PPP2CA; PPP2R1A; PPP2R1B; WEE1; XPO1
R-HSA-381426	Regulation of Insulin-like Growth Factor (IGF) transport and uptake by Insulin-like Growth Factor Binding Proteins (IGFBPs)	0.542691740602962	0.0599859275390523	1.46971246319426e-19	22	ADAM10; APLP2; APOB; APOE; APP; BMP4; CALU; CHGB; CP; CSF1; CST3; DNAJC3; F5; FAM20A; FSTL1; FUCA2; GOLM1; IGF1; IGFBP2; IGFBP5; IGFBP7; ITIH2
R-HSA-202733	Cell surface interactions at the vascular wall	0.509547312345997	0.056474123345439	1.83561816373327e-19	19	ANGPT1; ANGPT2; APOB; ATP1B1; ATP1B2; ATP1B3; BSG; CAV1; CD44; CD84; CXADR; EPCAM; ESAM; F11R; FYN; GLG1; GRB2; GYPA; GYPC
R-HSA-2029482	Regulation of actin dynamics for phagocytic cup formation	0.422519674163094	0.0471436352351666	3.1771408378583e-19	21	ABI2; ACTB; ACTG1; ACTR2; ARPC1A; ARPC1B; ARPC2; ARPC3; ARPC4; BRK1; CFL1; CRK; CYFIP1; CYFIP2; DOCK1; ELMO1; ELMO2; FCGR2A; GRB2; HSP90AA1; HSP90AB1
R-HSA-75893	TNF signaling	-0.33482666923945	0.0374308456720491	3.71252700664679e-19	20	ADAM17; BAG4; BIRC2; CASP8; CLIP3; CYLD; FADD; MADD; MAP3K7; NSMAF; RBCK1; SMPD2; SPPL2A; TAB1; TAB2; TNFAIP3; TRADD; TRAF1; UBA52; UBC
R-HSA-983705	Signaling by the B Cell Receptor (BCR)	0.430111303556306	0.0481797764812085	4.36861254160557e-19	10	AHCYL1; BLNK; BTRC; CALM1; CARD11; CBL; CD22; FKBP1A; FYN; GRB2
R-HSA-388841	Costimulation by the CD28 family	0.266771985767238	0.0299700675579084	5.52059172888342e-19	26	AKT1; AKT2; AKT3; CD274; CD4; FYN; GRB2; LYN; MAP3K8; MLST8; MTOR; PAK1; PAK2; PIK3CA; PIK3R1; PPP2CA; PPP2R1A; PPP2R1B; PPP2R5A; PPP2R5C; PPP2R5D; PPP2R5E; PRR5; PTPN11; RICTOR; SRC
R-HSA-1362300	Transcription of E2F targets under negative control by p107 (RBL1) and p130 (RBL2) in complex with HDAC1	0.5008330079691	0.0565335024063239	8.07006640498256e-19	11	CCNA2; E2F1; E2F5; HDAC1; LIN52; LIN54; LIN9; RBBP4; RBL1; RBL2; TFDP1
R-HSA-73887	Death Receptor Signalling	-0.321455024505185	0.0364443850543449	1.14024438788976e-18	25	ADAM17; BAG4; BIRC2; CASP10; CASP8; CLIP3; CYLD; FADD; FAS; MADD; MAP3K7; NSMAF; RBCK1; SMPD2; SPPL2A; TAB1; TAB2; TNFAIP3; TNFRSF10A; TNFRSF10B; TNFSF10; TRADD; TRAF1; UBA52; UBC
R-HSA-389356	CD28 co-stimulation	0.303235360600272	0.0346929390209929	2.31978728240509e-18	19	AKT1; AKT2; AKT3; FYN; GRB2; LYN; MAP3K8; MLST8; MTOR; PAK1; PAK2; PIK3CA; PIK3R1; PRR5; RICTOR; SRC; THEM4; TRIB3; YES1
R-HSA-375165	NCAM signaling for neurite out-growth	0.32744001801294	0.0375162650344405	2.59334366870111e-18	27	CACNA1C; CACNA1D; CACNA1G; CACNA1I; CACNB3; CNTN2; COL4A4; COL6A1; COL6A2; COL6A3; CREB1; FGFR1; FYN; GFRA1; GFRA2; GRB2; KRAS; MAPK1; MAPK3; NCAN; RPS6KA5; SPTB; SPTBN1; SPTBN2; SPTBN4; SPTBN5; SRC
R-HSA-9006936	Signaling by TGF-beta family members	0.373397562095125	0.0428657670367303	3.01586222554786e-18	37	ACVR2B; ACVRL1; ARHGEF18; BAMBI; BMP2; BMPR1A; BMPR1B; CBL; CCNK; CCNT1; CCNT2; CDK8; CDK9; CDKN2B; DRAP1; E2F5; F11R; FKBP1A; FSTL1; FURIN; GREM2; HDAC1; INHBA; MTMR4; MYC; NCOR1; NCOR2; NOG; PARD6A; PARP1; PMEPA1; PPM1A; PPP1CB; PPP1R15A; RBL1; SKIL; SMAD1
R-HSA-2132295	MHC class II antigen presentation	-0.323106872468841	0.0379374576002851	1.63980103647956e-17	30	ACTR10; ACTR1B; AP1B1; AP1M1; AP1S1; AP2A2; AP2B1; AP2M1; ARF1; CANX; CAPZA2; CAPZB; CENPE; CLTA; CTSA; CTSB; CTSC; CTSD; CTSH; CTSK; CTSO; CTSS; DCTN3; DCTN5; DCTN6; DNM2; DNM3; DYNC1H1; DYNC1LI2; DYNLL2
R-HSA-162588	Budding and maturation of HIV virion	-0.371991758323583	0.043800331169893	2.01546648193501e-17	15	CHMP2A; CHMP2B; CHMP3; CHMP4A; CHMP4B; CHMP7; MVB12A; MVB12B; PDCD6IP; UBA52; UBC; VPS28; VPS37A; VPS4A; VTA1
R-HSA-5633007	Regulation of TP53 Activity	0.250206438855425	0.0294617526568422	2.02090891790463e-17	40	AKT1; AKT2; AKT3; ATM; ATRIP; BARD1; BLM; BRD7; BRIP1; BRPF1; CCNA1; CCNA2; CCNG1; CDK2; CDK5; CDK5R1; CHEK1; CSNK2A2; DNA2; DYRK2; EHMT1; EXO1; GATAD2A; HDAC1; HDAC2; ING2; JMY; KAT6A; L3MBTL1; MAP2K6; MAPK11; MAPK14; MAPKAPK5; MBD3; MDM2; MDM4; MEAF6; MLST8; MTOR; NBN
R-HSA-180024	DARPP-32 events	0.387544027158954	0.0458605957472517	2.90108693719481e-17	17	CALM1; CDK5; PDE4A; PDE4B; PDE4C; PDE4D; PPP2CA; PPP2R1A; PPP2R1B; PPP2R5D; PPP3CB; PPP3CC; PPP3R1; PRKACA; PRKAR1A; PRKAR1B; PRKAR2A
R-HSA-381340	Transcriptional regulation of white adipocyte differentiation	-0.410887001652067	0.0488041954196572	3.7941401154315e-17	33	ANGPTL4; CARM1; CCND3; CD36; CDK8; CEBPB; CHD9; FAM120B; HDAC3; KLF4; MED10; MED13; MED16; MED17; MED19; MED20; MED23; MED24; MED27; MED28; MED30; MED4; MED6; MED7; MED8; MED9; NCOA1; NCOA3; NCOA6; NCOR1; NCOR2; NFKB1; PLIN1
R-HSA-110314	Recognition of DNA damage by PCNA-containing replication complex	-0.2627656491594	0.0312140566753269	3.82367359206207e-17	16	CUL4A; POLD2; POLD3; POLE; RAD18; RFC1; RFC2; RFC3; RFC4; RFC5; RPA1; RPA2; RPA3; UBA52; UBC; USP1
R-HSA-174824	Plasma lipoprotein assembly, remodeling, and clearance	-0.36222850883901	0.0433888136485476	6.91758475339528e-17	34	A2M; ABCA1; ABCG1; ANGPTL3; ANGPTL4; AP2A2; AP2B1; AP2M1; APOB; APOE; BMP1; CES3; CLTA; CUBN; FURIN; GPIHBP1; LDLRAP1; LIPG; LMF2; LSR; MBTPS1; MYLIP; NPC1; NPC2; NR1H2; NR1H3; P4HB; PCSK5; PCSK6; PLTP; PRKACA; SAR1B; SCARB1; SOAT1
R-HSA-5696397	Gap-filling DNA repair synthesis and ligation in GG-NER	-0.256587072395256	0.0307637526132933	7.39365278629819e-17	16	LIG1; LIG3; POLD2; POLD3; POLE; RFC1; RFC2; RFC3; RFC4; RFC5; RPA1; RPA2; RPA3; UBA52; UBC; XRCC1
R-HSA-5689896	Ovarian tumor domain proteases	-0.331115825150459	0.0399362605314111	1.12198918357416e-16	16	DDX58; ESR1; NOD1; OTUB1; OTUB2; OTUD3; OTUD7A; PTEN; RNF135; TNFAIP3; TNIP2; TP53; TRAF6; TRIM25; UBA52; UBC
R-HSA-6804760	Regulation of TP53 Activity through Methylation	-0.333154034215374	0.040194732144341	1.14685639252792e-16	12	ATM; EHMT1; JMY; L3MBTL1; MDM2; MDM4; SETD9; SMYD2; TP53; TTC5; UBA52; UBC
R-HSA-8957275	Post-translational protein phosphorylation	0.489377194091902	0.0593513879246013	1.64579412100703e-16	24	ADAM10; APLP2; APOB; APOE; APP; BMP4; CALU; CHGB; CP; CSF1; CST3; DNAJC3; F5; FAM20A; FSTL1; FUCA2; GOLM1; IGFBP5; IGFBP7; ITIH2; KTN1; LAMC1; LTBP1; MBTPS1
R-HSA-6783310	Fanconi Anemia Pathway	-0.302027850283422	0.0366442535818187	1.69127288750889e-16	20	ATRIP; DCLRE1A; DCLRE1B; EME2; ERCC1; ERCC4; FAN1; FANCA; FANCC; FANCF; FANCG; FANCM; POLN; RPA1; RPA2; RPA3; UBA52; UBC; UBE2T; USP1
R-HSA-392451	G beta:gamma signalling through PI3Kgamma	0.268706746794531	0.0326579836537809	1.90518037168699e-16	20	AKT1; AKT2; AKT3; GNB2; GNB3; GNB4; GNB5; GNG11; GNG4; GNG5; GNG7; GRB2; JAK1; JAK2; JAK3; PIK3CA; PIK3CB; PIK3CD; PIK3R1; PIK3R5
R-HSA-397795	G-protein beta:gamma signalling	0.260016724150466	0.0321776546220053	6.44165620135914e-16	22	AKT1; AKT2; AKT3; GNB2; GNB3; GNB4; GNB5; GNG11; GNG4; GNG5; GNG7; GRB2; JAK1; JAK2; JAK3; PIK3CA; PIK3CB; PIK3CD; PIK3R1; PIK3R5; PLCB1; PLCB3
R-HSA-2029480	Fcgamma receptor (FCGR) dependent phagocytosis	0.351630651616026	0.0435737393129583	7.04228109281517e-16	24	ABI2; ACTB; ACTG1; ACTR2; AHCYL1; ARPC1A; ARPC1B; ARPC2; ARPC3; ARPC4; BRK1; CFL1; CRK; CYFIP1; CYFIP2; DOCK1; ELMO1; ELMO2; FCGR2A; FGR; FYN; GRB2; HSP90AA1; HSP90AB1
R-HSA-73893	DNA Damage Bypass	-0.242258735155511	0.0300590417626221	7.66511828251419e-16	23	CUL4A; POLD2; POLD3; POLE; POLH; POLI; RAD18; RCHY1; REV3L; RFC1; RFC2; RFC3; RFC4; RFC5; RPA1; RPA2; RPA3; SPRTN; TRIM25; UBA52; UBC; USP1; USP10
R-HSA-186763	Downstream signal transduction	0.314988065330337	0.0391629178867945	8.76522304179257e-16	17	BCAR1; CRK; CRKL; GRB2; KRAS; NCK1; PDGFA; PDGFRA; PIK3CA; PIK3CB; PIK3R1; PLCG1; PTPN11; RASA1; SRC; STAT3; STAT6
R-HSA-2122948	Activated NOTCH1 Transmits Signal to the Nucleus	-0.286846019808897	0.0357531634892646	1.03231222144965e-15	13	ADAM10; ADAM17; ARRB1; ARRB2; DLL4; JAG1; MIB1; NOTCH1; NUMB; PSEN1; PSEN2; UBA52; UBC
R-HSA-212165	Epigenetic regulation of gene expression	0.222262571817937	0.0277141359817643	1.05894332015522e-15	32	ACTB; AEBP2; ARID4B; CBX3; CD3EAP; CDK7; DEK; DNMT3B; ERCC2; ERCC3; ERCC6; EZH2; GATAD2A; GSK3B; GTF2H1; GTF2H2; GTF2H3; GTF2H4; H2AFV; H2AFZ; H3F3A; HDAC1; HDAC2; HIST1H2AB; HIST1H2AC; HIST1H2BB; HIST1H2BC; HIST1H2BD; HIST1H2BJ; HIST1H2BL; HIST1H2BN; KAT2B
R-HSA-1368108	BMAL1:CLOCK,NPAS2 activates circadian gene expression	-0.398097683054812	0.049681141566732	1.11894242984016e-15	25	ARNTL2; BHLHE40; CARM1; CHD9; CLOCK; CREB1; CRTC1; CRY1; F7; HDAC3; HIF1A; NAMPT; NCOA1; NCOA6; NCOR1; NFIL3; NPAS2; NR1D1; PER1; PER2; RBM4; RORA; RXRA; SMARCD3; TGS1
R-HSA-113510	E2F mediated regulation of DNA replication	0.39549324112036	0.0493611844550463	1.12645494335421e-15	12	E2F1; MCM8; ORC2; ORC4; ORC5; POLA2; PPP2CA; PPP2R1A; PPP2R1B; PRIM1; RB1; TFDP1
R-HSA-1250196	SHC1 events in ERBB2 signaling	0.373047134804455	0.0465920066622269	1.17849758319989e-15	13	BTC; EGF; EGFR; ERBB2; ERBB3; ERBB4; GRB2; KRAS; NRG2; NRG4; PRKCA; PRKCD; PTPN12
R-HSA-453279	Mitotic G1-G1/S phases	0.236947253331862	0.0296020296250058	1.20025280302702e-15	38	AKT1; AKT2; AKT3; CCNA1; CCNA2; CCND2; CCND3; CDC25A; CDC7; CDK2; CDK6; CDK7; CDKN1A; CDKN1B; CDKN2B; CDKN2C; CKS1B; DBF4; DHFR; E2F1; E2F5; HDAC1; JAK2; LIN52; LIN54; LIN9; LYN; MAX; MCM2; MCM3; MCM4; MCM6; MCM7; MCM8; MYC; ORC2; ORC4; ORC5
R-HSA-2173788	Downregulation of TGF-beta receptor signaling	-0.341840551051647	0.0427124885971668	1.211354674253e-15	13	BAMBI; MTMR4; PMEPA1; PPP1CB; PPP1R15A; SMAD3; SMAD7; SMURF1; TGFB1; TGFBR2; UBA52; UBC; XPO1
R-HSA-5656169	Termination of translesion DNA synthesis	-0.242279289769182	0.030533465432424	2.10704194325478e-15	17	POLD2; POLD3; POLE; POLH; POLI; RFC1; RFC2; RFC3; RFC4; RFC5; RPA1; RPA2; RPA3; TRIM25; UBA52; UBC; USP10
R-HSA-917729	Endosomal Sorting Complex Required For Transport (ESCRT)	-0.331671871978318	0.0419655318328481	2.71319687936292e-15	19	CHMP2A; CHMP2B; CHMP3; CHMP4A; CHMP4B; CHMP7; MVB12A; MVB12B; SNF8; STAM; STAM2; UBA52; UBC; VPS25; VPS28; VPS36; VPS37A; VPS4A; VTA1
R-HSA-5357905	Regulation of TNFR1 signaling	-0.328868223311561	0.0418084857163961	3.65973439067705e-15	12	BIRC2; CASP8; CLIP3; CYLD; MADD; RBCK1; SPPL2A; TNFAIP3; TRADD; TRAF1; UBA52; UBC
R-HSA-110313	Translesion synthesis by Y family DNA polymerases bypasses lesions on DNA template	-0.237327911197466	0.0302002809952817	3.88863177569324e-15	20	POLD2; POLD3; POLE; POLH; POLI; RCHY1; REV3L; RFC1; RFC2; RFC3; RFC4; RFC5; RPA1; RPA2; RPA3; SPRTN; TRIM25; UBA52; UBC; USP10
R-HSA-73864	RNA Polymerase I Transcription	0.191019016505291	0.0244618106403321	5.77045274286083e-15	37	CBX3; CD3EAP; CDK7; ERCC2; ERCC3; ERCC6; GATAD2A; GTF2H1; GTF2H2; GTF2H3; GTF2H4; H2AFV; H2AFZ; H3F3A; HDAC1; HDAC2; HIST1H2AB; HIST1H2AC; HIST1H2BB; HIST1H2BC; HIST1H2BD; HIST1H2BJ; HIST1H2BL; HIST1H2BN; KAT2B; MAPK3; MBD3; MTA3; POLR1A; POLR1B; POLR1C; POLR1D; POLR1E; POLR2E; POLR2H; POLR2K; POLR2L
R-HSA-917937	Iron uptake and transport	-0.285822066820598	0.0366735325475236	6.50811828270754e-15	35	ACO1; ALAD; ATP6V0A2; ATP6V0B; ATP6V0C; ATP6V0D1; ATP6V0E1; ATP6V0E2; ATP6V1C1; ATP6V1C2; ATP6V1E1; ATP6V1E2; ATP6V1G1; ATP6V1H; CAND1; CP; CYBRD1; FLVCR1; FTH1; FTL; GLRX3; HMOX1; HMOX2; IREB2; MCOLN1; SKP1; SLC22A17; SLC40A1; SLC46A1; STEAP2; STEAP3; TF; TFR2; UBA52; UBC
R-HSA-166016	Toll Like Receptor 4 (TLR4) Cascade	0.225037420871194	0.0289556689812781	7.73837779225818e-15	34	APP; ATF1; BIRC2; BTRC; CASP8; CD14; CD36; CREB1; DNM2; DNM3; DUSP3; DUSP4; DUSP6; DUSP7; FADD; IKBKE; IRAK2; ITGB2; JUN; LY86; MAP2K6; MAP2K7; MAP3K1; MAP3K7; MAP3K8; MAPK1; MAPK10; MAPK11; MAPK14; MAPK3; MAPK8; MEF2A; MEF2C; NFKB1
R-HSA-2173789	TGF-beta receptor signaling activates SMADs	-0.298423152737825	0.0384549782925655	8.47116151712564e-15	16	BAMBI; CBL; FKBP1A; FURIN; MTMR4; PMEPA1; PPP1CB; PPP1R15A; SMAD3; SMAD7; SMURF1; TGFB1; TGFBR2; UBA52; UBC; XPO1
R-HSA-73854	RNA Polymerase I Promoter Clearance	0.187120672261826	0.0243831529726358	1.66481906159884e-14	37	CD3EAP; CDK7; ERCC2; ERCC3; ERCC6; GATAD2A; GTF2H1; GTF2H2; GTF2H3; GTF2H4; H2AFV; H2AFZ; H3F3A; HDAC1; HDAC2; HIST1H2AB; HIST1H2AC; HIST1H2BB; HIST1H2BC; HIST1H2BD; HIST1H2BJ; HIST1H2BL; HIST1H2BN; KAT2B; MAPK3; MBD3; MTA3; POLR1A; POLR1B; POLR1C; POLR1D; POLR1E; POLR2E; POLR2H; POLR2K; POLR2L; RBBP4
R-HSA-8864260	Transcriptional regulation by the AP-2 (TFAP2) family of transcription factors	0.457468428563911	0.0596719604348164	1.76906873410952e-14	21	APOE; ATAD2; CDKN1A; CITED4; DEK; EGFR; ERBB2; ESR1; HSPD1; KCTD15; KDM5B; KIT; MYC; NOP2; NPM1; TFAP2E; TGFA; UBE2I; VEGFA; WWOX; YEATS4
R-HSA-453274	Mitotic G2-G2/M phases	0.254040711030281	0.0331630582924608	1.85423675980075e-14	35	AJUBA; ALMS1; BORA; BTRC; CCNA1; CCNA2; CDC25A; CDC25B; CDK11A; CDK11B; CDK2; CDK5RAP2; CDK7; CDKN1A; CENPJ; CEP135; CEP164; CEP192; CEP250; CEP290; CEP41; CEP57; CEP63; CEP72; CEP76; CKAP5; CNTRL; CSNK1D; DCTN3; DYNC1H1; E2F1; HAUS1; HAUS2; HAUS4; HAUS5
R-HSA-1433559	Regulation of KIT signaling	0.390839345334825	0.0513043484246333	2.57526679333938e-14	11	CBL; FYN; GRB2; KIT; KITLG; LYN; PRKCA; SH2B2; SH2B3; SRC; YES1
R-HSA-8866652	Synthesis of active ubiquitin: roles of E1 and E2 enzymes	-0.332346418784503	0.0442366164236765	5.78202840329089e-14	14	UBA52; UBC; UBE2E1; UBE2E3; UBE2G1; UBE2G2; UBE2H; UBE2K; UBE2L3; UBE2Q2; UBE2R2; UBE2T; UBE2Z; UCHL3
R-HSA-901032	ER Quality Control Compartment (ERQC)	-0.32554313629949	0.0433809413709977	6.17627430108605e-14	12	AMFR; EDEM2; EDEM3; MAN1B1; MARCH6; RNF185; SYVN1; TRIM13; UBA52; UBC; UGGT1; UGGT2
R-HSA-5668914	Diseases of metabolism	-0.298808693585001	0.0399888995720742	7.88104939389611e-14	18	ACACA; CD320; CUBN; FDX1; FDXR; GYG1; MCCC1; MCCC2; MMAA; MTR; MTRR; PCCB; POMC; SFTPD; TCN2; TTF1; UBA52; UBC
R-HSA-69275	G2/M Transition	0.248619409012219	0.0338549289828416	2.07815938533385e-13	34	AJUBA; ALMS1; BORA; BTRC; CCNA1; CCNA2; CDC25A; CDC25B; CDK11A; CDK11B; CDK2; CDK5RAP2; CDK7; CDKN1A; CENPJ; CEP135; CEP164; CEP192; CEP250; CEP290; CEP41; CEP57; CEP63; CEP72; CEP76; CKAP5; CNTRL; CSNK1D; DCTN3; DYNC1H1; HAUS1; HAUS2; HAUS4; HAUS5
R-HSA-389513	CTLA4 inhibitory signaling	0.27139506364939	0.037053730613858	2.40031784247762e-13	15	AKT1; AKT2; AKT3; FYN; LYN; PPP2CA; PPP2R1A; PPP2R1B; PPP2R5A; PPP2R5C; PPP2R5D; PPP2R5E; PTPN11; SRC; YES1
R-HSA-168898	Toll-Like Receptors Cascades	0.242163905158237	0.0330989246152283	2.54772833693057e-13	32	APOB; APP; ATF1; BIRC2; BTRC; CASP8; CD14; CD36; CREB1; CTSB; CTSK; CTSS; DNM2; DNM3; DUSP3; DUSP4; DUSP6; DUSP7; EEA1; FADD; IKBKE; IRAK2; ITGB2; JUN; LGMN; LY86; MAP2K6; MAP2K7; MAP3K1; MAP3K7; MAP3K8; MAPK1
R-HSA-114604	GPVI-mediated activation cascade	0.262121484174055	0.0359518199531392	3.07868351722077e-13	22	AKT1; AKT2; AKT3; FYN; GRB2; JAK1; JAK2; JAK3; LCP2; LYN; PDPN; PIK3CA; PIK3CB; PIK3CD; PIK3R1; PIK3R5; PLCG2; PTPN11; RHOB; RHOG; VAV2; VAV3
R-HSA-937072	TRAF6-mediated induction of TAK1 complex within TLR4 complex	-0.260374244707044	0.0358389657833059	3.72718207824246e-13	11	CD14; IRAK2; MAP3K7; SARM1; TAB1; TAB2; TICAM1; TLR4; TRAF6; UBA52; UBC
R-HSA-9014325	TICAM1,TRAF6-dependent induction of TAK1 complex	-0.259579559711005	0.0358420899917094	4.41103171104203e-13	10	CD14; IRAK2; MAP3K7; TAB1; TAB2; TICAM1; TLR4; TRAF6; UBA52; UBC
R-HSA-975163	IRAK2 mediated activation of TAK1 complex upon TLR7/8 or 9 stimulation	-0.259579559711005	0.0358420899917094	4.41103171104203e-13	10	CD14; IRAK2; MAP3K7; TAB1; TAB2; TICAM1; TLR4; TRAF6; UBA52; UBC
R-HSA-6804758	Regulation of TP53 Activity through Acetylation	0.317969582846628	0.0444716898452083	8.68205493560564e-13	17	AKT1; AKT2; AKT3; BRD7; BRPF1; GATAD2A; HDAC1; HDAC2; ING2; KAT6A; MAP2K6; MBD3; MEAF6; PIP4K2A; PML; RBBP4; TP53
R-HSA-933542	TRAF6 mediated NF-kB activation	0.400152221327728	0.0562341252680051	1.11244988675026e-12	12	APP; DDX58; MAP3K1; NFKB1; NFKBIA; NFKBIB; NKIRAS1; RELA; RNF135; S100B; TRAF6; TRIM25
R-HSA-5685942	HDR through Homologous Recombination (HRR)	-0.177162871558541	0.0249621537546964	1.27255401346896e-12	38	ATM; ATRIP; BARD1; BLM; BRCA2; BRIP1; CHEK1; DNA2; EME2; EXO1; NBN; PALB2; POLD2; POLD3; POLE; POLH; RAD1; RAD50; RAD51B; RAD51C; RAD9A; RFC1; RFC2; RFC3; RFC4; RFC5; RMI1; RMI2; RPA1; RPA2; RPA3; SPIDR; TOP3A; TOPBP1; UBA52; UBC; WRN; XRCC2
R-HSA-186797	Signaling by PDGF	0.261160877259976	0.0371249045080147	1.99755324468097e-12	27	BCAR1; COL4A4; COL6A1; COL6A2; COL6A3; CRK; CRKL; FURIN; GRB2; KRAS; NCK1; PDGFA; PDGFD; PDGFRA; PIK3CA; PIK3CB; PIK3R1; PLCG1; PTPN11; PTPN12; RASA1; SRC; STAT3; STAT6; THBS2; THBS3; THBS4
R-HSA-5205647	Mitophagy	-0.256893573657561	0.0365825259170015	2.18240935017633e-12	15	ATG12; CSNK2A2; MAP1LC3A; MAP1LC3B; MFN1; MFN2; PINK1; SRC; TOMM22; TOMM40; TOMM7; UBA52; UBC; ULK1; VDAC1
R-HSA-6807070	PTEN Regulation	0.241349507597616	0.0344249073235697	2.36793634549538e-12	28	AGO2; AKT1; AKT2; AKT3; ATN1; CBX4; CNOT6L; CSNK2A2; EGR1; EZH2; FRK; GATAD2A; HDAC1; HDAC2; HDAC3; HDAC5; JUN; LAMTOR3; LAMTOR4; LAMTOR5; MAPK1; MAPK3; MBD3; MLST8; MTA3; MTOR; NEDD4; NR2E1
R-HSA-936440	Negative regulators of DDX58/IFIH1 signaling	-0.271433961791982	0.03872066755856	2.382265444798e-12	15	ATG12; CYLD; DDX58; HERC5; IKBKE; NLRC5; NLRX1; RNF135; RNF216; TBK1; TNFAIP3; TRIM25; UBA52; UBC; UBE2K
R-HSA-1433557	Signaling by SCF-KIT	0.258257931721415	0.0369437789763306	2.73779119571859e-12	22	CBL; CHEK1; FER; FES; FYN; GRB2; JAK2; KIT; KITLG; KRAS; LYN; PIK3CA; PIK3R1; PRKCA; PTPN11; PTPRU; SH2B2; SH2B3; SRC; STAT3; TEC; YES1
R-HSA-8848021	Signaling by PTK6	-0.188585559003486	0.0270149233628893	2.93520756762179e-12	33	AKT1; ARAP1; BCAR1; BTC; CBL; CDK2; CDKN1B; CRK; DOCK1; EGF; EGFR; ELMO1; ELMO2; ERBB2; ERBB3; ERBB4; GPNMB; HIF1A; KHDRBS1; KHDRBS2; KHDRBS3; KRAS; LRRK2; NRG2; NRG4; PELP1; PXN; RASA1; SFPQ; STAP2; STAT3; UBA52; UBC
R-HSA-9006927	Signaling by Non-Receptor Tyrosine Kinases	-0.188585559003486	0.0270149233628893	2.93520756762179e-12	33	AKT1; ARAP1; BCAR1; BTC; CBL; CDK2; CDKN1B; CRK; DOCK1; EGF; EGFR; ELMO1; ELMO2; ERBB2; ERBB3; ERBB4; GPNMB; HIF1A; KHDRBS1; KHDRBS2; KHDRBS3; KRAS; LRRK2; NRG2; NRG4; PELP1; PXN; RASA1; SFPQ; STAP2; STAT3; UBA52; UBC
R-HSA-168928	DDX58/IFIH1-mediated induction of interferon-alpha/beta	0.353089315845802	0.0507003711450227	3.30192271077014e-12	24	APP; ATG12; CASP10; CASP8; CYLD; DDX58; DHX58; FADD; HERC5; IKBKE; IRF2; MAP3K1; NFKB1; NFKBIA; NFKBIB; NKIRAS1; NLRC5; NLRX1; RELA; RNF135; RNF216; S100B; SIKE1; TBK1
R-HSA-8982491	Glycogen metabolism	-0.258033152010744	0.0371060592928274	3.55233461267471e-12	15	AGL; CALM1; GAA; GYG1; NHLRC1; PGM1; PGM2; PGM2L1; PHKB; PHKG1; PYGB; PYGL; PYGM; UBA52; UBC
R-HSA-2565942	Regulation of PLK1 Activity at G2/M Transition	0.245696617559379	0.0354429312435397	4.14417543182447e-12	40	AJUBA; ALMS1; BORA; BTRC; CDK5RAP2; CENPJ; CEP135; CEP164; CEP192; CEP250; CEP290; CEP41; CEP57; CEP63; CEP72; CEP76; CKAP5; CNTRL; CSNK1D; DCTN3; DYNC1H1; HAUS1; HAUS2; HAUS4; HAUS5; HSP90AA1; MAPRE1; NDE1; NEDD1; NEK2; NINL; ODF2; OPTN; PAFAH1B1; PCM1; PCNT; PLK1; PLK4; PPP1CB; PPP2R1A
R-HSA-2172127	DAP12 interactions	0.299938557074387	0.0433274141824584	4.4341412836089e-12	15	FYN; GRB2; HLA-B; HLA-C; HLA-E; KLRC2; KRAS; LCP2; PIK3CA; PIK3CB; PIK3R1; PLCG1; PLCG2; VAV2; VAV3
R-HSA-6782210	Gap-filling DNA repair synthesis and ligation in TC-NER	-0.14749704369212	0.021429965391341	5.87089812358255e-12	39	AQR; CDK7; CUL4A; ERCC2; ERCC3; ERCC6; ERCC8; GTF2H1; GTF2H2; GTF2H3; GTF2H4; ISY1; LIG1; LIG3; POLD2; POLD3; POLE; POLR2A; POLR2B; POLR2D; POLR2E; POLR2H; POLR2I; POLR2K; POLR2L; PPIE; RFC1; RFC2; RFC3; RFC4; RFC5; RPA1; RPA2; RPA3; UBA52; UBC; UVSSA; XAB2; XRCC1
R-HSA-1500931	Cell-Cell communication	0.391778199564962	0.0570031750675851	6.29013285425606e-12	25	CADM3; CD151; CD2AP; CDH1; CDH10; CDH13; CDH18; CDH3; CDH4; CDH6; CDH8; CDH9; CLDN1; CLDN11; CLDN12; CLDN15; CLDN16; CTNNA1; F11R; FBLIM1; FLNC; FYN; GRB2; ILK; IQGAP1
R-HSA-539107	Activation of E2F1 target genes at G1/S	0.367820280373383	0.0537444610314783	7.70801157503117e-12	14	CCNA1; CDC25A; DHFR; E2F1; E2F5; HDAC1; LIN52; LIN54; LIN9; RBBP4; RBL1; RBL2; TFDP1; TYMS
R-HSA-69205	G1/S-Specific Transcription	0.367820280373383	0.0537444610314783	7.70801157503117e-12	14	CCNA1; CDC25A; DHFR; E2F1; E2F5; HDAC1; LIN52; LIN54; LIN9; RBBP4; RBL1; RBL2; TFDP1; TYMS
R-HSA-2151201	Transcriptional activation of mitochondrial biogenesis	-0.252471274446665	0.0369003398407105	7.81076617022849e-12	31	ACSS2; CALM1; CAMK4; CARM1; CHD9; CREB1; CRTC1; CRTC2; CRTC3; CYCS; HDAC3; IDH2; MEF2C; MEF2D; NCOA1; NCOA6; NCOR1; NR1D1; NRF1; POLRMT; PPRC1; RXRA; SIRT4; SIRT5; SMARCD3; SOD2; SSBP1; TFAM; TFB1M; TFB2M; TGS1
R-HSA-5663205	Infectious disease	-0.186071464589925	0.0272061806812333	7.95763174124051e-12	41	AAAS; ANTXR1; ANTXR2; AP1B1; AP1M1; AP1S1; AP2A2; AP2B1; AP2M1; APOBEC3G; ARF1; ATP6V1H; BANF1; BTRC; CALM1; CALR; CANX; CBL; CBLL1; CCNK; CCNT1; CCNT2; CD4; CD9; CDH1; CDK7; CDK9; CHMP2A; CHMP2B; CHMP3; CHMP4A; CHMP4B; CHMP7; CLTA; CPSF4; CUL5; DNAJC3; DOCK2; EEF2; ELL; ELMO1
R-HSA-901042	Calnexin/calreticulin cycle	-0.253577150649431	0.0374270906504048	1.24208426381879e-11	16	AMFR; CALR; CANX; EDEM2; EDEM3; GANAB; MAN1B1; MARCH6; PDIA3; RNF185; SYVN1; TRIM13; UBA52; UBC; UGGT1; UGGT2
R-HSA-1368082	RORA activates gene expression	-0.380171572091342	0.0563236653461907	1.48083592412322e-11	15	CARM1; CHD9; CLOCK; CPT1A; HDAC3; NCOA1; NCOA6; NCOR1; NPAS2; NR1D1; RORA; RXRA; SIRT1; SMARCD3; TGS1
R-HSA-1538133	G0 and Early G1	0.301612291371628	0.0449109591891537	1.87057993812639e-11	16	CCNA1; CCNA2; CDC25A; CDK2; E2F1; E2F5; HDAC1; LIN52; LIN54; LIN9; MAX; MYC; RBBP4; RBL1; RBL2; TFDP1
R-HSA-6811434	COPI-dependent Golgi-to-ER retrograde traffic	0.393219664851016	0.0585965786692138	1.9379257335022e-11	38	ARF1; ARF3; ARF4; ARFGAP3; BNIP1; CENPE; COPA; COPE; COPG2; COPZ1; COPZ2; GBF1; KDELR1; KDELR2; KDELR3; KIF13B; KIF15; KIF16B; KIF19; KIF20B; KIF21A; KIF21B; KIF22; KIF27; KIF2A; KIF3B; KIF5A; KIF5C; KIF6; KIF9; KIFAP3; KIFC2; KLC1; KLC2; NAPA; NAPB; NAPG; NBAS
R-HSA-6782135	Dual incision in TC-NER	-0.142950795825215	0.0214325942713957	2.56178435872195e-11	39	AQR; CDK7; CUL4A; ERCC1; ERCC2; ERCC3; ERCC4; ERCC5; ERCC6; ERCC8; GTF2H1; GTF2H2; GTF2H3; GTF2H4; ISY1; POLD2; POLD3; POLE; POLR2A; POLR2B; POLR2D; POLR2E; POLR2H; POLR2I; POLR2K; POLR2L; PPIE; RFC1; RFC2; RFC3; RFC4; RFC5; RPA1; RPA2; RPA3; UBA52; UBC; UVSSA; XAB2
R-HSA-2559585	Oncogene Induced Senescence	-0.204520099657812	0.0307433403254568	2.88154027118555e-11	15	CDK6; CDKN2B; CDKN2C; E2F1; ERF; ID1; MAPK1; MAPK3; MDM2; MDM4; RB1; TFDP1; TP53; UBA52; UBC
R-HSA-1280215	Cytokine Signaling in Immune system	0.230599602211038	0.0349255466279497	4.03993891772571e-11	31	AAAS; ABCE1; ADAM17; ADAR; AKT1; ALOX5; ANXA1; ANXA2; APP; ARF1; ATF1; BCL2; BCL6; BIRC2; BLNK; BRWD1; BTRC; CA1; CAMK2B; CAMK2D; CANX; CASP3; CBL; CCL2; CCR1; CD36; CD4; CD44; CDKN1A; CFL1; CIITA
R-HSA-157118	Signaling by NOTCH	0.236187015814087	0.0363649068313615	8.30797440673862e-11	26	ADAM10; ADAM17; AGO2; ARRB1; ARRB2; ATP2A2; CDK8; CREB1; DLL4; E2F1; EGF; EGFR; FURIN; HDAC1; HDAC2; HDAC3; HDAC4; HDAC5; HES1; HEY2; HIF1A; JAG1; JUN; KAT2B; LFNG; MAML1
R-HSA-1655829	Regulation of cholesterol biosynthesis by SREBP (SREBF)	-0.277141748788654	0.0430085401107699	1.16459365583266e-10	33	ACACA; ACACB; CARM1; CHD9; CYP51A1; DHCR7; FASN; FDPS; GGPS1; GPAM; HMGCS1; IDI1; INSIG2; LSS; MBTPS1; MVD; MVK; NCOA1; NCOA6; NFYB; NFYC; PMVK; RAN; RXRA; SAR1B; SCAP; SCD; SEC23A; SEC24C; SMARCD3; SQLE; TGS1; TM7SF2
R-HSA-199991	Membrane Trafficking	-0.177472908965631	0.0277410541863826	1.57959566996721e-10	41	ACBD3; ACTR10; ACTR2; ADRB2; AGPAT3; AKT1; AKT2; AKT3; ALS2; ALS2CL; AMPH; ANK1; ANKRD27; ANKRD28; AP1B1; AP1M1; AP1S1; AP2A2; AP2B1; AP2M1; AP3B1; AP4B1; AP4E1; AP4S1; APOB; APP; ARF1; ARF3; ARF4; ARF6; ARFGAP3; ARFRP1; ARL1; ARPC1A; ARPC2; ARPC3; ARPC4; ARRB1; ARRB2; ASPSCR1; BET1
R-HSA-187037	NGF signalling via TRKA from the plasma membrane	0.163505615800245	0.0256335451522649	1.78737590661622e-10	43	ADCYAP1; ADCYAP1R1; AP2A2; AP2B1; AP2M1; ATF1; CLTA; CREB1; CRK; CRKL; DNM2; DNM3; DUSP3; DUSP4; DUSP6; DUSP7; GRB2; KIDINS220; KRAS; MAP2K5; MAPK1; MAPK11; MAPK12; MAPK13; MAPK14; MAPK3; MEF2A; MEF2C; PIK3CA; PIK3CB; PIK3R1; PLCG1; PPP2CA; PPP2R1A; PPP2R1B; PPP2R5D; RALA; RALGDS; RAP1A; RIT1; RIT2; RPS6KA1; RPS6KA2
R-HSA-2424491	DAP12 signaling	0.282052774784617	0.0443102370998053	1.94770230843432e-10	13	FYN; GRB2; HLA-E; KLRC2; KRAS; LCP2; PIK3CA; PIK3CB; PIK3R1; PLCG1; PLCG2; VAV2; VAV3
R-HSA-5653656	Vesicle-mediated transport	-0.175519668945629	0.0275953195560011	2.01115189346916e-10	40	ACBD3; ACTR10; ACTR2; ADRB2; AGPAT3; AKT1; AKT2; AKT3; ALS2; ALS2CL; AMPH; ANK1; ANKRD27; ANKRD28; AP1B1; AP1M1; AP1S1; AP2A2; AP2B1; AP2M1; AP3B1; AP4B1; AP4E1; AP4S1; APOB; APOE; APP; ARF1; ARF3; ARF4; ARF6; ARFGAP3; ARFRP1; ARL1; ARPC1A; ARPC2; ARPC3; ARPC4; ARRB1; ARRB2
R-HSA-2426168	Activation of gene expression by SREBF (SREBP)	-0.280274683579744	0.0442660475886391	2.42639770436702e-10	26	ACACA; ACACB; CARM1; CHD9; CYP51A1; DHCR7; FASN; FDPS; GGPS1; GPAM; HMGCS1; IDI1; LSS; MVD; MVK; NCOA1; NCOA6; NFYB; NFYC; PMVK; RXRA; SCD; SMARCD3; SQLE; TGS1; TM7SF2
R-HSA-166520	Signalling by NGF	-0.184780474673533	0.0293842637847317	3.20721517537788e-10	38	AATF; ABR; ADAM17; ADCYAP1; ADCYAP1R1; AKAP13; AP2A2; AP2B1; AP2M1; ARHGEF1; ARHGEF10; ARHGEF10L; ARHGEF11; ARHGEF12; ARHGEF18; ARHGEF3; ARHGEF33; ARHGEF4; ARHGEF40; ATF1; BCL2L11; CASP3; CLTA; CREB1; CRK; CRKL; DNM2; DNM3; DUSP3; DUSP4; DUSP6; DUSP7; ECT2; FGD2; FGD3; FGD4; FURIN; GNA13
R-HSA-1251985	Nuclear signaling by ERBB4	-0.284363737645131	0.0452980374685118	3.43801166612968e-10	12	ADAM17; BTC; ERBB4; ESR1; NCOR1; NRG2; NRG4; PSEN1; PSEN2; S100B; TAB2; WWOX
R-HSA-937041	IKK complex recruitment mediated by RIP1	-0.219546768565066	0.0349751992787333	3.44696172580702e-10	10	BIRC2; CD14; SARM1; TICAM1; TLR4; TRAF6; UBA52; UBC; UBE2N; UBE2V1
R-HSA-180292	GAB1 signalosome	0.270692151732478	0.0435030349955946	4.89688166423855e-10	10	EGF; EGFR; GAB1; GRB2; PAG1; PIK3CA; PIK3R1; PTPN11; PXN; SRC
R-HSA-532668	N-glycan trimming in the ER and Calnexin/Calreticulin cycle	-0.202613678520638	0.0329046725460382	7.38574950843956e-10	23	AMFR; CALR; CANX; DERL1; EDEM2; EDEM3; ENGASE; GANAB; MAN1B1; MARCH6; MLEC; MOGS; PDIA3; PSMC1; RAD23B; RNF185; SYVN1; TRIM13; UBA52; UBC; UBXN1; UGGT1; UGGT2
R-HSA-1839126	FGFR2 mutant receptor activation	-0.166922796329306	0.0271874888496252	8.26818540942558e-10	17	FGF1; FGF10; FGF17; FGF5; FGF9; FGFR2; GTF2F2; NCBP1; NCBP2; POLR2A; POLR2B; POLR2D; POLR2E; POLR2H; POLR2I; POLR2K; POLR2L
R-HSA-2032785	YAP1- and WWTR1 (TAZ)-stimulated gene expression	-0.333055193736562	0.054418742818136	9.34406942298037e-10	11	CARM1; CHD9; KAT2B; NCOA1; NCOA6; RUNX2; RXRA; SMARCD3; TEAD1; TEAD2; TGS1
R-HSA-201681	TCF dependent signaling in response to WNT	0.178633197927897	0.0293295250281709	1.12517219212732e-09	33	AKT1; AKT2; ASH2L; AXIN1; BTRC; CAV1; CBY1; CCDC88C; CSNK2A2; CTNNBIP1; CUL3; DACT1; DKK1; DVL1; DVL2; FRAT1; FRAT2; FZD1; FZD6; FZD8; GSK3B; H2AFV; H2AFZ; H3F3A; HDAC1; HIST1H2AB; HIST1H2AC; HIST1H2BB; HIST1H2BC; HIST1H2BD; HIST1H2BJ; HIST1H2BL; HIST1H2BN
R-HSA-2990846	SUMOylation	0.186473848759894	0.0308389271009312	1.4783945648368e-09	34	AAAS; BLM; CBX4; EID3; HDAC1; HDAC2; HDAC4; HIC1; HNRNPK; INCENP; L3MBTL2; MDC1; MDM2; MITF; NDC1; NOP58; NSMCE1; NSMCE2; NSMCE4A; NUP107; NUP205; NUP214; NUP35; NUP37; NUP43; NUP50; NUP54; NUP62; NUP85; NUP88; NUP93; PARP1; PHC2; PIAS2
R-HSA-3108232	SUMO E3 ligases SUMOylate target proteins	0.186473848759894	0.0308389271009312	1.4783945648368e-09	34	AAAS; BLM; CBX4; EID3; HDAC1; HDAC2; HDAC4; HIC1; HNRNPK; INCENP; L3MBTL2; MDC1; MDM2; MITF; NDC1; NOP58; NSMCE1; NSMCE2; NSMCE4A; NUP107; NUP205; NUP214; NUP35; NUP37; NUP43; NUP50; NUP54; NUP62; NUP85; NUP88; NUP93; PARP1; PHC2; PIAS2
R-HSA-8856828	Clathrin-mediated endocytosis	-0.177547946496939	0.0295020643829203	1.76418068479128e-09	34	ACTR2; ADRB2; AMPH; AP2A2; AP2B1; AP2M1; APOB; ARF6; ARPC1A; ARPC2; ARPC3; ARPC4; ARRB1; ARRB2; CBL; CD4; CFTR; CLTA; CLTCL1; COPS2; COPS3; COPS6; COPS7A; DAB2; DNAJC6; DNM2; DNM3; DVL2; EGF; EGFR; EPN2; EPS15; FCHO1; GRB2
R-HSA-3928665	EPH-ephrin mediated repulsion of cells	-0.20833322498373	0.0347648433205411	2.06460307928817e-09	27	ADAM10; AP2A2; AP2B1; AP2M1; CLTA; CLTCL1; EFNA3; EFNA5; EFNB2; EFNB3; EPHA10; EPHA2; EPHA3; EPHA5; EPHA7; EPHB1; EPHB2; EPHB4; FYN; LYN; MMP2; PSEN1; PSEN2; SRC; VAV2; VAV3; YES1
R-HSA-5637810	Constitutive Signaling by EGFRvIII	0.240471513278551	0.040270337015215	2.35182440572369e-09	11	CBL; CDC37; EGF; EGFR; GAB1; GRB2; HSP90AA1; KRAS; PIK3CA; PIK3R1; PLCG1
R-HSA-5637812	Signaling by EGFRvIII in Cancer	0.240471513278551	0.040270337015215	2.35182440572369e-09	11	CBL; CDC37; EGF; EGFR; GAB1; GRB2; HSP90AA1; KRAS; PIK3CA; PIK3R1; PLCG1
R-HSA-382551	Transport of small molecules	-0.23813045689666	0.0398901934732617	2.37764416898306e-09	34	A2M; ABCA1; ABCA10; ABCA4; ABCA5; ABCA6; ABCA7; ABCA8; ABCA9; ABCB10; ABCB8; ABCB9; ABCC1; ABCC10; ABCC4; ABCC5; ABCC8; ABCC9; ABCG1; ACO1; ADCY3; ADCY6; ADCY7; ADD1; ADD2; AKAP1; ALAD; ANGPTL3; ANGPTL4; ANKH; ANO10; ANO2; ANO3; ANO5
R-HSA-1362277	Transcription of E2F targets under negative control by DREAM complex	0.337626047771075	0.0567480836996122	2.68866617968472e-09	13	CDC25A; E2F1; E2F5; HDAC1; LIN52; LIN54; LIN9; MAX; MYC; RBBP4; RBL1; RBL2; TFDP1
R-HSA-983169	Class I MHC mediated antigen processing & presentation	0.30052784121284	0.0505689482847765	2.7996791152513e-09	29	ANAPC13; ANAPC4; ANAPC5; AREL1; ASB1; ASB13; ASB14; ASB2; ASB4; ASB5; ASB6; ATG7; BLMH; BTBD1; BTRC; CALR; CANX; CD14; CD36; CDC16; CTSS; CUL3; CUL5; CUL7; DET1; DTX3L; DZIP3; ERAP1; ERAP2
R-HSA-70171	Glycolysis	0.167611443838464	0.0282584667836529	3.00415965227084e-09	40	AAAS; ADPGK; ALDOB; ALDOC; BPGM; ENO1; ENO3; GNPDA1; GNPDA2; HK1; NDC1; NUP107; NUP205; NUP214; NUP35; NUP37; NUP43; NUP50; NUP54; NUP62; NUP85; NUP88; NUP93; PFKFB2; PFKFB4; PFKL; PFKP; PGAM1; PGM2L1; PGP; PKM; POM121; POM121C; PPP2CA; PPP2R1A; PPP2R1B; PPP2R5D; PRKACA; RAE1; RANBP2
R-HSA-5260271	Diseases of Immune System	0.374376799515405	0.0631472915805188	3.05476287021844e-09	13	CD14; CD36; NFKB1; NFKBIA; NFKBIB; RELA; TICAM1; TIRAP; TLR1; TLR10; TLR4; TLR5; TLR6
R-HSA-5602358	Diseases associated with the TLR signaling cascade	0.374376799515405	0.0631472915805188	3.05476287021844e-09	13	CD14; CD36; NFKB1; NFKBIA; NFKBIB; RELA; TICAM1; TIRAP; TLR1; TLR10; TLR4; TLR5; TLR6
R-HSA-195253	Degradation of beta-catenin by the destruction complex	0.120790486964155	0.0204062350928023	3.23328267394131e-09	35	AXIN1; BTRC; CTBP2; FRAT1; FRAT2; GSK3B; HDAC1; MYC; PPP2CA; PPP2R1A; PPP2R1B; PPP2R5A; PPP2R5C; PPP2R5D; PPP2R5E; PSMA1; PSMA4; PSMA5; PSMA7; PSMB10; PSMB2; PSMB4; PSMB5; PSMB6; PSMC1; PSMC3; PSMC5; PSMD11; PSMD13; PSMD2; PSMD4; PSMD5; PSMD6; PSMD7; PSME2
R-HSA-5250941	Negative epigenetic regulation of rRNA expression	0.149555199512937	0.0253465315212484	3.6257583381695e-09	40	ARID4B; CD3EAP; CDK7; DNMT3B; ERCC2; ERCC3; GTF2H1; GTF2H2; GTF2H3; GTF2H4; H2AFV; H2AFZ; H3F3A; HDAC1; HDAC2; HIST1H2AB; HIST1H2AC; HIST1H2BB; HIST1H2BC; HIST1H2BD; HIST1H2BJ; HIST1H2BL; HIST1H2BN; POLR1A; POLR1B; POLR1C; POLR1D; POLR1E; POLR2E; POLR2H; POLR2K; POLR2L; RRP8; SAP130; SAP18; SAP30; SAP30BP; SAP30L; SIN3B; SIRT1
R-HSA-193368	Synthesis of bile acids and bile salts via 7alpha-hydroxycholesterol	-0.269605557569091	0.0457919079816086	3.91786107688768e-09	15	ACOT8; ACOX2; AKR1C1; AKR1C2; AKR1C3; AMACR; BAAT; CYP7B1; HSD17B4; HSD3B7; NCOA1; RXRA; SCP2; SLC27A2; SLC27A5
R-HSA-6802946	Signaling by moderate kinase activity BRAF mutants	0.246180871822768	0.0419205508989791	4.2912117174259e-09	16	ARRB1; ARRB2; IQGAP1; ITGB3; JAK2; KRAS; KSR1; KSR2; MAPK1; MAPK3; PEBP1; RAP1A; SRC; TLN1; VCL; VWF
R-HSA-6802955	Paradoxical activation of RAF signaling by kinase inactive BRAF	0.246180871822768	0.0419205508989791	4.2912117174259e-09	16	ARRB1; ARRB2; IQGAP1; ITGB3; JAK2; KRAS; KSR1; KSR2; MAPK1; MAPK3; PEBP1; RAP1A; SRC; TLN1; VCL; VWF
R-HSA-201722	Formation of the beta-catenin:TCF transactivating complex	0.204089009892749	0.034874244234197	4.85283646570981e-09	23	ASH2L; H2AFV; H2AFZ; H3F3A; HDAC1; HIST1H2AB; HIST1H2AC; HIST1H2BB; HIST1H2BC; HIST1H2BD; HIST1H2BJ; HIST1H2BL; HIST1H2BN; KMT2D; LEO1; MYC; PYGO2; RBBP5; RUVBL1; SMARCA4; TLE3; TLE4; TRRAP
R-HSA-162599	Late Phase of HIV Life Cycle	0.155778728393197	0.0266739288758351	5.21657843517179e-09	42	AAAS; CCNK; CCNT1; CCNT2; CDK7; CDK9; CHMP2A; CHMP2B; CHMP3; CHMP4A; CHMP4B; CHMP7; ELL; ERCC2; ERCC3; FURIN; GTF2A1; GTF2A2; GTF2E1; GTF2F2; GTF2H1; GTF2H2; GTF2H3; GTF2H4; MVB12A; MVB12B; NCBP1; NCBP2; NDC1; NELFA; NELFB; NELFCD; NMT1; NMT2; NUP107; NUP205; NUP214; NUP35; NUP37; NUP43; NUP50; NUP54
R-HSA-5635838	Activation of SMO	-0.26951276123619	0.0467347679907753	8.0763141449533e-09	11	ARRB1; ARRB2; BOC; CDON; EFCAB7; EVC2; GAS1; GAS8; IQCE; PTCH1; SMO
R-HSA-6802949	Signaling by RAS mutants	0.233117250476055	0.0404798002685385	8.4687023728408e-09	25	ARRB1; ARRB2; IQGAP1; ITGB3; JAK2; KRAS; KSR1; KSR2; MAPK1; MAPK3; NF1; PEBP1; RAP1A; RASA1; RASA2; RASA3; RASA4; RASAL1; RASAL2; RASAL3; SPRED2; SRC; TLN1; VCL; VWF
R-HSA-74160	Gene expression (Transcription)	0.203909069515609	0.035422963083054	8.59219789381007e-09	30	AAAS; ACTB; ACTL6A; ACTL6B; AEBP2; AFF4; AGO2; AIFM2; AKT1; AKT2; AKT3; APOE; ARID1A; ARID3A; ARID4B; ASH2L; ATAD2; ATM; ATRIP; AXIN1; BARD1; BCL2L11; BCL6; BID; BLM; BMP2; BRD7; BRF1; BRIP1; BRPF1
R-HSA-73762	RNA Polymerase I Transcription Initiation	0.177711395320153	0.0310759162530607	1.07391865960563e-08	33	CD3EAP; CDK7; ERCC2; ERCC3; ERCC6; GATAD2A; GTF2H1; GTF2H2; GTF2H3; GTF2H4; HDAC1; HDAC2; KAT2B; MBD3; MTA3; POLR1A; POLR1B; POLR1C; POLR1D; POLR1E; POLR2E; POLR2H; POLR2K; POLR2L; RBBP4; RRN3; TAF1A; TAF1B; TAF1C; TAF1D; TTF1; UBTF; ZNRD1
R-HSA-192105	Synthesis of bile acids and bile salts	-0.252711340951207	0.0443027862357395	1.16900249682053e-08	20	ACOT8; ACOX2; AKR1C1; AKR1C2; AKR1C3; AMACR; BAAT; CYP39A1; CYP7B1; HSD17B4; HSD3B7; NCOA1; OSBP; OSBPL1A; OSBPL6; OSBPL9; RXRA; SCP2; SLC27A2; SLC27A5
R-HSA-6781823	Formation of TC-NER Pre-Incision Complex	-0.135186990749275	0.0238168334994811	1.37791381269401e-08	29	AQR; CDK7; COPS2; COPS3; COPS6; COPS7A; CUL4A; ERCC2; ERCC3; ERCC6; ERCC8; GTF2H1; GTF2H2; GTF2H3; GTF2H4; ISY1; POLR2A; POLR2B; POLR2D; POLR2E; POLR2H; POLR2I; POLR2K; POLR2L; PPIE; UBA52; UBC; UVSSA; XAB2
R-HSA-6798695	Neutrophil degranulation	-0.216906305880068	0.0384795534935339	1.73114797836465e-08	33	ACLY; ACTR10; ACTR1B; ACTR2; ADAM10; ADAM8; AGA; AGL; ALAD; ALDOC; ALOX5; AMPD3; ANXA2; AP1M1; AP2A2; APRT; ARHGAP9; ARMC8; ARSA; ARSB; ASAH1; ATAD3B; ATG7; ATP11A; ATP11B; ATP6V0C; ATP8A1; ATP8B4; BIN2; C6orf120; CAB39; CAND1; CANT1
R-HSA-427413	NoRC negatively regulates rRNA expression	0.142552032824005	0.0253704054570433	1.92253258638914e-08	39	ARID4B; CD3EAP; CDK7; DNMT3B; ERCC2; ERCC3; GTF2H1; GTF2H2; GTF2H3; GTF2H4; H2AFV; H2AFZ; H3F3A; HDAC1; HDAC2; HIST1H2AB; HIST1H2AC; HIST1H2BB; HIST1H2BC; HIST1H2BD; HIST1H2BJ; HIST1H2BL; HIST1H2BN; POLR1A; POLR1B; POLR1C; POLR1D; POLR1E; POLR2E; POLR2H; POLR2K; POLR2L; SAP130; SAP18; SAP30; SAP30BP; SAP30L; SIN3B; SUDS3
R-HSA-5601884	PIWI-interacting RNA (piRNA) biogenesis	-0.177217025697745	0.0315740150226149	1.99137191762734e-08	18	HENMT1; HSP90AA1; MAEL; MOV10L1; MYBL1; PIWIL2; PIWIL4; PLD6; POLR2A; POLR2B; POLR2D; POLR2E; POLR2H; POLR2I; POLR2K; POLR2L; TDRD6; TDRD9
R-HSA-449147	Signaling by Interleukins	0.209538547745949	0.0374372985853315	2.18025957845768e-08	28	AKT1; ALOX5; ANXA1; ANXA2; APP; ARF1; ATF1; BCL2; BCL6; BLNK; BRWD1; BTRC; CA1; CANX; CASP3; CBL; CCL2; CCR1; CD36; CD4; CDKN1A; CFL1; CNN2; CREB1; CRK; CRKL; CRLF1; CSF1
R-HSA-72649	Translation initiation complex formation	-0.210593702963368	0.0377277953617651	2.37871725075562e-08	33	EIF2S1; EIF3A; EIF3B; EIF3C; EIF3E; EIF3F; EIF3H; EIF3I; EIF3L; EIF4A1; EIF4A2; EIF4B; EIF4E; RPS12; RPS13; RPS14; RPS15; RPS19; RPS2; RPS20; RPS23; RPS24; RPS25; RPS26; RPS27; RPS27L; RPS28; RPS3; RPS5; RPS7; RPS8; RPS9; RPSA
R-HSA-72702	Ribosomal scanning and start codon recognition	-0.210593702963368	0.0377277953617651	2.37871725075562e-08	33	EIF2S1; EIF3A; EIF3B; EIF3C; EIF3E; EIF3F; EIF3H; EIF3I; EIF3L; EIF4A1; EIF4A2; EIF4B; EIF4E; RPS12; RPS13; RPS14; RPS15; RPS19; RPS2; RPS20; RPS23; RPS24; RPS25; RPS26; RPS27; RPS27L; RPS28; RPS3; RPS5; RPS7; RPS8; RPS9; RPSA
R-HSA-2555396	Mitotic Metaphase and Anaphase	-0.187424908899958	0.0335800643289385	2.38543732516036e-08	26	ANAPC16; ANAPC4; ANAPC5; ANKLE2; BANF1; BUB3; CDC16; CENPC; CENPE; CENPH; CENPL; CENPN; CENPP; CENPQ; CENPT; CKAP5; CLIP1; DSN1; DYNC1H1; DYNC1LI2; DYNLL2; INCENP; ITGB3BP; KIF2A; LEMD2; LEMD3
R-HSA-68882	Mitotic Anaphase	-0.187424908899958	0.0335800643289385	2.38543732516036e-08	26	ANAPC16; ANAPC4; ANAPC5; ANKLE2; BANF1; BUB3; CDC16; CENPC; CENPE; CENPH; CENPL; CENPN; CENPP; CENPQ; CENPT; CKAP5; CLIP1; DSN1; DYNC1H1; DYNC1LI2; DYNLL2; INCENP; ITGB3BP; KIF2A; LEMD2; LEMD3
R-HSA-9006934	Signaling by Receptor Tyrosine Kinases	-0.161496916399024	0.0289590055116407	2.45064226612204e-08	37	AATF; ABI2; ABR; ADAM10; ADAM17; ADCYAP1; ADCYAP1R1; AHCYL1; AKAP13; AKT1; AKT2; AKT3; AP2A2; AP2B1; AP2M1; ARF6; ARHGEF1; ARHGEF10; ARHGEF10L; ARHGEF11; ARHGEF12; ARHGEF18; ARHGEF3; ARHGEF33; ARHGEF4; ARHGEF40; ATF1; ATP6V0A2; ATP6V0B; ATP6V0C; ATP6V0D1; ATP6V0E1; ATP6V0E2; ATP6V1C1; ATP6V1C2; ATP6V1E1; ATP6V1E2
R-HSA-5693567	HDR through Homologous Recombination (HR) or Single Strand Annealing (SSA)	0.167294217589741	0.0300211085400588	2.51033126788244e-08	31	ATM; ATRIP; BARD1; BLM; BRCA2; BRIP1; CCNA1; CCNA2; CDK2; CHEK1; DNA2; EME2; ERCC1; ERCC4; EXO1; HIST1H2BB; HIST1H2BC; HIST1H2BD; HIST1H2BJ; HIST1H2BL; HIST1H2BN; MDC1; NBN; PALB2; POLD2; POLD3; POLE; POLH; PPP4C; RAD1; RAD50
R-HSA-194068	Bile acid and bile salt metabolism	-0.245263115869823	0.0440191651334821	2.52215096434959e-08	22	ACOT8; ACOX2; AKR1C1; AKR1C2; AKR1C3; AMACR; BAAT; CYP39A1; CYP7B1; HSD17B4; HSD3B7; NCOA1; OSBP; OSBPL1A; OSBPL6; OSBPL9; RXRA; SCP2; SLC27A2; SLC27A5; SLCO1A2; STARD5
R-HSA-1268020	Mitochondrial protein import	-0.27770923781057	0.0502716969374443	3.31052898051331e-08	31	BCS1L; CHCHD2; CHCHD4; CHCHD5; CHCHD7; CMC2; COA6; COX17; DNAJC19; FXN; GRPEL1; GRPEL2; HSPA9; HSPD1; MTX1; MTX2; PAM16; PITRM1; SAMM50; SLC25A12; SLC25A13; TIMM10; TIMM13; TIMM22; TIMM44; TIMM8B; TIMM9; TOMM22; TOMM40; TOMM7; VDAC1
R-HSA-427389	ERCC6 (CSB) and EHMT2 (G9a) positively regulate rRNA expression	0.1875639066512	0.0342234971443153	4.23983300213869e-08	20	CBX3; ERCC6; GATAD2A; H2AFV; H2AFZ; H3F3A; HDAC1; HDAC2; HIST1H2AB; HIST1H2AC; HIST1H2BB; HIST1H2BC; HIST1H2BD; HIST1H2BJ; HIST1H2BL; HIST1H2BN; MBD3; MTA3; RBBP4; TTF1
R-HSA-1980145	Signaling by NOTCH2	-0.177724346180391	0.0324649215506832	4.39120190643651e-08	13	ADAM10; CREB1; DLL4; HES1; JAG1; MAML1; MDK; MIB1; PSEN1; PSEN2; RBPJ; UBA52; UBC
R-HSA-983231	Factors involved in megakaryocyte development and platelet production	0.28847916463475	0.0527009830098806	4.40272752635555e-08	25	AK3; AKAP1; AKAP10; CABLES1; CABLES2; CAPZA2; CAPZB; CDK2; CDK5; CENPE; DOCK1; DOCK2; DOCK4; DOCK7; DOCK8; EHD1; EHD2; EHD3; H3F3A; HDAC1; HDAC2; HMG20B; IRF2; JAK2; JMJD1C
R-HSA-1989781	PPARA activates gene expression	-0.213690683871706	0.0395751997517084	6.67855519237639e-08	32	ABCA1; ACADM; ACSL1; AGT; ANGPTL4; ARNT; ARNT2; CARM1; CD36; CDK8; CHD9; CLOCK; CPT1A; CPT2; FADS1; FAM120B; FHL2; G0S2; GLIPR1; GRHL1; HDAC3; HMGCS1; MED10; MED13; MED16; MED17; MED19; MED20; MED23; MED24; MED27; MED28
R-HSA-400206	Regulation of lipid metabolism by Peroxisome proliferator-activated receptor alpha (PPARalpha)	-0.213690683871706	0.0395751997517084	6.67855519237639e-08	32	ABCA1; ACADM; ACSL1; AGT; ANGPTL4; ARNT; ARNT2; CARM1; CD36; CDK8; CHD9; CLOCK; CPT1A; CPT2; FADS1; FAM120B; FHL2; G0S2; GLIPR1; GRHL1; HDAC3; HMGCS1; MED10; MED13; MED16; MED17; MED19; MED20; MED23; MED24; MED27; MED28
R-HSA-111996	Ca-dependent events	-0.178067936072873	0.0332093647998874	8.23148450607926e-08	15	ADCY3; ADCY6; ADCY7; CALM1; CAMK4; CREB1; MAPK1; PDE1B; PDE1C; PRKACA; PRKAR1A; PRKAR1B; PRKAR2A; PRKCA; PRKCD
R-HSA-3858494	Beta-catenin independent WNT signaling	-0.149058189707645	0.0279031254712444	9.19322281399613e-08	34	AGO2; AP2A2; AP2B1; AP2M1; ARRB2; CALM1; CLTA; DAAM1; DVL1; DVL2; FZD1; FZD3; FZD6; FZD8; GNAO1; GNB2; GNB3; GNB4; GNB5; GNG11; GNG4; GNG5; GNG7; ITPR2; ITPR3; MAP3K7; MYC; NFATC1; NLK; PARD6A; PFN1; PLCB1; PLCB3; PPP3CB
R-HSA-72662	Activation of the mRNA upon binding of the cap-binding complex and eIFs, and subsequent binding to 43S	-0.200550506508169	0.0375812443414043	9.47829489966504e-08	34	EIF2S1; EIF3A; EIF3B; EIF3C; EIF3E; EIF3F; EIF3H; EIF3I; EIF3L; EIF4A1; EIF4A2; EIF4B; EIF4E; EIF4EBP1; RPS12; RPS13; RPS14; RPS15; RPS19; RPS2; RPS20; RPS23; RPS24; RPS25; RPS26; RPS27; RPS27L; RPS28; RPS3; RPS5; RPS7; RPS8; RPS9; RPSA
R-HSA-5696400	Dual Incision in GG-NER	-0.134197433493572	0.0253287396904887	1.16932010350292e-07	26	CHD1L; CUL4A; ERCC1; ERCC2; ERCC3; ERCC4; ERCC5; GTF2H1; GTF2H2; GTF2H3; GTF2H4; PARP1; PARP2; POLD2; POLD3; POLE; RFC1; RFC2; RFC3; RFC4; RFC5; RPA1; RPA2; RPA3; UBA52; UBC
R-HSA-5250913	Positive epigenetic regulation of rRNA expression	0.143986265638075	0.0271827242376326	1.17735504984801e-07	35	ACTB; CBX3; CD3EAP; DEK; ERCC6; GATAD2A; GSK3B; H2AFV; H2AFZ; H3F3A; HDAC1; HDAC2; HIST1H2AB; HIST1H2AC; HIST1H2BB; HIST1H2BC; HIST1H2BD; HIST1H2BJ; HIST1H2BL; HIST1H2BN; KAT2B; MBD3; MTA3; MYBBP1A; POLR1A; POLR1B; POLR1C; POLR1D; POLR1E; POLR2E; POLR2H; POLR2K; POLR2L; RBBP4; SF3B1
R-HSA-176187	Activation of ATR in response to replication stress	-0.161778373767785	0.0306637371336873	1.32116383728007e-07	24	ATRIP; CDC25A; CDC7; CDK2; CHEK1; DBF4; MCM2; MCM3; MCM4; MCM6; MCM7; MCM8; ORC2; ORC4; ORC5; RAD1; RAD9A; RFC2; RFC3; RFC4; RFC5; RPA1; RPA2; RPA3
R-HSA-1280218	Adaptive Immune System	-0.156971507872831	0.0298156570007561	1.40392357585542e-07	34	ACTR10; ACTR1B; AHCYL1; AKT1; AKT2; AKT3; ANAPC13; ANAPC4; ANAPC5; AP1B1; AP1M1; AP1S1; AP2A2; AP2B1; AP2M1; AREL1; ARF1; ASB1; ASB13; ASB14; ASB2; ASB4; ASB5; ASB6; ATG7; BLMH; BLNK; BTBD1; BTN2A1; BTN2A2; BTN3A2; BTN3A3; BTNL9; BTRC
R-HSA-380320	Recruitment of NuMA to mitotic centrosomes	0.188518863418168	0.0358837754579016	1.49157777476249e-07	42	ALMS1; CDK5RAP2; CENPJ; CEP135; CEP164; CEP192; CEP250; CEP290; CEP41; CEP57; CEP63; CEP72; CEP76; CKAP5; CNTRL; CSNK1D; DCTN3; DYNC1H1; HAUS1; HAUS2; HAUS4; HAUS5; HSP90AA1; MAPRE1; MZT2A; MZT2B; NDE1; NEDD1; NEK2; NINL; ODF2; PAFAH1B1; PCM1; PCNT; PLK1; PLK4; PPP2R1A; PRKACA; SFI1; SSNA1; TUBA1A; TUBA4A
R-HSA-8854518	AURKA Activation by TPX2	0.188017149512205	0.0359396006588457	1.68162093184604e-07	42	ALMS1; CDK5RAP2; CENPJ; CEP135; CEP164; CEP192; CEP250; CEP290; CEP41; CEP57; CEP63; CEP72; CEP76; CKAP5; CNTRL; CSNK1D; DCTN3; DYNC1H1; HAUS1; HAUS2; HAUS4; HAUS5; HMMR; HSP90AA1; MAPRE1; NDE1; NEDD1; NEK2; NINL; ODF2; PAFAH1B1; PCM1; PCNT; PLK1; PLK4; PPP2R1A; PRKACA; SFI1; SSNA1; TPX2; TUBA1A; TUBA4A
R-HSA-429914	Deadenylation-dependent mRNA decay	-0.206482466349562	0.0395280970382909	1.75393729754517e-07	35	CNOT11; CNOT2; CNOT4; CNOT6L; CNOT7; CNOT8; DCP1A; DCP1B; DCP2; DCPS; DDX6; EDC3; EIF4A1; EIF4A2; EIF4B; EIF4E; EXOSC2; EXOSC3; EXOSC4; EXOSC5; EXOSC6; EXOSC8; EXOSC9; HBS1L; LSM5; LSM6; LSM7; NT5C3B; PAIP1; PAN2; PAN3; PARN; PATL1; TNKS1BP1; TTC37
R-HSA-5687128	MAPK6/MAPK4 signaling	-0.113645616349814	0.0217929067133961	1.84017196559803e-07	31	AGO2; CCND3; CDC14A; CDC14B; CDC42EP2; CDC42EP3; FOXO1; JUN; KALRN; MAPK4; MAPKAPK5; MMP2; MYC; NCOA3; PAK1; PAK2; PRKACA; PSMA1; PSMA4; PSMA5; PSMA7; PSMB10; PSMB2; PSMB4; PSMB5; PSMB6; PSMC1; PSMC3; PSMC5; PSMD11; PSMD13
R-HSA-380270	Recruitment of mitotic centrosome proteins and complexes	0.18521169166297	0.0356061078216847	1.97491699502554e-07	44	ALMS1; CDK11A; CDK11B; CDK5RAP2; CENPJ; CEP135; CEP164; CEP192; CEP250; CEP290; CEP41; CEP57; CEP63; CEP72; CEP76; CKAP5; CNTRL; CSNK1D; DCTN3; DYNC1H1; HAUS1; HAUS2; HAUS4; HAUS5; HSP90AA1; MAPRE1; MZT2A; MZT2B; NDE1; NEDD1; NEK2; NINL; ODF2; PAFAH1B1; PCM1; PCNT; PLK1; PLK4; PPP2R1A; PRKACA; SFI1; SSNA1; TUBA1A; TUBA4A
R-HSA-380287	Centrosome maturation	0.18521169166297	0.0356061078216847	1.97491699502554e-07	44	ALMS1; CDK11A; CDK11B; CDK5RAP2; CENPJ; CEP135; CEP164; CEP192; CEP250; CEP290; CEP41; CEP57; CEP63; CEP72; CEP76; CKAP5; CNTRL; CSNK1D; DCTN3; DYNC1H1; HAUS1; HAUS2; HAUS4; HAUS5; HSP90AA1; MAPRE1; MZT2A; MZT2B; NDE1; NEDD1; NEK2; NINL; ODF2; PAFAH1B1; PCM1; PCNT; PLK1; PLK4; PPP2R1A; PRKACA; SFI1; SSNA1; TUBA1A; TUBA4A
R-HSA-5693616	Presynaptic phase of homologous DNA pairing and strand exchange	-0.155765155161354	0.0300361078114923	2.14939438203248e-07	28	ATM; ATRIP; BARD1; BLM; BRCA2; BRIP1; CHEK1; DNA2; EXO1; NBN; RAD1; RAD50; RAD51B; RAD51C; RAD9A; RFC2; RFC3; RFC4; RFC5; RMI1; RMI2; RPA1; RPA2; RPA3; TOP3A; TOPBP1; WRN; XRCC2
R-HSA-429947	Deadenylation of mRNA	-0.237724894857016	0.0459870150196898	2.34857156934376e-07	15	CNOT11; CNOT2; CNOT4; CNOT6L; CNOT7; CNOT8; EIF4A1; EIF4A2; EIF4B; EIF4E; PAIP1; PAN2; PAN3; PARN; TNKS1BP1
R-HSA-202424	Downstream TCR signaling	-0.108335413171535	0.0209645155167985	2.3716854870853e-07	26	BTRC; CARD11; CD4; INPP5D; MALT1; MAP3K7; NFKB1; NFKBIA; PIK3CA; PIK3CB; PIK3R1; PRKCQ; PSMA1; PSMA4; PSMA5; PSMA7; PSMB10; PSMB2; PSMB4; PSMB5; PSMB6; PSMC1; PSMC3; PSMC5; PSMD11; PSMD13
R-HSA-69278	Cell Cycle, Mitotic	0.156162323635456	0.0303302081176767	2.62243567409335e-07	33	AAAS; AJUBA; AKT1; AKT2; AKT3; ALMS1; ANAPC16; ANAPC4; ANAPC5; ANKLE2; ARPP19; BANF1; BLZF1; BORA; BTRC; BUB3; CCNA1; CCNA2; CCND2; CCND3; CDC14A; CDC16; CDC25A; CDC25B; CDC7; CDK11A; CDK11B; CDK2; CDK5RAP2; CDK6; CDK7; CDKN1A; CDKN1B
R-HSA-6781827	Transcription-Coupled Nucleotide Excision Repair (TC-NER)	-0.116286744526182	0.02266324791869	2.88097505398849e-07	42	AQR; CDK7; COPS2; COPS3; COPS6; COPS7A; CUL4A; ELL; ERCC1; ERCC2; ERCC3; ERCC4; ERCC5; ERCC6; ERCC8; GTF2H1; GTF2H2; GTF2H3; GTF2H4; ISY1; LIG1; LIG3; POLD2; POLD3; POLE; POLR2A; POLR2B; POLR2D; POLR2E; POLR2H; POLR2I; POLR2K; POLR2L; PPIE; RFC1; RFC2; RFC3; RFC4; RFC5; RPA1; RPA2; RPA3
R-HSA-5693538	Homology Directed Repair	0.151406995809413	0.0296080081135203	3.15879287239098e-07	33	ATM; ATRIP; BARD1; BLM; BRCA2; BRIP1; CCNA1; CCNA2; CDK2; CHEK1; DNA2; EME2; ERCC1; ERCC4; EXO1; FEN1; HIST1H2BB; HIST1H2BC; HIST1H2BD; HIST1H2BJ; HIST1H2BL; HIST1H2BN; LIG3; MDC1; NBN; PALB2; PARP1; PARP2; POLD2; POLD3; POLE; POLH; POLQ
R-HSA-390471	Association of TriC/CCT with target proteins during biosynthesis	-0.216656236878322	0.0426032713982793	3.66781285691996e-07	20	AP3M1; ARFGEF2; CCT3; CCT4; CCT5; CCT6B; CCT8; DCAF7; FBXO6; FBXW2; FBXW9; FKBP9; HDAC3; KIF13A; KIFC3; LONP2; NOP56; SPHK1; STAT3; TP53
R-HSA-5685938	HDR through Single Strand Annealing (SSA)	-0.155624784033642	0.0306169333935412	3.7158926798919e-07	26	ATM; ATRIP; BARD1; BLM; BRIP1; DNA2; ERCC1; ERCC4; EXO1; NBN; RAD1; RAD50; RAD52; RAD9A; RFC2; RFC3; RFC4; RFC5; RMI1; RMI2; RPA1; RPA2; RPA3; TOP3A; TOPBP1; WRN
R-HSA-194315	Signaling by Rho GTPases	0.283840880564839	0.055847808486216	3.72696279718963e-07	39	A2M; ABI2; ABR; ACTB; ACTG1; ACTR2; AKAP13; ARAP1; ARAP2; ARAP3; ARHGAP1; ARHGAP11A; ARHGAP12; ARHGAP15; ARHGAP18; ARHGAP19; ARHGAP20; ARHGAP21; ARHGAP22; ARHGAP24; ARHGAP25; ARHGAP26; ARHGAP27; ARHGAP28; ARHGAP29; ARHGAP30; ARHGAP31; ARHGAP32; ARHGAP39; ARHGAP42; ARHGAP9; ARHGEF1; ARHGEF10; ARHGEF10L; ARHGEF11; ARHGEF12; ARHGEF18; ARHGEF3; ARHGEF33
R-HSA-70326	Glucose metabolism	0.174326629289383	0.034408633908067	4.05488363505779e-07	35	AAAS; ADPGK; ALDOB; ALDOC; BPGM; ENO1; ENO3; G6PC3; GNPDA1; GNPDA2; GOT2; HK1; MDH2; NDC1; NUP107; NUP205; NUP214; NUP35; NUP37; NUP43; NUP50; NUP54; NUP62; NUP85; NUP88; NUP93; PCK2; PFKFB2; PFKFB4; PFKL; PFKP; PGAM1; PGM2L1; PGP; PKM
R-HSA-442742	CREB phosphorylation through the activation of Ras	-0.190567179983886	0.0376719163237086	4.22344334419061e-07	11	CALM1; CAMK2B; CAMK2D; CREB1; GRIN2A; GRIN2D; MAPK1; NEFL; RASGRF2; RPS6KA1; RPS6KA2
R-HSA-438064	Post NMDA receptor activation events	-0.177491712659057	0.0351015802010398	4.26984377141149e-07	14	ADCY3; CALM1; CAMK2B; CAMK2D; CAMK4; CREB1; GRIN2A; GRIN2D; MAPK1; NEFL; PRKACA; RASGRF2; RPS6KA1; RPS6KA2
R-HSA-204998	Cell death signalling via NRAGE, NRIF and NADE	-0.183082778196694	0.0364779034666442	5.19398106919536e-07	35	AATF; ABR; AKAP13; ARHGEF1; ARHGEF10; ARHGEF10L; ARHGEF11; ARHGEF12; ARHGEF18; ARHGEF3; ARHGEF33; ARHGEF4; ARHGEF40; BCL2L11; CASP3; ECT2; FGD2; FGD3; FGD4; GNA13; ITGB3BP; ITSN1; KALRN; MAPK8; MCF2L; OBSCN; PLEKHG2; PLEKHG5; PREX1; PSEN1; PSEN2; RASGRF2; SOS2; TIAM2; TRAF6
R-HSA-442755	Activation of NMDA receptor and postsynaptic events	-0.175096556861401	0.0349491459682815	5.4419228387165e-07	15	ADCY3; CALM1; CAMK2B; CAMK2D; CAMK4; CREB1; GRIA1; GRIN2A; GRIN2D; MAPK1; NEFL; PRKACA; RASGRF2; RPS6KA1; RPS6KA2
R-HSA-380259	Loss of Nlp from mitotic centrosomes	0.178780440373699	0.0357397042052845	5.66526604830899e-07	41	ALMS1; CDK5RAP2; CENPJ; CEP135; CEP164; CEP192; CEP250; CEP290; CEP41; CEP57; CEP63; CEP72; CEP76; CKAP5; CNTRL; CSNK1D; DCTN3; DYNC1H1; HAUS1; HAUS2; HAUS4; HAUS5; HSP90AA1; MAPRE1; NDE1; NEDD1; NEK2; NINL; ODF2; PAFAH1B1; PCM1; PCNT; PLK1; PLK4; PPP2R1A; PRKACA; SFI1; SSNA1; TUBA1A; TUBA4A; YWHAE
R-HSA-380284	Loss of proteins required for interphase microtubule organization from the centrosome	0.178780440373699	0.0357397042052845	5.66526604830899e-07	41	ALMS1; CDK5RAP2; CENPJ; CEP135; CEP164; CEP192; CEP250; CEP290; CEP41; CEP57; CEP63; CEP72; CEP76; CKAP5; CNTRL; CSNK1D; DCTN3; DYNC1H1; HAUS1; HAUS2; HAUS4; HAUS5; HSP90AA1; MAPRE1; NDE1; NEDD1; NEK2; NINL; ODF2; PAFAH1B1; PCM1; PCNT; PLK1; PLK4; PPP2R1A; PRKACA; SFI1; SSNA1; TUBA1A; TUBA4A; YWHAE
R-HSA-167238	Pausing and recovery of Tat-mediated HIV elongation	-0.146072963898772	0.0292024908532129	5.67173777576756e-07	17	CCNT1; CDK9; ELL; GTF2F2; NELFA; NELFB; NELFCD; POLR2A; POLR2B; POLR2D; POLR2E; POLR2H; POLR2I; POLR2K; POLR2L; SUPT16H; SUPT5H
R-HSA-167243	Tat-mediated HIV elongation arrest and recovery	-0.146072963898772	0.0292024908532129	5.67173777576756e-07	17	CCNT1; CDK9; ELL; GTF2F2; NELFA; NELFB; NELFCD; POLR2A; POLR2B; POLR2D; POLR2E; POLR2H; POLR2I; POLR2K; POLR2L; SUPT16H; SUPT5H
R-HSA-69242	S Phase	0.150869167841318	0.0303386368083457	6.59793255100961e-07	40	CCNA1; CCNA2; CDC25A; CDC25B; CDK2; CDK7; CDKN1A; CDKN1B; CKS1B; DNA2; E2F1; E2F5; ESCO1; ESCO2; FEN1; GINS2; GINS4; LIG1; LIN52; LIN54; LIN9; MAX; MCM2; MCM3; MCM4; MCM6; MCM7; MCM8; MYC; ORC2; ORC4; ORC5; PDS5A; PDS5B; POLA2; POLD2; POLD3; POLE; PRIM1; PSMA1
R-HSA-3928662	EPHB-mediated forward signaling	0.235543623944054	0.0474778892474951	7.00869767417492e-07	23	ACTB; ACTG1; ACTR2; ARHGEF28; ARPC1A; ARPC1B; ARPC2; ARPC3; ARPC4; CFL1; FYN; ITSN1; KALRN; LIMK1; LIMK2; LYN; PAK1; RASA1; ROCK1; ROCK2; SDC2; SRC; YES1
R-HSA-5633008	TP53 Regulates Transcription of Cell Death Genes	-0.218704970267256	0.0444126320010716	8.46253823924537e-07	22	AIFM2; ATM; BCL6; BID; CASP10; CRADD; FAS; NDRG1; NLRC4; PERP; PPP1R13B; RABGGTA; STEAP3; TMEM219; TNFRSF10A; TNFRSF10B; TNFRSF10D; TP53; TP53BP2; TP53I3; TP53INP1; ZNF420
R-HSA-446203	Asparagine N-linked glycosylation	0.249210733262244	0.0508501124802581	9.5404177086405e-07	36	ACTR10; ALG1; ALG10; ALG12; ALG8; AMFR; ANK1; ANKRD28; ARF1; ARF3; ARF4; ARFGAP3; ASGR1; B4GALT2; B4GALT3; B4GALT4; B4GALT5; B4GALT6; BET1; CALR; CANX; CAPZA2; CAPZB; CD55; CD59; CHST10; CHST8; CNIH3; COG1; COG2; COG3; COG4; COG6; COG7; COG8; COPA
R-HSA-162906	HIV Infection	-0.122992396044782	0.0251896013986316	1.04661365757596e-06	41	AAAS; AP1B1; AP1M1; AP1S1; AP2A2; AP2B1; AP2M1; APOBEC3G; ARF1; ATP6V1H; BANF1; BTRC; CCNK; CCNT1; CCNT2; CD4; CDK7; CDK9; CHMP2A; CHMP2B; CHMP3; CHMP4A; CHMP4B; CHMP7; CUL5; DOCK2; ELL; ELMO1; ERCC2; ERCC3; FEN1; FURIN; FYN; GTF2A1; GTF2A2; GTF2E1; GTF2F2; GTF2H1; GTF2H2; GTF2H3; GTF2H4
R-HSA-452723	Transcriptional regulation of pluripotent stem cells	-0.156534922111085	0.0322032475910701	1.16887085194408e-06	17	DKK1; FOXP1; HHEX; HIF3A; KLF4; NR6A1; PBX1; POLR2A; POLR2B; POLR2D; POLR2E; POLR2H; POLR2I; POLR2K; POLR2L; SALL1; STAT3
R-HSA-140534	Ligand-dependent caspase activation	0.415469721941357	0.0858834765801195	1.31417691279712e-06	10	CASP8; CD14; FADD; FAS; TICAM1; TLR4; TNFRSF10A; TNFRSF10B; TNFSF10; TRADD
R-HSA-8863795	Downregulation of ERBB2 signaling	-0.137900062639364	0.0285477319900757	1.36184785690301e-06	18	AKT1; AKT2; AKT3; BTC; CDC37; CUL5; EGF; EGFR; ERBB2; ERBB3; ERBB4; HSP90AA1; NRG2; NRG4; PTPN12; PTPN18; UBA52; UBC
R-HSA-192823	Viral mRNA Translation	0.217290307469399	0.0451070400640402	1.45575844908707e-06	28	DNAJC3; RPL10A; RPL12; RPL13; RPL14; RPL15; RPL17; RPL23; RPL26; RPL26L1; RPL27; RPL27A; RPL29; RPL3; RPL31; RPL35; RPL36; RPL36AL; RPL37A; RPL4; RPL6; RPL7; RPL8; RPL9; RPLP0; RPS12; RPS13; RPS14
R-HSA-3700989	Transcriptional Regulation by TP53	0.146233447273852	0.0305654175401309	1.71603249322362e-06	34	AGO2; AIFM2; AKT1; AKT2; AKT3; ARID3A; ATM; ATRIP; BARD1; BCL6; BID; BLM; BRD7; BRIP1; BRPF1; CARM1; CASP10; CCNA1; CCNA2; CCNG1; CCNK; CCNT1; CCNT2; CDK12; CDK13; CDK2; CDK5; CDK5R1; CDK7; CDK9; CDKN1A; CDKN1B; CENPJ; CHEK1
R-HSA-73728	RNA Polymerase I Promoter Opening	0.172912168093978	0.0361578518229112	1.73432641720891e-06	13	H2AFV; H2AFZ; H3F3A; HIST1H2AB; HIST1H2AC; HIST1H2BB; HIST1H2BC; HIST1H2BD; HIST1H2BJ; HIST1H2BL; HIST1H2BN; MAPK3; UBTF
R-HSA-8953854	Metabolism of RNA	0.193992448854794	0.0406224970125944	1.79267555234073e-06	41	AAAS; ACTB; ADAR; ADARB1; ADAT1; ADAT2; AKT1; ALKBH8; ANP32A; AQR; BCAS2; BMS1; BYSL; C1D; C2orf49; CASC3; CCAR1; CD44; CDC40; CDK7; CDKAL1; CHERP; CHTOP; CNOT11; CNOT2; CNOT4; CNOT6L; CNOT7; CNOT8; CPSF1; CPSF2; CPSF3; CPSF4; CPSF7; CSNK1D; CSTF1; CSTF2T; CTNNBL1; CTU1; CTU2; CWC15
R-HSA-445144	Signal transduction by L1	0.244390073512831	0.0513668987382343	1.95777625360946e-06	11	CSNK2A2; EGFR; FGFR1; ITGA9; ITGAV; ITGB3; MAPK1; MAPK3; NRP1; PAK1; VAV2
R-HSA-6807878	COPI-mediated anterograde transport	0.210767592142425	0.0445012344006891	2.17742285959688e-06	43	ACTR10; ANK1; ARF1; ARF3; ARF4; ARFGAP3; BET1; CAPZA2; CAPZB; CD55; CD59; COG1; COG2; COG3; COG4; COG6; COG7; COG8; COPA; COPE; COPG2; COPZ1; COPZ2; DCTN3; DCTN5; DCTN6; DYNC1H1; DYNC1LI2; DYNLL2; GBF1; GOLGA2; GOLGB1; GORASP1; GOSR1; GOSR2; KDELR1; KDELR2; KDELR3; NAPA; NAPB; NAPG; NSF; RAB1A
R-HSA-71387	Metabolism of carbohydrates	0.231726429360157	0.049324285145989	2.62696984031604e-06	38	AAAS; ABCC5; ACAN; ADPGK; AGL; ALDH1A1; ALDOB; ALDOC; ARSB; B3GALT6; B3GAT1; B3GAT2; B4GALT2; B4GALT3; B4GALT4; B4GALT5; B4GALT6; BPGM; CALM1; CD44; CHPF; CHST1; CHST11; CHST12; CHST3; CHST6; CHST9; CHSY3; CRYL1; CSGALNACT1; CSGALNACT2; DCN; DCXR; DSE; ENO1; ENO3; EXT1; EXT2
R-HSA-6802952	Signaling by BRAF and RAF fusions	0.184414519832864	0.039256540976809	2.63138101596491e-06	29	AGGF1; AGTRAP; AP3B1; ARRB1; ARRB2; ATG7; BCL2L11; CLCN6; FAM114A2; IQGAP1; ITGB3; JAK2; KIAA1549; KRAS; KSR1; KSR2; MAPK1; MAPK3; MPRIP; PAPSS1; PEBP1; RAP1A; SND1; SRC; TLN1; TRAK1; TRIM24; VCL; VWF
R-HSA-72306	tRNA processing	0.310347398072345	0.0662469593218953	2.80364749197424e-06	18	AAAS; ADAT1; ADAT2; ALKBH8; C2orf49; CDKAL1; CPSF1; CPSF4; CTU1; CTU2; DUS2; ELAC2; GTPBP3; LCMT2; MTO1; NDC1; NSUN2; NSUN6
R-HSA-112409	RAF-independent MAPK1/3 activation	0.229563231927164	0.049105564623819	2.94107748740136e-06	11	DUSP16; DUSP4; DUSP6; DUSP7; IL6ST; JAK1; JAK2; MAPK1; MAPK3; PTPN11; TYK2
R-HSA-6802948	Signaling by high-kinase activity BRAF mutants	0.201169083470099	0.0431055888287321	3.05791480286844e-06	15	ARRB1; ARRB2; IQGAP1; ITGB3; KRAS; KSR1; KSR2; MAPK1; MAPK3; PEBP1; RAP1A; SRC; TLN1; VCL; VWF
R-HSA-8878159	Transcriptional regulation by RUNX3	-0.0936736758686713	0.0200984491829709	3.15072256687491e-06	33	BCL2L11; CARM1; CDKN1A; CHD9; HDAC4; HES1; ITGA4; JAG1; KAT2B; KRAS; MAML1; MDM2; MYC; NCOA1; NCOA6; NOTCH1; PSMA1; PSMA4; PSMA5; PSMA7; PSMB10; PSMB2; PSMB4; PSMB5; PSMB6; PSMC1; PSMC3; PSMC5; PSMD11; PSMD13; PSMD2; PSMD4; PSMD5
R-HSA-203927	MicroRNA (miRNA) biogenesis	-0.151061408179863	0.0325091924893941	3.37239692749084e-06	13	AGO2; DGCR8; DICER1; POLR2A; POLR2B; POLR2D; POLR2E; POLR2H; POLR2I; POLR2K; POLR2L; PRKRA; RAN
R-HSA-4641262	Disassembly of the destruction complex and recruitment of AXIN to the membrane	0.236349262833187	0.0509694958618752	3.53377977230365e-06	17	AXIN1; CAV1; DVL1; DVL2; FRAT1; FRAT2; FZD1; GSK3B; LRP5; LRP6; PPP2CA; PPP2R1A; PPP2R1B; PPP2R5A; PPP2R5C; PPP2R5D; PPP2R5E
R-HSA-5693565	Recruitment and ATM-mediated phosphorylation of repair and signaling proteins at DNA double strand breaks	-0.12498129369774	0.0270157806431196	3.72376518760988e-06	22	ATM; BAP1; BARD1; EYA4; HIST1H2BB; HIST1H2BC; HIST1H2BD; HIST1H2BJ; HIST1H2BL; HIST1H2BN; MAPK8; MDC1; NBN; PPP5C; RAD50; RNF8; TP53; UBA52; UBC; UBE2I; UBE2N; UIMC1
R-HSA-5693606	DNA Double Strand Break Response	-0.12498129369774	0.0270157806431196	3.72376518760988e-06	22	ATM; BAP1; BARD1; EYA4; HIST1H2BB; HIST1H2BC; HIST1H2BD; HIST1H2BJ; HIST1H2BL; HIST1H2BN; MAPK8; MDC1; NBN; PPP5C; RAD50; RNF8; TP53; UBA52; UBC; UBE2I; UBE2N; UIMC1
R-HSA-9013507	NOTCH3 Activation and Transmission of Signal to the Nucleus	-0.153951158228699	0.0332814926393372	3.7328351690284e-06	14	ADAM10; DLL4; EGF; EGFR; JAG1; MIB1; NOTCH3; PSEN1; PSEN2; TACC3; UBA52; UBC; WWP2; YBX1
R-HSA-2173795	Downregulation of SMAD2/3:SMAD4 transcriptional activity	-0.16060230475071	0.0347863819161886	3.89673550600407e-06	10	HDAC1; NCOR1; NCOR2; PARP1; PPM1A; SKIL; SMAD3; TRIM33; UBA52; UBC
R-HSA-5693579	Homologous DNA Pairing and Strand Exchange	-0.139338780580346	0.0302807643773334	4.19336562001946e-06	29	ATM; ATRIP; BARD1; BLM; BRCA2; BRIP1; CHEK1; DNA2; EXO1; NBN; PALB2; RAD1; RAD50; RAD51B; RAD51C; RAD9A; RFC2; RFC3; RFC4; RFC5; RMI1; RMI2; RPA1; RPA2; RPA3; TOP3A; TOPBP1; WRN; XRCC2
R-HSA-69306	DNA Replication	0.110774000274304	0.0241052147645765	4.31842875544812e-06	36	CCNA1; CCNA2; CDC7; CDK2; CDKN1A; CDKN1B; DBF4; DNA2; E2F1; FEN1; GINS2; GINS4; LIG1; MCM2; MCM3; MCM4; MCM6; MCM7; MCM8; ORC2; ORC4; ORC5; POLA2; POLD2; POLD3; POLE; PRIM1; PSMA1; PSMA4; PSMA5; PSMA7; PSMB10; PSMB2; PSMB4; PSMB5; PSMB6
R-HSA-1445148	Translocation of GLUT4 to the plasma membrane	0.217070539280027	0.0475114978328432	4.9052418362363e-06	33	AKT1; AKT2; ASPSCR1; CALM1; EXOC1; EXOC2; EXOC3; EXOC4; EXOC6; EXOC7; KIF3B; KIFAP3; MYH3; MYO5A; PRKAA2; PRKAB2; PRKAG2; RAB11A; RAB14; RAB8A; RALA; RALGAPA2; RALGAPB; SLC2A4; SNAP23; STX4; TBC1D1; TBC1D4; VAMP2; YWHAE; YWHAG; YWHAQ; YWHAZ
R-HSA-1963642	PI3K events in ERBB2 signaling	0.20197992476403	0.0442380998748071	4.97721283151935e-06	12	BTC; EGF; EGFR; ERBB2; ERBB3; ERBB4; GAB1; GRB2; NRG2; NRG4; PIK3CA; PIK3R1
R-HSA-8957322	Metabolism of steroids	-0.188761680844573	0.0413548620808489	5.00835516282423e-06	32	ACACA; ACACB; ACOT8; ACOX2; AKR1C1; AKR1C2; AKR1C3; AMACR; ARV1; BAAT; CARM1; CHD9; CUBN; CYP2R1; CYP39A1; CYP51A1; CYP7B1; DHCR24; DHCR7; FASN; FDPS; FDX1; FDXR; GGPS1; GPAM; HMGCS1; HSD17B1; HSD17B11; HSD17B12; HSD17B14; HSD17B4; HSD17B7
R-HSA-156842	Eukaryotic Translation Elongation	0.199502434604738	0.0441861844328287	6.3304515430305e-06	32	EEF1A1; EEF1A1P5; EEF1A2; EEF2; RPL10A; RPL12; RPL13; RPL14; RPL15; RPL17; RPL23; RPL26; RPL26L1; RPL27; RPL27A; RPL29; RPL3; RPL31; RPL35; RPL36; RPL36AL; RPL37A; RPL4; RPL6; RPL7; RPL8; RPL9; RPLP0; RPS12; RPS13; RPS14; RPS15
R-HSA-450321	JNK (c-Jun kinases) phosphorylation and activation mediated by activated human TAK1	-0.183604731264684	0.0408596370630324	7.00462972560349e-06	11	IRAK2; MAP2K7; MAP3K7; MAPK10; MAPK8; NOD1; TAB1; TAB2; TRAF6; UBE2N; UBE2V1
R-HSA-72764	Eukaryotic Translation Termination	0.199455036791155	0.0445651706882064	7.62037562560811e-06	30	ETF1; N6AMT1; RPL10A; RPL12; RPL13; RPL14; RPL15; RPL17; RPL23; RPL26; RPL26L1; RPL27; RPL27A; RPL29; RPL3; RPL31; RPL35; RPL36; RPL36AL; RPL37A; RPL4; RPL6; RPL7; RPL8; RPL9; RPLP0; RPS12; RPS13; RPS14; RPS15
R-HSA-927802	Nonsense-Mediated Decay (NMD)	0.167041195174701	0.0373608148128145	7.78450304758127e-06	32	CASC3; DCP1A; ETF1; MAGOHB; NCBP1; NCBP2; PPP2CA; PPP2R1A; RNPS1; RPL10A; RPL12; RPL13; RPL14; RPL15; RPL17; RPL23; RPL26; RPL26L1; RPL27; RPL27A; RPL29; RPL3; RPL31; RPL35; RPL36; RPL36AL; RPL37A; RPL4; RPL6; RPL7; RPL8; RPL9
R-HSA-975957	Nonsense Mediated Decay (NMD) enhanced by the Exon Junction Complex (EJC)	0.167041195174701	0.0373608148128145	7.78450304758127e-06	32	CASC3; DCP1A; ETF1; MAGOHB; NCBP1; NCBP2; PPP2CA; PPP2R1A; RNPS1; RPL10A; RPL12; RPL13; RPL14; RPL15; RPL17; RPL23; RPL26; RPL26L1; RPL27; RPL27A; RPL29; RPL3; RPL31; RPL35; RPL36; RPL36AL; RPL37A; RPL4; RPL6; RPL7; RPL8; RPL9
R-HSA-156902	Peptide chain elongation	0.192359865947144	0.0433088176094756	8.92979755320391e-06	33	EEF1A1; EEF2; RPL10A; RPL12; RPL13; RPL14; RPL15; RPL17; RPL23; RPL26; RPL26L1; RPL27; RPL27A; RPL29; RPL3; RPL31; RPL35; RPL36; RPL36AL; RPL37A; RPL4; RPL6; RPL7; RPL8; RPL9; RPLP0; RPS12; RPS13; RPS14; RPS15; RPS19; RPS2; RPS20
R-HSA-373076	Class A/1 (Rhodopsin-like receptors)	0.293880013267353	0.0662008001792856	9.02848752180832e-06	19	ACKR3; ACKR4; ADORA2B; ADRA1A; ADRA1B; ADRA2C; ADRB2; AGT; ANXA1; APLNR; APP; C5; CCKBR; CCR1; CCR6; CHRM1; CHRM4; CHRM5; CMKLR1
R-HSA-1912422	Pre-NOTCH Expression and Processing	0.229000121663926	0.0517526998170499	9.64904201893702e-06	21	AGO2; ATP2A2; E2F1; FURIN; JUN; KAT2B; LFNG; MAML1; NOTCH1; NOTCH3; POGLUT1; RAB6A; RBPJ; RFNG; SNW1; ST3GAL3; ST3GAL4; ST3GAL6; TFDP1; TMED2; TP53
R-HSA-186712	Regulation of beta-cell development	0.231109464485965	0.0522772648880829	9.83175999261078e-06	13	AKT1; AKT2; AKT3; FGF10; FOXO1; HES1; HNF1A; INSM1; NEUROD1; NKX2-2; NOTCH1; PAX6; RBPJ
R-HSA-512988	Interleukin-3, 5 and GM-CSF signaling	0.171736751385498	0.0388861331740024	1.00357904650016e-05	20	BLNK; CBL; CRK; CRKL; FYN; GRB2; INPP5D; JAK1; JAK2; JAK3; LYN; PIK3CA; PIK3CB; PIK3CD; PIK3R1; PRKACA; PTPN11; TEC; YES1; YWHAZ
R-HSA-114508	Effects of PIP2 hydrolysis	-0.215021392763429	0.0486969971329543	1.00778675007298e-05	14	ABHD12; ABHD6; DAGLB; DGKA; DGKE; DGKG; DGKQ; ITPR2; ITPR3; MGLL; PRKCD; PRKCQ; RASGRP1; TRPC6
R-HSA-5674135	MAP2K and MAPK activation	0.18749792143421	0.0426715584342837	1.11294694357536e-05	17	ARRB1; ARRB2; IQGAP1; ITGB3; KRAS; KSR1; KSR2; LAMTOR3; MAPK1; MAPK3; PEBP1; RAP1A; SRC; TLN1; VCL; VWF; WDR83
R-HSA-8936459	RUNX1 regulates genes involved in megakaryocyte differentiation and platelet function	0.151578880242923	0.0345815132458411	1.16930156130167e-05	26	ASH2L; DPY30; H2AFV; H2AFZ; H3F3A; HDAC1; HIST1H2AB; HIST1H2AC; HIST1H2BB; HIST1H2BC; HIST1H2BD; HIST1H2BJ; HIST1H2BL; HIST1H2BN; KAT2B; KMT2B; KMT2C; KMT2D; KMT2E; PRKCQ; PRMT1; PRMT6; RBBP5; RUNX1; SIN3B; WDR5
R-HSA-8948216	Collagen chain trimerization	-0.210481393589953	0.0480612875141616	1.18986168020436e-05	20	COL11A2; COL12A1; COL14A1; COL15A1; COL16A1; COL18A1; COL19A1; COL22A1; COL23A1; COL24A1; COL26A1; COL27A1; COL28A1; COL4A4; COL5A2; COL5A3; COL6A1; COL6A2; COL6A3; COL8A1
R-HSA-114608	Platelet degranulation	0.223970373491183	0.0514200721537159	1.32642751052738e-05	24	A2M; ABCC4; ANXA5; APLP2; APP; CALM1; CALU; CD109; CD36; CD9; CDC37L1; CFL1; CHID1; CLEC3B; EGF; ENDOD1; F5; FERMT3; HABP4; HSPA5; IGF1; ISLR; ITGB3; MMRN1
R-HSA-76005	Response to elevated platelet cytosolic Ca2+	0.223970373491183	0.0514200721537159	1.32642751052738e-05	24	A2M; ABCC4; ANXA5; APLP2; APP; CALM1; CALU; CD109; CD36; CD9; CDC37L1; CFL1; CHID1; CLEC3B; EGF; ENDOD1; F5; FERMT3; HABP4; HSPA5; IGF1; ISLR; ITGB3; MMRN1
R-HSA-68874	M/G1 Transition	-0.0860686985183899	0.0198793968331126	1.49419260524725e-05	34	CDC7; CDK2; DBF4; E2F1; MCM2; MCM3; MCM4; MCM6; MCM7; MCM8; ORC2; ORC4; ORC5; POLA2; POLE; PRIM1; PSMA1; PSMA4; PSMA5; PSMA7; PSMB10; PSMB2; PSMB4; PSMB5; PSMB6; PSMC1; PSMC3; PSMC5; PSMD11; PSMD13; PSMD2; PSMD4; PSMD5; PSMD6
R-HSA-69002	DNA Replication Pre-Initiation	-0.0860686985183899	0.0198793968331126	1.49419260524725e-05	34	CDC7; CDK2; DBF4; E2F1; MCM2; MCM3; MCM4; MCM6; MCM7; MCM8; ORC2; ORC4; ORC5; POLA2; POLE; PRIM1; PSMA1; PSMA4; PSMA5; PSMA7; PSMB10; PSMB2; PSMB4; PSMB5; PSMB6; PSMC1; PSMC3; PSMC5; PSMD11; PSMD13; PSMD2; PSMD4; PSMD5; PSMD6
R-HSA-1483257	Phospholipid metabolism	0.278639131329181	0.0645262950642366	1.57288259518984e-05	36	ABHD4; ACHE; ACP6; AGPAT3; AGPAT4; ARF1; ARF3; BCHE; CDS1; CDS2; CEPT1; CHKA; CHKB; CHPT1; CPNE1; CPNE3; CPNE6; CPNE7; CRLS1; CSNK2A2; DDHD1; DDHD2; DGAT2; ENPP6; ETNK1; FIG4; GPAM; GPAT2; GPCPD1; GPD1L; GPD2; HADHA; HADHB; INPP4B; INPP5D; INPP5E
R-HSA-74751	Insulin receptor signalling cascade	0.130244503413722	0.0303005109422588	1.7201532762778e-05	23	AKT2; FGF1; FGF10; FGF17; FGF5; FGF9; FGFR1; FGFR2; GAB1; GRB2; KL; KLB; KRAS; MAPK1; MAPK3; PDE3B; PIK3C3; PIK3CA; PIK3CB; PIK3R1; PTPN11; THEM4; TRIB3
R-HSA-5693571	Nonhomologous End-Joining (NHEJ)	0.174113673029582	0.0405785352539688	1.78044550825255e-05	22	ATM; BARD1; HIST1H2BB; HIST1H2BC; HIST1H2BD; HIST1H2BJ; HIST1H2BL; HIST1H2BN; LIG4; MDC1; NBN; POLL; POLM; RAD50; RIF1; RNF8; TDP1; TDP2; UBE2N; UIMC1; XRCC4; XRCC6
R-HSA-9013508	NOTCH3 Intracellular Domain Regulates Transcription	0.329437507412456	0.0771164048783205	1.93770110198879e-05	10	HES1; HEY2; KAT2B; MAML1; NOTCH1; NOTCH3; PBX1; PLXND1; RBPJ; SNW1
R-HSA-75153	Apoptotic execution phase	-0.171106734908954	0.0401583464244964	2.03695265552786e-05	33	ACIN1; ADD1; BIRC2; CASP3; CASP7; CASP8; CDH1; DBNL; DFFB; DNM1L; DSG2; DSP; GAS2; GSN; H1F0; HIST1H1A; HIST1H1C; HIST1H1D; HMGB2; LMNB1; MAPT; OCLN; PAK2; PKP1; PLEC; PRKCD; PRKCQ; ROCK1; SATB1; STK24; TJP1; TJP2; VIM
R-HSA-69202	Cyclin E associated events during G1/S transition	0.0811638478275478	0.0191309869632756	2.21010808143045e-05	39	AKT1; AKT2; AKT3; CCNA1; CCNA2; CDC25A; CDK2; CDK7; CDKN1A; CDKN1B; CKS1B; E2F1; E2F5; LIN52; LIN54; LIN9; MAX; MYC; PSMA1; PSMA4; PSMA5; PSMA7; PSMB10; PSMB2; PSMB4; PSMB5; PSMB6; PSMC1; PSMC3; PSMC5; PSMD11; PSMD13; PSMD2; PSMD4; PSMD5; PSMD6; PSMD7; PSME2; PSMF1
R-HSA-975956	Nonsense Mediated Decay (NMD) independent of the Exon Junction Complex (EJC)	0.172715559067608	0.0407848331475342	2.28756514690083e-05	31	ETF1; NCBP1; NCBP2; RPL10A; RPL12; RPL13; RPL14; RPL15; RPL17; RPL23; RPL26; RPL26L1; RPL27; RPL27A; RPL29; RPL3; RPL31; RPL35; RPL36; RPL36AL; RPL37A; RPL4; RPL6; RPL7; RPL8; RPL9; RPLP0; RPS12; RPS13; RPS14; RPS15
R-HSA-5620920	Cargo trafficking to the periciliary membrane	0.281504251123247	0.066483349744479	2.29359817716846e-05	35	ARF4; ARL3; ASAP1; BBS1; BBS10; BBS12; BBS2; BBS4; BBS5; BBS7; BBS9; CCT3; CCT4; CCT5; CCT8; CYS1; EXOC1; EXOC2; EXOC3; EXOC4; EXOC6; EXOC7; GBF1; INPP5E; MCHR1; MKKS; NPHP3; PDE6D; PKD2; RAB11A; RAB3IP; RAB8A; SMO; SSTR3; TTC8
R-HSA-5218921	VEGFR2 mediated cell proliferation	0.200142850880074	0.0473327389482395	2.35334833142982e-05	14	AHCYL1; CALM1; ITPR2; ITPR3; KDR; KRAS; PLCG1; PRKCA; PRKCB; PRKCD; RASA1; SPHK1; SRC; VEGFA
R-HSA-2408522	Selenoamino acid metabolism	0.205156844859354	0.0485645529120751	2.39561828342141e-05	31	AHCY; AIMP1; CBS; EEFSEC; IARS; INMT; KARS; LARS; PAPSS1; PSTK; QARS; RARS; RPL10A; RPL12; RPL13; RPL14; RPL15; RPL17; RPL23; RPL26; RPL26L1; RPL27; RPL27A; RPL29; RPL3; RPL31; RPL35; RPL36; RPL36AL; RPL37A; RPL4
R-HSA-9008059	Interleukin-37 signaling	-0.211223078905303	0.0500137694945846	2.4075259181824e-05	16	IL18BP; IL18R1; PTPN11; PTPN12; PTPN13; PTPN14; PTPN18; PTPN2; PTPN23; PTPN4; PTPN5; PTPN9; SIGIRR; SMAD3; STAT3; TBK1
R-HSA-5617833	Cilium Assembly	0.185395953906889	0.0439265511023405	2.43663958305104e-05	41	AHI1; ALMS1; ARF4; ARL3; ASAP1; BBS1; BBS10; BBS12; BBS2; BBS4; BBS5; BBS7; BBS9; C2CD3; CC2D2A; CCT3; CCT4; CCT5; CCT8; CDK5RAP2; CENPJ; CEP135; CEP164; CEP192; CEP250; CEP290; CEP41; CEP57; CEP63; CEP72; CEP76; CEP89; CKAP5; CLUAP1; CNTRL; CSNK1D; CYS1; DCTN3; DYNC1H1; DYNC2H1; DYNC2LI1
R-HSA-5627117	RHO GTPases Activate ROCKs	0.338084245091542	0.0801708174470048	2.47520484774747e-05	12	CFL1; LIMK1; LIMK2; MYH10; MYH11; MYH14; MYH9; PAK1; PPP1CB; RHOB; ROCK1; ROCK2
R-HSA-4791275	Signaling by WNT in cancer	0.220297383864754	0.0524837061510083	2.699451413801e-05	20	AXIN1; CTBP2; DKK1; FZD6; FZD8; GSK3B; KREMEN1; KREMEN2; LRP5; LRP6; PPP2CA; PPP2R1A; PPP2R1B; PPP2R5A; PPP2R5C; PPP2R5D; PPP2R5E; RNF43; TNKS; TNKS2
R-HSA-166208	mTORC1-mediated signalling	-0.202754018782107	0.0484485936159561	2.85252800849656e-05	12	EEF2K; EIF4B; EIF4E; EIF4EBP1; LAMTOR3; LAMTOR4; LAMTOR5; MLST8; MTOR; RPS6KB1; RPTOR; SLC38A9
R-HSA-912631	Regulation of signaling by CBL	0.190221778560431	0.0454757490151098	2.87778700420158e-05	12	BLNK; CBL; CRK; CRKL; FYN; GRB2; LYN; PIK3CA; PIK3CB; PIK3CD; PIK3R1; YES1
R-HSA-8856688	Golgi-to-ER retrograde transport	0.202745445896087	0.0484959892281212	2.90658836927785e-05	38	ACTR10; AGPAT3; ARF1; ARF3; ARF4; ARFGAP3; BICD1; BICD2; BNIP1; CAPZA2; CAPZB; CENPE; COPA; COPE; COPG2; COPZ1; COPZ2; DCTN3; DCTN5; DCTN6; DYNC1H1; DYNC1LI2; DYNLL2; GALNT1; GALNT2; GBF1; KDELR1; KDELR2; KDELR3; KIF13B; KIF15; KIF16B; KIF19; KIF20B; KIF21A; KIF21B; KIF22; KIF27
R-HSA-1236974	ER-Phagosome pathway	0.0879094243946119	0.0210998984458958	3.09524229824532e-05	33	CALR; CD14; CD36; HLA-A; HLA-B; HLA-C; HLA-E; PDIA3; PSMA1; PSMA4; PSMA5; PSMA7; PSMB10; PSMB2; PSMB4; PSMB5; PSMB6; PSMC1; PSMC3; PSMC5; PSMD11; PSMD13; PSMD2; PSMD4; PSMD5; PSMD6; PSMD7; PSME2; PSME4; PSMF1; SEC61A2; SEC61B; SEC61G
R-HSA-162909	Host Interactions of HIV factors	-0.0964134644396837	0.023300519283552	3.50614062374395e-05	41	AAAS; AP1B1; AP1M1; AP1S1; AP2A2; AP2B1; AP2M1; APOBEC3G; ARF1; ATP6V1H; BANF1; BTRC; CCNT1; CD4; CDK9; CUL5; DOCK2; ELMO1; FYN; HLA-A; HMGA1; NDC1; NPM1; NUP107; NUP205; NUP214; NUP35; NUP37; NUP43; NUP50; NUP54; NUP62; NUP85; NUP88; NUP93; PACS1; PAK2; POM121; POM121C; PSIP1; PSMA1
R-HSA-6783783	Interleukin-10 signaling	-0.218267820358778	0.0527768874035029	3.53919602751892e-05	12	CCL2; CCR1; CSF1; FPR1; ICAM1; IL10RB; IL12A; IL1R1; JAK1; PTAFR; STAT3; TYK2
R-HSA-2404192	Signaling by Type 1 Insulin-like Growth Factor 1 Receptor (IGF1R)	0.135163264692309	0.0327175609404457	3.60851543973377e-05	23	AKT2; FGF1; FGF10; FGF17; FGF5; FGF9; FGFR1; FGFR2; GAB1; GRB2; IGF1; IGF1R; KL; KLB; KRAS; PDE3B; PIK3C3; PIK3CA; PIK3CB; PIK3R1; PTPN11; THEM4; TRIB3
R-HSA-2428924	IGF1R signaling cascade	0.135163264692309	0.0327175609404457	3.60851543973377e-05	23	AKT2; FGF1; FGF10; FGF17; FGF5; FGF9; FGFR1; FGFR2; GAB1; GRB2; IGF1; IGF1R; KL; KLB; KRAS; PDE3B; PIK3C3; PIK3CA; PIK3CB; PIK3R1; PTPN11; THEM4; TRIB3
R-HSA-2428928	IRS-related events triggered by IGF1R	0.135163264692309	0.0327175609404457	3.60851543973377e-05	23	AKT2; FGF1; FGF10; FGF17; FGF5; FGF9; FGFR1; FGFR2; GAB1; GRB2; IGF1; IGF1R; KL; KLB; KRAS; PDE3B; PIK3C3; PIK3CA; PIK3CB; PIK3R1; PTPN11; THEM4; TRIB3
R-HSA-1592230	Mitochondrial biogenesis	-0.142877272727539	0.0347563556287976	3.94249054185483e-05	28	ACSS2; CALM1; CAMK4; CARM1; CHCHD6; CHD9; CREB1; CRTC1; CRTC2; CRTC3; CYCS; DNAJC11; HDAC3; HSPA9; IDH2; IMMT; MAPK11; MAPK12; MAPK14; MEF2C; MEF2D; MTX1; MTX2; NCOA1; NCOA6; NCOR1; NR1D1; NRF1
R-HSA-8878166	Transcriptional regulation by RUNX2	-0.0891703224123986	0.0217496763192643	4.13425236912671e-05	27	AKT1; AKT2; AKT3; BMP2; CDKN1A; DLX6; ESR1; GSK3B; HDAC3; HDAC4; HES1; HEY2; LGALS3; MAPK1; MAPK3; PPM1D; PSMA1; PSMA4; PSMA5; PSMA7; PSMB10; PSMB2; PSMB4; PSMB5; PSMB6; PSMC1; PSMC3
R-HSA-1799339	SRP-dependent cotranslational protein targeting to membrane	0.183761658584855	0.0450740746634574	4.56437503227085e-05	29	RPL10A; RPL12; RPL13; RPL14; RPL15; RPL17; RPL23; RPL26; RPL26L1; RPL27; RPL27A; RPL29; RPL3; RPL31; RPL35; RPL36; RPL36AL; RPL37A; RPL4; RPL6; RPL7; RPL8; RPL9; RPLP0; RPN1; RPS12; RPS13; RPS14; RPS15
R-HSA-948021	Transport to the Golgi and subsequent modification	0.182207856407091	0.0447369896573476	4.64377328913541e-05	40	ACTR10; ANK1; ANKRD28; ARF1; ARF3; ARF4; ARFGAP3; B4GALT2; B4GALT3; B4GALT4; B4GALT5; B4GALT6; BET1; CAPZA2; CAPZB; CD55; CD59; CHST10; CHST8; CNIH3; COG1; COG2; COG3; COG4; COG6; COG7; COG8; COPA; COPE; COPG2; COPZ1; COPZ2; CSNK1D; CTSC; CTSZ; DCTN3; DCTN5; DCTN6; DYNC1H1; DYNC1LI2
R-HSA-112399	IRS-mediated signalling	0.133650347266367	0.0329489961202603	4.98605258758259e-05	21	AKT2; FGF1; FGF10; FGF17; FGF5; FGF9; FGFR1; FGFR2; GAB1; GRB2; KL; KLB; KRAS; PDE3B; PIK3C3; PIK3CA; PIK3CB; PIK3R1; PTPN11; THEM4; TRIB3
R-HSA-418555	G alpha (s) signalling events	-0.132227137397878	0.0326271636406598	5.06363368736357e-05	26	ADCY3; ADCY6; ADCY7; ADCYAP1; ADCYAP1R1; ADM; ADORA2B; ADRB2; ARRB1; ARRB2; CALCRL; CRH; CRHR1; CRHR2; DRD5; GLP2R; GNAI2; GNAZ; GNB2; GNB3; GNB4; GNB5; GNG11; GNG4; GNG5; GNG7
R-HSA-111465	Apoptotic cleavage of cellular proteins	-0.176096117679031	0.043532312192931	5.22825318632686e-05	25	ACIN1; ADD1; BIRC2; CASP3; CASP7; CASP8; CDH1; DBNL; DSG2; DSP; GAS2; GSN; LMNB1; MAPT; OCLN; PKP1; PLEC; PRKCD; PRKCQ; ROCK1; SATB1; STK24; TJP1; TJP2; VIM
R-HSA-211000	Gene Silencing by RNA	0.105993058937114	0.0262103006222354	5.25588706805605e-05	33	AAAS; AGO2; DGCR8; DICER1; H2AFV; H2AFZ; H3F3A; HENMT1; HIST1H2AB; HIST1H2AC; HIST1H2BB; HIST1H2BC; HIST1H2BD; HIST1H2BJ; HIST1H2BL; HIST1H2BN; HSP90AA1; IPO8; MAEL; MOV10L1; MYBL1; NDC1; NUP107; NUP205; NUP214; NUP35; NUP37; NUP43; NUP50; NUP54; NUP62; NUP85; NUP88
R-HSA-6802957	Oncogenic MAPK signaling	0.156754041931241	0.0388014676977936	5.34740399285876e-05	34	AGGF1; AGTRAP; AP3B1; ARRB1; ARRB2; ATG7; BCL2L11; CLCN6; FAM114A2; IQGAP1; ITGB3; JAK2; KIAA1549; KRAS; KSR1; KSR2; MAPK1; MAPK3; MPRIP; NF1; PAPSS1; PEBP1; RAP1A; RASA1; RASA2; RASA3; RASA4; RASAL1; RASAL2; RASAL3; SND1; SPRED2; SRC; TLN1
R-HSA-6811442	Intra-Golgi and retrograde Golgi-to-ER traffic	0.186206338671359	0.0461342531011606	5.43275923690275e-05	43	ACTR10; AGPAT3; ARF1; ARF3; ARF4; ARFGAP3; ARFRP1; ARL1; BICD1; BICD2; BNIP1; CAPZA2; CAPZB; CENPE; COG1; COG2; COG3; COG4; COG6; COG7; COG8; COPA; COPE; COPG2; COPZ1; COPZ2; CYTH1; CYTH2; DCTN3; DCTN5; DCTN6; DYNC1H1; DYNC1LI2; DYNLL2; GALNT1; GALNT2; GBF1; GCC1; GCC2; GOLGA1; GOLGA5; GOLIM4; GOSR1
R-HSA-381676	Glucagon-like Peptide-1 (GLP1) regulates insulin secretion	0.164793832161588	0.0408637306406358	5.51243434682675e-05	22	ADCY6; AKAP5; GNB2; GNB3; GNB4; GNB5; GNG11; GNG4; GNG5; GNG7; IQGAP1; ITPR2; ITPR3; KCNB1; KCNC2; PRKACA; PRKAR1A; PRKAR1B; PRKAR2A; RAP1A; RAPGEF3; RAPGEF4
R-HSA-3371453	Regulation of HSF1-mediated heat shock response	0.113722272228664	0.0282465701540015	5.67201949361798e-05	36	AAAS; ATM; BAG2; BAG4; BAG5; DNAJC7; GSK3B; HSBP1; HSF1; HSPA12B; HSPA2; HSPA4; HSPA5; HSPA6; HSPA8; HSPA9; HSPH1; MAPK1; MAPK3; MRPL18; NDC1; NUP107; NUP205; NUP214; NUP35; NUP37; NUP43; NUP50; NUP54; NUP62; NUP85; NUP88; NUP93; POM121; POM121C; RAE1
R-HSA-74752	Signaling by Insulin receptor	0.119768155307842	0.0297926454541627	5.81838764917146e-05	32	AKT2; ATP6V0A2; ATP6V0B; ATP6V0C; ATP6V0D1; ATP6V0E1; ATP6V0E2; ATP6V1C1; ATP6V1C2; ATP6V1E1; ATP6V1E2; ATP6V1G1; ATP6V1H; FGF1; FGF10; FGF17; FGF5; FGF9; FGFR1; FGFR2; GAB1; GRB2; KL; KLB; KRAS; MAPK1; MAPK3; PDE3B; PIK3C3; PIK3CA; PIK3CB; PIK3R1
R-HSA-3928663	EPHA-mediated growth cone collapse	0.268141058510533	0.0667661202630064	5.91629824901951e-05	10	FYN; LYN; MYH10; MYH11; MYH14; MYH9; ROCK1; ROCK2; SRC; YES1
R-HSA-390466	Chaperonin-mediated protein folding	0.162087137004706	0.0404074483759507	6.03806390889358e-05	32	ACTB; AP3M1; ARFGEF2; CCT3; CCT4; CCT5; CCT6B; CCT8; CSNK2A2; DCAF7; FBXO6; FBXW2; FBXW9; FKBP9; GNAI2; GNAO1; GNAZ; GNB2; GNB3; GNB4; GNB5; GNG11; GNG4; GNG5; GNG7; HDAC3; KIF13A; KIFC3; LONP2; NOP56; PFDN4; PFDN5
R-HSA-391251	Protein folding	0.162087137004706	0.0404074483759507	6.03806390889358e-05	32	ACTB; AP3M1; ARFGEF2; CCT3; CCT4; CCT5; CCT6B; CCT8; CSNK2A2; DCAF7; FBXO6; FBXW2; FBXW9; FKBP9; GNAI2; GNAO1; GNAZ; GNB2; GNB3; GNB4; GNB5; GNG11; GNG4; GNG5; GNG7; HDAC3; KIF13A; KIFC3; LONP2; NOP56; PFDN4; PFDN5
R-HSA-5654732	Negative regulation of FGFR3 signaling	-0.105271793480199	0.0263006421971518	6.26416834679941e-05	16	CBL; FGF1; FGF17; FGF5; FGF9; GRB2; MAPK1; MAPK3; MKNK1; PPP2CA; PPP2R1A; PTPN11; SPRY2; SRC; UBA52; UBC
R-HSA-5628897	TP53 Regulates Metabolic Genes	0.182213902808386	0.0455952015457696	6.43294733224602e-05	33	AGO2; AKT1; AKT2; AKT3; COX11; COX14; COX16; COX18; COX20; COX4I1; COX5A; COX6A1; COX6B1; COX6C; COX7A2L; CYCS; DDIT4; LAMTOR3; LAMTOR4; LAMTOR5; LRPPRC; MLST8; MTOR; PRDX2; PRKAA2; PRKAB2; PRKAG2; PTEN; RPTOR; SCO1; SCO2; SESN1; SESN2
R-HSA-1168372	Downstream signaling events of B Cell Receptor (BCR)	0.0814721142848458	0.0204379569583778	6.71076850498497e-05	35	BTRC; CALM1; CARD11; FKBP1A; KRAS; MALT1; MAP3K7; NFATC1; NFKB1; NFKBIA; NFKBIB; NFKBIE; PPP3CB; PPP3R1; PRKCB; PSMA1; PSMA4; PSMA5; PSMA7; PSMB10; PSMB2; PSMB4; PSMB5; PSMB6; PSMC1; PSMC3; PSMC5; PSMD11; PSMD13; PSMD2; PSMD4; PSMD5; PSMD6; PSMD7; PSME2
R-HSA-69620	Cell Cycle Checkpoints	-0.116620296975132	0.0292893597793968	6.84353857188364e-05	27	ANAPC16; ANAPC4; ANAPC5; ATM; ATRIP; BARD1; BLM; BRIP1; BUB3; CCNA1; CCNA2; CDC16; CDC25A; CDC7; CDK2; CDKN1A; CDKN1B; CENPC; CENPE; CENPH; CENPL; CENPN; CENPP; CENPQ; CENPT; CHEK1; CKAP5
R-HSA-5620916	VxPx cargo-targeting to cilium	0.387409428978912	0.0974099557014291	6.97599476881536e-05	13	ARF4; ASAP1; EXOC1; EXOC2; EXOC3; EXOC4; EXOC6; EXOC7; GBF1; PKD2; RAB11A; RAB3IP; RAB8A
R-HSA-389957	Prefoldin mediated transfer of substrate to CCT/TriC	0.29570108510108	0.0744044544293272	7.06046361857608e-05	15	ACTB; CCT3; CCT4; CCT5; CCT6B; CCT8; PFDN4; PFDN5; TUBA1A; TUBA1C; TUBA4A; TUBB2A; TUBB2B; TUBB3; TUBB6
R-HSA-389958	Cooperation of Prefoldin and TriC/CCT in actin and tubulin folding	0.29570108510108	0.0744044544293272	7.06046361857608e-05	15	ACTB; CCT3; CCT4; CCT5; CCT6B; CCT8; PFDN4; PFDN5; TUBA1A; TUBA1C; TUBA4A; TUBB2A; TUBB2B; TUBB3; TUBB6
R-HSA-195721	Signaling by WNT	-0.118986690518842	0.0299555475584168	7.12392023922007e-05	32	AGO2; AKT1; AKT2; AP2A2; AP2B1; AP2M1; ARRB2; ASH2L; AXIN1; BTRC; CALM1; CAV1; CBY1; CCDC88C; CLTA; CSNK2A2; CTBP2; CTNNBIP1; CUL3; DAAM1; DACT1; DKK1; DVL1; DVL2; FRAT1; FRAT2; FZD1; FZD3; FZD6; FZD8; GNAO1; GNB2
R-HSA-176408	Regulation of APC/C activators between G1/S and early anaphase	0.0814689512684471	0.0205119845078762	7.1339610173998e-05	30	ANAPC16; ANAPC4; ANAPC5; BTRC; BUB3; CCNA1; CCNA2; CDC16; CDK2; PLK1; PSMA1; PSMA4; PSMA5; PSMA7; PSMB10; PSMB2; PSMB4; PSMB5; PSMB6; PSMC1; PSMC3; PSMC5; PSMD11; PSMD13; PSMD2; PSMD4; PSMD5; PSMD6; PSMD7; PSME2
R-HSA-5223345	Miscellaneous transport and binding events	-0.248712722682151	0.0629881844416977	7.86222048881212e-05	16	ADD1; ADD2; ANKH; AZGP1; CTNS; DMTN; LRRC8A; LRRC8B; LRRC8C; LRRC8D; MRS2; NIPA1; NIPAL1; NIPAL2; NIPAL3; NIPAL4
R-HSA-264870	Caspase-mediated cleavage of cytoskeletal proteins	-0.209342418282667	0.0531867490186037	8.28550327789714e-05	10	ADD1; CASP3; CASP7; CASP8; DBNL; GAS2; GSN; MAPT; PLEC; VIM
R-HSA-8854214	TBC/RABGAPs	-0.210978726611891	0.0539959919629961	9.33319022501961e-05	24	ARF6; GGA2; MAP1LC3B; OPTN; POLG; RAB11A; RAB33B; RAB5A; RAB5C; RAB6A; RAB6B; RAB8A; RABEP1; RABGAP1; TBC1D10A; TBC1D10C; TBC1D14; TBC1D15; TBC1D16; TBC1D2; TBC1D24; TBC1D7; TSC1; ULK1
R-HSA-72163	mRNA Splicing - Major Pathway	0.211837920746212	0.0542187071790903	9.3410430267134e-05	32	AQR; BCAS2; CASC3; CCAR1; CDC40; CHERP; CPSF1; CPSF2; CPSF3; CPSF4; CPSF7; CSTF1; CSTF2T; CTNNBL1; CWC15; CWC25; DDX23; DDX5; DHX38; ELAVL1; ELAVL2; FUS; GCFC2; GTF2F2; HNRNPD; HNRNPF; HNRNPK; HSPA8; ISY1; LSM5; LSM6; LSM7
R-HSA-72172	mRNA Splicing	0.211837920746212	0.0542187071790903	9.3410430267134e-05	32	AQR; BCAS2; CASC3; CCAR1; CDC40; CHERP; CPSF1; CPSF2; CPSF3; CPSF4; CPSF7; CSTF1; CSTF2T; CTNNBL1; CWC15; CWC25; DDX23; DDX5; DHX38; ELAVL1; ELAVL2; FUS; GCFC2; GTF2F2; HNRNPD; HNRNPF; HNRNPK; HSPA8; ISY1; LSM5; LSM6; LSM7
R-HSA-5654689	PI-3K cascade:FGFR1	-0.127835127633737	0.0328949150689347	0.000101839534818041	12	FGF1; FGF10; FGF17; FGF5; FGF9; FGFR1; GAB1; GRB2; KL; PIK3CA; PIK3R1; PTPN11
R-HSA-2467813	Separation of Sister Chromatids	-0.136034976262135	0.0350167805975215	0.000102392651546542	26	ANAPC16; ANAPC4; ANAPC5; BUB3; CDC16; CENPC; CENPE; CENPH; CENPL; CENPN; CENPP; CENPQ; CENPT; CKAP5; CLIP1; DSN1; DYNC1H1; DYNC1LI2; DYNLL2; INCENP; ITGB3BP; KIF2A; MAD1L1; MAPRE1; MIS12; NDE1
R-HSA-190236	Signaling by FGFR	0.0990837545488198	0.0255190236758034	0.000103285647363886	32	CBL; FGF1; FGF10; FGF17; FGF5; FGF9; FGFR1; FGFR2; FLRT1; FLRT2; GAB1; GALNT3; GRB2; GTF2F2; HNRNPF; KL; KLB; KRAS; MAPK1; MAPK3; MKNK1; NCBP1; NCBP2; PIK3CA; PIK3R1; PLCG1; POLR2A; POLR2B; POLR2D; POLR2E; POLR2H; POLR2I
R-HSA-196299	Beta-catenin phosphorylation cascade	0.213627941449624	0.0550357615640052	0.000103762706235258	11	AXIN1; FRAT1; FRAT2; GSK3B; PPP2CA; PPP2R1A; PPP2R1B; PPP2R5A; PPP2R5C; PPP2R5D; PPP2R5E
R-HSA-112040	G-protein mediated events	-0.12374300128062	0.0319748223479208	0.000108829227101956	23	ADCY3; ADCY6; ADCY7; AHCYL1; CALM1; CAMK4; CREB1; GNAI2; GNAO1; GNAZ; ITPR2; ITPR3; MAPK1; PDE1B; PDE1C; PLCB1; PLCB3; PRKACA; PRKAR1A; PRKAR1B; PRKAR2A; PRKCA; PRKCD
R-HSA-112043	PLC beta mediated events	-0.12374300128062	0.0319748223479208	0.000108829227101956	23	ADCY3; ADCY6; ADCY7; AHCYL1; CALM1; CAMK4; CREB1; GNAI2; GNAO1; GNAZ; ITPR2; ITPR3; MAPK1; PDE1B; PDE1C; PLCB1; PLCB3; PRKACA; PRKAR1A; PRKAR1B; PRKAR2A; PRKCA; PRKCD
R-HSA-5654726	Negative regulation of FGFR1 signaling	-0.0989830287886871	0.0255934580955198	0.000109951023542578	19	CBL; FGF1; FGF10; FGF17; FGF5; FGF9; FGFR1; GRB2; KL; MAPK1; MAPK3; MKNK1; PPP2CA; PPP2R1A; PTPN11; SPRY2; SRC; UBA52; UBC
R-HSA-6807505	RNA polymerase II transcribes snRNA genes	-0.10598118887017	0.0274849611530929	0.000115271569925373	41	CCNK; CCNT1; CCNT2; CDK7; CDK9; ELL; GTF2A1; GTF2A2; GTF2E1; GTF2F2; INTS1; INTS10; INTS12; INTS2; INTS4; INTS6; INTS7; INTS8; INTS9; NCBP1; NCBP2; PCF11; PHAX; POLR2A; POLR2B; POLR2D; POLR2E; POLR2H; POLR2I; POLR2K; POLR2L; POU2F1; RPAP2; RPRD1A; RPRD2; SNAPC1; SNAPC2; SNAPC3; SNAPC4; SNAPC5; SRRT
R-HSA-418885	DCC mediated attractive signaling	0.283685822440864	0.0737316106810694	0.000119306493578128	10	ABLIM1; ABLIM2; ABLIM3; DCC; DOCK1; FYN; NCK1; NTN1; SRC; TRIO
R-HSA-5654736	Signaling by FGFR1	-0.089174831894391	0.0232649020167734	0.000126579720647105	27	CBL; FGF1; FGF10; FGF17; FGF5; FGF9; FGFR1; FLRT1; FLRT2; GAB1; GRB2; KL; KRAS; MAPK1; MAPK3; MKNK1; PIK3CA; PIK3R1; PLCG1; PPP2CA; PPP2R1A; PTPN11; SPRED2; SPRY2; SRC; UBA52; UBC
R-HSA-2408557	Selenocysteine synthesis	0.167639961397548	0.0437663731556113	0.000127967844609561	33	EEFSEC; PSTK; RPL10A; RPL12; RPL13; RPL14; RPL15; RPL17; RPL23; RPL26; RPL26L1; RPL27; RPL27A; RPL29; RPL3; RPL31; RPL35; RPL36; RPL36AL; RPL37A; RPL4; RPL6; RPL7; RPL8; RPL9; RPLP0; RPS12; RPS13; RPS14; RPS15; RPS19; RPS2; RPS20
R-HSA-176814	Activation of APC/C and APC/C:Cdc20 mediated degradation of mitotic proteins	0.0781209870898147	0.0204123187108157	0.000129635998971702	31	ANAPC16; ANAPC4; ANAPC5; BUB3; CCNA1; CCNA2; CDC16; NEK2; PLK1; PSMA1; PSMA4; PSMA5; PSMA7; PSMB10; PSMB2; PSMB4; PSMB5; PSMB6; PSMC1; PSMC3; PSMC5; PSMD11; PSMD13; PSMD2; PSMD4; PSMD5; PSMD6; PSMD7; PSME2; PSME4; PSMF1
R-HSA-5654741	Signaling by FGFR3	-0.0912172000371913	0.0238943501630015	0.000134798939203644	22	CBL; FGF1; FGF17; FGF5; FGF9; GAB1; GALNT3; GRB2; KRAS; MAPK1; MAPK3; MKNK1; PIK3CA; PIK3R1; PLCG1; PPP2CA; PPP2R1A; PTPN11; SPRY2; SRC; UBA52; UBC
R-HSA-5654695	PI-3K cascade:FGFR2	-0.127303752803834	0.0334870255544875	0.000143773766055839	11	FGF1; FGF10; FGF17; FGF5; FGF9; FGFR2; GAB1; GRB2; PIK3CA; PIK3R1; PTPN11
R-HSA-8874081	MET activates PTK2 signaling	0.298341414508929	0.0787261866965862	0.000150884988105194	10	ITGA2; ITGA3; LAMA1; LAMA2; LAMA5; LAMB3; LAMC1; LAMC3; MET; SRC
R-HSA-5654727	Negative regulation of FGFR2 signaling	-0.0979473232522802	0.0258481209647644	0.000151047954393775	18	CBL; FGF1; FGF10; FGF17; FGF5; FGF9; FGFR2; GRB2; MAPK1; MAPK3; MKNK1; PPP2CA; PPP2R1A; PTPN11; SPRY2; SRC; UBA52; UBC
R-HSA-69618	Mitotic Spindle Checkpoint	-0.131850624046323	0.0348595444462612	0.000155361408150582	29	ANAPC16; ANAPC4; ANAPC5; BUB3; CDC16; CENPC; CENPE; CENPH; CENPL; CENPN; CENPP; CENPQ; CENPT; CKAP5; CLIP1; DSN1; DYNC1H1; DYNC1LI2; DYNLL2; INCENP; ITGB3BP; KIF2A; MAD1L1; MAPRE1; MIS12; NDE1; NDEL1; NSL1; NUDC
R-HSA-5696395	Formation of Incision Complex in GG-NER	-0.105289097814631	0.0278463581962247	0.000156154218149275	24	CDK7; CHD1L; CUL4A; ERCC1; ERCC2; ERCC3; ERCC4; ERCC5; GTF2H1; GTF2H2; GTF2H3; GTF2H4; PARP1; PARP2; RAD23A; RAD23B; RPA1; RPA2; RPA3; UBA52; UBC; UBE2I; UBE2N; USP45
R-HSA-167287	HIV elongation arrest and recovery	-0.110855533047879	0.0296285130795512	0.000182914087516478	19	CCNK; CCNT1; CCNT2; CDK9; ELL; GTF2F2; NELFA; NELFB; NELFCD; POLR2A; POLR2B; POLR2D; POLR2E; POLR2H; POLR2I; POLR2K; POLR2L; SUPT16H; SUPT5H
R-HSA-167290	Pausing and recovery of HIV elongation	-0.110855533047879	0.0296285130795512	0.000182914087516478	19	CCNK; CCNT1; CCNT2; CDK9; ELL; GTF2F2; NELFA; NELFB; NELFCD; POLR2A; POLR2B; POLR2D; POLR2E; POLR2H; POLR2I; POLR2K; POLR2L; SUPT16H; SUPT5H
R-HSA-5218920	VEGFR2 mediated vascular permeability	0.152838045057668	0.0410640720016274	0.000197697378057722	19	AKT1; AKT2; AKT3; CALM1; CAV1; CTNNA1; HSP90AA1; JUP; MLST8; MTOR; NOS3; PAK1; PAK2; PRR5; RICTOR; THEM4; TRIB3; VAV2; VAV3
R-HSA-418457	cGMP effects	-0.221916757786698	0.0597699142741366	0.000204937932345039	12	KCNMA1; KCNMB4; MRVI1; PDE10A; PDE1B; PDE2A; PDE3A; PDE3B; PDE5A; PDE9A; PRKG1; PRKG2
R-HSA-1912420	Pre-NOTCH Processing in Golgi	0.325525694375659	0.0881426831633721	0.000221478021324411	11	ATP2A2; FURIN; LFNG; NOTCH1; NOTCH3; RAB6A; RFNG; ST3GAL3; ST3GAL4; ST3GAL6; TMED2
R-HSA-1474290	Collagen formation	-0.16619623075523	0.0450449450361126	0.000224638258154715	32	ADAMTS14; ADAMTS2; ADAMTS3; BMP1; CD151; COL11A2; COL12A1; COL14A1; COL15A1; COL16A1; COL18A1; COL19A1; COL22A1; COL23A1; COL24A1; COL26A1; COL27A1; COL28A1; COL4A4; COL5A2; COL5A3; COL6A1; COL6A2; COL6A3; COL8A1; COLGALT2; CRTAP; CTSB; CTSS; ITGA6; LAMB3; LOX
R-HSA-194138	Signaling by VEGF	0.10546876077703	0.02867245978626	0.000234702168112518	43	ABI2; AHCYL1; AKT1; AKT2; AKT3; AXL; BCAR1; BRK1; CALM1; CAV1; CRK; CTNNA1; CYFIP1; CYFIP2; DOCK1; ELMO1; ELMO2; FLT1; FYN; HSP90AA1; ITGAV; ITGB3; ITPR2; ITPR3; JUP; KDR; KRAS; MAPK11; MAPK12; MAPK13; MAPK14; MLST8; MTOR; NCK1; NOS3; NRP1; NRP2; PAK1; PAK2; PGF; PIK3CA; PIK3CB; PIK3R1
R-HSA-6804115	TP53 regulates transcription of additional cell cycle genes whose exact role in the p53 pathway remain uncertain	-0.196180375478415	0.053924626139309	0.000274712289977101	11	CENPJ; CNOT11; CNOT2; CNOT4; CNOT6L; CNOT7; CNOT8; NPM1; PLAGL1; TNKS1BP1; TP53
R-HSA-3371556	Cellular response to heat stress	0.124481139782723	0.0342591915351872	0.000279590822559268	32	AAAS; ATM; BAG2; BAG4; BAG5; CAMK2B; CAMK2D; DNAJC7; EEF1A1; GSK3B; HSBP1; HSF1; HSP90AA1; HSP90AB1; HSPA12B; HSPA2; HSPA4; HSPA5; HSPA6; HSPA8; HSPA9; HSPB8; HSPH1; MAPK1; MAPK3; MLST8; MRPL18; MTOR; NDC1; NUP107; NUP205; NUP214
R-HSA-8856825	Cargo recognition for clathrin-mediated endocytosis	-0.117136010652227	0.0322387625261116	0.000279721281490945	35	ADRB2; AP2A2; AP2B1; AP2M1; APOB; ARRB1; ARRB2; CBL; CD4; CFTR; CLTA; CLTCL1; COPS2; COPS3; COPS6; COPS7A; DAB2; DVL2; EGF; EGFR; EPN2; EPS15; FCHO1; GRB2; IL7R; ITSN1; KIAA0319; LDLRAP1; LRP2; M6PR; NECAP1; REPS1; SCARB2; SGIP1; SH3GL2
R-HSA-1430728	Metabolism	0.195448726397204	0.0538485537319848	0.000283860427053258	39	AAAS; AADAT; AASS; ABCA1; ABCC1; ABCC5; ABCC8; ABCD4; ABHD10; ABHD14B; ABHD4; ABHD5; ACAA2; ACACA; ACACB; ACAD8; ACAD9; ACADL; ACADM; ACADS; ACADSB; ACADVL; ACAN; ACAT1; ACBD4; ACBD5; ACBD6; ACBD7; ACER2; ACHE; ACLY; ACOT1; ACOT11; ACOT2; ACOT4; ACOT8; ACOX2; ACOX3; ACP6
R-HSA-1650814	Collagen biosynthesis and modifying enzymes	-0.169606354423883	0.0467839921729715	0.00028861789880918	33	ADAMTS14; ADAMTS2; ADAMTS3; BMP1; COL11A2; COL12A1; COL14A1; COL15A1; COL16A1; COL18A1; COL19A1; COL22A1; COL23A1; COL24A1; COL26A1; COL27A1; COL28A1; COL4A4; COL5A2; COL5A3; COL6A1; COL6A2; COL6A3; COL8A1; COLGALT2; CRTAP; P4HB; PCOLCE2; PLOD1; PLOD3; PPIB; TLL1; TLL2
R-HSA-500792	GPCR ligand binding	0.228314384626275	0.0631310428555853	0.000298595635472449	19	ACKR3; ACKR4; ADCYAP1; ADCYAP1R1; ADM; ADORA2B; ADRA1A; ADRA1B; ADRA2C; ADRB2; AGT; ANXA1; APLNR; APP; C5; CALCRL; CCKBR; CCR1; CCR6
R-HSA-73884	Base Excision Repair	-0.124691505161745	0.0346569710891611	0.000320825766305943	23	FEN1; LIG1; LIG3; NEIL1; NEIL2; OGG1; PARP1; PARP2; PNKP; POLD2; POLD3; POLE; RFC1; RFC2; RFC3; RFC4; RFC5; RPA1; RPA2; RPA3; TDG; UNG; XRCC1
R-HSA-73933	Resolution of Abasic Sites (AP sites)	-0.124691505161745	0.0346569710891611	0.000320825766305943	23	FEN1; LIG1; LIG3; NEIL1; NEIL2; OGG1; PARP1; PARP2; PNKP; POLD2; POLD3; POLE; RFC1; RFC2; RFC3; RFC4; RFC5; RPA1; RPA2; RPA3; TDG; UNG; XRCC1
R-HSA-2022090	Assembly of collagen fibrils and other multimeric structures	-0.182849968581272	0.0509508197790913	0.000332261919693886	23	BMP1; CD151; COL11A2; COL15A1; COL18A1; COL24A1; COL27A1; COL4A4; COL5A2; COL5A3; COL6A1; COL6A2; COL6A3; COL8A1; CTSB; CTSS; ITGA6; LAMB3; LOX; PLEC; PXDN; TLL1; TLL2
R-HSA-432142	Platelet sensitization by LDL	0.174472898025076	0.0487271817690194	0.000342796660808447	12	APOB; FGR; LRP8; MAPK14; PPP2CA; PPP2R1A; PPP2R1B; PPP2R5A; PPP2R5C; PPP2R5D; PPP2R5E; PTPN11
R-HSA-422475	Axon guidance	-0.123296663748131	0.0344473296122319	0.000344541171852676	36	ABL2; ABLIM1; ABLIM2; ABLIM3; ACTB; ACTG1; ACTR2; ADAM10; AKAP5; ALCAM; ANK1; AP2A2; AP2B1; AP2M1; ARHGAP39; ARHGEF11; ARHGEF12; ARHGEF28; ARPC1A; ARPC1B; ARPC2; ARPC3; ARPC4; CACNA1C; CACNA1D; CACNA1G; CACNA1I; CACNB3; CASC3; CDK5; CDK5R1; CFL1; CHL1; CLTA; CLTCL1; CNTN2
R-HSA-5651801	PCNA-Dependent Long Patch Base Excision Repair	-0.129323761208723	0.0361364025313056	0.000345219201784101	13	FEN1; LIG1; POLD2; POLD3; POLE; RFC1; RFC2; RFC3; RFC4; RFC5; RPA1; RPA2; RPA3
R-HSA-3214847	HATs acetylate histones	0.136160299778157	0.0382792078558214	0.000375070999388631	24	ACTB; ACTL6A; ATXN7L3; BRPF1; CLOCK; DMAP1; DR1; ELP3; ELP4; EP400; HAT1; HIST1H2AB; HIST1H2AC; HIST1H2BB; HIST1H2BC; HIST1H2BD; HIST1H2BJ; HIST1H2BL; HIST1H2BN; HIST2H2BF; KANSL1; KANSL2; KAT2B; KAT6A
R-HSA-72689	Formation of a pool of free 40S subunits	0.153575216434351	0.0431943329144468	0.000377335178300961	32	EIF3A; EIF3B; EIF3C; EIF3E; EIF3F; EIF3H; EIF3I; EIF3L; RPL10A; RPL12; RPL13; RPL14; RPL15; RPL17; RPL23; RPL26; RPL26L1; RPL27; RPL27A; RPL29; RPL3; RPL31; RPL35; RPL36; RPL36AL; RPL37A; RPL4; RPL6; RPL7; RPL8; RPL9; RPLP0
R-HSA-174417	Telomere C-strand (Lagging Strand) Synthesis	-0.122863752709085	0.0345701066013504	0.000379352704286136	16	DNA2; FEN1; LIG1; POLA2; POLD2; POLD3; POLE; PRIM1; RFC1; RFC2; RFC3; RFC4; RFC5; RPA1; RPA2; RPA3
R-HSA-111447	Activation of BAD and translocation to mitochondria	0.196025192347084	0.0553852438857501	0.000401184190321687	11	AKT1; AKT2; AKT3; BCL2; BID; PPP3CC; PPP3R1; YWHAE; YWHAG; YWHAQ; YWHAZ
R-HSA-72695	Formation of the ternary complex, and subsequently, the 43S complex	-0.157320878359686	0.0444601212605755	0.000402450504289017	29	EIF2S1; EIF3A; EIF3B; EIF3C; EIF3E; EIF3F; EIF3H; EIF3I; EIF3L; RPS12; RPS13; RPS14; RPS15; RPS19; RPS2; RPS20; RPS23; RPS24; RPS25; RPS26; RPS27; RPS27L; RPS28; RPS3; RPS5; RPS7; RPS8; RPS9; RPSA
R-HSA-3214858	RMTs methylate histone arginines	-0.141128347906766	0.0399636188209662	0.000413333888254762	21	ACTL6A; ACTL6B; ARID1A; CARM1; H2AFV; H2AFZ; HIST1H2AB; HIST1H2AC; JAK2; PBRM1; PRMT1; PRMT6; PRMT7; RPS2; SMARCA4; SMARCC1; SMARCD2; SMARCD3; SMARCE1; WDR5; WDR77
R-HSA-1852241	Organelle biogenesis and maintenance	0.1616867186164	0.0459476919700526	0.00043329077064994	33	ACSS2; AHI1; ALMS1; ARF4; ARL3; ASAP1; BBS1; BBS10; BBS12; BBS2; BBS4; BBS5; BBS7; BBS9; C2CD3; CALM1; CAMK4; CARM1; CC2D2A; CCT3; CCT4; CCT5; CCT8; CDK5RAP2; CENPJ; CEP135; CEP164; CEP192; CEP250; CEP290; CEP41; CEP57; CEP63
R-HSA-72203	Processing of Capped Intron-Containing Pre-mRNA	0.165002874853328	0.0470134110272558	0.000448615902221277	34	AAAS; AQR; BCAS2; CASC3; CCAR1; CDC40; CHERP; CHTOP; CPSF1; CPSF2; CPSF3; CPSF4; CPSF7; CSTF1; CSTF2T; CTNNBL1; CWC15; CWC25; DDX23; DDX39B; DDX5; DHX38; EIF4E; ELAVL1; ELAVL2; FUS; FYTTD1; GCFC2; GLE1; GTF2F2; HNRNPD; HNRNPF; HNRNPK; HSPA8
R-HSA-69186	Lagging Strand Synthesis	-0.124144749270316	0.0354792067625555	0.000466858266264012	15	DNA2; FEN1; LIG1; POLA2; POLD2; POLD3; PRIM1; RFC1; RFC2; RFC3; RFC4; RFC5; RPA1; RPA2; RPA3
R-HSA-446652	Interleukin-1 family signaling	0.104096388552109	0.0298915573974524	0.000496814815188762	28	ALOX5; APP; BTRC; IL18BP; IL18R1; IL1R1; IL1RAP; IL1RL1; IL1RL2; IL33; IRAK2; MAP2K6; MAP3K3; MAP3K7; MAP3K8; MAPK8; NFKB1; NFKBIA; NFKBIB; NKIRAS1; NOD1; PELI2; PELI3; PSMA1; PSMA4; PSMA5; PSMA7; PSMB10
R-HSA-69304	Regulation of DNA replication	0.0703229352398979	0.0202068805218883	0.000501136827792146	35	CCNA1; CCNA2; CDK2; CDKN1A; CDKN1B; E2F1; MCM2; MCM3; MCM4; MCM6; MCM7; MCM8; ORC2; ORC4; ORC5; PSMA1; PSMA4; PSMA5; PSMA7; PSMB10; PSMB2; PSMB4; PSMB5; PSMB6; PSMC1; PSMC3; PSMC5; PSMD11; PSMD13; PSMD2; PSMD4; PSMD5; PSMD6; PSMD7; PSME2
R-HSA-1500620	Meiosis	-0.0927372161731523	0.0266514268381999	0.000502098838660541	33	ACD; ATM; BLM; BRCA2; CDK2; DIDO1; DMC1; H2AFV; H2AFZ; H3F3A; HIST1H2AB; HIST1H2AC; HIST1H2BB; HIST1H2BC; HIST1H2BD; HIST1H2BJ; HIST1H2BL; HIST1H2BN; HSPA2; LMNB1; MLH1; MLH3; MSH4; NBN; POT1; PSMC3IP; RAD21; RAD50; RAD51C; RPA1; RPA2; RPA3; SMC3
R-HSA-3781865	Diseases of glycosylation	0.193136120493847	0.056606132769516	0.000645048513491747	27	ACAN; ADAMTS1; ADAMTS13; ADAMTS14; ADAMTS17; ADAMTS18; ADAMTS19; ADAMTS2; ADAMTS3; ADAMTS5; ADAMTS6; ADAMTS8; ADAMTS9; ADAMTSL1; ADAMTSL2; ADAMTSL3; DAG1; DCN; FMOD; GPC5; HSPG2; LUM; MUC12; MUC20; NCAN; NOTCH1; NOTCH3
R-HSA-375276	Peptide ligand-binding receptors	0.276507096928378	0.0812733767017116	0.000668492672482557	13	ACKR3; ACKR4; AGT; ANXA1; APLNR; APP; C5; CCKBR; CCR1; CCR6; CORT; CX3CL1; CXCL5
R-HSA-76002	Platelet activation, signaling and aggregation	0.125649783789476	0.0369830611546072	0.00068005706843254	32	A2M; ABCC4; ABHD12; ABHD6; ADRA2C; AKT1; AKT2; AKT3; ANXA5; APLP2; APP; ARRB1; ARRB2; BCAR1; CALM1; CALU; CD109; CD36; CD9; CDC37L1; CFL1; CHID1; CLEC3B; CRK; DAGLB; DGKA; DGKE; DGKG; DGKQ; EGF; ENDOD1; F2R
R-HSA-5689603	UCH proteinases	-0.0734370046683838	0.021764084234703	0.000740227546633884	31	ACTB; ACTL6A; ACTR8; ASXL1; ASXL2; BAP1; BARD1; FOXK1; FOXK2; HIST1H2AB; HIST1H2AC; INO80D; INO80E; KDM1B; MBD5; NFRKB; PSMA1; PSMA4; PSMA5; PSMA7; PSMB10; PSMB2; PSMB4; PSMB5; PSMB6; PSMC1; PSMC3; PSMC5; PSMD11; PSMD13; PSMD2
R-HSA-199977	ER to Golgi Anterograde Transport	0.149277381973965	0.0443338718396027	0.00075958153807287	40	ACTR10; ANK1; ANKRD28; ARF1; ARF3; ARF4; ARFGAP3; BET1; CAPZA2; CAPZB; CD55; CD59; CNIH3; COG1; COG2; COG3; COG4; COG6; COG7; COG8; COPA; COPE; COPG2; COPZ1; COPZ2; CSNK1D; CTSC; CTSZ; DCTN3; DCTN5; DCTN6; DYNC1H1; DYNC1LI2; DYNLL2; F5; GBF1; GOLGA2; GOLGB1; GORASP1; GOSR1
R-HSA-3247509	Chromatin modifying enzymes	0.134171003399799	0.0398512032348646	0.000760460093638962	33	ACTB; ACTL6A; ACTL6B; AEBP2; ARID1A; ARID4A; ARID4B; ARID5B; ASH1L; ASH2L; ATXN7L3; BRMS1; BRPF1; BRWD1; CARM1; CLOCK; DMAP1; DPY30; DR1; EHMT1; ELP3; ELP4; EP400; EZH2; GATAD2A; H2AFV; H2AFZ; HAT1; HDAC1; HDAC2; HDAC3; HIST1H2AB; HIST1H2AC
R-HSA-4839726	Chromatin organization	0.134171003399799	0.0398512032348646	0.000760460093638962	33	ACTB; ACTL6A; ACTL6B; AEBP2; ARID1A; ARID4A; ARID4B; ARID5B; ASH1L; ASH2L; ATXN7L3; BRMS1; BRPF1; BRWD1; CARM1; CLOCK; DMAP1; DPY30; DR1; EHMT1; ELP3; ELP4; EP400; EZH2; GATAD2A; H2AFV; H2AFZ; HAT1; HDAC1; HDAC2; HDAC3; HIST1H2AB; HIST1H2AC
R-HSA-3108214	SUMOylation of DNA damage response and repair proteins	-0.0873374683238854	0.0264957805785126	0.00097974885199696	36	AAAS; BLM; CBX4; EID3; MDC1; NDC1; NSMCE1; NSMCE2; NSMCE4A; NUP107; NUP205; NUP214; NUP35; NUP37; NUP43; NUP50; NUP54; NUP62; NUP85; NUP88; NUP93; PARP1; PHC2; PIAS2; PML; POM121; POM121C; RAD21; RAD52; RAE1; RANBP2; RNF2; RPA1; SEH1L; SMC3; SMC5
R-HSA-72766	Translation	-0.144361114434149	0.0438740869086287	0.00100062733440817	36	AARS2; AIMP1; CARS; CARS2; DARS2; EARS2; EEF1A1; EEF1A1P5; EEF1A2; EEF2; EIF2B1; EIF2B2; EIF2B3; EIF2B4; EIF2B5; EIF2S1; EIF3A; EIF3B; EIF3C; EIF3E; EIF3F; EIF3H; EIF3I; EIF3L; EIF4A1; EIF4A2; EIF4B; EIF4E; EIF4EBP1; ETF1; FARS2; FARSA; FARSB; GARS; GFM1; GFM2
R-HSA-68949	Orc1 removal from chromatin	0.0649126739489593	0.0197692832116768	0.00102522366524414	37	CCNA1; CCNA2; CDK2; CDKN1A; CDKN1B; MCM2; MCM3; MCM4; MCM6; MCM7; MCM8; ORC2; ORC4; ORC5; PSMA1; PSMA4; PSMA5; PSMA7; PSMB10; PSMB2; PSMB4; PSMB5; PSMB6; PSMC1; PSMC3; PSMC5; PSMD11; PSMD13; PSMD2; PSMD4; PSMD5; PSMD6; PSMD7; PSME2; PSME4; PSMF1; RB1
R-HSA-69052	Switching of origins to a post-replicative state	0.0649126739489593	0.0197692832116768	0.00102522366524414	37	CCNA1; CCNA2; CDK2; CDKN1A; CDKN1B; MCM2; MCM3; MCM4; MCM6; MCM7; MCM8; ORC2; ORC4; ORC5; PSMA1; PSMA4; PSMA5; PSMA7; PSMB10; PSMB2; PSMB4; PSMB5; PSMB6; PSMC1; PSMC3; PSMC5; PSMD11; PSMD13; PSMD2; PSMD4; PSMD5; PSMD6; PSMD7; PSME2; PSME4; PSMF1; RB1
R-HSA-69300	Removal of licensing factors from origins	0.0649126739489593	0.0197692832116768	0.00102522366524414	37	CCNA1; CCNA2; CDK2; CDKN1A; CDKN1B; MCM2; MCM3; MCM4; MCM6; MCM7; MCM8; ORC2; ORC4; ORC5; PSMA1; PSMA4; PSMA5; PSMA7; PSMB10; PSMB2; PSMB4; PSMB5; PSMB6; PSMC1; PSMC3; PSMC5; PSMD11; PSMD13; PSMD2; PSMD4; PSMD5; PSMD6; PSMD7; PSME2; PSME4; PSMF1; RB1
R-HSA-69656	Cyclin A:Cdk2-associated events at S phase entry	0.0649545695678991	0.0197984648199685	0.00103517450350963	37	CCNA1; CCNA2; CDC25A; CDC25B; CDK2; CDK7; CDKN1A; CDKN1B; CKS1B; E2F1; E2F5; LIN52; LIN54; LIN9; MAX; MYC; PSMA1; PSMA4; PSMA5; PSMA7; PSMB10; PSMB2; PSMB4; PSMB5; PSMB6; PSMC1; PSMC3; PSMC5; PSMD11; PSMD13; PSMD2; PSMD4; PSMD5; PSMD6; PSMD7; PSME2; PSMF1
R-HSA-373760	L1CAM interactions	-0.107607996968067	0.0329561893612841	0.00109393285480266	33	ALCAM; ANK1; AP2A2; AP2B1; AP2M1; CHL1; CLTA; CNTN2; CSNK2A2; DNM2; DNM3; EGFR; EPHB2; FGFR1; GAP43; HSPA8; ITGA1; ITGA2; ITGA9; ITGAV; ITGB3; KCNQ2; KCNQ3; LAMA1; LAMC1; MAPK1; MAPK3; NCAN; NRP1; NRP2; NUMB; PAK1; RANBP9
R-HSA-888590	GABA synthesis, release, reuptake and degradation	0.376002506632559	0.115378154193348	0.00111856565106344	10	ABAT; ALDH5A1; CPLX1; DNAJC5; GAD1; GAD2; HSPA8; SLC6A13; SYT1; VAMP2
R-HSA-1169408	ISG15 antiviral mechanism	-0.0793862266289931	0.0244473114093837	0.00116531099523439	37	AAAS; DDX58; EIF4A1; EIF4A2; EIF4E; EIF4E3; FLNB; HERC5; JAK1; KPNA3; KPNA4; KPNA5; MAPK3; MX1; MX2; NDC1; NEDD4; NUP107; NUP205; NUP214; NUP35; NUP37; NUP43; NUP50; NUP54; NUP62; NUP85; NUP88; NUP93; PLCG1; POM121; POM121C; RAE1; RANBP2; SEH1L; TRIM25; UBA52
R-HSA-1169410	Antiviral mechanism by IFN-stimulated genes	-0.0793862266289931	0.0244473114093837	0.00116531099523439	37	AAAS; DDX58; EIF4A1; EIF4A2; EIF4E; EIF4E3; FLNB; HERC5; JAK1; KPNA3; KPNA4; KPNA5; MAPK3; MX1; MX2; NDC1; NEDD4; NUP107; NUP205; NUP214; NUP35; NUP37; NUP43; NUP50; NUP54; NUP62; NUP85; NUP88; NUP93; PLCG1; POM121; POM121C; RAE1; RANBP2; SEH1L; TRIM25; UBA52
R-HSA-1566948	Elastic fibre formation	0.263126324232823	0.0813970051868455	0.00122656717711015	19	BMP2; BMP4; EFEMP1; FBLN1; FBLN2; FBN2; FURIN; ITGA8; ITGAV; ITGB3; ITGB5; LOX; LTBP1; LTBP2; LTBP4; MFAP3; TGFB1; TGFB2; TGFB3
R-HSA-166658	Complement cascade	0.433118300766002	0.13419199613901	0.00124832703568279	11	C1QA; C1QC; C1R; C5; C7; CD46; CD55; CD59; CD81; CFH; CR1
R-HSA-977606	Regulation of Complement cascade	0.433118300766002	0.13419199613901	0.00124832703568279	11	C1QA; C1QC; C1R; C5; C7; CD46; CD55; CD59; CD81; CFH; CR1
R-HSA-983189	Kinesins	0.311418131315028	0.0966060911138303	0.0012659587368395	20	CENPE; KIF13B; KIF15; KIF16B; KIF19; KIF20B; KIF21A; KIF21B; KIF22; KIF27; KIF2A; KIF3B; KIF5A; KIF5C; KIF6; KIF9; KIFAP3; KIFC2; KLC1; KLC2
R-HSA-1912408	Pre-NOTCH Transcription and Translation	0.191664208080911	0.0597091760041618	0.00132752350320811	11	AGO2; E2F1; JUN; KAT2B; MAML1; NOTCH1; NOTCH3; RBPJ; SNW1; TFDP1; TP53
R-HSA-392518	Signal amplification	0.141501239787428	0.0441609620982654	0.00135431059450248	15	GNA13; GNA15; GNAI2; GNB2; GNB3; GNB4; GNB5; GNG11; GNG4; GNG5; GNG7; MAPK14; P2RY1; P2RY12; SRC
R-HSA-1640170	Cell Cycle	0.0985651894949124	0.0309708856157014	0.00146003882659355	32	AAAS; ACD; AJUBA; AKT1; AKT2; AKT3; ALMS1; ANAPC16; ANAPC4; ANAPC5; ANKLE2; ARPP19; ATM; ATRIP; BANF1; BARD1; BLM; BLZF1; BORA; BRCA2; BRIP1; BTRC; BUB3; CCNA1; CCNA2; CCND2; CCND3; CDC14A; CDC16; CDC25A; CDC25B; CDC7
R-HSA-418597	G alpha (z) signalling events	-0.111890496212901	0.0352772478051439	0.00151525079397263	19	ADCY3; ADCY6; ADCY7; ADRA2C; GNAI2; GNAZ; GNB2; GNB3; GNB4; GNB5; GNG11; GNG4; GNG5; GNG7; PRKCA; PRKCB; PRKCD; PRKCQ; RGS4
R-HSA-176409	APC/C:Cdc20 mediated degradation of mitotic proteins	0.0647206976715609	0.0204431743198371	0.00154612978840817	30	ANAPC16; ANAPC4; ANAPC5; BUB3; CCNA1; CCNA2; CDC16; NEK2; PSMA1; PSMA4; PSMA5; PSMA7; PSMB10; PSMB2; PSMB4; PSMB5; PSMB6; PSMC1; PSMC3; PSMC5; PSMD11; PSMD13; PSMD2; PSMD4; PSMD5; PSMD6; PSMD7; PSME2; PSME4; PSMF1
R-HSA-3214815	HDACs deacetylate histones	0.111438244953184	0.0352735055936018	0.00158169242070828	28	ARID4A; ARID4B; BRMS1; GATAD2A; HDAC1; HDAC2; HDAC3; HIST1H2AB; HIST1H2AC; HIST1H2BB; HIST1H2BC; HIST1H2BD; HIST1H2BJ; HIST1H2BL; HIST1H2BN; HIST2H2BF; HMG20B; MBD3; MTA3; NCOR1; NCOR2; RBBP4; RCOR1; REST; SAP18; SAP30; SAP30L; SUDS3
R-HSA-5696399	Global Genome Nucleotide Excision Repair (GG-NER)	0.0950681568417348	0.0301365328353891	0.00160728335102157	39	ACTB; ACTL6A; ACTR8; CDK7; CHD1L; COPS2; COPS3; COPS6; COPS7A; CUL4A; ERCC1; ERCC2; ERCC3; ERCC4; ERCC5; GTF2H1; GTF2H2; GTF2H3; GTF2H4; INO80D; INO80E; LIG1; LIG3; NFRKB; PARP1; PARP2; POLD2; POLD3; POLE; RAD23A; RAD23B; RFC1; RFC2; RFC3; RFC4; RFC5; RPA1; RPA2; RPA3
R-HSA-4086400	PCP/CE pathway	-0.0621667892694219	0.0197151103986755	0.00161460169091431	37	AP2A2; AP2B1; AP2M1; ARRB2; CLTA; DAAM1; DVL1; DVL2; FZD1; FZD3; FZD6; FZD8; PARD6A; PFN1; PRICKLE1; PRKCA; PRKCB; PSMA1; PSMA4; PSMA5; PSMA7; PSMB10; PSMB2; PSMB4; PSMB5; PSMB6; PSMC1; PSMC3; PSMC5; PSMD11; PSMD13; PSMD2; PSMD4; PSMD5; PSMD6; PSMD7; PSME2
R-HSA-73894	DNA Repair	0.102881658386501	0.0329550069872669	0.00179698665986413	41	ACTB; ACTL6A; ACTR8; ALKBH2; ALKBH3; ALKBH5; AQR; ASCC1; ASCC2; ASCC3; ATM; ATRIP; BAP1; BARD1; BLM; BRCA2; BRIP1; CCNA1; CCNA2; CDK2; CDK7; CHD1L; CHEK1; COPS2; COPS3; COPS6; COPS7A; CUL4A; DCLRE1A; DCLRE1B; DNA2; ELL; EME2; ERCC1; ERCC2; ERCC3; ERCC4; ERCC5; ERCC6; ERCC8; EXO1
R-HSA-416476	G alpha (q) signalling events	0.150224024646292	0.048285043514216	0.00186333957646484	28	ABHD12; ABHD6; ADRA1A; ADRA1B; AGT; ANXA1; APP; CCKBR; CHRM1; CHRM5; CREB1; CYSLTR2; DAGLB; DGKA; DGKE; DGKG; DGKQ; EDN1; EDN3; EDNRA; EGFR; F2R; F2RL1; FFAR4; GNA15; GNB2; GNB3; GNB4
R-HSA-389960	Formation of tubulin folding intermediates by CCT/TriC	-0.177145924313652	0.057069135737814	0.00190885714630352	12	CCT3; CCT4; CCT5; CCT6B; CCT8; TUBA1A; TUBA1C; TUBA4A; TUBB2A; TUBB2B; TUBB3; TUBB6
R-HSA-111933	Calmodulin induced events	-0.120607558230549	0.0388633995294167	0.00191329439682671	14	ADCY3; ADCY6; ADCY7; CALM1; CAMK4; CREB1; PDE1B; PDE1C; PRKACA; PRKAR1A; PRKAR1B; PRKAR2A; PRKCA; PRKCD
R-HSA-111997	CaM pathway	-0.120607558230549	0.0388633995294167	0.00191329439682671	14	ADCY3; ADCY6; ADCY7; CALM1; CAMK4; CREB1; PDE1B; PDE1C; PRKACA; PRKAR1A; PRKAR1B; PRKAR2A; PRKCA; PRKCD
R-HSA-68962	Activation of the pre-replicative complex	-0.115107904595041	0.0371749207421493	0.00195895162721901	18	CDC7; CDK2; DBF4; MCM2; MCM3; MCM4; MCM6; MCM7; MCM8; ORC2; ORC4; ORC5; POLA2; POLE; PRIM1; RPA1; RPA2; RPA3
R-HSA-68875	Mitotic Prophase	0.0912665228251408	0.0295342757035326	0.00200028505534952	32	AAAS; ARPP19; BANF1; BLZF1; CNEP1R1; GOLGA2; GORASP1; H2AFV; H2AFZ; H3F3A; HIST1H2AB; HIST1H2AC; HIST1H2BB; HIST1H2BC; HIST1H2BD; HIST1H2BJ; HIST1H2BL; HIST1H2BN; LEMD2; LEMD3; LMNB1; LPIN1; LPIN2; LPIN3; MAPK1; MAPK3; MASTL; MCPH1; NCAPG2; NDC1; NEK6; NUP107
R-HSA-3928664	Ephrin signaling	0.213768868852663	0.0692527193084708	0.00202327851517753	11	EFNB2; EFNB3; EPHB1; EPHB2; EPHB4; FYN; GIT1; MYL12A; PAK1; PAK2; SRC
R-HSA-5358351	Signaling by Hedgehog	-0.101921649304928	0.0332814852019021	0.00219560369292634	40	ADAM17; ADCY10; ADCY3; ADCY6; ADCY7; ARRB1; ARRB2; BOC; BTRC; CDON; CUL3; DISP2; DYNC2H1; DZIP1; EFCAB7; ERLEC1; EVC2; FUZ; GAS1; GAS8; GPC5; GPR161; GSK3B; HHAT; HHIP; IFT122; IFT52; IFT57; IFT88; INTU; IQCE; KIF7; MKS1; NUMB; P4HB; PRKACA; PRKAR1A; PRKAR1B; PRKAR2A; PSMA1
R-HSA-418592	ADP signalling through P2Y purinoceptor 1	0.139811110642191	0.0456820183538993	0.00220946868277816	12	GNA15; GNB2; GNB3; GNB4; GNB5; GNG11; GNG4; GNG5; GNG7; MAPK14; P2RY1; SRC
R-HSA-8853659	RET signaling	0.121615331370572	0.0401385865957593	0.00244646268489629	19	DOK4; DOK5; DOK6; GAB1; GFRA1; GFRA2; GRB2; PDLIM7; PIK3CA; PIK3CB; PIK3CD; PIK3R1; PLCG1; PRKACA; PRKCA; PTPN11; RET; SHC3; SRC
R-HSA-450302	activated TAK1 mediates p38 MAPK activation	-0.13157461371343	0.0434976549599807	0.00248742623214653	11	IRAK2; MAP2K6; MAP3K7; MAPK11; MAPK14; NOD1; TAB1; TAB2; TRAF6; UBE2N; UBE2V1
R-HSA-8876725	Protein methylation	0.247235510024999	0.0818752995297434	0.0025305917116297	10	CALM1; CAMKMT; EEF1A1; EEF2; ETFB; HSPA8; METTL21A; METTL22; RPS2; VCPKMT
R-HSA-3371511	HSF1 activation	-0.139828628096014	0.0463388483211389	0.00254848113283219	12	EEF1A1; HSBP1; HSF1; HSP90AA1; HSP90AB1; HSPA6; HSPH1; MRPL18; RPA1; RPA2; RPA3; YWHAE
R-HSA-5357769	Caspase activation via extrinsic apoptotic signalling pathway	0.220231443862446	0.0731354872786106	0.00260148680350204	18	APPL1; CASP3; CASP8; CASP9; CD14; DAPK2; DAPK3; DCC; FADD; FAS; TICAM1; TLR4; TNFRSF10A; TNFRSF10B; TNFSF10; TRADD; UNC5A; UNC5B
R-HSA-199418	Negative regulation of the PI3K/AKT network	0.0857098887897848	0.0285347747408719	0.00266718613492637	34	AKT1; AKT2; AKT3; BTC; EGF; EGFR; ERBB2; ERBB3; ERBB4; ESR1; ESR2; FGF1; FGF10; FGF17; FGF5; FGF9; FGFR1; FGFR2; FYN; GAB1; GRB2; IL1RAP; IL1RL1; IL33; KIT; KITLG; KL; KLB; MAPK1; MAPK3; MET; NRG2; NRG4; PDGFA
R-HSA-69190	DNA strand elongation	-0.100325842401993	0.0335066185813754	0.00275156758771744	23	DNA2; FEN1; GINS2; GINS4; LIG1; MCM2; MCM3; MCM4; MCM6; MCM7; MCM8; POLA2; POLD2; POLD3; PRIM1; RFC1; RFC2; RFC3; RFC4; RFC5; RPA1; RPA2; RPA3
R-HSA-6785807	Interleukin-4 and 13 signaling	0.143813694939354	0.0484892958816817	0.00301812924786615	23	AKT1; ALOX5; ANXA1; BCL2; BCL6; CCL2; CD36; CDKN1A; FOXO1; FSCN1; HIF1A; HMOX1; HSP90AA1; HSPA8; ICAM1; IL12A; IL4R; ITGAX; ITGB2; JAK1; JAK2; JAK3; LAMA5
R-HSA-432722	Golgi Associated Vesicle Biogenesis	-0.124252372535042	0.0421237763935607	0.00318085818448009	34	ACBD3; AP1B1; AP1M1; AP1S1; AP3B1; AP4B1; AP4E1; ARF1; ARRB1; BLOC1S3; CLTA; CPD; DNAJC6; DNM2; DTNBP1; FTH1; FTL; GOLGB1; HIP1R; HSPA8; NAPA; NECAP1; PUM1; RAB5C; SH3D19; SH3GL2; SNAPIN; SNX9; SORT1; TPD52; TPD52L1; TXNDC5; VAMP2; VAMP8
R-HSA-389977	Post-chaperonin tubulin folding pathway	-0.198456004974131	0.0678051057385206	0.00342403734538766	11	TBCA; TBCC; TBCD; TBCE; TUBA1A; TUBA1C; TUBA4A; TUBB2A; TUBB2B; TUBB3; TUBB6
R-HSA-162587	HIV Life Cycle	0.0851847687856592	0.0292823685623445	0.00362493452143919	41	AAAS; BANF1; CCNK; CCNT1; CCNT2; CD4; CDK7; CDK9; CHMP2A; CHMP2B; CHMP3; CHMP4A; CHMP4B; CHMP7; ELL; ERCC2; ERCC3; FEN1; FURIN; GTF2A1; GTF2A2; GTF2E1; GTF2F2; GTF2H1; GTF2H2; GTF2H3; GTF2H4; HMGA1; LIG1; LIG4; MVB12A; MVB12B; NCBP1; NCBP2; NDC1; NELFA; NELFB; NELFCD; NMT1; NMT2; NUP107
R-HSA-1980143	Signaling by NOTCH1	0.110854065196669	0.038113693952045	0.00363155403447616	28	ADAM10; ADAM17; ARRB1; ARRB2; CDK8; DLL4; HDAC1; HDAC2; HDAC3; HDAC4; HDAC5; HES1; HEY2; HIF1A; JAG1; KAT2B; MAML1; MIB1; MYC; NCOR1; NCOR2; NOTCH1; NUMB; PSEN1; PSEN2; RBPJ; SKP1; SNW1
R-HSA-190828	Gap junction trafficking	-0.167503870096082	0.0576720264813025	0.00367932528814172	12	AP2M1; CLTA; CLTCL1; DAB2; DNM2; GJA1; GJB2; GJB6; GJC1; GJC2; GJD2; MYO6
R-HSA-5675221	Negative regulation of MAPK pathway	0.091222286303789	0.0315522569361931	0.00383835695348951	19	DUSP16; DUSP4; DUSP6; DUSP7; KRAS; KSR1; MAPK1; MAPK3; PEBP1; PPP2CA; PPP2R1A; PPP2R1B; PPP2R5A; PPP2R5C; PPP2R5D; PPP2R5E; PPP5C; UBA52; UBC
R-HSA-3906995	Diseases associated with O-glycosylation of proteins	0.178535498834194	0.062156481078047	0.00407424594099989	27	ADAMTS1; ADAMTS13; ADAMTS14; ADAMTS17; ADAMTS18; ADAMTS19; ADAMTS2; ADAMTS3; ADAMTS5; ADAMTS6; ADAMTS8; ADAMTS9; ADAMTSL1; ADAMTSL2; ADAMTSL3; DAG1; MUC12; MUC20; NOTCH1; NOTCH3; SEMA5B; SPON1; SPON2; SSPO; THBS2; THSD1; THSD7A
R-HSA-69541	Stabilization of p53	-0.0541047582097152	0.0188423236999936	0.00408595622384504	28	ATM; MDM2; MDM4; PSMA1; PSMA4; PSMA5; PSMA7; PSMB10; PSMB2; PSMB4; PSMB5; PSMB6; PSMC1; PSMC3; PSMC5; PSMD11; PSMD13; PSMD2; PSMD4; PSMD5; PSMD6; PSMD7; PSME2; PSME4; PSMF1; TP53; UBA52; UBC
R-HSA-2559580	Oxidative Stress Induced Senescence	0.0812544767867107	0.0284476923372549	0.00428641588274679	30	CBX4; CDK6; CDKN2B; CDKN2C; E2F1; EZH2; H2AFV; H2AFZ; H3F3A; HIST1H2AB; HIST1H2AC; HIST1H2BB; HIST1H2BC; HIST1H2BD; HIST1H2BJ; HIST1H2BL; HIST1H2BN; JUN; KDM6B; MAP2K6; MAP2K7; MAP3K5; MAP4K4; MAPK1; MAPK10; MAPK11; MAPK14; MAPK3; MAPK8; MAPKAPK5
R-HSA-5693532	DNA Double-Strand Break Repair	0.0869300381209108	0.0307677683580864	0.0047227444154058	30	ATM; ATRIP; BAP1; BARD1; BLM; BRCA2; BRIP1; CCNA1; CCNA2; CDK2; CHEK1; DNA2; EME2; ERCC1; ERCC4; EXO1; EYA4; FEN1; HIST1H2BB; HIST1H2BC; HIST1H2BD; HIST1H2BJ; HIST1H2BL; HIST1H2BN; LIG3; LIG4; MAPK8; MDC1; NBN; PALB2
R-HSA-72312	rRNA processing	-0.139302440207074	0.0493625732310151	0.00477213831994082	31	BMS1; BYSL; C1D; CSNK1D; DCAF13; DDX47; DDX52; DHX37; DIMT1; EBNA1BP2; ELAC2; ERI1; EXOSC10; EXOSC2; EXOSC3; EXOSC4; EXOSC5; EXOSC6; EXOSC8; EXOSC9; FBL; FTSJ3; GAR1; GNL3; HEATR1; IMP4; ISG20L2; KRR1; LTV1; MPHOSPH10; MPHOSPH6
R-HSA-349425	Autodegradation of the E3 ubiquitin ligase COP1	-0.0534024751238315	0.0189649784350492	0.00486488488404031	26	ATM; PSMA1; PSMA4; PSMA5; PSMA7; PSMB10; PSMB2; PSMB4; PSMB5; PSMB6; PSMC1; PSMC3; PSMC5; PSMD11; PSMD13; PSMD2; PSMD4; PSMD5; PSMD6; PSMD7; PSME2; PSME4; PSMF1; TP53; UBA52; UBC
R-HSA-163841	Gamma carboxylation, hypusine formation and arylsulfatase activation	0.317760568822757	0.112933156765131	0.00489741741797708	17	ARSA; ARSB; DHPS; DOHH; DPH1; DPH3; EEF2; EIF5A; EIF5A2; F7; FN3KRP; FURIN; GGCX; ICMT; PROS1; SUMF1; SUMF2
R-HSA-5668541	TNFR2 non-canonical NF-kB pathway	0.0590390386209526	0.0210335941480892	0.00500219246421711	26	BIRC2; BTRC; LTBR; PSMA1; PSMA4; PSMA5; PSMA7; PSMB10; PSMB2; PSMB4; PSMB5; PSMB6; PSMC1; PSMC3; PSMC5; PSMD11; PSMD13; PSMD2; PSMD4; PSMD5; PSMD6; PSMD7; PSME2; PSME4; PSMF1; SKP1
R-HSA-15869	Metabolism of nucleotides	-0.174921232290386	0.0624900128156838	0.00512314564426133	36	ADA; ADAL; ADK; ADPRM; ADSSL1; AK5; AK7; AK8; AK9; AMPD3; APRT; ATIC; CMPK1; CTPS1; DCK; DCTD; DHODH; DNPH1; DTYMK; DUT; ENTPD1; ENTPD5; ENTPD6; GART; GDA; GLRX; GPX1; GUK1; IMPDH1; ITPA; LHPP; NME1; NME6; NME7; NT5C; NT5C1A
R-HSA-389357	CD28 dependent PI3K/Akt signaling	0.116733237405845	0.0417390163757823	0.00516208232233117	13	AKT1; AKT2; AKT3; FYN; MAP3K8; MLST8; MTOR; PIK3CA; PIK3R1; PRR5; RICTOR; THEM4; TRIB3
R-HSA-912446	Meiotic recombination	-0.0772427494207521	0.0276492388219419	0.00521142097277438	28	ATM; BLM; BRCA2; CDK2; DMC1; H2AFV; H2AFZ; H3F3A; HIST1H2AB; HIST1H2AC; HIST1H2BB; HIST1H2BC; HIST1H2BD; HIST1H2BJ; HIST1H2BL; HIST1H2BN; MLH1; MLH3; MSH4; NBN; PSMC3IP; RAD50; RAD51C; RPA1; RPA2; RPA3; TEX15; TOP3A
R-HSA-5607764	CLEC7A (Dectin-1) signaling	-0.0585077404569684	0.0210572993872802	0.00546102410038001	32	AHCYL1; BTRC; CALM1; CARD11; CASP8; CLEC7A; ITPR2; ITPR3; MALT1; MAP3K7; NFATC1; NFKB1; NFKBIA; PLCG2; PPP3CB; PPP3R1; PRKCD; PSMA1; PSMA4; PSMA5; PSMA7; PSMB10; PSMB2; PSMB4; PSMB5; PSMB6; PSMC1; PSMC3; PSMC5; PSMD11; PSMD13; PSMD2
R-HSA-390918	Peroxisomal lipid metabolism	-0.183057385720292	0.0661447574374501	0.00564834095022974	19	ACBD4; ACBD5; ACOT4; ACOT8; ACOX2; ACOX3; ALDH3A2; AMACR; CRAT; ECI2; HACL1; HSD17B4; MLYCD; NUDT7; PECR; PHYH; SCP2; SLC25A17; SLC27A2
R-HSA-109581	Apoptosis	0.104684777472426	0.0381961109449436	0.00613050562203883	39	ACIN1; ADD1; AKT1; AKT2; AKT3; APPL1; BAK1; BCL2; BCL2L11; BID; BIRC2; BMF; CASP3; CASP7; CASP8; CASP9; CD14; CDH1; CYCS; DAPK2; DAPK3; DBNL; DCC; DFFB; DNM1L; DSG2; DSP; DYNLL2; E2F1; FADD; FAS; GAS2; GSN; H1F0; HIST1H1A; HIST1H1C; HIST1H1D; HMGB2; LMNB1
R-HSA-110373	Resolution of AP sites via the multiple-nucleotide patch replacement pathway	-0.100818984303275	0.0371116312921173	0.00659480701307872	15	FEN1; LIG1; PARP1; PARP2; POLD2; POLD3; POLE; RFC1; RFC2; RFC3; RFC4; RFC5; RPA1; RPA2; RPA3
R-HSA-73857	RNA Polymerase II Transcription	-0.0885657668648245	0.0326939237109139	0.00674992348298308	30	ACTL6A; ACTL6B; AFF4; AGO2; AIFM2; AKT1; AKT2; AKT3; APOE; ARID1A; ARID3A; ASH2L; ATAD2; ATM; ATRIP; AXIN1; BARD1; BCL2L11; BCL6; BID; BLM; BMP2; BRD7; BRIP1; BRPF1; CARM1; CASC3; CASP10; CBX3; CBX4
R-HSA-5357801	Programmed Cell Death	0.104796135150887	0.0387596432320866	0.00685631831745028	38	ACIN1; ADD1; AKT1; AKT2; AKT3; APPL1; BAK1; BCL2; BCL2L11; BID; BIRC2; BMF; CASP3; CASP7; CASP8; CASP9; CD14; CDH1; CYCS; DAPK2; DAPK3; DBNL; DCC; DFFB; DNM1L; DSG2; DSP; DYNLL2; E2F1; FADD; FAS; GAS2; GSN; H1F0; HIST1H1A; HIST1H1C; HIST1H1D; HMGB2
R-HSA-8939243	RUNX1 interacts with co-factors whose precise effect on RUNX1 targets is not known	-0.159236987990673	0.0589040783071137	0.00686491639930852	14	ACTL6A; ACTL6B; ARID1A; CBX4; CSNK2A2; PBRM1; PHC2; RNF2; RUNX1; SMARCA4; SMARCC1; SMARCD2; SMARCD3; SMARCE1
R-HSA-4551638	SUMOylation of chromatin organization proteins	0.0796294161210734	0.0294562489927631	0.00686523787881991	30	AAAS; CBX4; HDAC1; HDAC2; HDAC4; L3MBTL2; NDC1; NUP107; NUP205; NUP214; NUP35; NUP37; NUP43; NUP50; NUP54; NUP62; NUP85; NUP88; NUP93; PHC2; PIAS2; POM121; POM121C; RAE1; RANBP2; RNF2; SATB1; SATB2; SEH1L; UBE2I
R-HSA-2299718	Condensation of Prophase Chromosomes	0.10039493991275	0.037158192762676	0.0068960015632639	16	H2AFV; H2AFZ; H3F3A; HIST1H2AB; HIST1H2AC; HIST1H2BB; HIST1H2BC; HIST1H2BD; HIST1H2BJ; HIST1H2BL; HIST1H2BN; MCPH1; NCAPG2; PLK1; RB1; SMC2
R-HSA-6811438	Intra-Golgi traffic	0.1976478198069	0.0737214661866548	0.00734008230815446	27	ARF1; COG1; COG2; COG3; COG4; COG6; COG7; COG8; CYTH1; CYTH2; GOLGA5; GOLIM4; GOSR1; GOSR2; MAN2A1; MAN2A2; NAPA; NAPB; NAPG; NSF; RAB30; RAB33B; RAB36; RGP1; SNAP29; STX6; TRIP11
R-HSA-936837	Ion transport by P-type ATPases	-0.128588695438671	0.0482406978954181	0.00768591689351626	29	ATP10B; ATP10D; ATP11A; ATP11B; ATP13A2; ATP13A5; ATP1A1; ATP1A3; ATP1B1; ATP1B2; ATP1B3; ATP2A2; ATP2B1; ATP2B4; ATP2C1; ATP2C2; ATP7B; ATP8A1; ATP8A2; ATP8B2; ATP8B4; ATP9A; ATP9B; CALM1; CAMK2B; CAMK2D; FXYD6; PLN; SRI
R-HSA-174084	Autodegradation of Cdh1 by Cdh1:APC/C	-0.0507438699572445	0.019103906155211	0.0079025817295556	28	ANAPC16; ANAPC4; ANAPC5; CDC16; PSMA1; PSMA4; PSMA5; PSMA7; PSMB10; PSMB2; PSMB4; PSMB5; PSMB6; PSMC1; PSMC3; PSMC5; PSMD11; PSMD13; PSMD2; PSMD4; PSMD5; PSMD6; PSMD7; PSME2; PSMF1; UBA52; UBC; UBE2E1
R-HSA-202131	Metabolism of nitric oxide	-0.124858155471994	0.047139563235963	0.00808040805763899	11	AKT1; CALM1; CAV1; DDAH1; DDAH2; DNM2; HSP90AA1; NOS3; NOSIP; NOSTRIN; ZDHHC21
R-HSA-203765	eNOS activation and regulation	-0.124858155471994	0.047139563235963	0.00808040805763899	11	AKT1; CALM1; CAV1; DDAH1; DDAH2; DNM2; HSP90AA1; NOS3; NOSIP; NOSTRIN; ZDHHC21
R-HSA-5173105	O-linked glycosylation	0.161094726467588	0.0608363267641498	0.00809690008252534	37	ADAMTS1; ADAMTS13; ADAMTS14; ADAMTS17; ADAMTS18; ADAMTS19; ADAMTS2; ADAMTS3; ADAMTS5; ADAMTS6; ADAMTS8; ADAMTS9; ADAMTSL1; ADAMTSL2; ADAMTSL3; B3GALNT2; B3GNTL1; B4GALT5; B4GALT6; C1GALT1; DAG1; GALNT1; GALNT10; GALNT13; GALNT14; GALNT15; GALNT16; GALNT18; GALNT2; GALNT3; GALNT6; GALNT7; GALNT9; GALNTL5; GALNTL6; GCNT1; GCNT4
R-HSA-73777	RNA Polymerase I Chain Elongation	0.0680969805422841	0.0257425879244166	0.00816174637474741	35	CBX3; CD3EAP; CDK7; ERCC2; ERCC3; GTF2H1; GTF2H2; GTF2H3; GTF2H4; H2AFV; H2AFZ; H3F3A; HIST1H2AB; HIST1H2AC; HIST1H2BB; HIST1H2BC; HIST1H2BD; HIST1H2BJ; HIST1H2BL; HIST1H2BN; POLR1A; POLR1B; POLR1C; POLR1D; POLR1E; POLR2E; POLR2H; POLR2K; POLR2L; TAF1A; TAF1B; TAF1C; TAF1D; UBTF; ZNRD1
R-HSA-6811436	COPI-independent Golgi-to-ER retrograde traffic	-0.131456238375875	0.049707566426362	0.00817894408821649	17	ACTR10; AGPAT3; BICD1; BICD2; CAPZA2; CAPZB; DCTN3; DCTN5; DCTN6; DYNC1H1; DYNC1LI2; DYNLL2; GALNT1; GALNT2; PAFAH1B1; RAB6A; RAB6B
R-HSA-983170	Antigen Presentation: Folding, assembly and peptide loading of class I MHC	0.237489939842725	0.0900956940751979	0.00838960697449385	14	CALR; CANX; ERAP1; ERAP2; HLA-A; HLA-B; HLA-C; HLA-E; HSPA5; PDIA3; SAR1B; SEC13; SEC23A; SEC24C
R-HSA-445989	TAK1 activates NFkB by phosphorylation and activation of IKKs complex	0.126171328052358	0.0481010887236932	0.00871477198442989	15	APP; IRAK2; MAP3K7; NFKB1; NFKBIA; NFKBIB; NKIRAS1; NOD1; RELA; S100B; TAB1; TAB2; TRAF6; UBE2N; UBE2V1
R-HSA-3299685	Detoxification of Reactive Oxygen Species	-0.183690823900346	0.0703787941388286	0.00905340577481334	16	CAT; CYCS; GPX1; GPX3; GPX7; GSTP1; NOX4; NUDT2; P4HB; PRDX2; PRDX6; SOD1; SOD2; TXN; TXNRD1; TXNRD2
R-HSA-5696394	DNA Damage Recognition in GG-NER	-0.0970965678038994	0.0372389713259386	0.00912350476157229	19	ACTB; ACTL6A; ACTR8; COPS2; COPS3; COPS6; COPS7A; CUL4A; INO80D; INO80E; NFRKB; PARP1; PARP2; RAD23A; RAD23B; RUVBL1; TFPT; UBA52; UBC
R-HSA-6782315	tRNA modification in the nucleus and cytosol	-0.19112223196553	0.0737800078993439	0.00958550342372028	27	ADAT1; ADAT2; ALKBH8; CDKAL1; CTU1; CTU2; DUS2; LCMT2; NSUN2; NSUN6; OSGEP; PUS3; PUS7; THADA; THG1L; TPRKB; TRIT1; TRMT10A; TRMT11; TRMT112; TRMT44; TRMT5; TRMT61A; TYW1; TYW3; TYW5; URM1
R-HSA-418346	Platelet homeostasis	-0.0840475018766284	0.0325492633967291	0.00981832153823788	39	APOB; ATP2A2; ATP2B1; ATP2B4; CALM1; FGR; GNB2; GNB3; GNB4; GNB5; GNG11; GNG4; GNG5; GNG7; GUCY1A2; ITPR2; ITPR3; KCNMA1; KCNMB4; LRP8; MAPK14; MRVI1; NOS1; NOS2; NOS3; ORAI2; P2RX4; P2RX5; P2RX6; P2RX7; PAFAH2; PDE10A; PDE1B; PDE2A; PDE3A; PDE3B; PDE5A; PDE9A; PPP2CA
R-HSA-422085	Synthesis, secretion, and deacylation of Ghrelin	-0.196315640257817	0.0762294267741161	0.0100145588223001	11	ACHE; BCHE; CRHR2; IGF1; KLF4; PLA2G7; SEC11A; SEC11C; SPCS1; SPCS3; UCN
R-HSA-8953750	Transcriptional Regulation by E2F6	0.184271266427374	0.0720243357867405	0.0105137400574358	13	CBX3; CDC7; CHEK1; E2F1; EHMT1; EZH2; L3MBTL2; MAX; MGA; PCGF6; RBBP4; RNF2; TFDP1
R-HSA-392154	Nitric oxide stimulates guanylate cyclase	-0.172119339748369	0.0675164175814687	0.0107940611560475	16	GUCY1A2; KCNMA1; KCNMB4; MRVI1; NOS1; NOS2; NOS3; PDE10A; PDE1B; PDE2A; PDE3A; PDE3B; PDE5A; PDE9A; PRKG1; PRKG2
R-HSA-156580	Phase II - Conjugation of compounds	-0.152917469208695	0.0601546748184522	0.0110197708272123	37	ABHD10; ABHD14B; ACSM5; AHCY; AS3MT; BPNT1; CHAC1; CHAC2; CNDP2; COMT; ESD; GCLC; GCLM; GGCT; GGT7; GLYATL2; GSS; GSTA4; GSTM1; GSTM2; GSTM3; GSTM4; GSTM5; GSTO1; GSTO2; GSTP1; GSTT1; GSTZ1; MAT2A; MGST1; MGST2; MGST3; MTR; MTRR; N6AMT1; PAPSS1; SLC26A1
R-HSA-4420097	VEGFA-VEGFR2 Pathway	0.0695758865386236	0.0273819631426609	0.0110555338886996	42	ABI2; AHCYL1; AKT1; AKT2; AKT3; AXL; BCAR1; BRK1; CALM1; CAV1; CRK; CTNNA1; CYFIP1; CYFIP2; DOCK1; ELMO1; ELMO2; FYN; HSP90AA1; ITGAV; ITGB3; ITPR2; ITPR3; JUP; KDR; KRAS; MAPK11; MAPK12; MAPK13; MAPK14; MLST8; MTOR; NCK1; NOS3; PAK1; PAK2; PIK3CA; PIK3CB; PIK3R1; PLCG1; PRKACA; PRKCA
R-HSA-8866654	E3 ubiquitin ligases ubiquitinate target proteins	-0.0791058909059989	0.0311331744368788	0.0110571520196722	25	DERL1; HIST1H2BB; HIST1H2BC; HIST1H2BD; HIST1H2BJ; HIST1H2BL; HIST1H2BN; HLA-A; HLA-B; HLTF; LEO1; PEX10; PEX5; RAD18; RNF152; RNF181; RNF40; SHPRH; TMEM129; UBA52; UBC; UBE2E1; UBE2L3; UBE2N; WAC
R-HSA-9010553	Regulation of expression of SLITs and ROBOs	0.053759158934474	0.0212119271607181	0.0112645365200016	29	CASC3; DAG1; ETF1; LDB1; LHX2; MAGOHB; NCBP1; NCBP2; PSMA1; PSMA4; PSMA5; PSMA7; PSMB10; PSMB2; PSMB4; PSMB5; PSMB6; PSMC1; PSMC3; PSMC5; PSMD11; PSMD13; PSMD2; PSMD4; PSMD5; PSMD6; PSMD7; PSME2; PSME4
R-HSA-2142845	Hyaluronan metabolism	0.337485499364289	0.133169131996398	0.0112684375667542	10	ABCC5; CD44; HAS1; HAS2; HEXA; HEXB; HMMR; HYAL1; HYAL3; LYVE1
R-HSA-109582	Hemostasis	0.0885335544038842	0.0350837032525982	0.0116194669013088	39	A2M; ABCC4; ABHD12; ABHD6; ADRA2C; AK3; AKAP1; AKAP10; AKT1; AKT2; AKT3; ANGPT1; ANGPT2; ANXA2; ANXA5; APLP2; APOB; APP; ARRB1; ARRB2; ATP1B1; ATP1B2; ATP1B3; ATP2A2; ATP2B1; ATP2B4; BCAR1; BSG; C1QBP; CABLES1; CABLES2; CALM1; CALU; CAPZA2; CAPZB; CAV1; CD109; CD36; CD44
R-HSA-180786	Extension of Telomeres	-0.0911625243692688	0.0362405666755186	0.0118869456461372	18	DNA2; FEN1; LIG1; POLA2; POLD2; POLD3; POLE; PRIM1; RFC1; RFC2; RFC3; RFC4; RFC5; RPA1; RPA2; RPA3; RUVBL1; RUVBL2
R-HSA-422356	Regulation of insulin secretion	0.0883333361566604	0.0351626980323872	0.012000421912456	35	ABCC8; ADCY6; ADRA2C; AHCYL1; AKAP5; CACNA1A; CACNA1C; CACNA1D; CACNA1E; CACNB3; GNA15; GNAI2; GNB2; GNB3; GNB4; GNB5; GNG11; GNG4; GNG5; GNG7; IQGAP1; ITPR2; ITPR3; KCNB1; KCNC2; KCNJ11; MARCKS; PLCB1; PLCB3; PRKACA; PRKAR1A; PRKAR1B; PRKAR2A; PRKCA; RAP1A
R-HSA-8852135	Protein ubiquitination	-0.0767648481713902	0.0307825949444299	0.012639283775231	34	DERL1; HIST1H2BB; HIST1H2BC; HIST1H2BD; HIST1H2BJ; HIST1H2BL; HIST1H2BN; HLA-A; HLA-B; HLTF; LEO1; PEX10; PEX5; RAD18; RNF152; RNF181; RNF40; SHPRH; TMEM129; UBA52; UBC; UBE2E1; UBE2E3; UBE2G1; UBE2G2; UBE2H; UBE2K; UBE2L3; UBE2N; UBE2Q2; UBE2R2; UBE2T; UBE2Z; UCHL3
R-HSA-8873719	RAB geranylgeranylation	-0.160024420494769	0.0643566120000643	0.0128996965835926	30	CHML; PTP4A2; RAB11A; RAB14; RAB15; RAB1A; RAB21; RAB22A; RAB24; RAB26; RAB27A; RAB27B; RAB2A; RAB2B; RAB30; RAB31; RAB33B; RAB34; RAB36; RAB37; RAB3B; RAB3C; RAB3D; RAB40B; RAB5A; RAB5C; RAB6A; RAB6B; RAB8A; RABGGTA
R-HSA-1638091	Heparan sulfate/heparin (HS-GAG) metabolism	-0.148157747055828	0.059800024228566	0.0132286650711369	23	B3GALT6; B3GAT1; B3GAT2; DCN; EXT1; EXT2; GLB1; GLCE; GPC5; HPSE; HPSE2; HS3ST1; HS3ST3B1; HS3ST5; HS6ST3; HSPG2; NAGLU; NCAN; NDST1; SDC2; SDC3; XYLT1; XYLT2
R-HSA-74259	Purine catabolism	-0.193479132872555	0.0783718999459773	0.0135593133949263	14	ADPRM; DNPH1; GDA; GPX1; ITPA; NT5C; NT5C1A; NT5C2; NT5E; NUDT16; NUDT18; NUDT5; NUDT9; PNP
R-HSA-975634	Retinoid metabolism and transport	-0.134080279550138	0.0544663630168868	0.0138277207126775	19	AKR1C1; AKR1C3; APOB; APOE; BCO2; GPC5; GPIHBP1; HSPG2; LRAT; LRP12; LRP2; LRP8; PLB1; RBP1; RBP4; RDH11; RETSAT; SDC2; SDC3
R-HSA-427359	SIRT1 negatively regulates rRNA expression	0.0917735779280208	0.0372828382774649	0.0138338037770931	17	H2AFV; H2AFZ; H3F3A; HIST1H2AB; HIST1H2AC; HIST1H2BB; HIST1H2BC; HIST1H2BD; HIST1H2BJ; HIST1H2BL; HIST1H2BN; RRP8; SIRT1; TAF1A; TAF1B; TAF1C; TAF1D
R-HSA-5673001	RAF/MAP kinase cascade	-0.0777038484937795	0.031610152932484	0.0139638208882439	24	ANGPT1; ARRB1; ARRB2; BTC; CALM1; CAMK2B; CAMK2D; CUL3; DUSP16; DUSP4; DUSP6; DUSP7; EGF; EGFR; ERBB2; ERBB3; ERBB4; FGF1; FGF10; FGF17; FGF5; FGF9; FGFR1; FGFR2
R-HSA-5684996	MAPK1/MAPK3 signaling	-0.0777038484937795	0.031610152932484	0.0139638208882439	24	ANGPT1; ARRB1; ARRB2; BTC; CALM1; CAMK2B; CAMK2D; CUL3; DUSP16; DUSP4; DUSP6; DUSP7; EGF; EGFR; ERBB2; ERBB3; ERBB4; FGF1; FGF10; FGF17; FGF5; FGF9; FGFR1; FGFR2
R-HSA-5576892	Phase 0 - rapid depolarisation	-0.126153588994123	0.0513416591273712	0.0140048517290917	18	CACNA1C; CACNA1D; CACNA2D1; CACNA2D3; CACNB3; CACNG2; CACNG4; CALM1; CAMK2B; CAMK2D; SCN11A; SCN1A; SCN1B; SCN4B; SCN5A; SCN7A; SCN8A; SCN9A
R-HSA-72165	mRNA Splicing - Minor Pathway	-0.0800516303664408	0.0326049312102137	0.0140806186121193	28	DDX23; GTF2F2; NCBP1; NCBP2; POLR2A; POLR2B; POLR2D; POLR2E; POLR2H; POLR2I; POLR2K; POLR2L; PRPF6; RNPC3; SF3B1; SF3B2; SF3B3; SF3B5; SNRNP200; SNRNP25; SNRNP35; SNRNP40; SNRNP48; SNRPF; SRSF7; TXNL4A; YBX1; ZCRB1
R-HSA-375170	CDO in myogenesis	0.146071322851797	0.0601241039927408	0.0151197951984838	17	BNIP2; BOC; CDH4; CDON; CTNNA1; CTNNA2; MAP2K6; MAPK11; MAPK12; MAPK14; MEF2A; MEF2C; MEF2D; NEO1; SPAG9; TCF12; TCF3
R-HSA-525793	Myogenesis	0.146071322851797	0.0601241039927408	0.0151197951984838	17	BNIP2; BOC; CDH4; CDON; CTNNA1; CTNNA2; MAP2K6; MAPK11; MAPK12; MAPK14; MEF2A; MEF2C; MEF2D; NEO1; SPAG9; TCF12; TCF3
R-HSA-109704	PI3K Cascade	0.0826709297031605	0.0341656105447537	0.0155328137874466	20	AKT2; FGF1; FGF10; FGF17; FGF5; FGF9; FGFR1; FGFR2; GAB1; GRB2; KL; KLB; PDE3B; PIK3C3; PIK3CA; PIK3CB; PIK3R1; PTPN11; THEM4; TRIB3
R-HSA-1442490	Collagen degradation	0.171592750132439	0.0713358450542085	0.0161538377372922	17	ADAM10; ADAM17; ADAM9; COL12A1; COL14A1; COL15A1; COL16A1; COL18A1; COL19A1; COL23A1; COL26A1; CTSB; CTSD; CTSK; FURIN; MMP2; PHYKPL
R-HSA-373753	Nephrin family interactions	-0.117282316502314	0.0492148675323437	0.0171690788858823	10	CD2AP; FYN; IQGAP1; KIRREL3; MAGI2; NCK1; PIK3CA; PIK3CB; PIK3R1; SPTBN1
R-HSA-195258	RHO GTPase Effectors	-0.0845545603993014	0.0355062146233103	0.0172468924639031	34	ABI2; ACTB; ACTG1; ACTR2; ARPC1A; ARPC1B; ARPC2; ARPC3; ARPC4; BRK1; BUB3; CALM1; CDH1; CDKN1B; CENPC; CENPE; CENPH; CENPL; CENPN; CENPP; CENPQ; CENPT; CFL1; CFTR; CIT; CKAP5; CLIP1; CTNNA1; CYFIP1; CYFIP2; DAAM1; DIAPH1; DSN1; DVL1
R-HSA-1236975	Antigen processing-Cross presentation	-0.0526669888522261	0.0221273466631468	0.0173043510460811	28	CALR; CD14; CD36; CTSS; HLA-A; HLA-B; HLA-C; HLA-E; ITGAV; ITGB5; MRC2; PDIA3; PSMA1; PSMA4; PSMA5; PSMA7; PSMB10; PSMB2; PSMB4; PSMB5; PSMB6; PSMC1; PSMC3; PSMC5; PSMD11; PSMD13; PSMD2; PSMD4
R-HSA-6806667	Metabolism of fat-soluble vitamins	-0.130049116922035	0.0548476239090275	0.0177353055361087	21	AKR1C1; AKR1C3; APOB; APOE; BCO2; GPC5; GPIHBP1; HSPG2; LRAT; LRP12; LRP2; LRP8; PLB1; RBP1; RBP4; RDH11; RETSAT; SDC2; SDC3; TTPA; UBIAD1
R-HSA-4419969	Depolymerisation of the Nuclear Lamina	-0.155963681190444	0.0658332772396132	0.0178328493448787	10	CNEP1R1; LEMD2; LEMD3; LMNB1; LPIN1; LPIN2; LPIN3; PRKCA; PRKCB; TMPO
R-HSA-6790901	rRNA modification in the nucleus and cytosol	-0.137501710046519	0.0581412127337481	0.0180319617924288	39	BMS1; DCAF13; DDX47; DDX52; DHX37; DIMT1; FBL; GAR1; HEATR1; IMP4; KRR1; MPHOSPH10; NAT10; NOL11; NOL6; NOP10; NOP14; NOP2; NOP56; NOP58; PDCD11; PNO1; PWP2; RCL1; RPS14; RPS2; RPS7; RPS9; RRP36; RRP7A; TBL3; THUMPD1; TRMT112; TSR3; UTP18; UTP20; UTP6; WDR36; WDR75
R-HSA-159227	Transport of the SLBP independent Mature mRNA	-0.0654691478302508	0.0278147623071913	0.0185848343100826	23	AAAS; EIF4E; NCBP1; NCBP2; NDC1; NUP107; NUP205; NUP214; NUP35; NUP37; NUP43; NUP50; NUP54; NUP62; NUP85; NUP88; NUP93; NXF1; POM121; POM121C; RAE1; RANBP2; SEH1L
R-HSA-159230	Transport of the SLBP Dependant Mature mRNA	-0.0654691478302508	0.0278147623071913	0.0185848343100826	23	AAAS; EIF4E; NCBP1; NCBP2; NDC1; NUP107; NUP205; NUP214; NUP35; NUP37; NUP43; NUP50; NUP54; NUP62; NUP85; NUP88; NUP93; NXF1; POM121; POM121C; RAE1; RANBP2; SEH1L
R-HSA-196807	Nicotinate metabolism	-0.198434765906499	0.0844506072162907	0.018787845627323	17	CD38; NADK2; NADSYN1; NAMPT; NMNAT1; NMNAT2; NMNAT3; NMRK1; NT5E; NUDT12; PARP10; PARP14; PARP4; PARP6; PARP8; PARP9; QPRT
R-HSA-264876	Insulin processing	0.24956110918035	0.106260296299521	0.0188450063611037	16	EXOC1; EXOC2; EXOC3; EXOC4; EXOC6; EXOC7; KIF5A; KIF5C; MYO5A; MYRIP; PCSK2; RAB27A; SLC30A5; SLC30A6; SLC30A7; VAMP2
R-HSA-5083635	Defective B3GALTL causes Peters-plus syndrome (PpS)	0.163099891298564	0.0695586725070569	0.0190382308476167	22	ADAMTS1; ADAMTS13; ADAMTS14; ADAMTS17; ADAMTS18; ADAMTS19; ADAMTS2; ADAMTS3; ADAMTS5; ADAMTS6; ADAMTS8; ADAMTS9; ADAMTSL1; ADAMTSL2; ADAMTSL3; SEMA5B; SPON1; SPON2; SSPO; THBS2; THSD1; THSD7A
R-HSA-5173214	O-glycosylation of TSR domain-containing proteins	0.163099891298564	0.0695586725070569	0.0190382308476167	22	ADAMTS1; ADAMTS13; ADAMTS14; ADAMTS17; ADAMTS18; ADAMTS19; ADAMTS2; ADAMTS3; ADAMTS5; ADAMTS6; ADAMTS8; ADAMTS9; ADAMTSL1; ADAMTSL2; ADAMTSL3; SEMA5B; SPON1; SPON2; SSPO; THBS2; THSD1; THSD7A
R-HSA-5620922	BBSome-mediated cargo-targeting to cilium	0.213785689755618	0.0916998535793311	0.0197342015212364	18	BBS1; BBS10; BBS12; BBS2; BBS4; BBS5; BBS7; BBS9; CCT3; CCT4; CCT5; CCT8; MCHR1; MKKS; RAB3IP; SMO; SSTR3; TTC8
R-HSA-201451	Signaling by BMP	-0.178693449426884	0.076736173215558	0.0198763991655044	14	ACVR2B; ACVRL1; BMP2; BMPR1A; BMPR1B; FSTL1; GREM2; NOG; SMAD1; SMAD5; SMAD7; SMAD9; SMURF1; ZFYVE16
R-HSA-162582	Signal Transduction	0.101808983478266	0.0441592495811168	0.0211387975899629	30	A2M; AATF; ABCA4; ABHD12; ABHD6; ABI2; ABR; ACKR3; ACKR4; ACTB; ACTG1; ACTR2; ACVR2B; ACVRL1; ADAM10; ADAM17; ADCY10; ADCY3; ADCY6; ADCY7; ADCYAP1; ADCYAP1R1; ADM; ADORA2B; ADRA1A; ADRA1B; ADRA2C; ADRB2; AGO2; AGT
R-HSA-168638	NOD1/2 Signaling Pathway	-0.0949748195510713	0.0412063755107854	0.0211745610861843	19	BIRC2; CASP4; CASP8; CASP9; CYLD; IRAK2; MAP2K6; MAP3K7; MAPK11; MAPK12; MAPK13; MAPK14; NOD1; TAB1; TAB2; TNFAIP3; TRAF6; UBE2N; UBE2V1
R-HSA-5610787	Hedgehog 'off' state	-0.0535839171216611	0.0232886164150015	0.0213993729386663	33	ADCY10; ADCY3; ADCY6; ADCY7; BTRC; DYNC2H1; FUZ; GPR161; GSK3B; IFT122; IFT52; IFT57; IFT88; INTU; KIF7; MKS1; NUMB; PRKACA; PRKAR1A; PRKAR1B; PRKAR2A; PSMA1; PSMA4; PSMA5; PSMA7; PSMB10; PSMB2; PSMB4; PSMB5; PSMB6; PSMC1; PSMC3; PSMC5
R-HSA-75876	Synthesis of very long-chain fatty acyl-CoAs	0.338992122760515	0.147875758390114	0.0218818959271611	11	ACSF3; ACSL1; ACSL5; ACSL6; ELOVL1; ELOVL2; ELOVL4; ELOVL5; ELOVL7; HSD17B12; TECR
R-HSA-8956319	Nucleobase catabolism	-0.177744042495606	0.0778609301000281	0.0224397972224369	20	ADPRM; DNPH1; ENTPD1; ENTPD5; ENTPD6; GDA; GPX1; ITPA; NT5C; NT5C1A; NT5C2; NT5C3A; NT5E; NT5M; NUDT16; NUDT18; NUDT5; NUDT9; PNP; TYMP
R-HSA-381042	PERK regulates gene expression	-0.128813709607632	0.0565829180182245	0.0228132514575547	19	ASNS; ATF3; ATF4; ATF6; CCL2; DCP2; EIF2AK3; EIF2S1; EXOSC2; EXOSC3; EXOSC4; EXOSC5; EXOSC6; EXOSC8; EXOSC9; HSPA5; NFYB; NFYC; PARN
R-HSA-5389840	Mitochondrial translation elongation	-0.130659134169555	0.0575206315511756	0.0231156551533874	35	GFM1; MRPL1; MRPL10; MRPL13; MRPL14; MRPL17; MRPL18; MRPL2; MRPL21; MRPL22; MRPL23; MRPL24; MRPL28; MRPL34; MRPL35; MRPL38; MRPL39; MRPL4; MRPL40; MRPL42; MRPL43; MRPL44; MRPL45; MRPL48; MRPL50; MRPL51; MRPL52; MRPL54; MRPL55; MRPS10; MRPS12; MRPS16; MRPS18C; MRPS21; MRPS22
R-HSA-193648	NRAGE signals death through JNK	-0.1048906237631	0.046338005121704	0.0235988402903933	33	AATF; ABR; AKAP13; ARHGEF1; ARHGEF10; ARHGEF10L; ARHGEF11; ARHGEF12; ARHGEF18; ARHGEF3; ARHGEF33; ARHGEF4; ARHGEF40; BCL2L11; ECT2; FGD2; FGD3; FGD4; GNA13; ITSN1; KALRN; MAPK8; MCF2L; OBSCN; PLEKHG2; PLEKHG5; PREX1; RASGRF2; SOS2; TIAM2; TRIO; VAV2; VAV3
R-HSA-69017	CDK-mediated phosphorylation and removal of Cdc6	-0.0433481120483648	0.0191653558490434	0.0237100525202254	25	CDK2; PSMA1; PSMA4; PSMA5; PSMA7; PSMB10; PSMB2; PSMB4; PSMB5; PSMB6; PSMC1; PSMC3; PSMC5; PSMD11; PSMD13; PSMD2; PSMD4; PSMD5; PSMD6; PSMD7; PSME2; PSME4; PSMF1; UBA52; UBC
R-HSA-168325	Viral Messenger RNA Synthesis	-0.0536251135178352	0.0238184820391127	0.0243597278130164	28	AAAS; GTF2F2; NDC1; NUP107; NUP205; NUP214; NUP35; NUP37; NUP43; NUP50; NUP54; NUP62; NUP85; NUP88; NUP93; POLR2A; POLR2B; POLR2D; POLR2E; POLR2H; POLR2I; POLR2K; POLR2L; POM121; POM121C; RAE1; RANBP2; SEH1L
R-HSA-156590	Glutathione conjugation	-0.166915191779856	0.0742753499529805	0.024624130381116	23	CHAC1; CHAC2; CNDP2; ESD; GCLC; GCLM; GGCT; GGT7; GSS; GSTA4; GSTM1; GSTM2; GSTM3; GSTM4; GSTM5; GSTO1; GSTO2; GSTP1; GSTT1; GSTZ1; MGST1; MGST2; MGST3
R-HSA-8854050	FBXL7 down-regulates AURKA during mitotic entry and in early mitosis	-0.0431705011157821	0.0192730966884268	0.0250950847815344	25	PSMA1; PSMA4; PSMA5; PSMA7; PSMB10; PSMB2; PSMB4; PSMB5; PSMB6; PSMC1; PSMC3; PSMC5; PSMD11; PSMD13; PSMD2; PSMD4; PSMD5; PSMD6; PSMD7; PSME2; PSME4; PSMF1; SKP1; UBA52; UBC
R-HSA-5688426	Deubiquitination	0.0699584489300367	0.0312482301710946	0.0251691172261792	32	ACTB; ACTL6A; ACTR8; ADRB2; ARRB1; ARRB2; ASXL1; ASXL2; ATXN3; AXIN1; BAP1; BARD1; BIRC2; CCNA1; CCNA2; CDC25A; CFTR; CYLD; DDX58; ESR1; FKBP8; FOXK1; FOXK2; HIF1A; HIST1H2AB; HIST1H2AC; HIST1H2BB; HIST1H2BC; HIST1H2BD; HIST1H2BJ; HIST1H2BL; HIST1H2BN
R-HSA-5368287	Mitochondrial translation	-0.128491547556952	0.0579270196006294	0.0265437487872056	35	GFM1; GFM2; MRPL1; MRPL10; MRPL13; MRPL14; MRPL17; MRPL18; MRPL2; MRPL21; MRPL22; MRPL23; MRPL24; MRPL28; MRPL34; MRPL35; MRPL38; MRPL39; MRPL4; MRPL40; MRPL42; MRPL43; MRPL44; MRPL45; MRPL48; MRPL50; MRPL51; MRPL52; MRPL54; MRPL55; MRPS10; MRPS12; MRPS16; MRPS18C; MRPS21
R-HSA-350562	Regulation of ornithine decarboxylase (ODC)	0.0476411748487386	0.0214842622538048	0.0265895044611281	26	AZIN1; OAZ1; OAZ2; ODC1; PSMA1; PSMA4; PSMA5; PSMA7; PSMB10; PSMB2; PSMB4; PSMB5; PSMB6; PSMC1; PSMC3; PSMC5; PSMD11; PSMD13; PSMD2; PSMD4; PSMD5; PSMD6; PSMD7; PSME2; PSME4; PSMF1
R-HSA-5663202	Diseases of signal transduction	0.0709768016546621	0.0321263250690902	0.0271535395687987	33	ADAM10; ADAM17; AGGF1; AGTRAP; AKT1; AKT2; AKT3; AP3B1; ARRB1; ARRB2; ATG7; AXIN1; BAG4; BCL2L11; BCR; BTC; CASP9; CBL; CDC37; CDK8; CDKN1A; CDKN1B; CLCN6; CNTRL; CREB1; CTBP2; DKK1; DLL4; EGF; EGFR; ERBB2; ERBB3; ERBB4
R-HSA-5619084	ABC transporter disorders	-0.0421332812168634	0.0191546660169479	0.0278327743265638	32	ABCC8; CFTR; DERL1; ERLEC1; ERLIN2; KCNJ11; PSMA1; PSMA4; PSMA5; PSMA7; PSMB10; PSMB2; PSMB4; PSMB5; PSMB6; PSMC1; PSMC3; PSMC5; PSMD11; PSMD13; PSMD2; PSMD4; PSMD5; PSMD6; PSMD7; PSME2; PSME4; PSMF1; RNF185; SFTPD; UBA52; UBC
R-HSA-1489509	DAG and IP3 signaling	-0.0819653375055485	0.0372738876535223	0.0278778105992877	18	ADCY3; ADCY6; ADCY7; AHCYL1; CALM1; CAMK4; CREB1; ITPR2; ITPR3; PDE1B; PDE1C; PLCG1; PRKACA; PRKAR1A; PRKAR1B; PRKAR2A; PRKCA; PRKCD
R-HSA-1236978	Cross-presentation of soluble exogenous antigens (endosomes)	0.0469525589219268	0.021519537386647	0.0291200688889913	23	MRC2; PSMA1; PSMA4; PSMA5; PSMA7; PSMB10; PSMB2; PSMB4; PSMB5; PSMB6; PSMC1; PSMC3; PSMC5; PSMD11; PSMD13; PSMD2; PSMD4; PSMD5; PSMD6; PSMD7; PSME2; PSME4; PSMF1
R-HSA-351202	Metabolism of polyamines	-0.0464783989487742	0.0214269163596629	0.0300705775313799	38	ADI1; AGMAT; AMD1; APIP; ARG2; ASL; ASS1; AZIN1; CKMT2; CPS1; ENOPH1; MRI1; MTAP; NAGS; NMRAL1; OAZ1; OAZ2; ODC1; PAOX; PSMA1; PSMA4; PSMA5; PSMA7; PSMB10; PSMB2; PSMB4; PSMB5; PSMB6; PSMC1; PSMC3; PSMC5; PSMD11; PSMD13; PSMD2; PSMD4; PSMD5; PSMD6; PSMD7
R-HSA-1643685	Disease	-0.0623797600016363	0.0289179088502542	0.0309953446894882	41	AAAS; ABCC8; ACACA; ACAN; ADAM10; ADAM17; ADAMTS1; ADAMTS13; ADAMTS14; ADAMTS17; ADAMTS18; ADAMTS19; ADAMTS2; ADAMTS3; ADAMTS5; ADAMTS6; ADAMTS8; ADAMTS9; ADAMTSL1; ADAMTSL2; ADAMTSL3; AGGF1; AGTRAP; AKT1; AKT2; AKT3; ANTXR1; ANTXR2; AP1B1; AP1M1; AP1S1; AP2A2; AP2B1; AP2M1; AP3B1; APOBEC3G; APP; ARF1; ARRB1; ARRB2; ATG7
R-HSA-1236394	Signaling by ERBB4	-0.0627634106980066	0.0292941023844796	0.0321510835643374	23	ADAM17; BTC; EGF; EGFR; ERBB3; ERBB4; ESR1; GRB2; KRAS; NCOR1; NEDD4; NRG2; NRG4; PIK3CA; PIK3R1; PSEN1; PSEN2; S100B; TAB2; UBA52; UBC; WWOX; WWP1
R-HSA-5250924	B-WICH complex positively regulates rRNA expression	0.0602558892957446	0.0281679826045025	0.0324225181036498	33	ACTB; CD3EAP; DEK; ERCC6; GSK3B; H2AFV; H2AFZ; H3F3A; HIST1H2AB; HIST1H2AC; HIST1H2BB; HIST1H2BC; HIST1H2BD; HIST1H2BJ; HIST1H2BL; HIST1H2BN; KAT2B; MYBBP1A; POLR1A; POLR1B; POLR1C; POLR1D; POLR1E; POLR2E; POLR2H; POLR2K; POLR2L; SF3B1; TAF1A; TAF1B; TAF1C; TAF1D; ZNRD1
R-HSA-5358346	Hedgehog ligand biogenesis	-0.040720983547065	0.0191301711304803	0.0332851987797988	32	ADAM17; DISP2; ERLEC1; GPC5; HHAT; P4HB; PSMA1; PSMA4; PSMA5; PSMA7; PSMB10; PSMB2; PSMB4; PSMB5; PSMB6; PSMC1; PSMC3; PSMC5; PSMD11; PSMD13; PSMD2; PSMD4; PSMD5; PSMD6; PSMD7; PSME2; PSME4; PSMF1; SCUBE2; SYVN1; UBA52; UBC
R-HSA-1474165	Reproduction	-0.0644469681979901	0.0303731962481838	0.0338514378041598	27	ACD; ADAM21; ATM; BLM; BRCA2; CATSPER2; CD9; CDK2; DIDO1; DMC1; H2AFV; H2AFZ; H3F3A; HIST1H2AB; HIST1H2AC; HIST1H2BB; HIST1H2BC; HIST1H2BD; HIST1H2BJ; HIST1H2BL; HIST1H2BN; HSPA2; HVCN1; IZUMO4; LMNB1; MLH1; MLH3
R-HSA-449836	Other interleukin signaling	-0.149084655069571	0.070490322660207	0.0344328218786456	12	CASP3; CD4; CSF1; FLT3; IFNLR1; IL10RB; IL16; JAK1; STX3; STX4; TYK2; VAMP2
R-HSA-5368286	Mitochondrial translation initiation	-0.12500604682808	0.0591662131479734	0.0346183648306115	34	MRPL1; MRPL10; MRPL13; MRPL14; MRPL17; MRPL18; MRPL2; MRPL21; MRPL22; MRPL23; MRPL24; MRPL28; MRPL34; MRPL35; MRPL38; MRPL39; MRPL4; MRPL40; MRPL42; MRPL43; MRPL44; MRPL45; MRPL48; MRPL50; MRPL51; MRPL52; MRPL54; MRPL55; MRPS10; MRPS12; MRPS16; MRPS18C; MRPS21; MRPS22
R-HSA-4086398	Ca2+ pathway	0.0787998118942735	0.0373490807868067	0.0348739224547871	27	AGO2; CALM1; FZD3; FZD6; GNAO1; GNB2; GNB3; GNB4; GNB5; GNG11; GNG4; GNG5; GNG7; ITPR2; ITPR3; MAP3K7; MYC; NFATC1; NLK; PLCB1; PLCB3; PPP3CB; PPP3R1; PRKCA; PRKG1; PRKG2; WNT5A
R-HSA-1234176	Oxygen-dependent proline hydroxylation of Hypoxia-inducible Factor Alpha	-0.0405834388982132	0.019240682789092	0.0349228793405263	31	AJUBA; EGLN1; EGLN2; HIF1A; HIF3A; LIMD1; PSMA1; PSMA4; PSMA5; PSMA7; PSMB10; PSMB2; PSMB4; PSMB5; PSMB6; PSMC1; PSMC3; PSMC5; PSMD11; PSMD13; PSMD2; PSMD4; PSMD5; PSMD6; PSMD7; PSME2; PSME4; PSMF1; UBA52; UBC; VHL
R-HSA-375280	Amine ligand-binding receptors	0.232408279666235	0.110565287951668	0.0355532406335265	15	ADRA1A; ADRA1B; ADRA2C; ADRB2; CHRM1; CHRM4; CHRM5; DRD5; HRH1; HRH2; HTR1A; HTR1E; HTR1F; HTR2A; HTR4
R-HSA-8956320	Nucleobase biosynthesis	-0.213152690377737	0.101658940761726	0.0360163161793434	10	ADSSL1; ATIC; DHODH; GART; IMPDH1; LHPP; PAICS; PFAS; PPAT; UMPS
R-HSA-191273	Cholesterol biosynthesis	0.247335324910294	0.118137234715352	0.0362932048881102	17	ARV1; CYP51A1; DHCR24; DHCR7; FDPS; GGPS1; HMGCS1; HSD17B7; IDI1; LBR; LSS; MSMO1; MVD; MVK; PMVK; SQLE; TM7SF2
R-HSA-5419276	Mitochondrial translation termination	-0.122630302164083	0.059011196137628	0.0377014987630254	35	GFM2; MRPL1; MRPL10; MRPL13; MRPL14; MRPL17; MRPL18; MRPL2; MRPL21; MRPL22; MRPL23; MRPL24; MRPL28; MRPL34; MRPL35; MRPL38; MRPL39; MRPL4; MRPL40; MRPL42; MRPL43; MRPL44; MRPL45; MRPL48; MRPL50; MRPL51; MRPL52; MRPL54; MRPL55; MRPS10; MRPS12; MRPS16; MRPS18C; MRPS21; MRPS22
R-HSA-3000178	ECM proteoglycans	0.138519222409985	0.0670931492458535	0.0389626890073114	25	ACAN; ASPN; DAG1; DCN; FMOD; HSPG2; ITGA2; ITGA8; ITGA9; ITGAV; ITGAX; ITGB3; ITGB5; LAMA1; LAMA2; LAMA5; LAMC1; LRP4; LUM; NCAN; SPARC; TGFB1; TGFB2; TGFB3; TNC
R-HSA-399956	CRMPs in Sema3A signaling	-0.131882033511826	0.0640095983802356	0.0393653058652462	12	CDK5; CDK5R1; DPYSL4; DPYSL5; FES; FYN; GSK3B; NRP1; PLXNA1; PLXNA2; PLXNA4; SEMA3A
R-HSA-1474228	Degradation of the extracellular matrix	0.0979849188777486	0.0478629568453972	0.040638710586107	41	A2M; ACAN; ADAM10; ADAM15; ADAM17; ADAM8; ADAM9; ADAMTS1; ADAMTS18; ADAMTS5; ADAMTS8; ADAMTS9; BMP1; BSG; CAPN1; CAPN10; CAPN14; CAPN15; CAPN2; CAPN3; CAPN5; CAPN7; CASP3; CAST; CD44; CDH1; COL12A1; COL14A1; COL15A1; COL16A1; COL18A1; COL19A1; COL23A1; COL26A1; CTSB; CTSD; CTSK; CTSS; DCN; FURIN; HSPG2
R-HSA-8941858	Regulation of RUNX3 expression and activity	-0.0393822361207452	0.0192704514927942	0.0409872232138594	27	MDM2; PSMA1; PSMA4; PSMA5; PSMA7; PSMB10; PSMB2; PSMB4; PSMB5; PSMB6; PSMC1; PSMC3; PSMC5; PSMD11; PSMD13; PSMD2; PSMD4; PSMD5; PSMD6; PSMD7; PSME2; PSMF1; SMURF1; SRC; TGFB1; UBA52; UBC
R-HSA-5621481	C-type lectin receptors (CLRs)	0.080164891160134	0.039239855145027	0.0410578191776248	22	AHCYL1; BTRC; CALM1; CARD11; CASP8; CLEC4A; CLEC7A; FYN; ICAM3; ITPR2; ITPR3; KRAS; LYN; MALT1; MAP3K7; MUC12; MUC20; NFATC1; NFKB1; NFKBIA; PAK1; PAK2
R-HSA-1834949	Cytosolic sensors of pathogen-associated DNA	-0.0589060411390401	0.0288922690681677	0.0414683233596235	30	APP; CRCP; DDX41; IFI16; LRRFIP1; NFKB1; NFKBIA; NFKBIB; NKIRAS1; NLRC3; POLR1C; POLR1D; POLR2E; POLR2H; POLR2K; POLR2L; POLR3E; POLR3G; POLR3H; POLR3K; RELA; S100B; STAT6; TBK1; TICAM1; TMEM173; TRIM21; UBA52; UBC; XRCC6
R-HSA-6807004	Negative regulation of MET activity	-0.0769646612527776	0.0380436471556131	0.0430667439290598	12	CBL; EPS15; GRB2; LRIG1; MET; PTPN2; PTPRJ; SH3GL2; STAM; STAM2; UBA52; UBC
R-HSA-1428517	The citric acid (TCA) cycle and respiratory electron transport	0.148924059152844	0.0740238462600522	0.0442369137305171	33	ACAD9; ADHFE1; BSG; COQ10A; COQ10B; COX11; COX14; COX16; COX18; COX20; COX4I1; COX5A; COX6A1; COX6B1; COX6C; COX7A2L; CYCS; D2HGDH; DLAT; DLD; DLST; ETFB; ETFDH; GLO1; HAGH; IDH2; IDH3A; IDH3B; LDHB; LRPPRC; MDH2; MPC1; MPC2
R-HSA-202403	TCR signaling	0.0504720222412279	0.0252683605573836	0.0457774572092587	28	BTRC; CARD11; CD4; ENAH; INPP5D; LCP2; MALT1; MAP3K7; NCK1; NFKB1; NFKBIA; PAG1; PAK1; PAK2; PIK3CA; PIK3CB; PIK3R1; PLCG1; PRKCQ; PSMA1; PSMA4; PSMA5; PSMA7; PSMB10; PSMB2; PSMB4; PSMB5; PSMB6
R-HSA-1266738	Developmental Biology	-0.0646925068213361	0.0325108642303701	0.0466048734801995	41	ABL2; ABLIM1; ABLIM2; ABLIM3; ACTB; ACTG1; ACTR2; ACVR2B; ADAM10; ADAM22; ADAM23; AJUBA; AKAP5; AKT1; AKT2; AKT3; ALCAM; ANGPTL4; ANK1; AP2A2; AP2B1; AP2M1; ARHGAP39; ARHGEF11; ARHGEF12; ARHGEF28; ARPC1A; ARPC1B; ARPC2; ARPC3; ARPC4; ASH2L; BNIP2; BOC; CACNA1C; CACNA1D; CACNA1G; CACNA1I; CACNB3; CACNG2; CACNG4
R-HSA-9012852	Signaling by NOTCH3	-0.0678894322838627	0.0341939604919092	0.0470975700286499	23	ADAM10; DLL4; EGF; EGFR; HES1; HEY2; JAG1; KAT2B; MAML1; MIB1; NOTCH1; NOTCH3; PBX1; PLXND1; PSEN1; PSEN2; RBPJ; SNW1; TACC3; UBA52; UBC; WWP2; YBX1
R-HSA-187577	SCF(Skp2)-mediated degradation of p27/p21	-0.0367989657586193	0.0186458884406767	0.0484306595349279	31	CCNA1; CCNA2; CDK2; CDKN1A; CDKN1B; CKS1B; PSMA1; PSMA4; PSMA5; PSMA7; PSMB10; PSMB2; PSMB4; PSMB5; PSMB6; PSMC1; PSMC3; PSMC5; PSMD11; PSMD13; PSMD2; PSMD4; PSMD5; PSMD6; PSMD7; PSME2; PSMF1; SKP1; SKP2; UBA52; UBC
R-HSA-2980736	Peptide hormone metabolism	-0.115048831856065	0.0584435890903061	0.0490053700950628	26	ACE; ACHE; AGT; BCHE; CRHR2; CTSD; CTSZ; DPP4; ENPEP; EXOC1; EXOC2; EXOC3; EXOC4; EXOC6; EXOC7; FFAR4; GNB3; IGF1; INHBA; KIF5A; KIF5C; KLF4; MYO5A; MYRIP; PAX6; PCSK2
R-HSA-8878171	Transcriptional regulation by RUNX1	-0.0628230463637152	0.031970529698611	0.0494107784975951	28	ACTL6A; ACTL6B; AGO2; ARID1A; ASH2L; AXIN1; CBX4; CCND2; CCND3; CDK6; CDK7; CR1; CSNK2A2; CTSK; DPY30; ELF1; ELF2; ESR1; GPAM; H2AFV; H2AFZ; H3F3A; HDAC1; HIST1H2AB; HIST1H2AC; HIST1H2BB; HIST1H2BC; HIST1H2BD
R-HSA-397014	Muscle contraction	-0.0870068173901839	0.0443767642431051	0.0499211423673097	29	ABCC9; ACTA2; AHCYL1; ANXA1; ANXA2; ANXA6; ASPH; ATP1A1; ATP1A3; ATP1B1; ATP1B2; ATP1B3; ATP2A2; ATP2B1; ATP2B4; CACNA1C; CACNA1D; CACNA2D1; CACNA2D3; CACNB3; CACNG2; CACNG4; CALM1; CAMK2B; CAMK2D; CORIN; DMPK; FKBP1B; FXYD6
R-HSA-73772	RNA Polymerase I Promoter Escape	0.066744347653195	0.0341785537497192	0.0508416758087271	24	CD3EAP; CDK7; ERCC2; ERCC3; GTF2H1; GTF2H2; GTF2H3; GTF2H4; POLR1A; POLR1B; POLR1C; POLR1D; POLR1E; POLR2E; POLR2H; POLR2K; POLR2L; RRN3; TAF1A; TAF1B; TAF1C; TAF1D; UBTF; ZNRD1
R-HSA-157858	Gap junction trafficking and regulation	0.134053184982125	0.0688925504410222	0.0516751749264908	14	AP2M1; CLTA; CLTCL1; DAB2; DNM2; GJA1; GJB2; GJB6; GJC1; GJC2; GJD2; MYO6; SRC; TJP1
R-HSA-69615	G1/S DNA Damage Checkpoints	-0.0351146901692342	0.0180684391470361	0.0519646031153473	36	ATM; CCNA1; CCNA2; CDC25A; CDK2; CDKN1A; CDKN1B; CHEK1; MDM2; MDM4; PCBP4; PSMA1; PSMA4; PSMA5; PSMA7; PSMB10; PSMB2; PSMB4; PSMB5; PSMB6; PSMC1; PSMC3; PSMC5; PSMD11; PSMD13; PSMD2; PSMD4; PSMD5; PSMD6; PSMD7; PSME2; PSME4; PSMF1; TP53; UBA52; UBC
R-HSA-4641257	Degradation of AXIN	-0.0374103760914434	0.0193503227194125	0.0531967248100186	28	AXIN1; PSMA1; PSMA4; PSMA5; PSMA7; PSMB10; PSMB2; PSMB4; PSMB5; PSMB6; PSMC1; PSMC3; PSMC5; PSMD11; PSMD13; PSMD2; PSMD4; PSMD5; PSMD6; PSMD7; PSME2; PSME4; PSMF1; RNF146; TNKS; TNKS2; UBA52; UBC
R-HSA-193704	p75 NTR receptor-mediated signalling	-0.0723799575548948	0.0374630914038227	0.0533553384224475	37	AATF; ABR; ADAM17; AKAP13; ARHGEF1; ARHGEF10; ARHGEF10L; ARHGEF11; ARHGEF12; ARHGEF18; ARHGEF3; ARHGEF33; ARHGEF4; ARHGEF40; BCL2L11; CASP3; ECT2; FGD2; FGD3; FGD4; GNA13; HDAC1; HDAC2; HDAC3; ITGB3BP; ITSN1; KALRN; LINGO1; MAG; MAPK8; MCF2L; NFKB1; NFKBIA; OBSCN; OMG; PLEKHG2; PLEKHG5
R-HSA-202040	G-protein activation	0.0962466870940264	0.0499966478789658	0.0542215017954664	12	GNAI2; GNAO1; GNAZ; GNB2; GNB3; GNB4; GNB5; GNG11; GNG4; GNG5; GNG7; POMC
R-HSA-69563	p53-Dependent G1 DNA Damage Response	-0.0350447198622673	0.0182234851902065	0.0544734492302155	34	ATM; CCNA1; CCNA2; CDK2; CDKN1A; CDKN1B; MDM2; MDM4; PCBP4; PSMA1; PSMA4; PSMA5; PSMA7; PSMB10; PSMB2; PSMB4; PSMB5; PSMB6; PSMC1; PSMC3; PSMC5; PSMD11; PSMD13; PSMD2; PSMD4; PSMD5; PSMD6; PSMD7; PSME2; PSME4; PSMF1; TP53; UBA52; UBC
R-HSA-69580	p53-Dependent G1/S DNA damage checkpoint	-0.0350447198622673	0.0182234851902065	0.0544734492302155	34	ATM; CCNA1; CCNA2; CDK2; CDKN1A; CDKN1B; MDM2; MDM4; PCBP4; PSMA1; PSMA4; PSMA5; PSMA7; PSMB10; PSMB2; PSMB4; PSMB5; PSMB6; PSMC1; PSMC3; PSMC5; PSMD11; PSMD13; PSMD2; PSMD4; PSMD5; PSMD6; PSMD7; PSME2; PSME4; PSMF1; TP53; UBA52; UBC
R-HSA-68877	Mitotic Prometaphase	-0.0711426990941737	0.0370730868781495	0.0549862271895067	30	ALMS1; BUB3; CDK5RAP2; CENPC; CENPE; CENPH; CENPJ; CENPL; CENPN; CENPP; CENPQ; CENPT; CEP135; CEP164; CEP192; CEP250; CEP290; CEP41; CEP57; CEP63; CEP72; CEP76; CKAP5; CLIP1; CNTRL; CSNK1D; CSNK2A2; DCTN3; DSN1; DYNC1H1
R-HSA-4608870	Asymmetric localization of PCP proteins	-0.036871540917526	0.019241196971278	0.0553293330520724	33	DVL2; FZD1; FZD3; FZD8; PARD6A; PRICKLE1; PSMA1; PSMA4; PSMA5; PSMA7; PSMB10; PSMB2; PSMB4; PSMB5; PSMB6; PSMC1; PSMC3; PSMC5; PSMD11; PSMD13; PSMD2; PSMD4; PSMD5; PSMD6; PSMD7; PSME2; PSME4; PSMF1; SMURF1; UBA52; UBC; VANGL2; WNT5A
R-HSA-163560	Triglyceride catabolism	-0.137736325888331	0.0721437758184212	0.0562373167676216	10	ABHD5; CAV1; FABP3; GPD2; MGLL; PLIN1; PLIN3; PNPLA5; PPP1CB; PRKACA
R-HSA-5625886	Activated PKN1 stimulates transcription of AR (androgen receptor) regulated genes KLK2 and KLK3	0.0726119489179698	0.0380808714568637	0.0565487256243564	12	H2AFV; H2AFZ; H3F3A; HIST1H2AB; HIST1H2AC; HIST1H2BB; HIST1H2BC; HIST1H2BD; HIST1H2BJ; HIST1H2BL; HIST1H2BN; KDM4C
R-HSA-8943724	Regulation of PTEN gene transcription	0.0747250174557027	0.0393983273237106	0.057873543674928	29	ATN1; CBX4; EGR1; EZH2; GATAD2A; HDAC1; HDAC2; HDAC3; HDAC5; JUN; LAMTOR3; LAMTOR4; LAMTOR5; MAPK1; MAPK3; MBD3; MLST8; MTA3; MTOR; NR2E1; PHC2; PTEN; RBBP4; RCOR1; REST; RNF2; RPTOR; SLC38A9; TP53
R-HSA-174154	APC/C:Cdc20 mediated degradation of Securin	-0.0356292268070332	0.019046995922165	0.0614011546409627	29	ANAPC16; ANAPC4; ANAPC5; CDC16; PSMA1; PSMA4; PSMA5; PSMA7; PSMB10; PSMB2; PSMB4; PSMB5; PSMB6; PSMC1; PSMC3; PSMC5; PSMD11; PSMD13; PSMD2; PSMD4; PSMD5; PSMD6; PSMD7; PSME2; PSME4; PSMF1; UBA52; UBC; UBE2E1
R-HSA-196849	Metabolism of water-soluble vitamins and cofactors	-0.109851411053217	0.0587484035040472	0.0615029749876757	41	ABCC1; ABCD4; ACACA; ACACB; ALDH1L2; AOX1; CD320; CD38; COASY; CUBN; CYB5A; CYB5R3; DHFR; ENPP1; ENPP2; FASN; GPHN; GSTO1; GSTO2; HLCS; LMBRD1; MCCC1; MCCC2; MMAA; MMAB; MOCS1; MOCS3; MTHFD1; MTHFD1L; MTHFR; MTHFS; MTR; MTRR; NADK2; NADSYN1; NAMPT; NFS1; NMNAT1; NMNAT2; NMNAT3; NMRK1
R-HSA-2559582	Senescence-Associated Secretory Phenotype (SASP)	0.0500317828443995	0.0267770278816869	0.0616980985126294	30	ANAPC16; ANAPC4; ANAPC5; CCNA1; CCNA2; CDC16; CDK2; CDK6; CDKN1A; CDKN1B; CDKN2B; CDKN2C; CEBPB; EHMT1; H2AFV; H2AFZ; H3F3A; HIST1H2AB; HIST1H2AC; HIST1H2BB; HIST1H2BC; HIST1H2BD; HIST1H2BJ; HIST1H2BL; HIST1H2BN; IGFBP7; JUN; MAPK1; MAPK3; NFKB1
R-HSA-376172	DSCAM interactions	-0.106300005850178	0.0568958587200953	0.0617166601029776	10	DCC; DSCAM; DSCAML1; MAPK11; MAPK12; MAPK13; MAPK14; MAPK8; NTN1; PAK1
R-HSA-77289	Mitochondrial Fatty Acid Beta-Oxidation	0.177163724887803	0.0960884608698921	0.0652186339474845	22	ACAA2; ACADL; ACADM; ACADS; ACADVL; ACBD6; ACBD7; ACOT1; ACOT11; ACOT2; ACSF2; DECR1; ECHS1; HADH; HADHA; HADHB; MCAT; MMAA; NDUFAB1; PCCB; PCTP; THEM4
R-HSA-69601	Ubiquitin Mediated Degradation of Phosphorylated Cdc25A	-0.0351703746060195	0.0190834143937169	0.0653317504743825	27	ATM; CDC25A; CHEK1; PSMA1; PSMA4; PSMA5; PSMA7; PSMB10; PSMB2; PSMB4; PSMB5; PSMB6; PSMC1; PSMC3; PSMC5; PSMD11; PSMD13; PSMD2; PSMD4; PSMD5; PSMD6; PSMD7; PSME2; PSME4; PSMF1; UBA52; UBC
R-HSA-69610	p53-Independent DNA Damage Response	-0.0351703746060195	0.0190834143937169	0.0653317504743825	27	ATM; CDC25A; CHEK1; PSMA1; PSMA4; PSMA5; PSMA7; PSMB10; PSMB2; PSMB4; PSMB5; PSMB6; PSMC1; PSMC3; PSMC5; PSMD11; PSMD13; PSMD2; PSMD4; PSMD5; PSMD6; PSMD7; PSME2; PSME4; PSMF1; UBA52; UBC
R-HSA-69613	p53-Independent G1/S DNA damage checkpoint	-0.0351703746060195	0.0190834143937169	0.0653317504743825	27	ATM; CDC25A; CHEK1; PSMA1; PSMA4; PSMA5; PSMA7; PSMB10; PSMB2; PSMB4; PSMB5; PSMB6; PSMC1; PSMC3; PSMC5; PSMD11; PSMD13; PSMD2; PSMD4; PSMD5; PSMD6; PSMD7; PSME2; PSME4; PSMF1; UBA52; UBC
R-HSA-5334118	DNA methylation	0.0699000620863987	0.037961372798111	0.0655707159255257	13	DNMT3B; H2AFV; H2AFZ; H3F3A; HIST1H2AB; HIST1H2AC; HIST1H2BB; HIST1H2BC; HIST1H2BD; HIST1H2BJ; HIST1H2BL; HIST1H2BN; UHRF1
R-HSA-5362768	Hh mutants that don't undergo autocatalytic processing are degraded by ERAD	-0.0356766900784233	0.0193948246387261	0.0658423586330239	26	ERLEC1; PSMA1; PSMA4; PSMA5; PSMA7; PSMB10; PSMB2; PSMB4; PSMB5; PSMB6; PSMC1; PSMC3; PSMC5; PSMD11; PSMD13; PSMD2; PSMD4; PSMD5; PSMD6; PSMD7; PSME2; PSME4; PSMF1; SYVN1; UBA52; UBC
R-HSA-5387390	Hh mutants abrogate ligand secretion	-0.0356766900784233	0.0193948246387261	0.0658423586330239	26	ERLEC1; PSMA1; PSMA4; PSMA5; PSMA7; PSMB10; PSMB2; PSMB4; PSMB5; PSMB6; PSMC1; PSMC3; PSMC5; PSMD11; PSMD13; PSMD2; PSMD4; PSMD5; PSMD6; PSMD7; PSME2; PSME4; PSMF1; SYVN1; UBA52; UBC
R-HSA-5678895	Defective CFTR causes cystic fibrosis	-0.0353220686638583	0.0193116072741777	0.0673907734473155	29	CFTR; DERL1; ERLEC1; ERLIN2; PSMA1; PSMA4; PSMA5; PSMA7; PSMB10; PSMB2; PSMB4; PSMB5; PSMB6; PSMC1; PSMC3; PSMC5; PSMD11; PSMD13; PSMD2; PSMD4; PSMD5; PSMD6; PSMD7; PSME2; PSME4; PSMF1; RNF185; UBA52; UBC
R-HSA-2173793	Transcriptional activity of SMAD2/SMAD3:SMAD4 heterotrimer	0.066170641341799	0.0362834050481587	0.0681949560649482	22	CCNK; CCNT1; CCNT2; CDK8; CDK9; CDKN2B; E2F5; HDAC1; MYC; NCOR1; NCOR2; PARP1; PPM1A; RBL1; SKIL; SMAD3; SMAD7; SNW1; TFDP1; TRIM33; UBA52; UBC
R-HSA-6803529	FGFR2 alternative splicing	-0.0619803857496886	0.0340498571426279	0.0687158758016641	12	GTF2F2; HNRNPF; NCBP1; NCBP2; POLR2A; POLR2B; POLR2D; POLR2E; POLR2H; POLR2I; POLR2K; POLR2L
R-HSA-5620912	Anchoring of the basal body to the plasma membrane	0.0737290117123835	0.0405500763125858	0.0690303185896637	41	AHI1; ALMS1; C2CD3; CC2D2A; CDK5RAP2; CENPJ; CEP135; CEP164; CEP192; CEP250; CEP290; CEP41; CEP57; CEP63; CEP72; CEP76; CEP89; CKAP5; CNTRL; CSNK1D; DCTN3; DYNC1H1; HAUS1; HAUS2; HAUS4; HAUS5; HSP90AA1; IQCB1; KIF24; MAPRE1; MARK4; MKS1; NDE1; NEDD1; NEK2; NINL; NPHP1; NPHP4; ODF2; PAFAH1B1; PCM1
R-HSA-72202	Transport of Mature Transcript to Cytoplasm	-0.0476200078213029	0.0263369042056056	0.070589453265745	40	AAAS; CASC3; CDC40; CHTOP; CPSF1; CPSF2; CPSF3; CPSF4; DDX39B; DHX38; EIF4E; FYTTD1; GLE1; MAGOHB; NCBP1; NCBP2; NDC1; NUP107; NUP205; NUP214; NUP35; NUP37; NUP43; NUP50; NUP54; NUP62; NUP85; NUP88; NUP93; NXF1; POM121; POM121C; RAE1; RANBP2; RNPS1; SEH1L; SLU7; SRSF4; SRSF7; SRSF9
R-HSA-400042	Adrenaline,noradrenaline inhibits insulin secretion	0.0833629374773134	0.0462742523668165	0.0716245434434384	14	ADCY6; ADRA2C; CACNA1C; CACNA1D; CACNB3; GNAI2; GNB2; GNB3; GNB4; GNB5; GNG11; GNG4; GNG5; GNG7
R-HSA-2022928	HS-GAG biosynthesis	-0.143447813498104	0.0797147312466173	0.0719373347990271	12	EXT1; EXT2; GLCE; GPC5; HS3ST1; HS3ST3B1; HS3ST5; HS6ST3; HSPG2; NDST1; SDC2; SDC3
R-HSA-9020702	Interleukin-1 signaling	-0.0386088875833463	0.0216338002777438	0.0743171611498282	30	APP; BTRC; IL1R1; IL1RAP; IRAK2; MAP2K6; MAP3K3; MAP3K7; MAP3K8; NFKB1; NFKBIA; NFKBIB; NKIRAS1; NOD1; PELI2; PELI3; PSMA1; PSMA4; PSMA5; PSMA7; PSMB10; PSMB2; PSMB4; PSMB5; PSMB6; PSMC1; PSMC3; PSMC5; PSMD11; PSMD13
R-HSA-6814122	Cooperation of PDCL (PhLP1) and TRiC/CCT in G-protein beta folding	0.080923970958881	0.0454088380582752	0.0747297638032656	18	CCT3; CCT4; CCT5; CCT6B; CCT8; CSNK2A2; GNAI2; GNAO1; GNAZ; GNB2; GNB3; GNB4; GNB5; GNG11; GNG4; GNG5; GNG7; RGS9
R-HSA-180585	Vif-mediated degradation of APOBEC3G	-0.0343806880217507	0.0194177602626305	0.0766306554367393	26	APOBEC3G; CUL5; PSMA1; PSMA4; PSMA5; PSMA7; PSMB10; PSMB2; PSMB4; PSMB5; PSMB6; PSMC1; PSMC3; PSMC5; PSMD11; PSMD13; PSMD2; PSMD4; PSMD5; PSMD6; PSMD7; PSME2; PSME4; PSMF1; UBA52; UBC
R-HSA-165159	mTOR signalling	0.0904978206721742	0.0514526116451483	0.0786016863996701	22	AKT1; AKT2; CAB39; CAB39L; EEF2K; EIF4B; EIF4E; EIF4EBP1; LAMTOR3; LAMTOR4; LAMTOR5; MLST8; MTOR; PPM1A; PRKAA2; PRKAB2; PRKAG2; RPS6KB1; RPTOR; SLC38A9; STRADB; TSC1
R-HSA-2122947	NOTCH1 Intracellular Domain Regulates Transcription	-0.057343875027861	0.0328889888147259	0.0812361102837081	22	CDK8; HDAC1; HDAC2; HDAC3; HDAC4; HDAC5; HES1; HEY2; HIF1A; KAT2B; MAML1; MYC; NCOR1; NCOR2; NOTCH1; RBPJ; SKP1; SNW1; TLE3; TLE4; UBA52; UBC
R-HSA-6783589	Interleukin-6 family signaling	-0.104361056111839	0.0601764790008159	0.0828737424980201	10	CBL; CRLF1; IL6ST; JAK1; JAK2; LIFR; OSMR; PTPN11; STAT3; TYK2
R-HSA-2129379	Molecules associated with elastic fibres	0.157209313480614	0.0918549211690334	0.0869896224588023	16	BMP2; BMP4; EFEMP1; FBLN1; FBLN2; ITGA8; ITGAV; ITGB3; ITGB5; LTBP1; LTBP2; LTBP4; MFAP3; TGFB1; TGFB2; TGFB3
R-HSA-70614	Amino acid synthesis and interconversion (transamination)	0.302279414571529	0.177240225315351	0.088105196728967	16	ASNS; ASPA; FOLH1; GOT2; GPT; NAALAD2; NAT8L; OAT; PHGDH; PSAT1; PSPH; PYCR1; PYCR2; SERINC1; SERINC3; SERINC5
R-HSA-73863	RNA Polymerase I Transcription Termination	0.0581020800502757	0.0340732080010515	0.0881546909291447	24	CD3EAP; CDK7; ERCC2; ERCC3; GTF2H1; GTF2H2; GTF2H3; GTF2H4; POLR1A; POLR1B; POLR1C; POLR1D; POLR1E; POLR2E; POLR2H; POLR2K; POLR2L; TAF1A; TAF1B; TAF1C; TAF1D; TTF1; UBTF; ZNRD1
R-HSA-446728	Cell junction organization	-0.11245085511948	0.0659540410715189	0.0881966439929248	25	CADM3; CD151; CDH1; CDH10; CDH13; CDH18; CDH3; CDH4; CDH6; CDH8; CDH9; CLDN1; CLDN11; CLDN12; CLDN15; CLDN16; CTNNA1; F11R; FBLIM1; FLNC; ILK; ITGA6; JUP; LAMB3; LIMS1
R-HSA-5655253	Signaling by FGFR2 in disease	-0.0434940397437111	0.0255123165022826	0.0882270326228421	23	FGF1; FGF10; FGF17; FGF5; FGF9; FGFR2; GAB1; GRB2; GTF2F2; KRAS; NCBP1; NCBP2; PIK3CA; PIK3R1; PLCG1; POLR2A; POLR2B; POLR2D; POLR2E; POLR2H; POLR2I; POLR2K; POLR2L
R-HSA-1614635	Sulfur amino acid metabolism	-0.145816237291714	0.0855349210074386	0.0882397935778566	18	ADI1; ADO; AHCY; APIP; BHMT; BHMT2; CBS; CDO1; CSAD; ENOPH1; MRI1; MTAP; MTR; MTRR; SLC25A10; SUOX; TST; TSTD1
R-HSA-9006925	Intracellular signaling by second messengers	-0.0464702361869515	0.0278848092295441	0.0956124293761817	32	ADCY3; ADCY6; ADCY7; AGO2; AHCYL1; AKT1; AKT2; AKT3; ATN1; BTC; CALM1; CAMK4; CASP9; CBX4; CDKN1A; CDKN1B; CNOT6L; CREB1; CSNK2A2; EGF; EGFR; EGR1; ERBB2; ERBB3; ERBB4; ESR1; ESR2; EZH2; FGF1; FGF10; FGF17; FGF5
R-HSA-5663220	RHO GTPases Activate Formins	0.0732123686951819	0.0440608473482173	0.0965890656762994	30	ACTB; ACTG1; BUB3; CENPC; CENPE; CENPH; CENPL; CENPN; CENPP; CENPQ; CENPT; CKAP5; CLIP1; DAAM1; DIAPH1; DSN1; DVL1; DVL2; DYNC1H1; DYNC1LI2; DYNLL2; FMNL2; FMNL3; INCENP; ITGB3BP; KIF2A; MAD1L1; MAPRE1; MIS12; NDE1
R-HSA-69229	Ubiquitin-dependent degradation of Cyclin D1	-0.0323955817261555	0.0194992162713046	0.096637421699422	24	PSMA1; PSMA4; PSMA5; PSMA7; PSMB10; PSMB2; PSMB4; PSMB5; PSMB6; PSMC1; PSMC3; PSMC5; PSMD11; PSMD13; PSMD2; PSMD4; PSMD5; PSMD6; PSMD7; PSME2; PSME4; PSMF1; UBA52; UBC
R-HSA-75815	Ubiquitin-dependent degradation of Cyclin D	-0.0323955817261555	0.0194992162713046	0.096637421699422	24	PSMA1; PSMA4; PSMA5; PSMA7; PSMB10; PSMB2; PSMB4; PSMB5; PSMB6; PSMC1; PSMC3; PSMC5; PSMD11; PSMD13; PSMD2; PSMD4; PSMD5; PSMD6; PSMD7; PSME2; PSME4; PSMF1; UBA52; UBC
R-HSA-5654743	Signaling by FGFR4	-0.0418044808564436	0.0251808360494843	0.0968801599772697	21	CBL; FGF1; FGF17; FGF9; GAB1; GRB2; KLB; KRAS; MAPK1; MAPK3; MKNK1; PIK3CA; PIK3R1; PLCG1; PPP2CA; PPP2R1A; PTPN11; SPRY2; SRC; UBA52; UBC
R-HSA-2682334	EPH-Ephrin signaling	-0.0624604919208979	0.0378942573554055	0.0992944398535471	41	ACTB; ACTG1; ACTR2; ADAM10; AP2A2; AP2B1; AP2M1; ARHGEF28; ARPC1A; ARPC1B; ARPC2; ARPC3; ARPC4; CFL1; CLTA; CLTCL1; EFNA3; EFNA5; EFNB2; EFNB3; EPHA10; EPHA2; EPHA3; EPHA5; EPHA7; EPHB1; EPHB2; EPHB4; FYN; GIT1; ITSN1; KALRN; LIMK1; LIMK2; LYN; MMP2; MYH10; MYH11; MYH14; MYH9; MYL12A
R-HSA-1855204	Synthesis of IP3 and IP4 in the cytosol	0.115127207028762	0.0698969748618954	0.0995377879424403	12	CALM1; INPP5B; INPP5D; ITPKB; PLCB1; PLCB3; PLCD4; PLCE1; PLCG1; PLCG2; PLCH1; PTEN
R-HSA-5610783	Degradation of GLI2 by the proteasome	-0.0311710551861998	0.0189353559844045	0.0997261526831024	29	BTRC; GSK3B; PRKACA; PSMA1; PSMA4; PSMA5; PSMA7; PSMB10; PSMB2; PSMB4; PSMB5; PSMB6; PSMC1; PSMC3; PSMC5; PSMD11; PSMD13; PSMD2; PSMD4; PSMD5; PSMD6; PSMD7; PSME2; PSME4; PSMF1; SKP1; SUFU; UBA52; UBC
R-HSA-5610785	GLI3 is processed to GLI3R by the proteasome	-0.0311710551861998	0.0189353559844045	0.0997261526831024	29	BTRC; GSK3B; PRKACA; PSMA1; PSMA4; PSMA5; PSMA7; PSMB10; PSMB2; PSMB4; PSMB5; PSMB6; PSMC1; PSMC3; PSMC5; PSMD11; PSMD13; PSMD2; PSMD4; PSMD5; PSMD6; PSMD7; PSME2; PSME4; PSMF1; SKP1; SUFU; UBA52; UBC
R-HSA-168254	Influenza Infection	0.0406359391697544	0.0247094915315752	0.100063105596553	35	AAAS; CALR; CANX; CLTA; CPSF4; DNAJC3; GTF2F2; HSP90AA1; IPO5; KPNA3; KPNA4; KPNA5; NDC1; NUP107; NUP205; NUP214; NUP35; NUP37; NUP43; NUP50; NUP54; NUP62; NUP85; NUP88; NUP93; POLR2A; POLR2B; POLR2D; POLR2E; POLR2H; POLR2I; POLR2K; POLR2L; POM121; POM121C
R-HSA-113418	Formation of the Early Elongation Complex	0.0472978520942023	0.0288837558060374	0.101520965164936	22	CDK7; ERCC2; ERCC3; GTF2F2; GTF2H1; GTF2H2; GTF2H3; GTF2H4; NCBP1; NCBP2; NELFA; NELFB; NELFCD; POLR2A; POLR2B; POLR2D; POLR2E; POLR2H; POLR2I; POLR2K; POLR2L; SUPT5H
R-HSA-167158	Formation of the HIV-1 Early Elongation Complex	0.0472978520942023	0.0288837558060374	0.101520965164936	22	CDK7; ERCC2; ERCC3; GTF2F2; GTF2H1; GTF2H2; GTF2H3; GTF2H4; NCBP1; NCBP2; NELFA; NELFB; NELFCD; POLR2A; POLR2B; POLR2D; POLR2E; POLR2H; POLR2I; POLR2K; POLR2L; SUPT5H
R-HSA-373755	Semaphorin interactions	-0.0669983987322628	0.0410451836912621	0.102614531426289	40	ARHGEF11; ARHGEF12; CDK5; CDK5R1; CFL1; DPYSL4; DPYSL5; ERBB2; FARP2; FES; FYN; GSK3B; HSP90AA1; HSP90AB1; ITGA1; LIMK1; LIMK2; MET; MYH10; MYH11; MYH14; MYH9; NRP1; PAK1; PAK2; PLXNA1; PLXNA2; PLXNA4; PLXNB1; PLXNC1; PLXND1; RHOB; RND1; ROCK1; ROCK2; SEMA3A; SEMA3E; SEMA4D; SEMA6A; TLN1
R-HSA-111885	Opioid Signalling	0.0480485190688256	0.0294626879598048	0.102927028802094	35	ADCY3; ADCY6; ADCY7; AHCYL1; CALM1; CAMK4; CDK5; CREB1; GNAI2; GNAO1; GNAZ; GNB2; GNB3; GNB4; GNB5; GNG11; GNG4; GNG5; GNG7; ITPR2; ITPR3; MAPK1; PDE1B; PDE1C; PDE4A; PDE4B; PDE4C; PDE4D; PLCB1; PLCB3; POMC; PPP2CA; PPP2R1A; PPP2R1B; PPP2R5D
R-HSA-5654708	Downstream signaling of activated FGFR3	-0.0580354259717509	0.0357797870045993	0.104799689084905	11	FGF1; FGF17; FGF5; FGF9; GAB1; GRB2; KRAS; PIK3CA; PIK3R1; PLCG1; PTPN11
R-HSA-383280	Nuclear Receptor transcription pathway	-0.127557459213493	0.0787054529087892	0.105083270381887	19	ESR1; ESR2; NR1D1; NR1D2; NR1H2; NR1H3; NR1I3; NR2C1; NR2C2AP; NR2E1; NR2F1; NR4A1; NR6A1; NRBF2; RARG; RORA; RORB; RXRA; RXRG
R-HSA-8862803	Deregulated CDK5 triggers multiple neurodegenerative pathways in Alzheimer's disease models	0.0991188883177888	0.0612507220518557	0.105609057180308	15	APP; BCL2L11; CAPN1; CAPN2; CAST; CDC25A; CDC25B; CDK5; CDK5R1; GOLGA2; JUN; LMNB1; PRDX2; SOD2; YWHAE
R-HSA-8863678	Neurodegenerative Diseases	0.0991188883177888	0.0612507220518557	0.105609057180308	15	APP; BCL2L11; CAPN1; CAPN2; CAST; CDC25A; CDC25B; CDK5; CDK5R1; GOLGA2; JUN; LMNB1; PRDX2; SOD2; YWHAE
R-HSA-5654738	Signaling by FGFR2	-0.0360909772584057	0.0225951520729032	0.110201406191203	31	CBL; FGF1; FGF10; FGF17; FGF5; FGF9; FGFR2; GAB1; GRB2; GTF2F2; HNRNPF; KRAS; MAPK1; MAPK3; MKNK1; NCBP1; NCBP2; PIK3CA; PIK3R1; PLCG1; POLR2A; POLR2B; POLR2D; POLR2E; POLR2H; POLR2I; POLR2K; POLR2L; PPP2CA; PPP2R1A; PTPN11
R-HSA-418594	G alpha (i) signalling events	-0.0652594153579721	0.0410435947870414	0.111834257788305	21	ABCA4; ACKR3; ADCY3; ADCY6; ADCY7; ADRA2C; AGT; AHCYL1; AKR1C1; AKR1C3; ANXA1; APLNR; APOB; APOE; APP; BCO2; C5; CALM1; CAMK4; CAMKMT; CCR1
R-HSA-2559584	Formation of Senescence-Associated Heterochromatin Foci (SAHF)	-0.100139195154911	0.0630827696040443	0.112416314629687	12	ASF1A; CABIN1; CDKN1A; EP400; H1F0; HIST1H1A; HIST1H1C; HIST1H1D; HMGA1; LMNB1; RB1; TP53
R-HSA-1630316	Glycosaminoglycan metabolism	0.0978384070407279	0.061989552770451	0.114495609831751	35	ABCC5; ACAN; ARSB; B3GALT6; B3GAT1; B3GAT2; B4GALT2; B4GALT3; B4GALT4; B4GALT5; B4GALT6; CD44; CHPF; CHST1; CHST11; CHST12; CHST3; CHST6; CHST9; CHSY3; CSGALNACT1; CSGALNACT2; DCN; DSE; EXT1; EXT2; FMOD; GLB1; GLCE; GPC5; HAS1; HAS2; HEXA; HEXB; HMMR
R-HSA-5654733	Negative regulation of FGFR4 signaling	-0.0445919822466731	0.0282842941140397	0.114896025140216	16	CBL; FGF1; FGF17; FGF9; GRB2; KLB; MAPK1; MAPK3; MKNK1; PPP2CA; PPP2R1A; PTPN11; SPRY2; SRC; UBA52; UBC
R-HSA-5654716	Downstream signaling of activated FGFR4	0.0608634864521943	0.0390407494047008	0.119002696597962	11	FGF1; FGF17; FGF9; GAB1; GRB2; KLB; KRAS; PIK3CA; PIK3R1; PLCG1; PTPN11
R-HSA-5619115	Disorders of transmembrane transporters	0.0329444658268864	0.0211463694503965	0.119250936161105	29	ABCC8; CFTR; DERL1; ERLEC1; ERLIN2; KCNJ11; PSMA1; PSMA4; PSMA5; PSMA7; PSMB10; PSMB2; PSMB4; PSMB5; PSMB6; PSMC1; PSMC3; PSMC5; PSMD11; PSMD13; PSMD2; PSMD4; PSMD5; PSMD6; PSMD7; PSME2; PSME4; PSMF1; RNF185
R-HSA-211733	Regulation of activated PAK-2p34 by proteasome mediated degradation	-0.0302251514327545	0.019426244590577	0.119733618311673	25	PAK2; PSMA1; PSMA4; PSMA5; PSMA7; PSMB10; PSMB2; PSMB4; PSMB5; PSMB6; PSMC1; PSMC3; PSMC5; PSMD11; PSMD13; PSMD2; PSMD4; PSMD5; PSMD6; PSMD7; PSME2; PSME4; PSMF1; UBA52; UBC
R-HSA-169911	Regulation of Apoptosis	-0.0302106014571994	0.0194180275643917	0.119755239544228	27	OMA1; OPA1; PAK2; PSMA1; PSMA4; PSMA5; PSMA7; PSMB10; PSMB2; PSMB4; PSMB5; PSMB6; PSMC1; PSMC3; PSMC5; PSMD11; PSMD13; PSMD2; PSMD4; PSMD5; PSMD6; PSMD7; PSME2; PSME4; PSMF1; UBA52; UBC
R-HSA-77595	Processing of Intronless Pre-mRNAs	0.100624615749517	0.065114298496647	0.122260756550552	12	CPSF1; CPSF2; CPSF3; CPSF4; CPSF7; CSTF1; CSTF2T; NCBP1; NCBP2; PAPOLA; PCF11; SYMPK
R-HSA-5625740	RHO GTPases activate PKNs	0.0538484406922946	0.0348812878579916	0.122645764070585	24	H2AFV; H2AFZ; H3F3A; HIST1H2AB; HIST1H2AC; HIST1H2BB; HIST1H2BC; HIST1H2BD; HIST1H2BJ; HIST1H2BL; HIST1H2BN; KDM4C; MYH10; MYH11; MYH14; MYH9; PAK1; PPP1CB; PPP1R14A; RHOB; YWHAE; YWHAG; YWHAQ; YWHAZ
R-HSA-69481	G2/M Checkpoints	0.0452153101380154	0.0294419623092668	0.124601235956673	30	ATM; ATRIP; BARD1; BLM; BRIP1; CDC25A; CDC7; CDK2; CHEK1; DBF4; DNA2; EXO1; HIST1H2BB; HIST1H2BC; HIST1H2BD; HIST1H2BJ; HIST1H2BL; HIST1H2BN; MCM2; MCM3; MCM4; MCM6; MCM7; MCM8; MDC1; NBN; ORC2; ORC4; ORC5; PSMA1
R-HSA-4641258	Degradation of DVL	-0.0297524979607233	0.0193855073949064	0.124837764039831	28	CUL3; DACT1; DVL1; DVL2; PSMA1; PSMA4; PSMA5; PSMA7; PSMB10; PSMB2; PSMB4; PSMB5; PSMB6; PSMC1; PSMC3; PSMC5; PSMD11; PSMD13; PSMD2; PSMD4; PSMD5; PSMD6; PSMD7; PSME2; PSME4; PSMF1; UBA52; UBC
R-HSA-8852276	The role of GTSE1 in G2/M progression after G2 checkpoint	-0.0290513972773955	0.018934436353906	0.124952079069777	30	CDKN1A; HSP90AA1; HSP90AB1; MAPRE1; PLK1; PSMA1; PSMA4; PSMA5; PSMA7; PSMB10; PSMB2; PSMB4; PSMB5; PSMB6; PSMC1; PSMC3; PSMC5; PSMD11; PSMD13; PSMD2; PSMD4; PSMD5; PSMD6; PSMD7; PSME2; PSME4; PSMF1; TP53; UBA52; UBC
R-HSA-877300	Interferon gamma signaling	-0.0792407788914168	0.0516783437018048	0.125190639170478	25	CAMK2B; CAMK2D; CD44; CIITA; GBP3; HLA-A; HLA-B; HLA-C; HLA-E; ICAM1; IFNGR1; IRF2; IRF5; IRF6; IRF9; JAK1; JAK2; OAS1; OAS2; OAS3; PML; PRKCD; PTAFR; PTPN11; PTPN2
R-HSA-69473	G2/M DNA damage checkpoint	-0.0422687851998954	0.0278168830326513	0.128627362088096	33	ATM; ATRIP; BARD1; BLM; BRIP1; CHEK1; DNA2; EXO1; HIST1H2BB; HIST1H2BC; HIST1H2BD; HIST1H2BJ; HIST1H2BL; HIST1H2BN; MDC1; NBN; RAD1; RAD50; RAD9A; RFC2; RFC3; RFC4; RFC5; RMI1; RMI2; RNF8; RPA1; RPA2; RPA3; TOP3A; TOPBP1; TP53; UBE2N
R-HSA-5693607	Processing of DNA double-strand break ends	0.0419635998039021	0.0277199908320363	0.130066709556314	34	ATM; ATRIP; BARD1; BLM; BRIP1; CCNA1; CCNA2; CDK2; CHEK1; DNA2; EXO1; HIST1H2BB; HIST1H2BC; HIST1H2BD; HIST1H2BJ; HIST1H2BL; HIST1H2BN; MDC1; NBN; PPP4C; RAD1; RAD50; RAD9A; RFC2; RFC3; RFC4; RFC5; RMI1; RMI2; RNF8; RPA1; RPA2; RPA3; SIRT6
R-HSA-198933	Immunoregulatory interactions between a Lymphoid and a non-Lymphoid cell	-0.116036480086765	0.0789038181772252	0.141397523246581	18	CD200; CD200R1; CD22; CD300A; CD81; CD8A; CDH1; CLEC2D; CLEC4G; COLEC12; CXADR; HLA-A; HLA-B; HLA-C; HLA-E; ICAM1; ICAM3; ICAM5
R-HSA-212436	Generic Transcription Pathway	0.0500482293507046	0.0341859066992729	0.143193453268883	30	ACTL6A; ACTL6B; AGO2; AIFM2; AKT1; AKT2; AKT3; APOE; ARID1A; ARID3A; ASH2L; ATAD2; ATM; ATRIP; AXIN1; BARD1; BCL2L11; BCL6; BID; BLM; BMP2; BRD7; BRIP1; BRPF1; CARM1; CASP10; CBX3; CBX4; CCNA1; CCNA2
R-HSA-419037	NCAM1 interactions	-0.112246177951794	0.0766979931980278	0.143335373335154	13	CACNA1C; CACNA1D; CACNA1G; CACNA1I; CACNB3; CNTN2; COL4A4; COL6A1; COL6A2; COL6A3; GFRA1; GFRA2; NCAN
R-HSA-400685	Sema4D in semaphorin signaling	-0.0941740501426614	0.0644521175073346	0.143974968022987	16	ARHGEF11; ARHGEF12; ERBB2; LIMK1; LIMK2; MET; MYH10; MYH11; MYH14; MYH9; PLXNB1; RHOB; RND1; ROCK1; ROCK2; SEMA4D
R-HSA-5654687	Downstream signaling of activated FGFR1	-0.0492240773857837	0.0337996218246421	0.145295905247817	16	FGF1; FGF10; FGF17; FGF5; FGF9; FGFR1; FLRT1; FLRT2; GAB1; GRB2; KL; KRAS; PIK3CA; PIK3R1; PLCG1; PTPN11
R-HSA-212300	PRC2 methylates histones and DNA	0.0532228089840511	0.0366126419534758	0.146036987879912	17	AEBP2; DNMT3B; EZH2; H2AFV; H2AFZ; H3F3A; HIST1H2AB; HIST1H2AC; HIST1H2BB; HIST1H2BC; HIST1H2BD; HIST1H2BJ; HIST1H2BL; HIST1H2BN; MTF2; PHF19; RBBP4
R-HSA-2142753	Arachidonic acid metabolism	-0.116860742335792	0.0806541877732424	0.147362430250871	23	ABCC1; AKR1C3; ALOX5; ALOX5AP; CBR1; CYP1B1; CYP2C8; CYP2J2; CYP2U1; CYP4F11; CYP4F3; EPHX2; FAAH; GPX1; GPX4; HPGD; LTA4H; PON3; PTGDS; PTGR1; PTGR2; PTGS1; TBXAS1
R-HSA-69231	Cyclin D associated events in G1	0.0444134345027182	0.0306642362055254	0.147511096137423	25	CCND2; CCND3; CDK6; CDK7; CDKN1A; CDKN1B; CDKN2B; CDKN2C; CKS1B; E2F1; E2F5; JAK2; LYN; PPP2CA; PPP2R1A; PPP2R1B; RB1; RBL1; RBL2; SKP1; SKP2; SRC; TFDP1; UBA52; UBC
R-HSA-69236	G1 Phase	0.0444134345027182	0.0306642362055254	0.147511096137423	25	CCND2; CCND3; CDK6; CDK7; CDKN1A; CDKN1B; CDKN2B; CDKN2C; CKS1B; E2F1; E2F5; JAK2; LYN; PPP2CA; PPP2R1A; PPP2R1B; RB1; RBL1; RBL2; SKP1; SKP2; SRC; TFDP1; UBA52; UBC
R-HSA-204005	COPII (Coat Protein 2) Mediated Vesicle Transport	-0.0853171079182552	0.059737681090384	0.153235496253889	41	ANKRD28; BET1; CD59; CNIH3; CSNK1D; CTSC; CTSZ; F5; GOLGA2; GORASP1; GOSR2; GRIA1; LMAN1; MCFD2; NAPA; NAPB; NAPG; NSF; PPP6C; PPP6R1; PPP6R3; PREB; RAB1A; SAR1B; SCFD1; SEC13; SEC23A; SEC23IP; SEC24C; SERPINA1; STX17; TFG; TGFA; TMED10; TMED2; TRAPPC1; TRAPPC10; TRAPPC4; TRAPPC5; TRAPPC6A; USO1
R-HSA-216083	Integrin cell surface interactions	0.0879305733318651	0.0616251243220195	0.153619558049882	30	BSG; CD44; CDH1; COL16A1; COL18A1; COL23A1; COL4A4; F11R; HSPG2; ICAM1; ICAM3; ICAM5; ITGA1; ITGA2; ITGA3; ITGA4; ITGA6; ITGA8; ITGA9; ITGAE; ITGAV; ITGAX; ITGB2; ITGB3; ITGB5; JAM2; KDR; LUM; TNC; VCAM1
R-HSA-392170	ADP signalling through P2Y purinoceptor 12	0.0735961476866015	0.0517765511529028	0.15519513132181	10	GNAI2; GNB2; GNB3; GNB4; GNB5; GNG11; GNG4; GNG5; GNG7; P2RY12
R-HSA-71291	Metabolism of amino acids and derivatives	-0.103110249236726	0.0729380121639646	0.157458940215069	40	AADAT; AASS; ACAD8; ACADSB; ACAT1; ADI1; ADO; AGMAT; AHCY; AIMP1; ALDH4A1; ALDH6A1; ALDH7A1; ALDH9A1; AMD1; AMDHD1; APIP; ARG2; ASL; ASNS; ASPA; ASRGL1; ASS1; AUH; AZIN1; BBOX1; BCAT1; BCKDHA; BCKDHB; BHMT; BHMT2; CBS; CDO1; CHDH; CKMT2; CPS1; CSAD; DBT; DCT; DDO
R-HSA-5654696	Downstream signaling of activated FGFR2	-0.048810097518754	0.0345310089554485	0.157504367755256	13	FGF1; FGF10; FGF17; FGF5; FGF9; FGFR2; GAB1; GRB2; KRAS; PIK3CA; PIK3R1; PLCG1; PTPN11
R-HSA-5576891	Cardiac conduction	-0.0620745638737342	0.0439233015907261	0.15758251147804	28	ABCC9; AHCYL1; ASPH; ATP1A1; ATP1A3; ATP1B1; ATP1B2; ATP1B3; ATP2A2; ATP2B1; ATP2B4; CACNA1C; CACNA1D; CACNA2D1; CACNA2D3; CACNB3; CACNG2; CACNG4; CALM1; CAMK2B; CAMK2D; CORIN; DMPK; FKBP1B; FXYD6; ITPR2; ITPR3; KAT2B
R-HSA-1221632	Meiotic synapsis	0.0516309572264375	0.03684780534218	0.161155796505917	25	ACD; DIDO1; H2AFV; H2AFZ; HIST1H2AB; HIST1H2AC; HIST1H2BB; HIST1H2BC; HIST1H2BD; HIST1H2BJ; HIST1H2BL; HIST1H2BN; HSPA2; LMNB1; POT1; RAD21; SMC3; STAG3; SUN2; SYCP3; SYNE1; SYNE2; TERF1; TINF2; UBE2I
R-HSA-73886	Chromosome Maintenance	-0.0401611412177294	0.0292816011687449	0.17020398159025	30	ACD; CENPC; CENPH; CENPL; CENPN; CENPP; CENPQ; CENPT; DNA2; FEN1; H2AFV; H2AFZ; HIST1H2AB; HIST1H2AC; HIST1H2BB; HIST1H2BC; HIST1H2BD; HIST1H2BJ; HIST1H2BL; HIST1H2BN; ITGB3BP; LIG1; MIS18BP1; NPM1; POLA2; POLD2; POLD3; POLE; POT1; PRIM1
R-HSA-2219528	PI3K/AKT Signaling in Cancer	0.0379190571690557	0.027753544566042	0.171851725670641	35	AKT1; AKT2; AKT3; BTC; CASP9; CDKN1A; CDKN1B; CREB1; EGF; EGFR; ERBB2; ERBB3; ERBB4; ESR1; ESR2; FGF1; FGF10; FGF17; FGF5; FGF9; FGFR1; FGFR2; FOXO1; FYN; GAB1; GRB2; GSK3B; KIT; KITLG; KL; KLB; MDM2; MET; MLST8; MTOR
R-HSA-167242	Abortive elongation of HIV-1 transcript in the absence of Tat	-0.0441409608838836	0.0330233906593076	0.18133447962448	15	GTF2F2; NCBP1; NCBP2; NELFA; NELFB; NELFCD; POLR2A; POLR2B; POLR2D; POLR2E; POLR2H; POLR2I; POLR2K; POLR2L; SUPT5H
R-HSA-180534	Vpu mediated degradation of CD4	-0.0254406460648214	0.0191670863001184	0.184406489374605	27	BTRC; CD4; PSMA1; PSMA4; PSMA5; PSMA7; PSMB10; PSMB2; PSMB4; PSMB5; PSMB6; PSMC1; PSMC3; PSMC5; PSMD11; PSMD13; PSMD2; PSMD4; PSMD5; PSMD6; PSMD7; PSME2; PSME4; PSMF1; SKP1; UBA52; UBC
R-HSA-1660499	Synthesis of PIPs at the plasma membrane	0.0715600395084702	0.0541260541540341	0.186134956460065	30	ARF1; INPP4B; INPP5D; MTMR2; MTMR3; MTMR6; MTMR9; PI4K2A; PI4K2B; PIK3C2B; PIK3C2G; PIK3CA; PIK3CB; PIK3CD; PIK3R1; PIK3R5; PIP4K2A; PIP5K1A; PLEKHA1; PLEKHA2; PLEKHA3; PLEKHA5; PLEKHA6; PLEKHA8; PTEN; PTPN13; RAB14; RAB5A; RUFY1; SYNJ2
R-HSA-162710	Synthesis of glycosylphosphatidylinositol (GPI)	0.233185901755595	0.178890932545121	0.19240111984913	12	DPM2; PIGB; PIGC; PIGF; PIGG; PIGH; PIGM; PIGN; PIGP; PIGV; PIGX; PIGZ
R-HSA-2644602	Signaling by NOTCH1 PEST Domain Mutants in Cancer	-0.039979697941956	0.0312018882153535	0.200080227049365	26	ADAM10; ADAM17; CDK8; DLL4; HDAC1; HDAC2; HDAC3; HDAC4; HDAC5; HES1; HEY2; JAG1; KAT2B; MAML1; MIB1; MYC; NCOR1; NCOR2; NOTCH1; PSEN1; PSEN2; RBPJ; SKP1; SNW1; UBA52; UBC
R-HSA-2644603	Signaling by NOTCH1 in Cancer	-0.039979697941956	0.0312018882153535	0.200080227049365	26	ADAM10; ADAM17; CDK8; DLL4; HDAC1; HDAC2; HDAC3; HDAC4; HDAC5; HES1; HEY2; JAG1; KAT2B; MAML1; MIB1; MYC; NCOR1; NCOR2; NOTCH1; PSEN1; PSEN2; RBPJ; SKP1; SNW1; UBA52; UBC
R-HSA-2644606	Constitutive Signaling by NOTCH1 PEST Domain Mutants	-0.039979697941956	0.0312018882153535	0.200080227049365	26	ADAM10; ADAM17; CDK8; DLL4; HDAC1; HDAC2; HDAC3; HDAC4; HDAC5; HES1; HEY2; JAG1; KAT2B; MAML1; MIB1; MYC; NCOR1; NCOR2; NOTCH1; PSEN1; PSEN2; RBPJ; SKP1; SNW1; UBA52; UBC
R-HSA-2894858	Signaling by NOTCH1 HD+PEST Domain Mutants in Cancer	-0.039979697941956	0.0312018882153535	0.200080227049365	26	ADAM10; ADAM17; CDK8; DLL4; HDAC1; HDAC2; HDAC3; HDAC4; HDAC5; HES1; HEY2; JAG1; KAT2B; MAML1; MIB1; MYC; NCOR1; NCOR2; NOTCH1; PSEN1; PSEN2; RBPJ; SKP1; SNW1; UBA52; UBC
R-HSA-2894862	Constitutive Signaling by NOTCH1 HD+PEST Domain Mutants	-0.039979697941956	0.0312018882153535	0.200080227049365	26	ADAM10; ADAM17; CDK8; DLL4; HDAC1; HDAC2; HDAC3; HDAC4; HDAC5; HES1; HEY2; JAG1; KAT2B; MAML1; MIB1; MYC; NCOR1; NCOR2; NOTCH1; PSEN1; PSEN2; RBPJ; SKP1; SNW1; UBA52; UBC
R-HSA-212676	Dopamine Neurotransmitter Release Cycle	-0.123149605455071	0.0964683673085874	0.201750503832093	11	CPLX1; LIN7A; LIN7B; LIN7C; PPFIA1; PPFIA2; PPFIA4; SLC18A2; SYN3; SYT1; VAMP2
R-HSA-606279	Deposition of new CENPA-containing nucleosomes at the centromere	-0.0419025963712868	0.0328264566060772	0.201782867748687	23	CENPC; CENPH; CENPL; CENPN; CENPP; CENPQ; CENPT; H2AFV; H2AFZ; HIST1H2AB; HIST1H2AC; HIST1H2BB; HIST1H2BC; HIST1H2BD; HIST1H2BJ; HIST1H2BL; HIST1H2BN; ITGB3BP; MIS18BP1; NPM1; RBBP4; RSF1; RUVBL1
R-HSA-774815	Nucleosome assembly	-0.0419025963712868	0.0328264566060772	0.201782867748687	23	CENPC; CENPH; CENPL; CENPN; CENPP; CENPQ; CENPT; H2AFV; H2AFZ; HIST1H2AB; HIST1H2AC; HIST1H2BB; HIST1H2BC; HIST1H2BD; HIST1H2BJ; HIST1H2BL; HIST1H2BN; ITGB3BP; MIS18BP1; NPM1; RBBP4; RSF1; RUVBL1
R-HSA-450408	AUF1 (hnRNP D0) binds and destabilizes mRNA	-0.0248258266022454	0.0194851301629114	0.202631210790671	26	HNRNPD; HSPA8; PSMA1; PSMA4; PSMA5; PSMA7; PSMB10; PSMB2; PSMB4; PSMB5; PSMB6; PSMC1; PSMC3; PSMC5; PSMD11; PSMD13; PSMD2; PSMD4; PSMD5; PSMD6; PSMD7; PSME2; PSME4; PSMF1; UBA52; UBC
R-HSA-456926	Thrombin signalling through proteinase activated receptors (PARs)	0.0477677684698348	0.0375575990600635	0.203425132026624	17	ARRB1; ARRB2; F2R; GNA12; GNA13; GNA15; GNB2; GNB3; GNB4; GNB5; GNG11; GNG4; GNG5; GNG7; MAPK1; MAPK3; SRC
R-HSA-157579	Telomere Maintenance	-0.0343868427902207	0.0271028565461565	0.204529011819314	32	ACD; DNA2; FEN1; H2AFV; H2AFZ; HIST1H2AB; HIST1H2AC; HIST1H2BB; HIST1H2BC; HIST1H2BD; HIST1H2BJ; HIST1H2BL; HIST1H2BN; LIG1; POLA2; POLD2; POLD3; POLE; POT1; PRIM1; RFC1; RFC2; RFC3; RFC4; RFC5; RPA1; RPA2; RPA3; RUVBL1; RUVBL2; TERF1; TINF2
R-HSA-176033	Interactions of Vpr with host cellular proteins	-0.0376410233410675	0.0300026815269605	0.209628130324919	22	AAAS; BANF1; HMGA1; NDC1; NUP107; NUP205; NUP214; NUP35; NUP37; NUP43; NUP50; NUP54; NUP62; NUP85; NUP88; NUP93; POM121; POM121C; PSIP1; RAE1; RANBP2; SEH1L
R-HSA-180910	Vpr-mediated nuclear import of PICs	-0.0376410233410675	0.0300026815269605	0.209628130324919	22	AAAS; BANF1; HMGA1; NDC1; NUP107; NUP205; NUP214; NUP35; NUP37; NUP43; NUP50; NUP54; NUP62; NUP85; NUP88; NUP93; POM121; POM121C; PSIP1; RAE1; RANBP2; SEH1L
R-HSA-445095	Interaction between L1 and Ankyrins	0.165669558908866	0.132654406153461	0.211708625363848	16	ANK1; KCNQ2; KCNQ3; SCN11A; SCN1A; SCN1B; SCN4B; SCN5A; SCN7A; SCN8A; SCN9A; SPTB; SPTBN1; SPTBN2; SPTBN4; SPTBN5
R-HSA-975577	N-Glycan antennae elongation	0.127102434194912	0.102310671029704	0.214119090918579	12	B4GALT2; B4GALT3; B4GALT4; B4GALT5; B4GALT6; MGAT4A; MGAT4C; MGAT5; ST3GAL4; ST6GAL1; ST8SIA3; ST8SIA6
R-HSA-163685	Integration of energy metabolism	-0.0432641062152931	0.0348698415289641	0.214705002030882	32	ABCC8; ACACA; ACACB; ACLY; ADCY3; ADCY6; ADCY7; ADIPOR1; ADRA2C; AHCYL1; AKAP5; CACNA1A; CACNA1C; CACNA1D; CACNA1E; CACNB3; FASN; GNA15; GNAI2; GNB2; GNB3; GNB4; GNB5; GNG11; GNG4; GNG5; GNG7; IQGAP1; ITPR2; ITPR3; KCNB1; KCNC2
R-HSA-72613	Eukaryotic Translation Initiation	0.0517340462396604	0.0420192629292475	0.218248696817042	36	EIF2B1; EIF2B2; EIF2B3; EIF2B4; EIF2B5; EIF2S1; EIF3A; EIF3B; EIF3C; EIF3E; EIF3F; EIF3H; EIF3I; EIF3L; EIF4A1; EIF4A2; EIF4B; EIF4E; EIF4EBP1; RPL10A; RPL12; RPL13; RPL14; RPL15; RPL17; RPL23; RPL26; RPL26L1; RPL27; RPL27A; RPL29; RPL3; RPL31; RPL35; RPL36; RPL36AL
R-HSA-72737	Cap-dependent Translation Initiation	0.0517340462396604	0.0420192629292475	0.218248696817042	36	EIF2B1; EIF2B2; EIF2B3; EIF2B4; EIF2B5; EIF2S1; EIF3A; EIF3B; EIF3C; EIF3E; EIF3F; EIF3H; EIF3I; EIF3L; EIF4A1; EIF4A2; EIF4B; EIF4E; EIF4EBP1; RPL10A; RPL12; RPL13; RPL14; RPL15; RPL17; RPL23; RPL26; RPL26L1; RPL27; RPL27A; RPL29; RPL3; RPL31; RPL35; RPL36; RPL36AL
R-HSA-189445	Metabolism of porphyrins	0.246116968977532	0.200763819109896	0.220235178160296	11	ALAD; BLVRA; BLVRB; COX10; CPOX; FECH; HMBS; HMOX1; HMOX2; PPOX; UROS
R-HSA-6796648	TP53 Regulates Transcription of DNA Repair Genes	-0.0311712487201192	0.0254375339955985	0.220423146995607	37	ATM; CCNK; CCNT1; CCNT2; CDK12; CDK13; CDK7; CDK9; CHEK1; ELL; ERCC2; ERCC3; FANCC; GTF2F2; GTF2H1; GTF2H2; GTF2H3; GTF2H4; JUN; MDC1; MLH1; MSH2; NELFA; NELFB; NELFCD; PMS2; POLR2A; POLR2B; POLR2D; POLR2E; POLR2H; POLR2I; POLR2K; POLR2L; SUPT16H; SUPT5H; TP53
R-HSA-352230	Amino acid transport across the plasma membrane	0.199484429765792	0.163149764877037	0.221440219555408	14	SLC16A10; SLC1A4; SLC25A29; SLC36A1; SLC36A4; SLC38A2; SLC38A3; SLC43A1; SLC6A20; SLC6A6; SLC7A1; SLC7A11; SLC7A2; SLC7A8
R-HSA-6809371	Formation of the cornified envelope	0.143471742885795	0.117616580435539	0.222530907263889	14	CAPN1; DSC1; DSG2; DSP; FLG; FURIN; JUP; LIPJ; PCSK6; PERP; PKP1; PKP4; PPL; SPINK9
R-HSA-211859	Biological oxidations	-0.0921459817706432	0.0757320362680137	0.223704240618409	26	ABHD10; ABHD14B; ACSM5; ACSS1; ACSS2; ADH5; AHCY; AKR7L; ALDH1A1; ALDH2; ARNT; ARNT2; AS3MT; BPHL; BPNT1; CBR3; CES3; CHAC1; CHAC2; CMBL; CNDP2; COMT; CYB5R3; CYP1B1; CYP26A1; CYP26B1
R-HSA-5578775	Ion homeostasis	-0.0542506886666984	0.0449510470570391	0.22747691294917	34	ABCC9; AHCYL1; ASPH; ATP1A1; ATP1A3; ATP1B1; ATP1B2; ATP1B3; ATP2A2; ATP2B1; ATP2B4; CALM1; CAMK2B; CAMK2D; DMPK; FKBP1B; FXYD6; ITPR2; ITPR3; KCNJ11; NOS1; ORAI2; PLN; PRKACA; RYR1; RYR2; RYR3; SLC8A1; SLC8A2; SLC8A3; SRI; STIM1; TRDN; TRPC1
R-HSA-167169	HIV Transcription Elongation	-0.0322093957036184	0.0267301557348791	0.228209684819263	26	CCNT1; CDK7; CDK9; ELL; ERCC2; ERCC3; GTF2F2; GTF2H1; GTF2H2; GTF2H3; GTF2H4; NCBP1; NCBP2; NELFA; NELFB; NELFCD; POLR2A; POLR2B; POLR2D; POLR2E; POLR2H; POLR2I; POLR2K; POLR2L; SUPT16H; SUPT5H
R-HSA-167200	Formation of HIV-1 elongation complex containing HIV-1 Tat	-0.0322093957036184	0.0267301557348791	0.228209684819263	26	CCNT1; CDK7; CDK9; ELL; ERCC2; ERCC3; GTF2F2; GTF2H1; GTF2H2; GTF2H3; GTF2H4; NCBP1; NCBP2; NELFA; NELFB; NELFCD; POLR2A; POLR2B; POLR2D; POLR2E; POLR2H; POLR2I; POLR2K; POLR2L; SUPT16H; SUPT5H
R-HSA-167246	Tat-mediated elongation of the HIV-1 transcript	-0.0322093957036184	0.0267301557348791	0.228209684819263	26	CCNT1; CDK7; CDK9; ELL; ERCC2; ERCC3; GTF2F2; GTF2H1; GTF2H2; GTF2H3; GTF2H4; NCBP1; NCBP2; NELFA; NELFB; NELFCD; POLR2A; POLR2B; POLR2D; POLR2E; POLR2H; POLR2I; POLR2K; POLR2L; SUPT16H; SUPT5H
R-HSA-8868773	rRNA processing in the nucleus and cytosol	-0.0637257346467281	0.0529026581147132	0.228363650822862	46	BMS1; BYSL; C1D; CSNK1D; DCAF13; DDX47; DDX52; DHX37; DIMT1; EBNA1BP2; ERI1; EXOSC10; EXOSC2; EXOSC3; EXOSC4; EXOSC5; EXOSC6; EXOSC8; EXOSC9; FBL; FTSJ3; GAR1; GNL3; HEATR1; IMP4; ISG20L2; KRR1; LTV1; MPHOSPH10; MPHOSPH6; NAT10; NOB1; NOL11; NOL6; NOP10; NOP14; NOP2; NOP56; NOP58; PDCD11; PELP1; PES1; PNO1; PWP2; RCL1; RIOK2
R-HSA-1236382	Constitutive Signaling by Ligand-Responsive EGFR Cancer Variants	-0.0367579600656504	0.0307332102027636	0.23168334542575	13	CBL; CDC37; EGF; EGFR; GAB1; GRB2; HSP90AA1; KRAS; PIK3CA; PIK3R1; PLCG1; UBA52; UBC
R-HSA-1643713	Signaling by EGFR in Cancer	-0.0367579600656504	0.0307332102027636	0.23168334542575	13	CBL; CDC37; EGF; EGFR; GAB1; GRB2; HSP90AA1; KRAS; PIK3CA; PIK3R1; PLCG1; UBA52; UBC
R-HSA-5637815	Signaling by Ligand-Responsive EGFR Variants in Cancer	-0.0367579600656504	0.0307332102027636	0.23168334542575	13	CBL; CDC37; EGF; EGFR; GAB1; GRB2; HSP90AA1; KRAS; PIK3CA; PIK3R1; PLCG1; UBA52; UBC
R-HSA-8978934	Metabolism of cofactors	-0.0665649527718769	0.0556788250071367	0.23188530212269	12	AKT1; CALM1; COQ5; COQ7; COQ9; DHFR; GCH1; HSP90AA1; NOS3; PDSS1; PDSS2; PRKG2
R-HSA-210991	Basigin interactions	0.121774221631846	0.102287272893977	0.233845232468836	12	ATP1B1; ATP1B2; ATP1B3; BSG; CAV1; ITGA3; ITGA6; MAG; PPIL2; SLC16A1; SLC7A11; SLC7A8
R-HSA-1632852	Macroautophagy	-0.0638112590431032	0.0538067557281616	0.235648379527514	38	AMBRA1; ATG10; ATG12; ATG13; ATG14; ATG3; ATG4C; ATG7; ATG9A; CHMP2A; CHMP2B; CHMP3; CHMP4A; CHMP4B; CHMP7; DYNLL2; GABARAPL1; LAMTOR3; LAMTOR4; LAMTOR5; MAP1LC3A; MAP1LC3B; MLST8; MTMR3; MTOR; PIK3C3; PRKAA2; PRKAB2; PRKAG2; RB1CC1; RPTOR; SLC38A9; TSC1; ULK1; UVRAG; WDR45B; WIPI1; WIPI2
R-HSA-977225	Amyloid fiber formation	-0.0341082919286582	0.0288930413378214	0.237800631383518	25	APP; CALB1; CST3; FURIN; GGA2; GSN; H2AFZ; H3F3A; HIST1H2AB; HIST1H2AC; HIST1H2BB; HIST1H2BC; HIST1H2BD; HIST1H2BJ; HIST1H2BL; HIST1H2BN; HSPG2; LYZ; MFGE8; SIAH1; SNCA; SNCAIP; TGFBI; UBA52; UBC
R-HSA-159231	Transport of Mature mRNA Derived from an Intronless Transcript	-0.032667988195214	0.0277546690359577	0.239184825212627	28	AAAS; CPSF1; CPSF2; CPSF3; CPSF4; EIF4E; NCBP1; NCBP2; NDC1; NUP107; NUP205; NUP214; NUP35; NUP37; NUP43; NUP50; NUP54; NUP62; NUP85; NUP88; NUP93; NXF1; POM121; POM121C; RAE1; RANBP2; SEH1L; SYMPK
R-HSA-159234	Transport of Mature mRNAs Derived from Intronless Transcripts	-0.032667988195214	0.0277546690359577	0.239184825212627	28	AAAS; CPSF1; CPSF2; CPSF3; CPSF4; EIF4E; NCBP1; NCBP2; NDC1; NUP107; NUP205; NUP214; NUP35; NUP37; NUP43; NUP50; NUP54; NUP62; NUP85; NUP88; NUP93; NXF1; POM121; POM121C; RAE1; RANBP2; SEH1L; SYMPK
R-HSA-373752	Netrin-1 signaling	-0.0477484572930731	0.0407003158141836	0.240726972113858	36	ABLIM1; ABLIM2; ABLIM3; DCC; DOCK1; DSCAM; DSCAML1; FYN; MAPK11; MAPK12; MAPK13; MAPK14; MAPK8; MYO10; NCK1; NEO1; NTN1; NTN4; PAK1; PITPNA; PLCG1; PRKCQ; PTPN11; RGMB; ROBO1; SIAH1; SLIT1; SLIT2; SLIT3; SRC; TRIO; TRPC1; TRPC6; UNC5A; UNC5B; UNC5D
R-HSA-380972	Energy dependent regulation of mTOR by LKB1-AMPK	0.098699576708978	0.0842211047140361	0.241233087440255	15	CAB39; CAB39L; LAMTOR3; LAMTOR4; LAMTOR5; MLST8; MTOR; PPM1A; PRKAA2; PRKAB2; PRKAG2; RPTOR; SLC38A9; STRADB; TSC1
R-HSA-70263	Gluconeogenesis	0.151619493414714	0.129751732257251	0.242590865321374	15	ALDOB; ALDOC; ENO1; ENO3; G6PC3; GOT2; MDH2; PCK2; PGAM1; SLC25A1; SLC25A10; SLC25A12; SLC25A13; SLC37A1; SLC37A2
R-HSA-390522	Striated Muscle Contraction	-0.156607962063358	0.134270338928171	0.243467691128988	12	MYBPC1; MYH3; MYL3; NEB; TCAP; TNNT1; TNNT2; TPM1; TPM2; TPM4; TTN; VIM
R-HSA-177929	Signaling by EGFR	0.0334007197408029	0.0289652309798297	0.248856421312955	25	ADAM10; ADAM17; CBL; EGF; EGFR; EPS15; GAB1; GRB2; KRAS; LRIG1; PAG1; PIK3CA; PIK3R1; PLCG1; PTPN11; PTPN12; PTPRK; PXN; SH3GL2; SPRY2; SRC; STAM; STAM2; UBA52; UBC
R-HSA-982772	Growth hormone receptor signaling	0.06647569314635	0.0578976064636352	0.250902680441917	10	ADAM17; GHR; JAK2; LYN; MAPK1; MAPK3; PRLR; SH2B1; SOCS2; STAT3
R-HSA-2173782	Binding and Uptake of Ligands by Scavenger Receptors	0.0875260177438882	0.076486775249072	0.252487314554365	10	APOB; APOE; CALR; CD36; COLEC12; FTH1; FTL; HPR; HSP90AA1; HSPH1
R-HSA-8949215	Mitochondrial calcium ion transport	-0.152726311160226	0.133677335878164	0.25324638613879	12	AKAP1; LETM1; MCU; MICU1; MICU3; PARL; SLC8A3; SPG7; STOML2; VDAC1; VDAC3; YME1L1
R-HSA-68827	CDT1 association with the CDC6:ORC:origin complex	-0.0216412796680586	0.019327733956897	0.262841273123616	28	MCM8; ORC2; ORC4; ORC5; PSMA1; PSMA4; PSMA5; PSMA7; PSMB10; PSMB2; PSMB4; PSMB5; PSMB6; PSMC1; PSMC3; PSMC5; PSMD11; PSMD13; PSMD2; PSMD4; PSMD5; PSMD6; PSMD7; PSME2; PSME4; PSMF1; UBA52; UBC
R-HSA-5358508	Mismatch Repair	0.0620376766668964	0.0558467120693171	0.266630171724692	12	EXO1; LIG1; MLH1; MSH2; MSH3; MSH6; PMS2; POLD2; POLD3; RPA1; RPA2; RPA3
R-HSA-425410	Metal ion SLC transporters	0.158286740436323	0.142729381340731	0.267430615619312	14	CP; SLC11A1; SLC30A10; SLC30A3; SLC30A5; SLC30A6; SLC30A7; SLC31A1; SLC39A10; SLC39A3; SLC39A4; SLC39A6; SLC39A8; SLC40A1
R-HSA-5683057	MAPK family signaling cascades	-0.0384186414010308	0.03514831579488	0.274374659988956	26	AGO2; ANGPT1; ARRB1; ARRB2; BTC; CALM1; CAMK2B; CAMK2D; CCND3; CDC14A; CDC14B; CDC42EP2; CDC42EP3; CUL3; DUSP16; DUSP4; DUSP6; DUSP7; EGF; EGFR; ERBB2; ERBB3; ERBB4; FGF1; FGF10; FGF17
R-HSA-165054	Rev-mediated nuclear export of HIV RNA	-0.0328151980089728	0.0302136998751346	0.277433309090388	21	AAAS; NDC1; NUP107; NUP205; NUP214; NUP35; NUP37; NUP43; NUP50; NUP54; NUP62; NUP85; NUP88; NUP93; POM121; POM121C; RAE1; RAN; RANBP2; SEH1L; XPO1
R-HSA-168274	Export of Viral Ribonucleoproteins from Nucleus	-0.0328151980089728	0.0302136998751346	0.277433309090388	21	AAAS; NDC1; NUP107; NUP205; NUP214; NUP35; NUP37; NUP43; NUP50; NUP54; NUP62; NUP85; NUP88; NUP93; POM121; POM121C; RAE1; RAN; RANBP2; SEH1L; XPO1
R-HSA-168333	NEP/NS2 Interacts with the Cellular Export Machinery	-0.0328151980089728	0.0302136998751346	0.277433309090388	21	AAAS; NDC1; NUP107; NUP205; NUP214; NUP35; NUP37; NUP43; NUP50; NUP54; NUP62; NUP85; NUP88; NUP93; POM121; POM121C; RAE1; RAN; RANBP2; SEH1L; XPO1
R-HSA-170834	Signaling by TGF-beta Receptor Complex	0.0351710481497842	0.0326398924176768	0.281235555052255	36	ARHGEF18; BAMBI; CBL; CCNK; CCNT1; CCNT2; CDK8; CDK9; CDKN2B; E2F5; F11R; FKBP1A; FURIN; HDAC1; MTMR4; MYC; NCOR1; NCOR2; PARD6A; PARP1; PMEPA1; PPM1A; PPP1CB; PPP1R15A; RBL1; SKIL; SMAD3; SMAD7; SMURF1; SNW1; TFDP1; TGFB1; TGFBR2; TRIM33; UBA52; UBC
R-HSA-2980766	Nuclear Envelope Breakdown	-0.0304453084476794	0.0285420948364023	0.286115938423283	33	AAAS; BANF1; CNEP1R1; LEMD2; LEMD3; LMNB1; LPIN1; LPIN2; LPIN3; NDC1; NEK6; NUP107; NUP205; NUP214; NUP35; NUP37; NUP43; NUP50; NUP54; NUP62; NUP85; NUP88; NUP93; PLK1; POM121; POM121C; PRKCA; PRKCB; RAE1; RANBP2; SEH1L; TMPO; VRK1
R-HSA-2173796	SMAD2/SMAD3:SMAD4 heterotrimer regulates transcription	0.0405767332210742	0.0381377465932926	0.287350427301269	16	CCNK; CCNT1; CCNT2; CDK8; CDK9; CDKN2B; E2F5; HDAC1; MYC; RBL1; SMAD3; SMAD7; SNW1; TFDP1; UBA52; UBC
R-HSA-5610780	Degradation of GLI1 by the proteasome	-0.0201364435838498	0.0190950835903491	0.291637814903324	29	BTRC; NUMB; PRKACA; PSMA1; PSMA4; PSMA5; PSMA7; PSMB10; PSMB2; PSMB4; PSMB5; PSMB6; PSMC1; PSMC3; PSMC5; PSMD11; PSMD13; PSMD2; PSMD4; PSMD5; PSMD6; PSMD7; PSME2; PSME4; PSMF1; SKP1; SUFU; UBA52; UBC
R-HSA-500657	Presynaptic function of Kainate receptors	0.0535776995982787	0.0509836695606064	0.293313878908703	11	GNB2; GNB3; GNB4; GNB5; GNG11; GNG4; GNG5; GNG7; GRIK3; PLCB1; PLCB3
R-HSA-381038	XBP1(S) activates chaperone genes	0.0770422091882873	0.0744501041077215	0.300754533979092	32	ACADVL; ADD1; ATP6V0D1; CUL7; DDX11; DNAJB11; DNAJB9; DNAJC3; EXTL2; GOSR2; HDGF; KDELR3; PDIA6; PLA2G4B; PREB; SEC61A2; SEC61B; SEC61G; SEC62; SEC63; SERP1; SRPRB; SSR1; SYVN1; TATDN2; TLN1; TPP1; WFS1; WIPI1; XBP1; YIF1A; ZBTB17
R-HSA-6811558	PI5P, PP2A and IER3 Regulate PI3K/AKT Signaling	0.0307519708604157	0.0299461156928736	0.30446276339436	33	AKT1; BTC; EGF; EGFR; ERBB2; ERBB3; ERBB4; ESR1; ESR2; FGF1; FGF10; FGF17; FGF5; FGF9; FGFR1; FGFR2; FYN; GAB1; GRB2; IL1RAP; IL1RL1; IL33; KIT; KITLG; KL; KLB; MAPK1; MAPK3; MET; NRG2; NRG4; PDGFA; PDGFRA
R-HSA-8939902	Regulation of RUNX2 expression and activity	0.021381487480451	0.0208927412449794	0.306122014834643	30	BMP2; DLX6; ESR1; GSK3B; PSMA1; PSMA4; PSMA5; PSMA7; PSMB10; PSMB2; PSMB4; PSMB5; PSMB6; PSMC1; PSMC3; PSMC5; PSMD11; PSMD13; PSMD2; PSMD4; PSMD5; PSMD6; PSMD7; PSME2; PSME4; PSMF1; RUNX2; SKP1; SKP2; SMURF1
R-HSA-5676590	NIK-->noncanonical NF-kB signaling	-0.0196116603596491	0.0192794531000101	0.309043478013517	27	BTRC; PSMA1; PSMA4; PSMA5; PSMA7; PSMB10; PSMB2; PSMB4; PSMB5; PSMB6; PSMC1; PSMC3; PSMC5; PSMD11; PSMD13; PSMD2; PSMD4; PSMD5; PSMD6; PSMD7; PSME2; PSME4; PSMF1; SKP1; UBA3; UBA52; UBC
R-HSA-174113	SCF-beta-TrCP mediated degradation of Emi1	-0.0195772648904012	0.0192879031135135	0.310104759111665	26	BTRC; PSMA1; PSMA4; PSMA5; PSMA7; PSMB10; PSMB2; PSMB4; PSMB5; PSMB6; PSMC1; PSMC3; PSMC5; PSMD11; PSMD13; PSMD2; PSMD4; PSMD5; PSMD6; PSMD7; PSME2; PSME4; PSMF1; SKP1; UBA52; UBC
R-HSA-72187	mRNA 3'-end processing	0.051317128338936	0.0506219798447575	0.310710579944513	32	CASC3; CDC40; CHTOP; CPSF1; CPSF2; CPSF3; CPSF4; CPSF7; CSTF1; CSTF2T; DDX39B; DHX38; FYTTD1; MAGOHB; NCBP1; NCBP2; PAPOLA; PCF11; RNPS1; SLU7; SRSF4; SRSF7; SRSF9; SYMPK; THOC1; THOC3; THOC5; THOC6; THOC7; U2AF1L4; U2AF2; ZC3H11A
R-HSA-168256	Immune System	-0.0319613263875687	0.0315611203931402	0.311212867537566	34	AAAS; ABCE1; ABI2; ACLY; ACTB; ACTG1; ACTR10; ACTR1B; ACTR2; ADAM10; ADAM17; ADAM8; ADAR; AGA; AGL; AHCYL1; AKT1; AKT2; AKT3; ALAD; ALDOC; ALOX5; AMPD3; ANAPC13; ANAPC4; ANAPC5; ANXA1; ANXA2; AP1B1; AP1M1; AP1S1; AP2A2; AP2B1; AP2M1
R-HSA-8979227	Triglyceride metabolism	-0.0739482933510369	0.073180387743176	0.3122589957318	17	ABHD5; CAV1; DGAT2; FABP3; GK3P; GPAM; GPAT2; GPD2; LPIN1; LPIN2; LPIN3; MGLL; PLIN1; PLIN3; PNPLA5; PPP1CB; PRKACA
R-HSA-429958	mRNA decay by 3' to 5' exoribonuclease	-0.0818335916291923	0.0811478499486437	0.31323822930838	11	DCPS; EXOSC2; EXOSC3; EXOSC4; EXOSC5; EXOSC6; EXOSC8; EXOSC9; HBS1L; NT5C3B; TTC37
R-HSA-388396	GPCR downstream signalling	0.0345510525393608	0.0343726055094883	0.314804624229254	35	ABCA4; ABHD12; ABHD6; ABR; ACKR3; ADCY3; ADCY6; ADCY7; ADCYAP1; ADCYAP1R1; ADM; ADORA2B; ADRA1A; ADRA1B; ADRA2C; ADRB2; AGT; AHCYL1; AKAP13; AKR1C1; AKR1C3; AKT1; AKT2; AKT3; ANXA1; APLNR; APOB; APOE; APP; ARHGEF1; ARHGEF10; ARHGEF10L; ARHGEF11; ARHGEF12; ARHGEF18
R-HSA-8939236	RUNX1 regulates transcription of genes involved in differentiation of HSCs	-0.021265932575215	0.021622194766224	0.325349948433969	25	CDK7; H2AFV; H2AFZ; H3F3A; HIST1H2AB; HIST1H2AC; HIST1H2BB; HIST1H2BC; HIST1H2BD; HIST1H2BJ; HIST1H2BL; HIST1H2BN; LDB1; PSMA1; PSMA4; PSMA5; PSMA7; PSMB10; PSMB2; PSMB4; PSMB5; PSMB6; PSMC1; PSMC3; PSMC5
R-HSA-76066	RNA Polymerase III Transcription Initiation From Type 2 Promoter	-0.0433864836905818	0.0443632300173693	0.328082744292215	13	BRF1; CRCP; GTF3C2; POLR1C; POLR1D; POLR2E; POLR2H; POLR2K; POLR2L; POLR3E; POLR3G; POLR3H; POLR3K
R-HSA-418217	G beta:gamma signalling through PLC beta	0.0499580407030636	0.0511136421862946	0.328375356930564	10	GNB2; GNB3; GNB4; GNB5; GNG11; GNG4; GNG5; GNG7; PLCB1; PLCB3
R-HSA-8963899	Plasma lipoprotein remodeling	0.0849726399302754	0.088228815158367	0.335500367183874	13	ABCG1; ANGPTL3; ANGPTL4; APOB; APOE; FURIN; GPIHBP1; LIPG; LMF2; MBTPS1; PCSK5; PCSK6; PLTP
R-HSA-446193	Biosynthesis of the N-glycan precursor (dolichol lipid-linked oligosaccharide, LLO) and transfer to a nascent protein	0.0680374316714787	0.0706588090312328	0.335597251764629	40	ALG1; ALG10; ALG12; ALG8; CTSA; DHDDS; DPM2; FPGT; GFPT2; GLB1; GNE; GNPNAT1; MPDU1; MPI; MVD; NAGK; NANP; NANS; NEU3; NEU4; NPL; NUDT14; NUS1; PMM1; PMM2; RFT1; SLC17A5; SLC35A1; SLC35C1; SRD5A3; ST3GAL1; ST3GAL2; ST3GAL3; ST3GAL4; ST3GAL5; ST3GAL6; ST6GAL1; ST6GAL2; ST6GALNAC2; ST6GALNAC4
R-HSA-1483255	PI Metabolism	0.0490836834958997	0.0511033666299203	0.336814460686742	36	ARF1; ARF3; ENPP6; FIG4; INPP4B; INPP5D; INPP5E; MTMR2; MTMR3; MTMR4; MTMR6; MTMR7; MTMR9; PI4K2A; PI4K2B; PIK3C2B; PIK3C2G; PIK3C3; PIK3CA; PIK3CB; PIK3CD; PIK3R1; PIK3R5; PIP4K2A; PIP5K1A; PITPNB; PLEKHA1; PLEKHA2; PLEKHA3; PLEKHA5; PLEKHA6; PLEKHA8; PNPLA7; PTEN; PTPN13; RAB14
R-HSA-70221	Glycogen breakdown (glycogenolysis)	0.0868798562252992	0.0905545559614924	0.337347180586509	12	AGL; CALM1; GAA; GYG1; PGM1; PGM2; PGM2L1; PHKB; PHKG1; PYGB; PYGL; PYGM
R-HSA-177243	Interactions of Rev with host cellular proteins	-0.0288201431190697	0.0301456210414586	0.339056658520935	22	AAAS; NDC1; NPM1; NUP107; NUP205; NUP214; NUP35; NUP37; NUP43; NUP50; NUP54; NUP62; NUP85; NUP88; NUP93; POM121; POM121C; RAE1; RAN; RANBP2; SEH1L; XPO1
R-HSA-5358565	Mismatch repair (MMR) directed by MSH2:MSH6 (MutSalpha)	0.0534395162507751	0.055976041451403	0.339736754528758	11	EXO1; LIG1; MLH1; MSH2; MSH6; PMS2; POLD2; POLD3; RPA1; RPA2; RPA3
R-HSA-141424	Amplification of signal from the kinetochores	-0.0327049530150063	0.0346333940686618	0.345006940355475	32	BUB3; CENPC; CENPE; CENPH; CENPL; CENPN; CENPP; CENPQ; CENPT; CKAP5; CLIP1; DSN1; DYNC1H1; DYNC1LI2; DYNLL2; INCENP; ITGB3BP; KIF2A; MAD1L1; MAPRE1; MIS12; NDE1; NDEL1; NSL1; NUDC; NUP107; NUP37; NUP43; NUP85; PAFAH1B1; PLK1; PPP2CA
R-HSA-141444	Amplification of signal from unattached kinetochores via a MAD2 inhibitory signal	-0.0327049530150063	0.0346333940686618	0.345006940355475	32	BUB3; CENPC; CENPE; CENPH; CENPL; CENPN; CENPP; CENPQ; CENPT; CKAP5; CLIP1; DSN1; DYNC1H1; DYNC1LI2; DYNLL2; INCENP; ITGB3BP; KIF2A; MAD1L1; MAPRE1; MIS12; NDE1; NDEL1; NSL1; NUDC; NUP107; NUP37; NUP43; NUP85; PAFAH1B1; PLK1; PPP2CA
R-HSA-1226099	Signaling by FGFR in disease	-0.0235280947162213	0.0249755973815635	0.346170460652021	31	BAG4; BCR; CNTRL; ERLIN2; FGF1; FGF10; FGF17; FGF5; FGF9; FGFR1; FGFR2; GAB1; GRB2; GTF2F2; KRAS; LRRFIP1; NCBP1; NCBP2; PIK3CA; PIK3R1; PLCG1; POLR2A; POLR2B; POLR2D; POLR2E; POLR2H; POLR2I; POLR2K; POLR2L; STAT3; TRIM24
R-HSA-450385	Butyrate Response Factor 1 (BRF1) binds and destabilizes mRNA	-0.0573427318369741	0.0615985442472015	0.351899860830321	11	AKT1; DCP1A; DCP2; EXOSC2; EXOSC3; EXOSC4; EXOSC5; EXOSC6; EXOSC8; EXOSC9; ZFP36L1
R-HSA-5358606	Mismatch repair (MMR) directed by MSH2:MSH3 (MutSbeta)	0.0519139044329098	0.0559575150239869	0.353543571941279	11	EXO1; LIG1; MLH1; MSH2; MSH3; PMS2; POLD2; POLD3; RPA1; RPA2; RPA3
R-HSA-975576	N-glycan antennae elongation in the medial/trans-Golgi	0.0871488728577498	0.0941148558429048	0.354454172793696	19	B4GALT2; B4GALT3; B4GALT4; B4GALT5; B4GALT6; CHST10; CHST8; FUT8; MAN2A1; MAN2A2; MGAT2; MGAT3; MGAT4A; MGAT4C; MGAT5; ST3GAL4; ST6GAL1; ST8SIA3; ST8SIA6
R-HSA-372790	Signaling by GPCR	0.0313635306005703	0.0344928795432543	0.363204715000239	35	ABCA4; ABHD12; ABHD6; ABR; ACKR3; ACKR4; ADCY3; ADCY6; ADCY7; ADCYAP1; ADCYAP1R1; ADM; ADORA2B; ADRA1A; ADRA1B; ADRA2C; ADRB2; AGT; AHCYL1; AKAP13; AKR1C1; AKR1C3; AKT1; AKT2; AKT3; ANXA1; APLNR; APOB; APOE; APP; ARHGEF1; ARHGEF10; ARHGEF10L; ARHGEF11; ARHGEF12
R-HSA-159236	Transport of Mature mRNA derived from an Intron-Containing Transcript	-0.0250133888524303	0.0275425336680676	0.363786761092229	40	AAAS; CASC3; CDC40; CHTOP; DDX39B; DHX38; FYTTD1; GLE1; MAGOHB; NCBP1; NCBP2; NDC1; NUP107; NUP205; NUP214; NUP35; NUP37; NUP43; NUP50; NUP54; NUP62; NUP85; NUP88; NUP93; NXF1; POM121; POM121C; RAE1; RANBP2; RNPS1; SEH1L; SLU7; SRSF4; SRSF7; SRSF9; THOC1; THOC3; THOC5; THOC6; THOC7
R-HSA-9007101	Rab regulation of trafficking	0.0428842584410623	0.0489363829851023	0.380852460350779	42	AKT1; AKT2; AKT3; ALS2; ALS2CL; ANKRD27; ARF6; CCZ1; CCZ1B; CHML; DENND1A; DENND1B; DENND2A; DENND2C; DENND3; DENND4A; DENND4B; DENND4C; DENND5A; DENND5B; DENND6A; DENND6B; GDI2; GGA2; HPS1; HPS4; MADD; MAP1LC3B; MON1B; OPTN; POLG; RAB11A; RAB14; RAB1A; RAB21; RAB27A; RAB27B; RAB31; RAB33B; RAB3IL1; RAB3IP; RAB5A
R-HSA-71403	Citric acid cycle (TCA cycle)	0.112954223650813	0.129595895036688	0.383433193407759	14	DLD; DLST; IDH2; IDH3A; IDH3B; MDH2; NNT; SDHA; SDHB; SDHC; SDHD; SUCLA2; SUCLG1; SUCLG2
R-HSA-1474244	Extracellular matrix organization	0.0421548887147847	0.0484810082637275	0.384566355088886	41	A2M; ACAN; ADAM10; ADAM15; ADAM17; ADAM19; ADAM8; ADAM9; ADAMTS1; ADAMTS14; ADAMTS18; ADAMTS2; ADAMTS3; ADAMTS5; ADAMTS8; ADAMTS9; ASPN; BMP1; BMP2; BMP4; BSG; CAPN1; CAPN10; CAPN14; CAPN15; CAPN2; CAPN3; CAPN5; CAPN7; CASP3; CAST; CD151; CD44; CDH1; COL11A2; COL12A1; COL14A1; COL15A1; COL16A1; COL18A1; COL19A1
R-HSA-194840	Rho GTPase cycle	0.0545463477882434	0.0628485914679315	0.385448597646018	38	A2M; ABR; AKAP13; ARAP1; ARAP2; ARAP3; ARHGAP1; ARHGAP11A; ARHGAP12; ARHGAP15; ARHGAP18; ARHGAP19; ARHGAP20; ARHGAP21; ARHGAP22; ARHGAP24; ARHGAP25; ARHGAP26; ARHGAP27; ARHGAP28; ARHGAP29; ARHGAP30; ARHGAP31; ARHGAP32; ARHGAP39; ARHGAP42; ARHGAP9; ARHGEF1; ARHGEF10; ARHGEF10L; ARHGEF11; ARHGEF12; ARHGEF18; ARHGEF3; ARHGEF33; ARHGEF4; ARHGEF40; BCR
R-HSA-76061	RNA Polymerase III Transcription Initiation From Type 1 Promoter	-0.0383719090026317	0.0443446686877711	0.386868369872695	14	BRF1; CRCP; GTF3A; GTF3C2; POLR1C; POLR1D; POLR2E; POLR2H; POLR2K; POLR2L; POLR3E; POLR3G; POLR3H; POLR3K
R-HSA-450513	Tristetraprolin (TTP, ZFP36) binds and destabilizes mRNA	-0.0684413945685954	0.0794742660759749	0.389140672733045	11	DCP1A; DCP2; EXOSC2; EXOSC3; EXOSC4; EXOSC5; EXOSC6; EXOSC8; EXOSC9; TNPO1; ZFP36
R-HSA-77387	Insulin receptor recycling	-0.0712391873061648	0.0828301145940933	0.389753846670909	12	ATP6V0A2; ATP6V0B; ATP6V0C; ATP6V0D1; ATP6V0E1; ATP6V0E2; ATP6V1C1; ATP6V1C2; ATP6V1E1; ATP6V1E2; ATP6V1G1; ATP6V1H
R-HSA-5654693	FRS-mediated FGFR1 signaling	0.0372157524890938	0.0433466102095903	0.390582208945316	10	FGF1; FGF10; FGF17; FGF5; FGF9; FGFR1; GRB2; KL; KRAS; PTPN11
R-HSA-1296072	Voltage gated Potassium channels	-0.0981745844330036	0.115019221444339	0.393354719631038	19	KCNA1; KCNA4; KCNAB1; KCNAB3; KCNB1; KCNB2; KCNC1; KCNC2; KCNC4; KCNG1; KCNH5; KCNH7; KCNH8; KCNQ2; KCNQ3; KCNQ5; KCNS1; KCNS2; KCNV2
R-HSA-167161	HIV Transcription Initiation	0.0252561590847818	0.0297927909975245	0.396589918494375	25	CDK7; ERCC2; ERCC3; GTF2A1; GTF2A2; GTF2E1; GTF2F2; GTF2H1; GTF2H2; GTF2H3; GTF2H4; POLR2A; POLR2B; POLR2D; POLR2E; POLR2H; POLR2I; POLR2K; POLR2L; TAF10; TAF11; TAF12; TAF2; TAF4; TAF4B
R-HSA-167162	RNA Polymerase II HIV Promoter Escape	0.0252561590847818	0.0297927909975245	0.396589918494375	25	CDK7; ERCC2; ERCC3; GTF2A1; GTF2A2; GTF2E1; GTF2F2; GTF2H1; GTF2H2; GTF2H3; GTF2H4; POLR2A; POLR2B; POLR2D; POLR2E; POLR2H; POLR2I; POLR2K; POLR2L; TAF10; TAF11; TAF12; TAF2; TAF4; TAF4B
R-HSA-73776	RNA Polymerase II Promoter Escape	0.0252561590847818	0.0297927909975245	0.396589918494375	25	CDK7; ERCC2; ERCC3; GTF2A1; GTF2A2; GTF2E1; GTF2F2; GTF2H1; GTF2H2; GTF2H3; GTF2H4; POLR2A; POLR2B; POLR2D; POLR2E; POLR2H; POLR2I; POLR2K; POLR2L; TAF10; TAF11; TAF12; TAF2; TAF4; TAF4B
R-HSA-73779	RNA Polymerase II Transcription Pre-Initiation And Promoter Opening	0.0252561590847818	0.0297927909975245	0.396589918494375	25	CDK7; ERCC2; ERCC3; GTF2A1; GTF2A2; GTF2E1; GTF2F2; GTF2H1; GTF2H2; GTF2H3; GTF2H4; POLR2A; POLR2B; POLR2D; POLR2E; POLR2H; POLR2I; POLR2K; POLR2L; TAF10; TAF11; TAF12; TAF2; TAF4; TAF4B
R-HSA-75953	RNA Polymerase II Transcription Initiation	0.0252561590847818	0.0297927909975245	0.396589918494375	25	CDK7; ERCC2; ERCC3; GTF2A1; GTF2A2; GTF2E1; GTF2F2; GTF2H1; GTF2H2; GTF2H3; GTF2H4; POLR2A; POLR2B; POLR2D; POLR2E; POLR2H; POLR2I; POLR2K; POLR2L; TAF10; TAF11; TAF12; TAF2; TAF4; TAF4B
R-HSA-76042	RNA Polymerase II Transcription Initiation And Promoter Clearance	0.0252561590847818	0.0297927909975245	0.396589918494375	25	CDK7; ERCC2; ERCC3; GTF2A1; GTF2A2; GTF2E1; GTF2F2; GTF2H1; GTF2H2; GTF2H3; GTF2H4; POLR2A; POLR2B; POLR2D; POLR2E; POLR2H; POLR2I; POLR2K; POLR2L; TAF10; TAF11; TAF12; TAF2; TAF4; TAF4B
R-HSA-674695	RNA Polymerase II Pre-transcription Events	-0.0214118699170768	0.0256087895990557	0.40309072016648	38	AFF4; CCNK; CCNT1; CCNT2; CDK7; CDK9; EAF2; ELL; ERCC2; ERCC3; GTF2A1; GTF2A2; GTF2E1; GTF2F2; GTF2H1; GTF2H2; GTF2H3; GTF2H4; LEO1; MLLT1; NCBP1; NCBP2; NELFA; NELFB; NELFCD; POLR2A; POLR2B; POLR2D; POLR2E; POLR2H; POLR2I; POLR2K; POLR2L; SUPT16H; SUPT5H; TAF10; TAF11; TAF12
R-HSA-1483249	Inositol phosphate metabolism	0.0547670210152969	0.0655907888453104	0.403728762015279	24	CALM1; IMPA1; INPP1; INPP4B; INPP5B; INPP5D; IP6K2; IP6K3; IPMK; IPPK; ISYNA1; ITPKB; MINPP1; MTMR7; MTMR9; NUDT4; PLCB1; PLCB3; PLCD4; PLCE1; PLCG1; PLCG2; PLCH1; PTEN
R-HSA-199992	trans-Golgi Network Vesicle Budding	0.0369086997242854	0.0450085513387953	0.412194732233086	42	ACBD3; AP1B1; AP1M1; AP1S1; AP3B1; AP4B1; AP4E1; AP4S1; APP; ARF1; ARRB1; BLOC1S3; CHMP2A; CLTA; CLVS2; CPD; CTSZ; DNAJC6; DNASE2; DNM2; DTNBP1; FTH1; FTL; GBF1; GOLGB1; HIP1R; HSPA8; M6PR; NAPA; NECAP1; PUM1; RAB5C; SH3D19; SH3GL2; SNAP23; SNAPIN; SNX9; SORT1; STX4; TPD52; TPD52L1; TXNDC5
R-HSA-421837	Clathrin derived vesicle budding	0.0369086997242854	0.0450085513387953	0.412194732233086	42	ACBD3; AP1B1; AP1M1; AP1S1; AP3B1; AP4B1; AP4E1; AP4S1; APP; ARF1; ARRB1; BLOC1S3; CHMP2A; CLTA; CLVS2; CPD; CTSZ; DNAJC6; DNASE2; DNM2; DTNBP1; FTH1; FTL; GBF1; GOLGB1; HIP1R; HSPA8; M6PR; NAPA; NECAP1; PUM1; RAB5C; SH3D19; SH3GL2; SNAP23; SNAPIN; SNX9; SORT1; STX4; TPD52; TPD52L1; TXNDC5
R-HSA-163200	Respiratory electron transport, ATP synthesis by chemiosmotic coupling, and heat production by uncoupling proteins.	0.0744688512902396	0.0908940375134416	0.412619248998679	23	ACAD9; COQ10A; COQ10B; COX11; COX14; COX16; COX18; COX20; COX4I1; COX5A; COX6A1; COX6B1; COX6C; COX7A2L; CYCS; ETFB; ETFDH; LRPPRC; NDUFA10; NDUFA11; NDUFA2; NDUFA6; NDUFAB1
R-HSA-428930	Thromboxane signalling through TP receptor	0.0421555961810567	0.0518055576133913	0.415801194831276	10	GNA13; GNA15; GNB2; GNB3; GNB4; GNB5; GNG11; GNG4; GNG5; GNG7
R-HSA-6804756	Regulation of TP53 Activity through Phosphorylation	-0.0233131759497819	0.0286761843195278	0.416229292702149	40	ATM; ATRIP; BARD1; BLM; BRIP1; CCNA1; CCNA2; CDK2; CDK5; CDK5R1; CHEK1; CSNK2A2; DNA2; DYRK2; EXO1; MAPK11; MAPK14; MAPKAPK5; MDM2; MDM4; NBN; PRKAA2; PRKAB2; PRKAG2; RAD1; RAD50; RAD9A; RFC2; RFC3; RFC4; RFC5; RMI1; RMI2; RPA1; RPA2; RPA3; SUPT16H; TAF10; TAF11; TAF12
R-HSA-1971475	A tetrasaccharide linker sequence is required for GAG synthesis	-0.071155782147005	0.0877064296867786	0.417196318211693	11	B3GALT6; B3GAT1; B3GAT2; DCN; GPC5; HSPG2; NCAN; SDC2; SDC3; XYLT1; XYLT2
R-HSA-71406	Pyruvate metabolism and Citric Acid (TCA) cycle	0.0653726148153869	0.0806220398382767	0.417450151162797	28	ADHFE1; BSG; D2HGDH; DLAT; DLD; DLST; GLO1; HAGH; IDH2; IDH3A; IDH3B; LDHB; MDH2; MPC1; MPC2; NNT; PDHB; PDHX; PDK2; RXRA; SDHA; SDHB; SDHC; SDHD; SLC16A1; SUCLA2; SUCLG1; SUCLG2
R-HSA-8876198	RAB GEFs exchange GTP for GDP on RABs	0.0393476701273717	0.0491945915849253	0.423805059280114	41	AKT1; AKT2; AKT3; ALS2; ALS2CL; ANKRD27; CCZ1; CCZ1B; CHML; DENND1A; DENND1B; DENND2A; DENND2C; DENND3; DENND4A; DENND4B; DENND4C; DENND5A; DENND5B; DENND6A; DENND6B; GDI2; HPS1; HPS4; MADD; MON1B; RAB14; RAB1A; RAB21; RAB27A; RAB27B; RAB31; RAB3IL1; RAB3IP; RAB5A; RAB5C; RAB6A; RAB6B; RAB8A; RGP1; RIN1
R-HSA-421270	Cell-cell junction organization	-0.0634290963959496	0.0793560294653297	0.42411777888155	23	CADM3; CDH1; CDH10; CDH13; CDH18; CDH3; CDH4; CDH6; CDH8; CDH9; CLDN1; CLDN11; CLDN12; CLDN15; CLDN16; CTNNA1; F11R; JUP; PARD6A; PARD6B; PARD6G; PVR; SDK1
R-HSA-446219	Synthesis of substrates in N-glycan biosythesis	0.0570640280233149	0.0714466259007551	0.424467569632239	39	CTSA; DHDDS; DPM2; FPGT; GFPT2; GLB1; GNE; GNPNAT1; MPI; MVD; NAGK; NANP; NANS; NEU3; NEU4; NPL; NUDT14; NUS1; PMM1; PMM2; SLC17A5; SLC35A1; SLC35C1; SRD5A3; ST3GAL1; ST3GAL2; ST3GAL3; ST3GAL4; ST3GAL5; ST3GAL6; ST6GAL1; ST6GAL2; ST6GALNAC2; ST6GALNAC4; ST6GALNAC5; ST8SIA1; ST8SIA3; ST8SIA6; TSTA3
R-HSA-75067	Processing of Capped Intronless Pre-mRNA	0.0498239402223231	0.0626241337822588	0.426262901133939	15	CPSF1; CPSF2; CPSF3; CPSF4; CPSF7; CSTF1; CSTF2T; LSM11; NCBP1; NCBP2; PAPOLA; PCF11; SNRPF; SYMPK; ZNF473
R-HSA-5655302	Signaling by FGFR1 in disease	0.0290223770920102	0.036497024933927	0.426498082293031	18	BAG4; BCR; CNTRL; ERLIN2; FGF1; FGF17; FGF5; FGF9; FGFR1; GAB1; GRB2; KRAS; LRRFIP1; PIK3CA; PIK3R1; PLCG1; STAT3; TRIM24
R-HSA-4615885	SUMOylation of DNA replication proteins	-0.0240355206246278	0.030361981321865	0.428575193674569	22	AAAS; INCENP; NDC1; NUP107; NUP205; NUP214; NUP35; NUP37; NUP43; NUP50; NUP54; NUP62; NUP85; NUP88; NUP93; POM121; POM121C; RAE1; RANBP2; SEH1L; TOP1; UBE2I
R-HSA-917977	Transferrin endocytosis and recycling	-0.0619238296075431	0.0787876525124785	0.431891767491803	17	ATP6V0A2; ATP6V0B; ATP6V0C; ATP6V0D1; ATP6V0E1; ATP6V0E2; ATP6V1C1; ATP6V1C2; ATP6V1E1; ATP6V1E2; ATP6V1G1; ATP6V1H; MCOLN1; STEAP2; STEAP3; TF; TFR2
R-HSA-909733	Interferon alpha/beta signaling	-0.0526849955891114	0.0671192590933033	0.43248521575966	24	ABCE1; ADAR; EGR1; HLA-A; HLA-B; HLA-C; HLA-E; IFITM3; IFNAR2; IP6K2; IRF2; IRF5; IRF6; IRF9; JAK1; MX1; MX2; OAS1; OAS2; OAS3; PTPN11; RNASEL; RSAD2; TYK2
R-HSA-556833	Metabolism of lipids	0.0478942806242239	0.0615117857099942	0.436203842853532	37	ABCA1; ABCC1; ABHD4; ABHD5; ACAA2; ACACA; ACACB; ACADL; ACADM; ACADS; ACADVL; ACAT1; ACBD4; ACBD5; ACBD6; ACBD7; ACER2; ACHE; ACLY; ACOT1; ACOT11; ACOT2; ACOT4; ACOT8; ACOX2; ACOX3; ACP6; ACSF2; ACSF3; ACSL1; ACSL5; ACSL6; ACSS3; AGPAT3; AGPAT4; AGPS; AGT
R-HSA-180746	Nuclear import of Rev protein	-0.0235780315693039	0.0304086037093005	0.438118871225429	21	AAAS; NDC1; NPM1; NUP107; NUP205; NUP214; NUP35; NUP37; NUP43; NUP50; NUP54; NUP62; NUP85; NUP88; NUP93; POM121; POM121C; RAE1; RAN; RANBP2; SEH1L
R-HSA-70895	Branched-chain amino acid catabolism	-0.0832505996820397	0.108373968096578	0.442380884883517	19	ACAD8; ACADSB; ACAT1; ALDH6A1; ALDH9A1; AUH; BBOX1; BCAT1; BCKDHA; BCKDHB; DBT; DLD; HIBADH; HIBCH; IVD; MCCC1; MCCC2; PPM1K; SHMT1
R-HSA-3296482	Defects in vitamin and cofactor metabolism	-0.0773874281549819	0.102057670611825	0.448288434860763	10	ACACA; CD320; CUBN; MCCC1; MCCC2; MMAA; MTR; MTRR; PCCB; TCN2
R-HSA-8851708	Signaling by FGFR2 IIIa TM	-0.0255958237696694	0.0338093640210074	0.449012027225065	13	FGF1; FGFR2; GTF2F2; NCBP1; NCBP2; POLR2A; POLR2B; POLR2D; POLR2E; POLR2H; POLR2I; POLR2K; POLR2L
R-HSA-3000171	Non-integrin membrane-ECM interactions	-0.0448900806369867	0.0594669261811514	0.450324141418061	23	DAG1; DDR2; HSPG2; ITGA2; ITGA6; ITGAV; ITGB3; ITGB5; LAMA1; LAMA2; LAMA5; LAMB3; LAMC1; LAMC3; NRXN1; NTN4; PDGFA; PRKCA; SDC2; SDC3; TGFB1; TNC; TRAPPC4
R-HSA-191859	snRNP Assembly	-0.0216884422713743	0.0288467612348583	0.452141168666831	30	AAAS; DDX20; GEMIN5; GEMIN6; GEMIN7; NCBP1; NCBP2; NDC1; NUP107; NUP205; NUP214; NUP35; NUP37; NUP43; NUP50; NUP54; NUP62; NUP85; NUP88; NUP93; PHAX; POM121; POM121C; RAE1; RANBP2; SEH1L; SNRPF; SNUPN; TGS1; WDR77
R-HSA-194441	Metabolism of non-coding RNA	-0.0216884422713743	0.0288467612348583	0.452141168666831	30	AAAS; DDX20; GEMIN5; GEMIN6; GEMIN7; NCBP1; NCBP2; NDC1; NUP107; NUP205; NUP214; NUP35; NUP37; NUP43; NUP50; NUP54; NUP62; NUP85; NUP88; NUP93; PHAX; POM121; POM121C; RAE1; RANBP2; SEH1L; SNRPF; SNUPN; TGS1; WDR77
R-HSA-69183	Processive synthesis on the lagging strand	-0.0373385997433337	0.049756708081627	0.452999721594585	10	DNA2; FEN1; LIG1; POLA2; POLD2; POLD3; PRIM1; RPA1; RPA2; RPA3
R-HSA-451326	Activation of kainate receptors upon glutamate binding	0.0342281661791491	0.0458782750418797	0.455628270499715	14	CALM1; GNB2; GNB3; GNB4; GNB5; GNG11; GNG4; GNG5; GNG7; GRIK1; GRIK3; GRIK4; PLCB1; PLCB3
R-HSA-6811440	Retrograde transport at the Trans-Golgi-Network	-0.0555759741830788	0.0747368582095671	0.457105171944592	28	ARFRP1; ARL1; COG1; COG2; COG3; COG4; COG6; COG7; COG8; GCC1; GCC2; GOLGA1; M6PR; NAA35; NAPA; NAPB; NAPG; NSF; PLIN3; RAB6A; RAB6B; RABEPK; RGP1; RHOBTB3; STX6; SYS1; USP6NL; VAMP4
R-HSA-6791226	Major pathway of rRNA processing in the nucleolus and cytosol	0.0404567362884375	0.0544974080143175	0.457868798066901	43	BMS1; BYSL; C1D; CSNK1D; DCAF13; DDX47; DDX52; DHX37; EBNA1BP2; ERI1; EXOSC10; EXOSC2; EXOSC3; EXOSC4; EXOSC5; EXOSC6; EXOSC8; EXOSC9; FBL; FTSJ3; GNL3; HEATR1; IMP4; ISG20L2; KRR1; LTV1; MPHOSPH10; MPHOSPH6; NOB1; NOL11; NOL6; NOP14; NOP56; NOP58; PDCD11; PELP1; PES1; PNO1; PWP2; RCL1; RIOK2; RPL10A; RPL12
R-HSA-1234174	Regulation of Hypoxia-inducible Factor (HIF) by oxygen	-0.0148293448718572	0.0200468042959858	0.459460137481538	32	AJUBA; ARNT; EGLN1; EGLN2; HIF1A; HIF1AN; HIF3A; HIGD1A; LIMD1; PSMA1; PSMA4; PSMA5; PSMA7; PSMB10; PSMB2; PSMB4; PSMB5; PSMB6; PSMC1; PSMC3; PSMC5; PSMD11; PSMD13; PSMD2; PSMD4; PSMD5; PSMD6; PSMD7; PSME2; PSME4; PSMF1; UBA52
R-HSA-2262749	Cellular response to hypoxia	-0.0148293448718572	0.0200468042959858	0.459460137481538	32	AJUBA; ARNT; EGLN1; EGLN2; HIF1A; HIF1AN; HIF3A; HIGD1A; LIMD1; PSMA1; PSMA4; PSMA5; PSMA7; PSMB10; PSMB2; PSMB4; PSMB5; PSMB6; PSMC1; PSMC3; PSMC5; PSMD11; PSMD13; PSMD2; PSMD4; PSMD5; PSMD6; PSMD7; PSME2; PSME4; PSMF1; UBA52
R-HSA-3301854	Nuclear Pore Complex (NPC) Disassembly	-0.0226256131450133	0.0307088286002029	0.4612568921074	20	AAAS; NDC1; NEK6; NUP107; NUP205; NUP214; NUP35; NUP37; NUP43; NUP50; NUP54; NUP62; NUP85; NUP88; NUP93; POM121; POM121C; RAE1; RANBP2; SEH1L
R-HSA-3214841	PKMTs methylate histone lysines	-0.0485265703041322	0.0659523396075687	0.461863137609317	22	AEBP2; ASH1L; ASH2L; DPY30; EHMT1; EZH2; KMT2B; KMT2C; KMT2D; KMT2E; NFKB1; RBBP4; RBBP5; RELA; SETD2; SETD6; SETD7; SETDB2; SMYD2; SMYD3; SUV39H2; WDR5
R-HSA-168271	Transport of Ribonucleoproteins into the Host Nucleus	-0.0224169042873688	0.0307702829016137	0.466292590154971	19	AAAS; NDC1; NUP107; NUP205; NUP214; NUP35; NUP37; NUP43; NUP50; NUP54; NUP62; NUP85; NUP88; NUP93; POM121; POM121C; RAE1; RANBP2; SEH1L
R-HSA-170822	Regulation of Glucokinase by Glucokinase Regulatory Protein	-0.0224169042873688	0.0307702829016137	0.466292590154971	19	AAAS; NDC1; NUP107; NUP205; NUP214; NUP35; NUP37; NUP43; NUP50; NUP54; NUP62; NUP85; NUP88; NUP93; POM121; POM121C; RAE1; RANBP2; SEH1L
R-HSA-73980	RNA Polymerase III Transcription Termination	-0.0323415933376896	0.0447810619074775	0.47016177107883	15	CRCP; NFIA; NFIB; NFIC; NFIX; POLR1C; POLR1D; POLR2E; POLR2H; POLR2K; POLR2L; POLR3E; POLR3G; POLR3H; POLR3K
R-HSA-68867	Assembly of the pre-replicative complex	-0.0136772609112436	0.0189690652711396	0.470891194078758	34	E2F1; MCM2; MCM3; MCM4; MCM6; MCM7; MCM8; ORC2; ORC4; ORC5; PSMA1; PSMA4; PSMA5; PSMA7; PSMB10; PSMB2; PSMB4; PSMB5; PSMB6; PSMC1; PSMC3; PSMC5; PSMD11; PSMD13; PSMD2; PSMD4; PSMD5; PSMD6; PSMD7; PSME2; PSME4; PSMF1; UBA52; UBC
R-HSA-2500257	Resolution of Sister Chromatid Cohesion	0.0277040137002677	0.0385257831551867	0.47207733979212	29	BUB3; CENPC; CENPE; CENPH; CENPL; CENPN; CENPP; CENPQ; CENPT; CKAP5; CLIP1; DSN1; DYNC1H1; DYNC1LI2; DYNLL2; INCENP; ITGB3BP; KIF2A; MAD1L1; MAPRE1; MIS12; NDE1; NDEL1; NSL1; NUDC; NUP107; NUP37; NUP43; NUP85
R-HSA-983168	Antigen processing: Ubiquitination & Proteasome degradation	0.0419140661779214	0.0583547693008217	0.47259519728054	26	ANAPC13; ANAPC4; ANAPC5; AREL1; ASB1; ASB13; ASB14; ASB2; ASB4; ASB5; ASB6; ATG7; BLMH; BTBD1; BTRC; CDC16; CUL3; CUL5; CUL7; DET1; DTX3L; DZIP3; FBXL14; FBXL15; FBXL20; FBXL4
R-HSA-5620924	Intraflagellar transport	0.075140887436363	0.107030119114289	0.482645696544756	26	CLUAP1; DYNC2H1; DYNC2LI1; DYNLL2; IFT122; IFT27; IFT46; IFT52; IFT57; IFT74; IFT80; IFT88; KIF17; KIF3B; KIFAP3; TCTEX1D1; TCTEX1D2; TNPO1; TRAF3IP1; TRIP11; TTC21B; TTC26; TTC30A; TTC30B; WDR35; WDR60
R-HSA-379726	Mitochondrial tRNA aminoacylation	0.0906282580083296	0.129363510562575	0.483571099978661	17	AARS2; CARS2; DARS2; EARS2; FARS2; GARS; HARS2; KARS; LARS2; NARS2; PARS2; PPA2; QARS; RARS2; TARS2; VARS2; WARS2
R-HSA-174143	APC/C-mediated degradation of cell cycle proteins	0.0141191176790954	0.0203903502429141	0.488660328039858	31	ANAPC16; ANAPC4; ANAPC5; BTRC; BUB3; CCNA1; CCNA2; CDC14A; CDC16; CDK2; NEK2; PLK1; PSMA1; PSMA4; PSMA5; PSMA7; PSMB10; PSMB2; PSMB4; PSMB5; PSMB6; PSMC1; PSMC3; PSMC5; PSMD11; PSMD13; PSMD2; PSMD4; PSMD5; PSMD6; PSMD7
R-HSA-453276	Regulation of mitotic cell cycle	0.0141191176790954	0.0203903502429141	0.488660328039858	31	ANAPC16; ANAPC4; ANAPC5; BTRC; BUB3; CCNA1; CCNA2; CDC14A; CDC16; CDK2; NEK2; PLK1; PSMA1; PSMA4; PSMA5; PSMA7; PSMB10; PSMB2; PSMB4; PSMB5; PSMB6; PSMC1; PSMC3; PSMC5; PSMD11; PSMD13; PSMD2; PSMD4; PSMD5; PSMD6; PSMD7
R-HSA-5658442	Regulation of RAS by GAPs	-0.0132481546897535	0.0192581470638683	0.49150021280333	36	CUL3; KBTBD7; KRAS; NF1; PSMA1; PSMA4; PSMA5; PSMA7; PSMB10; PSMB2; PSMB4; PSMB5; PSMB6; PSMC1; PSMC3; PSMC5; PSMD11; PSMD13; PSMD2; PSMD4; PSMD5; PSMD6; PSMD7; PSME2; PSME4; PSMF1; RASA1; RASA2; RASA3; RASA4; RASAL1; RASAL2; RASAL3; SPRED2; UBA52; UBC
R-HSA-68886	M Phase	-0.0257457726959989	0.0374480636744135	0.491763849905091	31	AAAS; ALMS1; ANAPC16; ANAPC4; ANAPC5; ANKLE2; ARPP19; BANF1; BLZF1; BUB3; CDC16; CDK5RAP2; CENPC; CENPE; CENPH; CENPJ; CENPL; CENPN; CENPP; CENPQ; CENPT; CEP135; CEP164; CEP192; CEP250; CEP290; CEP41; CEP57; CEP63; CEP72; CEP76
R-HSA-381119	Unfolded Protein Response (UPR)	0.039649056954436	0.0576855960812351	0.491874621090916	33	ACADVL; ADD1; ASNS; ATF3; ATF4; ATF6; ATP6V0D1; CALR; CCL2; CREB3L4; CREBRF; CUL7; DCP2; DDX11; DNAJB11; DNAJB9; DNAJC3; EIF2AK3; EIF2S1; ERN1; EXOSC2; EXOSC3; EXOSC4; EXOSC5; EXOSC6; EXOSC8; EXOSC9; EXTL2; GOSR2; HDGF; HSPA5; KDELR3; MBTPS1
R-HSA-450531	Regulation of mRNA stability by proteins that bind AU-rich elements	0.013930908452001	0.0203177046598005	0.492931538519046	40	AKT1; ANP32A; DCP1A; DCP2; ELAVL1; ENPP2; EXOSC2; EXOSC3; EXOSC4; EXOSC5; EXOSC6; EXOSC8; EXOSC9; HNRNPD; HSPA8; MAPK11; MAPK14; NUP214; PARN; PRKCA; PRKCD; PSMA1; PSMA4; PSMA5; PSMA7; PSMB10; PSMB2; PSMB4; PSMB5; PSMB6; PSMC1; PSMC3; PSMC5; PSMD11; PSMD13; PSMD2; PSMD4; PSMD5; PSMD6; PSMD7
R-HSA-182971	EGFR downregulation	0.025872846619739	0.0387225536472485	0.504031709865233	13	CBL; EGF; EGFR; EPS15; GRB2; PTPN12; PTPRK; SH3GL2; SPRY2; STAM; STAM2; UBA52; UBC
R-HSA-450294	MAP kinase activation in TLR cascade	0.0159095395096342	0.0238189983531963	0.504175169263694	40	ATF1; BTRC; CREB1; DUSP3; DUSP4; DUSP6; DUSP7; IRAK2; JUN; MAP2K6; MAP2K7; MAP3K7; MAP3K8; MAPK1; MAPK10; MAPK11; MAPK14; MAPK3; MAPK8; MEF2A; MEF2C; NFKB1; NOD1; PPP2CA; PPP2R1A; PPP2R1B; PPP2R5D; RPS6KA1; RPS6KA2; RPS6KA5; SKP1; TAB1; TAB2; TNIP2; TRAF6; UBA52; UBC; UBE2N; UBE2V1; VRK3
R-HSA-913709	O-linked glycosylation of mucins	-0.0504705670726563	0.0758822909357542	0.505975954005341	29	B3GNTL1; B4GALT5; B4GALT6; C1GALT1; GALNT1; GALNT10; GALNT13; GALNT14; GALNT15; GALNT16; GALNT18; GALNT2; GALNT3; GALNT6; GALNT7; GALNT9; GALNTL5; GALNTL6; GCNT1; GCNT4; MUC12; MUC20; ST3GAL1; ST3GAL2; ST3GAL3; ST3GAL4; ST6GAL1; ST6GALNAC2; ST6GALNAC4
R-HSA-499943	Interconversion of nucleotide di- and triphosphates	-0.0820365010513606	0.124164330750574	0.508798898015563	19	AK5; AK7; AK8; AK9; CMPK1; CTPS1; DCTD; DTYMK; DUT; GLRX; GUK1; NME1; NME6; NME7; NUDT13; RRM1; TXN; TXNRD1; TYMS
R-HSA-1660661	Sphingolipid de novo biosynthesis	0.0814851700414505	0.123963683704185	0.510968118788155	26	ACER2; ALDH3A2; CERS4; CERS5; CERS6; DEGS1; KDSR; ORMDL1; ORMDL2; ORMDL3; OSBP; PPM1L; PRKD1; PRKD2; PRKD3; SAMD8; SGMS2; SGPL1; SGPP1; SGPP2; SPHK1; SPTLC1; SPTLC2; SPTSSA; VAPA; VAPB
R-HSA-196071	Metabolism of steroid hormones	0.0955702879616694	0.146268123875229	0.513504185558964	11	FDX1; FDXR; HSD17B1; HSD17B11; HSD17B12; HSD17B14; POMC; SRD5A1; SRD5A3; STAR; STARD4
R-HSA-8951664	Neddylation	0.0405267792762476	0.0626398946248511	0.517644678364791	35	ASB1; ASB13; ASB14; ASB2; ASB4; ASB5; ASB6; BTBD1; BTRC; CAND1; CCDC8; COMMD1; COMMD10; COMMD2; COMMD4; COMMD5; COMMD7; COPS2; COPS3; COPS6; COPS7A; CUL3; CUL4A; CUL5; CUL7; CUL9; DCAF11; DCAF13; DCAF16; DCAF17; DCAF4; DCAF7; DCAF8; DCUN1D2; DCUN1D3
R-HSA-6791312	TP53 Regulates Transcription of Cell Cycle Genes	0.0274999785799142	0.0427067049051504	0.519623103345321	25	ARID3A; CARM1; CCNA1; CCNA2; CDK2; CDKN1A; CDKN1B; CENPJ; CNOT11; CNOT2; CNOT4; CNOT6L; CNOT7; CNOT8; E2F1; GADD45A; NPM1; PCBP4; PLAGL1; PRMT1; RBL1; RBL2; TFDP1; TNKS1BP1; TP53
R-HSA-5578749	Transcriptional regulation by small RNAs	0.0140710060899694	0.0219399766026431	0.521301169817227	36	AAAS; AGO2; H2AFV; H2AFZ; H3F3A; HIST1H2AB; HIST1H2AC; HIST1H2BB; HIST1H2BC; HIST1H2BD; HIST1H2BJ; HIST1H2BL; HIST1H2BN; IPO8; NDC1; NUP107; NUP205; NUP214; NUP35; NUP37; NUP43; NUP50; NUP54; NUP62; NUP85; NUP88; NUP93; POLR2A; POLR2B; POLR2D; POLR2E; POLR2H; POLR2I; POLR2K; POLR2L; POM121
R-HSA-179419	APC:Cdc20 mediated degradation of cell cycle proteins prior to satisfation of the cell cycle checkpoint	0.0124942270920753	0.019522966044308	0.522188289912611	31	ANAPC16; ANAPC4; ANAPC5; BUB3; CCNA1; CCNA2; CDC16; NEK2; PSMA1; PSMA4; PSMA5; PSMA7; PSMB10; PSMB2; PSMB4; PSMB5; PSMB6; PSMC1; PSMC3; PSMC5; PSMD11; PSMD13; PSMD2; PSMD4; PSMD5; PSMD6; PSMD7; PSME2; PSME4; PSMF1; UBA52
R-HSA-2022870	Chondroitin sulfate biosynthesis	0.078980733741221	0.123924152306953	0.523909105772105	10	CHPF; CHST11; CHST12; CHST3; CHST9; CHSY3; CSGALNACT1; CSGALNACT2; DCN; NCAN
R-HSA-75105	Fatty acyl-CoA biosynthesis	0.0634832763746654	0.100996249427613	0.529630191651615	21	ACACA; ACLY; ACSF3; ACSL1; ACSL5; ACSL6; CBR4; ELOVL1; ELOVL2; ELOVL4; ELOVL5; ELOVL7; FASN; HSD17B12; HSD17B8; MORC2; RPP14; SCD; SCD5; SLC25A1; TECR
R-HSA-3371571	HSF1-dependent transactivation	-0.0375471197844963	0.0599380888799898	0.531031813036509	15	CAMK2B; CAMK2D; HSBP1; HSF1; HSP90AA1; HSP90AB1; HSPA2; HSPA6; HSPA8; HSPB8; HSPH1; MLST8; MRPL18; MTOR; RPTOR
R-HSA-2453902	The canonical retinoid cycle in rods (twilight vision)	0.0837081837151514	0.133688917277407	0.531222111792912	13	ABCA4; CYP4V2; HSD17B1; HSD17B6; LRAT; MYO7A; RBP1; RBP4; RDH10; RDH11; RDH12; RLBP1; RPE65
R-HSA-445355	Smooth Muscle Contraction	-0.0365548314204892	0.0589551916348265	0.535228611679693	21	ACTA2; ANXA1; ANXA2; ANXA6; CALM1; ITGA1; ITGB5; LMOD1; MYH11; MYL12A; MYL5; MYLK; PAK1; PAK2; PXN; SORBS3; TLN1; TPM1; TPM2; TPM4; VCL
R-HSA-211945	Phase I - Functionalization of compounds	0.0565624763297343	0.0916032169223569	0.536923050012258	21	ACSS1; ACSS2; ADH5; ALDH1A1; ALDH2; ARNT; ARNT2; BPHL; CBR3; CES3; CMBL; CYB5R3; CYP1B1; CYP26A1; CYP26B1; CYP2C8; CYP2E1; CYP2J2; CYP2R1; CYP2U1; CYP39A1
R-HSA-2187338	Visual phototransduction	-0.0326001369547932	0.052923886617807	0.537906706244928	23	ABCA4; AKR1C1; AKR1C3; APOB; APOE; BCO2; CALM1; CAMKMT; CYP4V2; DHRS3; GNB5; GPC5; GPIHBP1; HSD17B1; HSD17B6; HSPG2; LRAT; LRP12; LRP2; LRP8; MYO7A; NMT1; NMT2
R-HSA-171306	Packaging Of Telomere Ends	0.0232550590638137	0.0380368060997471	0.540946011925128	14	ACD; H2AFV; H2AFZ; HIST1H2AB; HIST1H2AC; HIST1H2BB; HIST1H2BC; HIST1H2BD; HIST1H2BJ; HIST1H2BL; HIST1H2BN; POT1; TERF1; TINF2
R-HSA-73780	RNA Polymerase III Chain Elongation	-0.0278799368157905	0.0457225857030269	0.542018875678825	11	CRCP; POLR1C; POLR1D; POLR2E; POLR2H; POLR2K; POLR2L; POLR3E; POLR3G; POLR3H; POLR3K
R-HSA-448424	Interleukin-17 signaling	0.0146253034351932	0.0239937377648548	0.54216213493311	40	ATF1; BTRC; CREB1; DUSP3; DUSP4; DUSP6; DUSP7; IL17RA; IL17RB; IL17RC; IRAK2; JUN; MAP2K6; MAP2K7; MAP3K7; MAP3K8; MAPK1; MAPK10; MAPK11; MAPK14; MAPK3; MAPK8; MEF2A; MEF2C; NFKB1; NOD1; PPP2CA; PPP2R1A; PPP2R1B; PPP2R5D; RPS6KA1; RPS6KA2; RPS6KA5; SKP1; TAB1; TAB2; TNIP2; TRAF6; UBA52; UBC
R-HSA-425366	Transport of bile salts and organic acids, metal ions and amine compounds	0.0595274496088084	0.0983445841849006	0.544983242689547	29	BSG; CP; EMB; RUNX1; SLC11A1; SLC13A3; SLC13A4; SLC14A1; SLC16A1; SLC18A2; SLC22A15; SLC22A18; SLC22A3; SLC22A5; SLC2A13; SLC30A10; SLC30A3; SLC30A5; SLC30A6; SLC30A7; SLC31A1; SLC39A10; SLC39A3; SLC39A4; SLC39A6; SLC39A8; SLC40A1; SLC44A3; SLC44A5
R-HSA-2559586	DNA Damage/Telomere Stress Induced Senescence	-0.0170332866584987	0.0282479712875252	0.54651434195012	33	ACD; ASF1A; ATM; CABIN1; CCNA1; CCNA2; CDK2; CDKN1A; CDKN1B; EP400; H1F0; H2AFV; H2AFZ; HIST1H1A; HIST1H1C; HIST1H1D; HIST1H2AB; HIST1H2AC; HIST1H2BB; HIST1H2BC; HIST1H2BD; HIST1H2BJ; HIST1H2BL; HIST1H2BN; HMGA1; LMNB1; NBN; POT1; RAD50; RB1; TERF1; TINF2; TP53
R-HSA-3238698	WNT ligand biogenesis and trafficking	-0.116202646540416	0.194503377591604	0.550218635192172	11	TMED5; VPS29; WLS; WNT10B; WNT16; WNT2; WNT2B; WNT3; WNT5A; WNT7A; WNT7B
R-HSA-210500	Glutamate Neurotransmitter Release Cycle	-0.0651784729807294	0.110086270462192	0.553805571184149	11	ARL6IP5; CPLX1; PPFIA1; PPFIA2; PPFIA4; SLC1A1; SLC1A3; SLC1A6; SLC38A2; SYT1; VAMP2
R-HSA-1660662	Glycosphingolipid metabolism	0.0585009480578581	0.0989512307056834	0.554379784513592	21	ARSA; ARSB; ASAH1; ASAH2; B4GALNT1; CTSA; ESYT1; ESYT2; ESYT3; GALC; GBA2; GLB1; GM2A; HEXA; HEXB; NEU3; NEU4; PSAP; SMPD2; SUMF1; SUMF2
R-HSA-6799198	Complex I biogenesis	-0.063423415025469	0.107419397918095	0.554903775992024	30	ACAD9; NDUFA10; NDUFA11; NDUFA2; NDUFA6; NDUFAB1; NDUFAF1; NDUFAF2; NDUFAF4; NDUFAF5; NDUFAF6; NDUFAF7; NDUFB10; NDUFB4; NDUFB5; NDUFB7; NDUFC1; NDUFS1; NDUFS2; NDUFS4; NDUFS5; NDUFS6; NDUFS7; NDUFS8; NDUFV1; NDUFV2; NDUFV3; NUBPL; TIMMDC1; TMEM126B
R-HSA-1638074	Keratan sulfate/keratin metabolism	-0.0429995096102015	0.0729454438313301	0.555542732039214	18	ACAN; B4GALT2; B4GALT3; B4GALT4; B4GALT5; B4GALT6; CHST1; CHST6; FMOD; GLB1; HEXA; HEXB; LUM; ST3GAL1; ST3GAL2; ST3GAL3; ST3GAL4; ST3GAL6
R-HSA-6788656	Histidine, lysine, phenylalanine, tyrosine, proline and tryptophan catabolism	0.0750978112096247	0.129120557561899	0.560829386169485	20	AADAT; AASS; ALDH4A1; ALDH7A1; AMDHD1; ASRGL1; DLD; DLST; FAH; FTCD; GCDH; GSTZ1; HYKK; PAH; PCBD1; PHYKPL; PIPOX; PRODH; SLC36A4; TDO2
R-HSA-196854	Metabolism of vitamins and cofactors	-0.0266444981344682	0.0458354451758289	0.561033078431732	32	ABCC1; ABCD4; ACACA; ACACB; AKR1C1; AKR1C3; AKT1; ALDH1L2; AOX1; APOB; APOE; BCO2; CALM1; CD320; CD38; COASY; COQ5; COQ7; COQ9; CUBN; CYB5A; CYB5R3; DHFR; ENPP1; ENPP2; FASN; GCH1; GPC5; GPHN; GPIHBP1; GSTO1; GSTO2
R-HSA-72086	mRNA Capping	0.0165105424947984	0.0293598179433597	0.573876444261976	20	CDK7; ERCC2; ERCC3; GTF2F2; GTF2H1; GTF2H2; GTF2H3; GTF2H4; NCBP1; NCBP2; POLR2A; POLR2B; POLR2D; POLR2E; POLR2H; POLR2I; POLR2K; POLR2L; RNGTT; SUPT5H
R-HSA-174184	Cdc20:Phospho-APC/C mediated degradation of Cyclin A	0.0108950626368184	0.0195642553683416	0.57760522543915	30	ANAPC16; ANAPC4; ANAPC5; BUB3; CCNA1; CCNA2; CDC16; PSMA1; PSMA4; PSMA5; PSMA7; PSMB10; PSMB2; PSMB4; PSMB5; PSMB6; PSMC1; PSMC3; PSMC5; PSMD11; PSMD13; PSMD2; PSMD4; PSMD5; PSMD6; PSMD7; PSME2; PSME4; PSMF1; UBA52
R-HSA-168253	Host Interactions with Influenza Factors	0.0165352077493188	0.030621334210927	0.589204075453224	24	AAAS; CPSF4; KPNA3; KPNA4; KPNA5; NDC1; NUP107; NUP205; NUP214; NUP35; NUP37; NUP43; NUP50; NUP54; NUP62; NUP85; NUP88; NUP93; POM121; POM121C; RAE1; RANBP2; SEH1L; TGFB1
R-HSA-163359	Glucagon signaling in metabolic regulation	-0.0223720816806118	0.042261128355736	0.596543747627674	14	ADCY3; ADCY6; ADCY7; GNB2; GNB3; GNB4; GNG11; GNG4; GNG5; GNG7; PRKACA; PRKAR1A; PRKAR1B; PRKAR2A
R-HSA-611105	Respiratory electron transport	0.0430431407362854	0.0819911390137322	0.599601905329558	33	ACAD9; COQ10A; COQ10B; COX11; COX14; COX16; COX18; COX20; COX4I1; COX5A; COX6A1; COX6B1; COX6C; COX7A2L; CYCS; ETFB; ETFDH; LRPPRC; NDUFA10; NDUFA11; NDUFA2; NDUFA6; NDUFAB1; NDUFAF1; NDUFAF2; NDUFAF4; NDUFAF5; NDUFAF6; NDUFAF7; NDUFB10; NDUFB4; NDUFB5; NDUFB7
R-HSA-382556	ABC-family proteins mediated transport	-0.014819208844973	0.028521351099447	0.603354257257965	33	ABCA10; ABCA4; ABCA5; ABCA6; ABCA7; ABCA8; ABCA9; ABCB10; ABCB8; ABCB9; ABCC1; ABCC10; ABCC4; ABCC5; ABCC8; ABCC9; ABCG1; CFTR; DERL1; EIF2S1; ERLEC1; ERLIN2; KCNJ11; PEX3; PSMA1; PSMA4; PSMA5; PSMA7; PSMB10; PSMB2; PSMB4; PSMB5; PSMB6
R-HSA-1483206	Glycerophospholipid biosynthesis	0.0361663820946946	0.0699264466705922	0.605012320954593	39	ABHD4; ACHE; ACP6; AGPAT3; AGPAT4; BCHE; CDS1; CDS2; CEPT1; CHKA; CHKB; CHPT1; CPNE1; CPNE3; CPNE6; CPNE7; CRLS1; CSNK2A2; DDHD1; DDHD2; DGAT2; ETNK1; GPAM; GPAT2; GPCPD1; GPD1L; GPD2; HADHA; HADHB; LCLAT1; LPCAT1; LPCAT2; LPCAT3; LPGAT1; LPIN1; LPIN2; LPIN3; MBOAT1; MGLL
R-HSA-156581	Methylation	-0.0625396432718389	0.121299565601158	0.606147705636362	10	AHCY; AS3MT; COMT; GSTO1; MAT2A; MTR; MTRR; N6AMT1; TPMT; TRMT112
R-HSA-112310	Neurotransmitter release cycle	0.0435728622154015	0.0846538554651143	0.606750101261338	24	ABAT; ALDH5A1; ARL6IP5; CPLX1; DNAJC5; GAD1; GAD2; HSPA8; LIN7A; LIN7B; LIN7C; NAAA; PPFIA1; PPFIA2; PPFIA4; SLC18A2; SLC1A1; SLC1A3; SLC1A6; SLC38A2; SLC6A13; SYN3; SYT1; VAMP2
R-HSA-432040	Vasopressin regulates renal water homeostasis via Aquaporins	0.021187007039012	0.0413244792977215	0.608162095394356	17	ADCY3; ADCY6; ADCY7; GNB2; GNB3; GNB4; GNB5; GNG11; GNG4; GNG5; GNG7; MYO5B; PRKACA; PRKAR1A; PRKAR1B; PRKAR2A; RAB11A
R-HSA-450604	KSRP (KHSRP) binds and destabilizes mRNA	-0.0266455535185854	0.0521894703191909	0.609663249788208	13	AKT1; DCP2; EXOSC2; EXOSC3; EXOSC4; EXOSC5; EXOSC6; EXOSC8; EXOSC9; MAPK11; MAPK14; PARN; YWHAZ
R-HSA-3214842	HDMs demethylate histones	0.107786113771322	0.212968287109985	0.612777011554774	10	ARID5B; KDM1B; KDM2A; KDM2B; KDM3A; KDM4C; KDM5B; KDM6B; KDM8; PHF2
R-HSA-1296065	Inwardly rectifying K+ channels	0.0293817762677062	0.058141402023003	0.613312803865418	13	ABCC8; ABCC9; GNB2; GNB3; GNG4; GNG5; GNG7; KCNJ11; KCNJ14; KCNJ16; KCNJ3; KCNJ4; KCNJ8
R-HSA-5617472	Activation of anterior HOX genes in hindbrain development during early embryogenesis	-0.0157210218423307	0.0312804791552719	0.61525782596349	28	AJUBA; ASH2L; CTCF; EZH2; H2AFV; H2AFZ; H3F3A; HDAC3; HIST1H2AB; HIST1H2AC; HIST1H2BB; HIST1H2BC; HIST1H2BD; HIST1H2BJ; HIST1H2BL; HIST1H2BN; JUN; KMT2C; KMT2D; MEIS1; NCOA3; NCOA6; NCOR1; PAX6; PBX1; PIAS2; PKNOX1; POLR2A
R-HSA-5619507	Activation of HOX genes during differentiation	-0.0157210218423307	0.0312804791552719	0.61525782596349	28	AJUBA; ASH2L; CTCF; EZH2; H2AFV; H2AFZ; H3F3A; HDAC3; HIST1H2AB; HIST1H2AC; HIST1H2BB; HIST1H2BC; HIST1H2BD; HIST1H2BJ; HIST1H2BL; HIST1H2BN; JUN; KMT2C; KMT2D; MEIS1; NCOA3; NCOA6; NCOR1; PAX6; PBX1; PIAS2; PKNOX1; POLR2A
R-HSA-6784531	tRNA processing in the nucleus	0.0151373738225014	0.0303558462540222	0.618015968264512	33	AAAS; C2orf49; CPSF1; CPSF4; ELAC2; NDC1; NUP107; NUP205; NUP214; NUP35; NUP37; NUP43; NUP50; NUP54; NUP62; NUP85; NUP88; NUP93; POM121; POM121C; POP4; POP5; POP7; RAE1; RAN; RANBP2; RPP14; RPP30; RPP38; SEH1L; TRNT1; TSEN15; ZBTB8OS
R-HSA-445717	Aquaporin-mediated transport	0.0204663378413151	0.0412679239454666	0.619938049183199	18	ADCY3; ADCY6; ADCY7; AQP11; GNB2; GNB3; GNB4; GNB5; GNG11; GNG4; GNG5; GNG7; MYO5B; PRKACA; PRKAR1A; PRKAR1B; PRKAR2A; RAB11A
R-HSA-389661	Glyoxylate metabolism and glycine degradation	0.055695675198092	0.112702354946967	0.621176397446388	19	ALDH4A1; BCKDHA; BCKDHB; DBT; DDO; DLAT; DLD; DLST; GCSH; GLDC; GOT2; GRHPR; HOGA1; LIAS; LIPT1; NDUFAB1; PDHB; PDHX; PXMP2
R-HSA-5621575	CD209 (DC-SIGN) signaling	-0.0249874570954699	0.0512109394832565	0.625597993997865	10	FYN; ICAM3; KRAS; LYN; NFKB1; PAK1; PAK2; PRKACA; RELA; RPS6KA5
R-HSA-4570464	SUMOylation of RNA binding proteins	-0.0145168831679925	0.0300204353859824	0.628693405400127	25	AAAS; CBX4; HNRNPK; NDC1; NOP58; NUP107; NUP205; NUP214; NUP35; NUP37; NUP43; NUP50; NUP54; NUP62; NUP85; NUP88; NUP93; PHC2; POM121; POM121C; RAE1; RANBP2; RNF2; SEH1L; UBE2I
R-HSA-3371497	HSP90 chaperone cycle for steroid hormone receptors (SHR)	0.0279757190941911	0.0582433830766558	0.630996728503136	16	ACTR10; CAPZA2; CAPZB; DCTN3; DCTN5; DCTN6; DNAJA1; DNAJA4; DYNC1H1; DYNC1LI2; DYNLL2; FKBP5; HSP90AA1; HSP90AB1; HSPA2; HSPA8
R-HSA-373080	Class B/2 (Secretin family receptors)	0.0222278961893907	0.0464583411881238	0.632331441591235	27	ADCYAP1; ADCYAP1R1; ADM; CALCRL; CD55; CRH; CRHR1; CRHR2; FZD1; FZD3; FZD6; FZD8; GLP2R; GNB2; GNB3; GNB4; GNB5; GNG11; GNG4; GNG5; GNG7; PTCH1; PTCH2; PTH1R; PTH2R; PTHLH; RAMP3
R-HSA-163125	Post-translational modification: synthesis of GPI-anchored proteins	-0.0537390438151717	0.114187298684696	0.637910763459541	28	ALPL; ART3; CD109; CNTN4; CNTN5; CPM; DPM2; FCGR3B; GPAA1; GPIHBP1; LY6H; LYPD1; LYPD5; LYPD6B; MDGA1; NTM; NTNG1; PIGB; PIGC; PIGF; PIGG; PIGH; PIGK; PIGM; PIGN; PIGP; PIGS; PIGV
R-HSA-199220	Vitamin B5 (pantothenate) metabolism	-0.0698556266481317	0.150060826118395	0.641562405728138	13	COASY; ENPP1; ENPP2; FASN; PANK1; PANK2; PANK3; PANK4; PPCDC; PPCS; SLC25A16; SLC5A6; VNN2
R-HSA-8953897	Cellular responses to external stimuli	0.0180663665580356	0.0394530680108184	0.647009596004958	31	AAAS; ACD; ACTR10; AJUBA; AMBRA1; ANAPC16; ANAPC4; ANAPC5; ARNT; ASF1A; ATG10; ATG12; ATG13; ATG14; ATG3; ATG4C; ATG7; ATG9A; ATM; BAG2; BAG4; BAG5; CABIN1; CAMK2B; CAMK2D; CAPZA2; CAPZB; CAT; CBX4; CCNA1; CCNA2
R-HSA-5694530	Cargo concentration in the ER	0.0431189869424291	0.0967764515931149	0.655920550994507	18	CD59; CNIH3; CTSC; CTSZ; F5; GOSR2; GRIA1; LMAN1; MCFD2; MIA3; PREB; SAR1B; SEC23A; SEC24C; SERPINA1; TGFA; TMED10; TMED2
R-HSA-167160	RNA Pol II CTD phosphorylation and interaction with CE during HIV infection	0.0136652036704986	0.0307121685688684	0.656360023172366	18	CDK7; ERCC2; ERCC3; GTF2F2; GTF2H1; GTF2H2; GTF2H3; GTF2H4; POLR2A; POLR2B; POLR2D; POLR2E; POLR2H; POLR2I; POLR2K; POLR2L; RNGTT; SUPT5H
R-HSA-77075	RNA Pol II CTD phosphorylation and interaction with CE	0.0136652036704986	0.0307121685688684	0.656360023172366	18	CDK7; ERCC2; ERCC3; GTF2F2; GTF2H1; GTF2H2; GTF2H3; GTF2H4; POLR2A; POLR2B; POLR2D; POLR2E; POLR2H; POLR2I; POLR2K; POLR2L; RNGTT; SUPT5H
R-HSA-109688	Cleavage of Growing Transcript in the Termination Region	0.0217907028943196	0.0492274365002273	0.658016295538978	35	CASC3; CDC40; CHTOP; CPSF1; CPSF2; CPSF3; CPSF4; CPSF7; CSTF1; CSTF2T; DDX39B; DHX38; FYTTD1; LSM11; MAGOHB; NCBP1; NCBP2; PAPOLA; PCF11; RNPS1; SLU7; SNRPF; SRSF4; SRSF7; SRSF9; SYMPK; THOC1; THOC3; THOC5; THOC6; THOC7; U2AF1L4; U2AF2; ZC3H11A; ZNF473
R-HSA-73856	RNA Polymerase II Transcription Termination	0.0217907028943196	0.0492274365002273	0.658016295538978	35	CASC3; CDC40; CHTOP; CPSF1; CPSF2; CPSF3; CPSF4; CPSF7; CSTF1; CSTF2T; DDX39B; DHX38; FYTTD1; LSM11; MAGOHB; NCBP1; NCBP2; PAPOLA; PCF11; RNPS1; SLU7; SNRPF; SRSF4; SRSF7; SRSF9; SYMPK; THOC1; THOC3; THOC5; THOC6; THOC7; U2AF1L4; U2AF2; ZC3H11A; ZNF473
R-HSA-3000157	Laminin interactions	0.0374430617096165	0.0849149536460082	0.65925079011224	14	COL18A1; HSPG2; ITGA1; ITGA2; ITGA3; ITGA6; ITGAV; LAMA1; LAMA2; LAMA5; LAMB3; LAMC1; LAMC3; NID1
R-HSA-2028269	Signaling by Hippo	0.0536344974943653	0.122184833988699	0.660689080413655	10	CASP3; DVL2; LATS1; MOB1B; NPHP4; SAV1; STK4; TJP1; TJP2; YWHAE
R-HSA-913531	Interferon Signaling	0.0238899566355091	0.0544272051414814	0.66070928296822	22	AAAS; ABCE1; ADAR; CAMK2B; CAMK2D; CD44; CIITA; DDX58; EGR1; EIF4A1; EIF4A2; EIF4E; EIF4E3; FLNB; GBP3; HERC5; HLA-A; HLA-B; HLA-C; HLA-E; ICAM1; IFITM3
R-HSA-425397	Transport of vitamins, nucleosides, and related molecules	0.0706132528488176	0.162449599662378	0.663796232989592	20	LCN12; LCN15; SLC27A1; SLC27A4; SLC27A6; SLC29A1; SLC29A3; SLC29A4; SLC33A1; SLC35A1; SLC35B3; SLC35B4; SLC35C1; SLC5A6; SLCO1A2; SLCO1C1; SLCO2A1; SLCO3A1; SLCO4A1; SLCO4C1
R-HSA-418990	Adherens junctions interactions	-0.0414492258841912	0.0976497730945727	0.671224373657013	13	CADM3; CDH1; CDH10; CDH13; CDH18; CDH3; CDH4; CDH6; CDH8; CDH9; CTNNA1; JUP; PVR
R-HSA-1169091	Activation of NF-kappaB in B cells	-0.00780267807314439	0.0187175961300099	0.676778430790478	36	BTRC; CARD11; MALT1; MAP3K7; NFKB1; NFKBIA; NFKBIB; NFKBIE; PRKCB; PSMA1; PSMA4; PSMA5; PSMA7; PSMB10; PSMB2; PSMB4; PSMB5; PSMB6; PSMC1; PSMC3; PSMC5; PSMD11; PSMD13; PSMD2; PSMD4; PSMD5; PSMD6; PSMD7; PSME2; PSME4; PSMF1; REL; RELA; SKP1; UBA52; UBC
R-HSA-5632684	Hedgehog 'on' state	0.00884100437707604	0.0212434225176986	0.677281159443736	35	ARRB1; ARRB2; BOC; CDON; CUL3; DZIP1; EFCAB7; EVC2; GAS1; GAS8; GPR161; HHIP; IQCE; KIF7; NUMB; PSMA1; PSMA4; PSMA5; PSMA7; PSMB10; PSMB2; PSMB4; PSMB5; PSMB6; PSMC1; PSMC3; PSMC5; PSMD11; PSMD13; PSMD2; PSMD4; PSMD5; PSMD6; PSMD7; PSME2
R-HSA-2219530	Constitutive Signaling by Aberrant PI3K in Cancer	0.0119809504880955	0.029289639060004	0.682502376272352	33	BTC; EGF; EGFR; ERBB2; ERBB3; ERBB4; ESR1; ESR2; FGF1; FGF10; FGF17; FGF5; FGF9; FGFR1; FGFR2; FYN; GAB1; GRB2; KIT; KITLG; KL; KLB; MET; NRG2; NRG4; PDGFA; PDGFRA; PIK3CA; PIK3CB; PIK3CD; PIK3R1; PTPN11; SRC
R-HSA-416572	Sema4D induced cell migration and growth-cone collapse	-0.0293490349406642	0.0742452962261881	0.692622798005894	15	ARHGEF11; ARHGEF12; ERBB2; LIMK1; LIMK2; MYH10; MYH11; MYH14; MYH9; PLXNB1; RHOB; RND1; ROCK1; ROCK2; SEMA4D
R-HSA-2022854	Keratan sulfate biosynthesis	-0.0311241589778566	0.080287276966867	0.698267723485611	15	ACAN; B4GALT2; B4GALT3; B4GALT4; B4GALT5; B4GALT6; CHST1; CHST6; FMOD; LUM; ST3GAL1; ST3GAL2; ST3GAL3; ST3GAL4; ST3GAL6
R-HSA-114452	Activation of BH3-only proteins	0.0166095580002911	0.0429408382552311	0.698903557153312	20	AKT1; AKT2; AKT3; BCL2; BCL2L11; BID; BMF; DYNLL2; E2F1; MAPK8; PPP1R13B; PPP3CC; PPP3R1; TFDP1; TP53; TP53BP2; YWHAE; YWHAG; YWHAQ; YWHAZ
R-HSA-8955332	Carboxyterminal post-translational modifications of tubulin	-0.0441165383288314	0.114488838626379	0.699989352004101	18	AGBL3; AGTPBP1; NICN1; TPGS2; TTLL1; TTLL11; TTLL12; TTLL3; TTLL5; TTLL6; TTLL7; TTLL9; TUBA1A; TUBA1C; TUBB2A; TUBB2B; TUBB3; TUBB6
R-HSA-1222556	ROS, RNS production in phagocytes	-0.0300425430981025	0.079289818733707	0.704765582270164	16	ATP6V0A2; ATP6V0B; ATP6V0C; ATP6V0D1; ATP6V0E1; ATP6V0E2; ATP6V1C1; ATP6V1C2; ATP6V1E1; ATP6V1E2; ATP6V1G1; ATP6V1H; NOS1; NOS2; NOS3; SLC11A1
R-HSA-168643	Nucleotide-binding domain, leucine rich repeat containing receptor (NLR) signaling pathways	0.0157471503481967	0.0418877655510529	0.706963920323678	28	APP; BCL2; BIRC2; CASP4; CASP8; CASP9; CYLD; HSP90AB1; IRAK2; MAP2K6; MAP3K7; MAPK11; MAPK12; MAPK13; MAPK14; NLRC4; NLRP1; NLRP3; NOD1; P2RX7; PANX1; TAB1; TAB2; TNFAIP3; TRAF6; TXN; UBE2N; UBE2V1
R-HSA-2672351	Stimuli-sensing channels	0.0284159027682024	0.0764374758758649	0.710076352978401	31	ANO10; ANO2; ANO3; ANO5; ASIC1; ASIC2; ASPH; BEST1; BEST3; CALM1; CLCA4; CLCN2; CLCN3; CLCN6; FKBP1B; MCOLN1; NALCN; OSTM1; RYR1; RYR2; RYR3; SCNN1D; SLC9B1; SLC9B2; SLC9C2; SRI; STOM; TPCN2; TRDN; TRPA1; TRPC1
R-HSA-5693554	Resolution of D-loop Structures through Synthesis-Dependent Strand Annealing (SDSA)	-0.0184858866536004	0.0503002551462056	0.713238042657283	17	ATM; BARD1; BLM; BRCA2; BRIP1; DNA2; EXO1; NBN; PALB2; RAD50; RAD51B; RAD51C; RMI1; RMI2; TOP3A; WRN; XRCC2
R-HSA-3000170	Syndecan interactions	0.0284373753138755	0.079237492469468	0.719678970364695	11	ITGA2; ITGA6; ITGAV; ITGB3; ITGB5; PRKCA; SDC2; SDC3; TGFB1; TNC; TRAPPC4
R-HSA-5607761	Dectin-1 mediated noncanonical NF-kB signaling	-0.00679127537434574	0.0193111698884788	0.725081246186559	28	BTRC; PSMA1; PSMA4; PSMA5; PSMA7; PSMB10; PSMB2; PSMB4; PSMB5; PSMB6; PSMC1; PSMC3; PSMC5; PSMD11; PSMD13; PSMD2; PSMD4; PSMD5; PSMD6; PSMD7; PSME2; PSME4; PSMF1; RELA; SKP1; UBA3; UBA52; UBC
R-HSA-109606	Intrinsic Pathway for Apoptosis	-0.0135025841858665	0.0390950663650038	0.729810053599277	27	AKT1; AKT2; AKT3; BAK1; BCL2; BCL2L11; BID; BMF; CASP3; CASP7; CASP8; CASP9; CYCS; DYNLL2; E2F1; MAPK8; NMT1; PPP1R13B; PPP3CC; PPP3R1; TFDP1; TP53; TP53BP2; YWHAE; YWHAG; YWHAQ; YWHAZ
R-HSA-74158	RNA Polymerase III Transcription	-0.0146013651719404	0.0426051687405555	0.731814029010559	25	BRF1; CRCP; GTF3A; GTF3C2; NFIA; NFIB; NFIC; NFIX; POLR1C; POLR1D; POLR2E; POLR2H; POLR2K; POLR2L; POLR3E; POLR3G; POLR3H; POLR3K; POU2F1; SNAPC1; SNAPC2; SNAPC3; SNAPC4; SNAPC5; ZNF143
R-HSA-749476	RNA Polymerase III Abortive And Retractive Initiation	-0.0146013651719404	0.0426051687405555	0.731814029010559	25	BRF1; CRCP; GTF3A; GTF3C2; NFIA; NFIB; NFIC; NFIX; POLR1C; POLR1D; POLR2E; POLR2H; POLR2K; POLR2L; POLR3E; POLR3G; POLR3H; POLR3K; POU2F1; SNAPC1; SNAPC2; SNAPC3; SNAPC4; SNAPC5; ZNF143
R-HSA-6806834	Signaling by MET	-0.00986503603366379	0.0289244093304774	0.733056409407578	36	ARF6; CBL; CRK; CRKL; DOCK7; EPS15; GAB1; GRB2; ITGA2; ITGA3; KRAS; LAMA1; LAMA2; LAMA5; LAMB3; LAMC1; LAMC3; LRIG1; MET; MUC20; PIK3CA; PIK3R1; PTPN11; PTPN2; PTPRJ; RANBP10; RANBP9; RAP1A; SH3GL2; SRC; STAM; STAM2; STAT3; TNS3; UBA52; UBC
R-HSA-6794362	Protein-protein interactions at synapses	-0.0293564522589691	0.0861093305452639	0.733163289637702	33	APBA2; BEGAIN; DBNL; DLGAP1; EPB41; EPB41L2; EPB41L5; FLOT1; GRIA1; GRIN2A; GRIN2D; GRM1; HOMER1; HOMER2; HOMER3; IL1RAP; LIN7A; LIN7B; LIN7C; LRFN1; LRFN2; LRFN4; LRRTM1; LRRTM2; NLGN1; NLGN2; NRXN1; PDLIM5; PPFIA1; PPFIA2; PPFIA4; PPFIBP1; PPFIBP2
R-HSA-112382	Formation of RNA Pol II elongation complex	-0.00869650254966332	0.0265069355924638	0.742848120038263	32	AFF4; CCNK; CCNT1; CCNT2; CDK7; CDK9; EAF2; ELL; ERCC2; ERCC3; GTF2F2; GTF2H1; GTF2H2; GTF2H3; GTF2H4; LEO1; MLLT1; NCBP1; NCBP2; NELFA; NELFB; NELFCD; POLR2A; POLR2B; POLR2D; POLR2E; POLR2H; POLR2I; POLR2K; POLR2L; SUPT16H; SUPT5H
R-HSA-75955	RNA Polymerase II Transcription Elongation	-0.00869650254966332	0.0265069355924638	0.742848120038263	32	AFF4; CCNK; CCNT1; CCNT2; CDK7; CDK9; EAF2; ELL; ERCC2; ERCC3; GTF2F2; GTF2H1; GTF2H2; GTF2H3; GTF2H4; LEO1; MLLT1; NCBP1; NCBP2; NELFA; NELFB; NELFCD; POLR2A; POLR2B; POLR2D; POLR2E; POLR2H; POLR2I; POLR2K; POLR2L; SUPT16H; SUPT5H
R-HSA-5689880	Ub-specific processing proteases	0.00944378512258076	0.0288291890888783	0.743231361146592	31	ADRB2; ARRB1; ARRB2; AXIN1; BIRC2; CCNA1; CCNA2; CDC25A; CFTR; CYLD; DDX58; FKBP8; HIF1A; HIST1H2AB; HIST1H2AC; HIST1H2BB; HIST1H2BC; HIST1H2BD; HIST1H2BJ; HIST1H2BL; HIST1H2BN; HIST2H2BF; IL33; MAP3K7; MDM2; MDM4; MUL1; MYC; NFKBIA; OTUB1; PSMA1
R-HSA-211976	Endogenous sterols	-0.0279122735020908	0.086676064481193	0.7474301381965	12	ARNT; ARNT2; CYP1B1; CYP39A1; CYP4V2; CYP51A1; CYP7B1; FDX1; FDXR; NCOA1; POMC; RXRA
R-HSA-8941326	RUNX2 regulates bone development	-0.0156948046519113	0.0489058784255324	0.748272099555104	13	HDAC3; HDAC4; HES1; HEY2; MAPK1; MAPK3; RB1; RBM14; RUNX2; SATB2; SMAD1; SRC; YES1
R-HSA-5365859	RA biosynthesis pathway	0.0331661259959201	0.10453367733263	0.751033468100142	14	AKR1C3; ALDH1A1; ALDH1A2; ALDH1A3; ALDH8A1; CYP26A1; CYP26B1; DHRS3; DHRS4; RDH10; RDH11; RDH13; RDH14; SDR16C5
R-HSA-1257604	PIP3 activates AKT signaling	-0.00957365395479256	0.0302340657851221	0.751508262691577	31	AGO2; AKT1; AKT2; AKT3; ATN1; BTC; CASP9; CBX4; CDKN1A; CDKN1B; CNOT6L; CREB1; CSNK2A2; EGF; EGFR; EGR1; ERBB2; ERBB3; ERBB4; ESR1; ESR2; EZH2; FGF1; FGF10; FGF17; FGF5; FGF9; FGFR1; FGFR2; FOXO1; FRK
R-HSA-6804757	Regulation of TP53 Degradation	-0.00828706285128034	0.028253793966012	0.769286764989835	22	AKT1; AKT2; AKT3; ATM; CCNA1; CCNA2; CCNG1; CDK2; MDM2; MDM4; MLST8; MTOR; PPP2CA; PPP2R1A; PPP2R1B; PPP2R5C; PRR5; RFFL; RICTOR; TP53; UBA52; UBC
R-HSA-5693537	Resolution of D-Loop Structures	-0.0141962193448259	0.0495218084788631	0.774368064261122	19	ATM; BARD1; BLM; BRCA2; BRIP1; DNA2; EME2; EXO1; NBN; PALB2; RAD50; RAD51B; RAD51C; RMI1; RMI2; SPIDR; TOP3A; WRN; XRCC2
R-HSA-5693568	Resolution of D-loop Structures through Holliday Junction Intermediates	-0.0141962193448259	0.0495218084788631	0.774368064261122	19	ATM; BARD1; BLM; BRCA2; BRIP1; DNA2; EME2; EXO1; NBN; PALB2; RAD50; RAD51B; RAD51C; RMI1; RMI2; SPIDR; TOP3A; WRN; XRCC2
R-HSA-6806003	Regulation of TP53 Expression and Degradation	-0.00805706495011901	0.0282432217648269	0.775434010773088	23	AKT1; AKT2; AKT3; ATM; CCNA1; CCNA2; CCNG1; CDK2; MDM2; MDM4; MLST8; MTOR; PPP2CA; PPP2R1A; PPP2R1B; PPP2R5C; PRDM1; PRR5; RFFL; RICTOR; TP53; UBA52; UBC
R-HSA-167172	Transcription of the HIV genome	-0.00718698398329726	0.0257424640355446	0.780100643657449	38	CCNK; CCNT1; CCNT2; CDK7; CDK9; ELL; ERCC2; ERCC3; GTF2A1; GTF2A2; GTF2E1; GTF2F2; GTF2H1; GTF2H2; GTF2H3; GTF2H4; NCBP1; NCBP2; NELFA; NELFB; NELFCD; POLR2A; POLR2B; POLR2D; POLR2E; POLR2H; POLR2I; POLR2K; POLR2L; RNGTT; SUPT16H; SUPT5H; TAF10; TAF11; TAF12; TAF2; TAF4; TAF4B
R-HSA-5362517	Signaling by Retinoic Acid	-0.0208118722612096	0.074778526442751	0.780771725735592	23	AKR1C3; ALDH1A1; ALDH1A2; ALDH1A3; ALDH8A1; CPT1A; CYP26A1; CYP26B1; DHRS3; DHRS4; DLAT; DLD; PDHB; PDHX; PDK2; RARG; RDH10; RDH11; RDH13; RDH14; RXRA; RXRG; SDR16C5
R-HSA-9006931	Signaling by Nuclear Receptors	-0.0208118722612096	0.074778526442751	0.780771725735592	23	AKR1C3; ALDH1A1; ALDH1A2; ALDH1A3; ALDH8A1; CPT1A; CYP26A1; CYP26B1; DHRS3; DHRS4; DLAT; DLD; PDHB; PDHX; PDK2; RARG; RDH10; RDH11; RDH13; RDH14; RXRA; RXRG; SDR16C5
R-HSA-168273	Influenza Viral RNA Transcription and Replication	0.00638335137893954	0.0237084445973752	0.787742087674969	36	AAAS; DNAJC3; GTF2F2; HSP90AA1; IPO5; NDC1; NUP107; NUP205; NUP214; NUP35; NUP37; NUP43; NUP50; NUP54; NUP62; NUP85; NUP88; NUP93; POLR2A; POLR2B; POLR2D; POLR2E; POLR2H; POLR2I; POLR2K; POLR2L; POM121; POM121C; RAE1; RANBP2; RPL10A; RPL12; RPL13; RPL14; RPL15; RPL17
R-HSA-3295583	TRP channels	0.0519868226717743	0.194916201356308	0.789689599239774	10	MCOLN1; TRPA1; TRPC1; TRPC6; TRPM2; TRPM3; TRPM7; TRPV2; TRPV3; TRPV6
R-HSA-70268	Pyruvate metabolism	-0.0251683774708889	0.0959542409732838	0.793093535827338	13	BSG; DLAT; DLD; GLO1; HAGH; LDHB; MPC1; MPC2; PDHB; PDHX; PDK2; RXRA; SLC16A1
R-HSA-167152	Formation of HIV elongation complex in the absence of HIV Tat	-0.00696896095257703	0.0267324647696413	0.794329422904094	28	CCNK; CCNT1; CCNT2; CDK7; CDK9; ELL; ERCC2; ERCC3; GTF2F2; GTF2H1; GTF2H2; GTF2H3; GTF2H4; NCBP1; NCBP2; NELFA; NELFB; NELFCD; POLR2A; POLR2B; POLR2D; POLR2E; POLR2H; POLR2I; POLR2K; POLR2L; SUPT16H; SUPT5H
R-HSA-8876384	Listeria monocytogenes entry into host cells	-0.00958910852831214	0.0381969966397116	0.801780461430682	12	CBL; CBLL1; CDH1; EPS15; GRB2; MET; SH3GL2; SRC; STAM; STAM2; UBA52; UBC
R-HSA-1483166	Synthesis of PA	0.0285704301457011	0.113811245386534	0.801788243823826	17	ACP6; AGPAT3; AGPAT4; DDHD1; DDHD2; GPAM; GPAT2; GPD1L; GPD2; LCLAT1; LPCAT1; PLA2G12A; PLA2G4B; PLA2G5; PLD1; PLD2; PLD6
R-HSA-8978868	Fatty acid metabolism	0.0150011885542565	0.0611727958187605	0.806281084741849	38	ABCC1; ACAA2; ACACA; ACADL; ACADM; ACADS; ACADVL; ACBD4; ACBD5; ACBD6; ACBD7; ACLY; ACOT1; ACOT11; ACOT2; ACOT4; ACOT8; ACOX2; ACOX3; ACSF2; ACSF3; ACSL1; ACSL5; ACSL6; AKR1C3; ALDH3A2; ALOX5; ALOX5AP; AMACR; CBR1; CBR4; CPT1A; CPT2; CRAT; CYP1B1; CYP2C8; CYP2J2; CYP2U1
R-HSA-399954	Sema3A PAK dependent Axon repulsion	0.0152738596531813	0.0630848948776256	0.808690314609392	13	CFL1; FES; FYN; HSP90AA1; HSP90AB1; LIMK1; NRP1; PAK1; PAK2; PLXNA1; PLXNA2; PLXNA4; SEMA3A
R-HSA-5339562	Uptake and actions of bacterial toxins	0.0137255211188318	0.0571741060874017	0.810279604594326	18	ANTXR1; ANTXR2; CALM1; CD9; EEF2; FURIN; HSP90AA1; HSP90AB1; MAP2K6; MAP2K7; PDCD6IP; SV2A; SV2C; SYT1; SYT2; TXNRD1; VAMP1; VAMP2
R-HSA-76046	RNA Polymerase III Transcription Initiation	-0.01003622202839	0.0433704652012349	0.816998756704329	21	BRF1; CRCP; GTF3A; GTF3C2; POLR1C; POLR1D; POLR2E; POLR2H; POLR2K; POLR2L; POLR3E; POLR3G; POLR3H; POLR3K; POU2F1; SNAPC1; SNAPC2; SNAPC3; SNAPC4; SNAPC5; ZNF143
R-HSA-8940973	RUNX2 regulates osteoblast differentiation	0.0115749082072454	0.0511757431182753	0.821061750051474	10	HDAC3; HES1; HEY2; MAPK1; MAPK3; RB1; RUNX2; SATB2; SRC; YES1
R-HSA-2559583	Cellular Senescence	0.00730967252843722	0.0331279547501694	0.825365217255993	31	ACD; ANAPC16; ANAPC4; ANAPC5; ASF1A; ATM; CABIN1; CBX4; CCNA1; CCNA2; CDC16; CDK2; CDK6; CDKN1A; CDKN1B; CDKN2B; CDKN2C; CEBPB; E2F1; EHMT1; EP400; ERF; EZH2; H1F0; H2AFV; H2AFZ; H3F3A; HIST1H1A; HIST1H1C; HIST1H1D; HIST1H2AB
R-HSA-5655332	Signaling by FGFR3 in disease	-0.00848660028358157	0.0389424202946133	0.827486080649832	10	FGF1; FGF17; FGF5; FGF9; GAB1; GRB2; KRAS; PIK3CA; PIK3R1; PLCG1
R-HSA-8853338	Signaling by FGFR3 point mutants in cancer	-0.00848660028358157	0.0389424202946133	0.827486080649832	10	FGF1; FGF17; FGF5; FGF9; GAB1; GRB2; KRAS; PIK3CA; PIK3R1; PLCG1
R-HSA-168276	NS1 Mediated Effects on Host Pathways	0.00660477729197215	0.030671726735594	0.829504084360382	23	AAAS; CPSF4; KPNA3; KPNA4; KPNA5; NDC1; NUP107; NUP205; NUP214; NUP35; NUP37; NUP43; NUP50; NUP54; NUP62; NUP85; NUP88; NUP93; POM121; POM121C; RAE1; RANBP2; SEH1L
R-HSA-1296071	Potassium Channels	0.0112989743199931	0.0539455711394252	0.834095886678886	27	ABCC8; ABCC9; GNB2; GNB3; GNG4; GNG5; GNG7; HCN2; KCNA1; KCNA4; KCNAB1; KCNAB3; KCNB1; KCNB2; KCNC1; KCNC2; KCNC4; KCNG1; KCNH5; KCNH7; KCNH8; KCNJ11; KCNJ14; KCNJ16; KCNJ3; KCNJ4; KCNJ8
R-HSA-196741	Cobalamin (Cbl, vitamin B12) transport and metabolism	-0.024005136147167	0.115705008050999	0.83564404694684	11	ABCC1; ABCD4; CD320; CUBN; LMBRD1; MMAA; MMAB; MTR; MTRR; PRSS3; TCN2
R-HSA-428157	Sphingolipid metabolism	0.0171490440037777	0.0827775578067259	0.835876931866071	34	ACER2; ALDH3A2; ARSA; ARSB; ASAH1; ASAH2; B4GALNT1; CERS4; CERS5; CERS6; CTSA; DEGS1; ESYT1; ESYT2; ESYT3; GALC; GBA2; GLB1; GM2A; HEXA; HEXB; KDSR; NEU3; NEU4; ORMDL1; ORMDL2; ORMDL3; OSBP; PPM1L; PRKD1; PRKD2; PRKD3; PSAP; SAMD8
R-HSA-376176	Signaling by ROBO receptors	-0.0063787702640804	0.0333904943056794	0.848497768849148	29	ABL2; AKAP5; ARHGAP39; CASC3; DAG1; DCC; ENAH; ETF1; LDB1; LHX2; MAGOHB; NCBP1; NCBP2; NCK1; NRP1; NTN1; PAK1; PAK2; PAK4; PFN1; PFN2; PPP3CB; PRKACA; PRKAR2A; PRKCA; PSMA1; PSMA4; PSMA5; PSMA7
R-HSA-3769402	Deactivation of the beta-catenin transactivating complex	0.00673413935214839	0.0361472707974539	0.85221161600784	18	AKT1; AKT2; ASH2L; BTRC; CBY1; CTNNBIP1; HDAC1; KMT2D; PYGO2; RBBP5; SOX4; SOX6; TLE3; TLE4; UBA52; UBC; XPO1; YWHAZ
R-HSA-420092	Glucagon-type ligand receptors	0.00935811733255869	0.0503486688303007	0.852549664145465	13	ADCYAP1; ADCYAP1R1; GLP2R; GNB2; GNB3; GNB4; GNB5; GNG11; GNG4; GNG5; GNG7; VIPR1; VIPR2
R-HSA-1483191	Synthesis of PC	-0.0161274963463985	0.0948146773823711	0.864935477089985	18	ACHE; BCHE; CEPT1; CHKA; CHKB; CHPT1; CSNK2A2; LPCAT1; LPIN1; LPIN2; LPIN3; PCTP; PCYT1A; PEMT; SLC44A3; SLC44A5; STARD10; STARD7
R-HSA-420499	Class C/3 (Metabotropic glutamate/pheromone receptors)	-0.0324443171059546	0.196866129472159	0.869098289518878	16	GRM1; GRM2; GRM3; GRM6; GRM7; GRM8; TAS2R10; TAS2R13; TAS2R14; TAS2R19; TAS2R20; TAS2R30; TAS2R31; TAS2R4; TAS2R5; TAS2R50
R-HSA-416482	G alpha (12/13) signalling events	0.00561576638596146	0.0357094392805391	0.875037737185284	37	ABR; ADRA1A; ADRA1B; AKAP13; ARHGEF1; ARHGEF10; ARHGEF10L; ARHGEF11; ARHGEF12; ARHGEF18; ARHGEF3; ARHGEF33; ARHGEF4; ARHGEF40; ECT2; FGD2; FGD3; FGD4; GNA12; GNA13; GNB2; GNB3; GNB4; GNB5; GNG11; GNG4; GNG5; GNG7; ITSN1; KALRN; MCF2L; OBSCN; PIK3CA; PIK3R1; PLEKHG2; PLEKHG5; PLXNB1
R-HSA-381070	IRE1alpha activates chaperones	0.0101445993049339	0.0706478619453531	0.885821188217737	34	ACADVL; ADD1; ATP6V0D1; CUL7; DDX11; DNAJB11; DNAJB9; DNAJC3; ERN1; EXTL2; GOSR2; HDGF; HSPA5; KDELR3; PDIA6; PLA2G4B; PREB; SEC61A2; SEC61B; SEC61G; SEC62; SEC63; SERP1; SRPRB; SSR1; SYVN1; TATDN2; TLN1; TPP1; WFS1; WIPI1; XBP1; YIF1A; ZBTB17
R-HSA-8948751	Regulation of PTEN stability and activity	-0.00245628356524524	0.0188145285413333	0.896129327759304	39	AKT1; AKT2; AKT3; CSNK2A2; FRK; NEDD4; OTUD3; PREX2; PSMA1; PSMA4; PSMA5; PSMA7; PSMB10; PSMB2; PSMB4; PSMB5; PSMB6; PSMC1; PSMC3; PSMC5; PSMD11; PSMD13; PSMD2; PSMD4; PSMD5; PSMD6; PSMD7; PSME2; PSME4; PSMF1; PTEN; RNF146; TNKS; TNKS2; TRIM27; UBA52; UBC; USP13; WWP2
R-HSA-418360	Platelet calcium homeostasis	0.00866467337662655	0.0683491141900648	0.899121790192462	17	ATP2A2; ATP2B1; ATP2B4; CALM1; ITPR2; ITPR3; ORAI2; P2RX4; P2RX5; P2RX6; P2RX7; SLC8A1; SLC8A2; SLC8A3; SRI; STIM1; TRPC6
R-HSA-1227986	Signaling by ERBB2	-0.00318579282306036	0.0254249284406123	0.900284517478876	30	AKT1; AKT2; AKT3; BTC; CDC37; CUL5; DIAPH1; EGF; EGFR; ERBB2; ERBB3; ERBB4; FYN; GAB1; GRB2; HSP90AA1; KRAS; NRG2; NRG4; PIK3CA; PIK3R1; PLCG1; PRKCA; PRKCD; PTPN12; PTPN18; SRC; UBA52; UBC; YES1
R-HSA-156827	L13a-mediated translational silencing of Ceruloplasmin expression	0.00496076673659141	0.0411294914149062	0.903997275144999	32	EIF2S1; EIF3A; EIF3B; EIF3C; EIF3E; EIF3F; EIF3H; EIF3I; EIF3L; EIF4A1; EIF4A2; EIF4B; EIF4E; RPL10A; RPL12; RPL13; RPL14; RPL15; RPL17; RPL23; RPL26; RPL26L1; RPL27; RPL27A; RPL29; RPL3; RPL31; RPL35; RPL36; RPL36AL; RPL37A; RPL4
R-HSA-72706	GTP hydrolysis and joining of the 60S ribosomal subunit	0.00496076673659141	0.0411294914149062	0.903997275144999	32	EIF2S1; EIF3A; EIF3B; EIF3C; EIF3E; EIF3F; EIF3H; EIF3I; EIF3L; EIF4A1; EIF4A2; EIF4B; EIF4E; RPL10A; RPL12; RPL13; RPL14; RPL15; RPL17; RPL23; RPL26; RPL26L1; RPL27; RPL27A; RPL29; RPL3; RPL31; RPL35; RPL36; RPL36AL; RPL37A; RPL4
R-HSA-977443	GABA receptor activation	0.00508772375313959	0.0492677669533931	0.917751238703128	17	ADCY3; ADCY6; ADCY7; GABRA2; GABRA4; GABRA6; GABRB1; GABRG3; GNAI2; GNB2; GNB3; GNG4; GNG5; GNG7; KCNJ16; KCNJ3; KCNJ4
R-HSA-380994	ATF4 activates genes	0.00784804076584513	0.0764050059746757	0.918188123552653	16	ASNS; ATF3; ATF4; ATF6; CCL2; DCP2; EXOSC2; EXOSC3; EXOSC4; EXOSC5; EXOSC6; EXOSC8; EXOSC9; NFYB; NFYC; PARN
R-HSA-1295596	Spry regulation of FGF signaling	0.00314026551588391	0.0315360251975045	0.920680085543774	12	CBL; GRB2; MAPK1; MAPK3; MKNK1; PPP2CA; PPP2R1A; PTPN11; SPRY2; SRC; UBA52; UBC
R-HSA-2262752	Cellular responses to stress	0.00337125180904317	0.034421820991101	0.92198042950619	30	AAAS; ACD; ACTR10; AJUBA; ANAPC16; ANAPC4; ANAPC5; ARNT; ASF1A; ATM; BAG2; BAG4; BAG5; CABIN1; CAMK2B; CAMK2D; CAPZA2; CAPZB; CAT; CBX4; CCNA1; CCNA2; CDC16; CDK2; CDK6; CDKN1A; CDKN1B; CDKN2B; CDKN2C; CEBPB
R-HSA-399955	SEMA3A-Plexin repulsion signaling by inhibiting Integrin adhesion	-0.00731634364309656	0.0899430697424049	0.935168254071086	10	FARP2; FES; FYN; NRP1; PLXNA1; PLXNA2; PLXNA4; RND1; SEMA3A; TLN1
R-HSA-1362409	Mitochondrial iron-sulfur cluster biogenesis	-0.0141263014735663	0.176841058508011	0.936331627533321	11	FDX1; FDXR; FXN; GLRX5; ISCA1; ISCA2; ISCU; LYRM4; NFS1; SLC25A28; SLC25A37
R-HSA-425407	SLC-mediated transmembrane transport	0.00509830655893845	0.0690992844362968	0.941183583262626	29	BSG; CALM1; CP; CTNS; EMB; LCN12; LCN15; RUNX1; SLC11A1; SLC12A1; SLC12A2; SLC12A5; SLC12A6; SLC12A7; SLC13A3; SLC13A4; SLC14A1; SLC15A2; SLC15A3; SLC15A4; SLC16A1; SLC16A10; SLC17A5; SLC17A6; SLC18A2; SLC1A1; SLC1A3; SLC1A4; SLC1A6
R-HSA-425393	Transport of inorganic cations/anions and amino acids/oligopeptides	-0.00507961117841828	0.0728118179930352	0.944381856361063	34	CALM1; CTNS; SLC12A1; SLC12A2; SLC12A5; SLC12A6; SLC12A7; SLC15A2; SLC15A3; SLC15A4; SLC16A10; SLC17A5; SLC17A6; SLC1A1; SLC1A3; SLC1A4; SLC1A6; SLC24A2; SLC24A5; SLC25A10; SLC25A22; SLC25A26; SLC25A29; SLC26A1; SLC26A11; SLC26A4; SLC36A1; SLC36A4; SLC38A2; SLC38A3; SLC43A1; SLC4A10; SLC4A3; SLC4A4
R-HSA-69239	Synthesis of DNA	-0.00145727075533368	0.0220325973824265	0.947265108955898	36	CCNA1; CCNA2; CDK2; CDKN1A; CDKN1B; DNA2; FEN1; GINS2; GINS4; LIG1; MCM2; MCM3; MCM4; MCM6; MCM7; MCM8; ORC2; ORC4; ORC5; POLA2; POLD2; POLD3; POLE; PRIM1; PSMA1; PSMA4; PSMA5; PSMA7; PSMB10; PSMB2; PSMB4; PSMB5; PSMB6; PSMC1; PSMC3; PSMC5
R-HSA-5627123	RHO GTPases activate PAKs	0.00423714678286846	0.0671637532487677	0.949697379335919	10	CALM1; LIMK1; MYH10; MYH11; MYH14; MYH9; MYLK; PAK1; PAK2; PPP1CB
R-HSA-4085001	Sialic acid metabolism	0.00489355335874238	0.0805053299776633	0.951530071693882	24	CTSA; GLB1; GNE; NANP; NANS; NEU3; NEU4; NPL; SLC17A5; SLC35A1; ST3GAL1; ST3GAL2; ST3GAL3; ST3GAL4; ST3GAL5; ST3GAL6; ST6GAL1; ST6GAL2; ST6GALNAC2; ST6GALNAC4; ST6GALNAC5; ST8SIA1; ST8SIA3; ST8SIA6
R-HSA-379716	Cytosolic tRNA aminoacylation	-0.0068315656926845	0.131563629436695	0.958587701603994	13	AIMP1; CARS; FARSA; FARSB; GARS; HARS; IARS; KARS; LARS; PPA1; QARS; RARS; SARS
R-HSA-432720	Lysosome Vesicle Biogenesis	0.00248578060462096	0.0502651881234922	0.960558034174637	22	AP1B1; AP1M1; AP1S1; AP4B1; AP4E1; AP4S1; APP; ARF1; ARRB1; CHMP2A; CLTA; CLVS2; CTSZ; DNAJC6; DNASE2; DNM2; HSPA8; M6PR; SH3GL2; TXNDC5; VAMP2; VAMP8
R-HSA-174178	APC/C:Cdh1 mediated degradation of Cdc20 and other APC/C:Cdh1 targeted proteins in late mitosis/early G1	0.000960987017847516	0.0198971989514444	0.961479064771981	29	ANAPC16; ANAPC4; ANAPC5; CDC16; PLK1; PSMA1; PSMA4; PSMA5; PSMA7; PSMB10; PSMB2; PSMB4; PSMB5; PSMB6; PSMC1; PSMC3; PSMC5; PSMD11; PSMD13; PSMD2; PSMD4; PSMD5; PSMD6; PSMD7; PSME2; PSME4; PSMF1; SKP2; UBA52
R-HSA-211897	Cytochrome P450 - arranged by substrate type	0.00252626086030528	0.0753236152988397	0.973244955031518	23	ARNT; ARNT2; CYP1B1; CYP26A1; CYP26B1; CYP2C8; CYP2E1; CYP2J2; CYP2R1; CYP2U1; CYP39A1; CYP4F11; CYP4F3; CYP4V2; CYP51A1; CYP7B1; FDX1; FDXR; NCOA1; POMC; POR; RXRA; TBXAS1
R-HSA-140877	Formation of Fibrin Clot (Clotting Cascade)	0.00405138453673574	0.122570758562349	0.97363197634542	14	A2M; C1QBP; F12; F2R; F3; F5; F7; KLKB1; PRCP; PROCR; PROS1; SERPING1; TFPI; VWF
R-HSA-1839124	FGFR1 mutant receptor activation	-0.00129023612946607	0.0410887526073327	0.974949584335808	15	BAG4; BCR; CNTRL; ERLIN2; FGF1; FGF17; FGF5; FGF9; FGFR1; GRB2; LRRFIP1; PIK3CA; PIK3R1; STAT3; TRIM24
R-HSA-6794361	Neurexins and neuroligins	0.00302257083418924	0.0965416894664159	0.975023550128419	30	APBA2; BEGAIN; DBNL; DLGAP1; EPB41; EPB41L2; EPB41L5; GRIN2A; GRIN2D; GRM1; HOMER1; HOMER2; HOMER3; LIN7A; LIN7B; LIN7C; LRRTM1; LRRTM2; NLGN1; NLGN2; NRXN1; PDLIM5; SHANK1; SHANK2; SIPA1L1; SYT1; SYT10; SYT12; SYT2; SYT9
R-HSA-379724	tRNA Aminoacylation	0.00250651018304686	0.098395289974015	0.979676979436036	27	AARS2; AIMP1; CARS; CARS2; DARS2; EARS2; FARS2; FARSA; FARSB; GARS; HARS; HARS2; IARS; KARS; LARS; LARS2; NARS2; PARS2; PPA1; PPA2; QARS; RARS; RARS2; SARS; TARS2; VARS2; WARS2
R-HSA-76071	RNA Polymerase III Transcription Initiation From Type 3 Promoter	0.00107551530280851	0.0444947684649687	0.980715631799863	18	CRCP; POLR1C; POLR1D; POLR2E; POLR2H; POLR2K; POLR2L; POLR3E; POLR3G; POLR3H; POLR3K; POU2F1; SNAPC1; SNAPC2; SNAPC3; SNAPC4; SNAPC5; ZNF143
R-HSA-983712	Ion channel transport	-0.00139030587569967	0.0616140453505803	0.981997457610938	35	ANO10; ANO2; ANO3; ANO5; ASIC1; ASIC2; ASPH; ATP10B; ATP10D; ATP11A; ATP11B; ATP13A2; ATP13A5; ATP1A1; ATP1A3; ATP1B1; ATP1B2; ATP1B3; ATP2A2; ATP2B1; ATP2B4; ATP2C1; ATP2C2; ATP6V0A2; ATP6V0B; ATP6V0C; ATP6V0D1; ATP6V0E1; ATP6V0E2; ATP6V1C1; ATP6V1C2; ATP6V1E1; ATP6V1E2; ATP6V1G1; ATP6V1H
R-HSA-5674400	Constitutive Signaling by AKT1 E17K in Cancer	-0.000937621802366495	0.0416081033301147	0.982021515316625	15	AKT1; AKT2; AKT3; CASP9; CDKN1A; CDKN1B; CREB1; FOXO1; GSK3B; MDM2; MLST8; MTOR; NR4A1; PRR5; RICTOR
R-HSA-977444	GABA B receptor activation	0.00102561346576727	0.0499759716967337	0.983626857364963	12	ADCY3; ADCY6; ADCY7; GNAI2; GNB2; GNB3; GNG4; GNG5; GNG7; KCNJ16; KCNJ3; KCNJ4
R-HSA-991365	Activation of GABAB receptors	0.00102561346576727	0.0499759716967337	0.983626857364963	12	ADCY3; ADCY6; ADCY7; GNAI2; GNB2; GNB3; GNG4; GNG5; GNG7; KCNJ16; KCNJ3; KCNJ4
R-HSA-1793185	Chondroitin sulfate/dermatan sulfate metabolism	0.000866864087574683	0.0720263461271507	0.990397391905194	26	ARSB; B3GALT6; B3GAT1; B3GAT2; CHPF; CHST11; CHST12; CHST3; CHST9; CHSY3; CSGALNACT1; CSGALNACT2; DCN; DSE; GPC5; HEXA; HEXB; HSPG2; HYAL1; HYAL3; NCAN; SDC2; SDC3; UST; XYLT1; XYLT2
R-HSA-168255	Influenza Life Cycle	-0.000117432855637996	0.0235580095225616	0.996022691377525	37	AAAS; CALR; CANX; CLTA; DNAJC3; GTF2F2; HSP90AA1; IPO5; NDC1; NUP107; NUP205; NUP214; NUP35; NUP37; NUP43; NUP50; NUP54; NUP62; NUP85; NUP88; NUP93; POLR2A; POLR2B; POLR2D; POLR2E; POLR2H; POLR2I; POLR2K; POLR2L; POM121; POM121C; RAE1; RAN; RANBP2; RPL10A; RPL12; RPL13
R-HSA-168249	Innate Immune System	0.0001352019167258	0.0394495899558988	0.997265489682209	39	ABI2; ACLY; ACTB; ACTG1; ACTR10; ACTR1B; ACTR2; ADAM10; ADAM8; AGA; AGL; AHCYL1; ALAD; ALDOC; ALOX5; AMPD3; ANXA2; AP1M1; AP2A2; APOB; APP; APRT; ARHGAP9; ARMC8; ARPC1A; ARPC1B; ARPC2; ARPC3; ARPC4; ARSA; ARSB; ASAH1; ATAD3B; ATF1; ATG12; ATG7; ATP11A; ATP11B; ATP6V0A2
