# Supplementary material for: An analysis of genetically regulated gene expression across multiple tissues implicates novel gene candidates in Alzheimer’s disease
Source: Alzheimers Res Ther. 2020 Apr 16;12:43. doi: 10.1186/s13195-020-00611-8 (PMC7164172; doi:10.1186/s13195-020-00611-8)
Supplement: Supplementary file 9 — Additional file 9: Supplementary Table 9. Pathway analysis of GTEx S-TissueXcan results, no APOE region. [file 13195_2020_611_MOESM9_ESM.csv]

pathway	name	coef	se	p	n_genes	genes
R-HSA-8956319	Nucleobase catabolism	0.795333385994132	0.193127359163493	3.81875018623214e-05	32	ADPRM; DNPH1; DPYD; DPYS; ENTPD1; ENTPD2; ENTPD3; ENTPD4; ENTPD5; ENTPD6; ENTPD7; ENTPD8; GDA; GPX1; ITPA; NT5C; NT5C1A; NT5C1B; NT5C2; NT5C3A; NT5E; NT5M; NUDT15; NUDT16; NUDT5; NUDT9; PNP; TYMP; UPB1; UPP1; UPP2; XDH
R-HSA-983170	Antigen Presentation: Folding, assembly and peptide loading of class I MHC	0.897822909964047	0.222819870371487	5.59273780637206e-05	21	B2M; CALR; CANX; ERAP1; ERAP2; HLA-A; HLA-B; HLA-C; HLA-E; HLA-F; HLA-G; PDIA3; SAR1B; SEC13; SEC24A; SEC24B; SEC24C; SEC24D; TAP1; TAP2; TAPBP
R-HSA-196108	Pregnenolone biosynthesis	-0.888985818222249	0.279373913895342	0.00146229240576541	12	AKR1B1; CYP11A1; FDX1; FDX2; FDXR; STAR; STARD3; STARD3NL; STARD4; STARD6; TSPO; TSPOAP1
R-HSA-427413	NoRC negatively regulates rRNA expression	0.569132811261128	0.180260308364939	0.00159246700951868	46	ARID4B; BAZ2A; CCNH; CDK7; DNMT1; DNMT3B; ERCC3; GTF2H1; GTF2H2; GTF2H3; GTF2H4; GTF2H5; H2AFJ; H2AFV; H2AFX; H2AFZ; H2BFS; H3F3A; HDAC1; HDAC2; HIST1H2BD; HIST1H2BJ; HIST1H2BK; HIST1H2BN; HIST2H2AA3; HIST2H2AC; MBD2; MNAT1; POLR1A; POLR1B; POLR1C; POLR1D; POLR1E; POLR2E; POLR2F; POLR2H; POLR2K; POLR2L; SAP130; SAP18; SAP30; SAP30BP; SAP30L; SIN3B; SMARCA5; SUDS3
R-HSA-75067	Processing of Capped Intronless Pre-mRNA	0.739922935976891	0.237732079281454	0.00185558030428401	22	CLP1; CPSF1; CPSF2; CPSF3; CPSF4; CPSF7; CSTF1; CSTF2T; CSTF3; FIP1L1; LSM10; LSM11; NCBP1; NCBP2; NUDT21; PAPOLA; SLBP; SNRPB; SNRPD3; SNRPE; SNRPF; ZNF473
R-HSA-5250941	Negative epigenetic regulation of rRNA expression	0.556938987324286	0.181147765867264	0.00210855014507896	46	ARID4B; BAZ2A; CCNH; CDK7; DNMT1; DNMT3B; ERCC3; GTF2H1; GTF2H2; GTF2H3; GTF2H4; GTF2H5; H2AFJ; H2AFV; H2AFX; H2AFZ; H2BFS; H3F3A; HDAC1; HDAC2; HIST1H2BD; HIST1H2BJ; HIST1H2BK; HIST1H2BN; HIST2H2AA3; HIST2H2AC; MBD2; MNAT1; POLR1A; POLR1B; POLR1C; POLR1D; POLR1E; POLR2E; POLR2F; POLR2H; POLR2K; POLR2L; RRP8; SAP130; SAP18; SAP30; SAP30BP; SAP30L; SIN3B; SIRT1
R-HSA-5661231	Metallothioneins bind metals	-0.911732512910127	0.298064036151597	0.00222190021497129	10	MT1A; MT1B; MT1E; MT1F; MT1G; MT1M; MT1X; MT2A; MT3; MT4
R-HSA-5689603	UCH proteinases	0.535634897903766	0.175421823016374	0.00226255936596417	50	ACTL6A; ACTR5; ACTR8; ADRM1; ASXL2; BAP1; BARD1; FOXK1; FOXK2; HIST1H2AG; HIST2H2AA3; HIST2H2AC; HIST3H2A; INO80; INO80B; INO80C; INO80D; INO80E; KDM1B; MBD5; MBD6; MCRS1; NEDD8; NFRKB; PSMA1; PSMA2; PSMA3; PSMA4; PSMA5; PSMA6; PSMB1; PSMB10; PSMB2; PSMB4; PSMB5; PSMB7; PSMB8; PSMB9; PSMC1; PSMC2; PSMC3; PSMC4; PSMC5; PSMC6; PSMD1; PSMD11; PSMD12; PSMD13; PSMD2; PSMD3
R-HSA-73621	Pyrimidine catabolism	0.875721407313136	0.307365814294661	0.00438406471284332	11	DPYD; DPYS; NT5C; NT5C1A; NT5C3A; NT5E; NT5M; TYMP; UPB1; UPP1; UPP2
R-HSA-77595	Processing of Intronless Pre-mRNAs	0.807848847144185	0.284884956422283	0.00457250857153692	14	CLP1; CPSF1; CPSF2; CPSF3; CPSF4; CPSF7; CSTF1; CSTF2T; CSTF3; FIP1L1; NCBP1; NCBP2; NUDT21; PAPOLA
R-HSA-74259	Purine catabolism	0.769615769374777	0.27293135611629	0.00480514325257308	16	ADPRM; DNPH1; GDA; GPX1; ITPA; NT5C; NT5C1A; NT5C1B; NT5C2; NT5E; NUDT15; NUDT16; NUDT5; NUDT9; PNP; XDH
R-HSA-72306	tRNA processing	-0.641989616903976	0.229889510262747	0.0052286183549302	26	ADAT1; ADAT2; ADAT3; ALKBH8; C14orf166; C2orf49; CDKAL1; CLP1; CPSF1; CPSF4; CTU1; CTU2; DDX1; DUS2; ELAC2; EPRS; FAM98B; GTPBP3; KIAA0391; KIAA1456; LCMT2; METTL1; MTO1; NDC1; NSUN2; NSUN6
R-HSA-6799198	Complex I biogenesis	-0.509575678696727	0.186131071789509	0.00618657941973482	46	ACAD9; ECSIT; NDUFA10; NDUFA11; NDUFA12; NDUFA13; NDUFA2; NDUFA3; NDUFA5; NDUFA6; NDUFA7; NDUFA8; NDUFA9; NDUFAB1; NDUFAF1; NDUFAF2; NDUFAF3; NDUFAF4; NDUFAF5; NDUFAF6; NDUFAF7; NDUFB1; NDUFB10; NDUFB2; NDUFB3; NDUFB4; NDUFB5; NDUFB6; NDUFB8; NDUFB9; NDUFC1; NDUFC2; NDUFS1; NDUFS2; NDUFS3; NDUFS4; NDUFS5; NDUFS6; NDUFS7; NDUFS8; NDUFV1; NDUFV2; NDUFV3; NUBPL; TIMMDC1; TMEM126B
R-HSA-196071	Metabolism of steroid hormones	-0.59426760390843	0.220156686426106	0.00694867778318104	30	AKR1B1; AKR1B15; CGA; CYP11A1; CYP11B1; CYP17A1; CYP19A1; CYP21A2; FDX1; FDX2; FDXR; HSD11B1; HSD17B1; HSD17B11; HSD17B12; HSD17B14; HSD17B2; HSD17B3; HSD3B2; LHB; POMC; SRD5A1; SRD5A3; STAR; STARD3; STARD3NL; STARD4; STARD6; TSPO; TSPOAP1
R-HSA-166658	Complement cascade	0.506767024891235	0.188748986773833	0.00725574094831295	44	C1QA; C1QB; C1QC; C1S; C2; C3; C4A; C4B; C4BPA; C4BPB; C5; C5AR1; C5AR2; C6; C7; C8A; C8B; C8G; C9; CD19; CD46; CD55; CD59; CD81; CFB; CFD; CFH; CFHR1; CFHR3; CFHR4; CFI; CLU; COLEC10; COLEC11; CPN1; CPN2; CR1; CR2; ELANE; F2; FCN1; FCN2; FCN3; GZMM
R-HSA-73886	Chromosome Maintenance	-0.499953446325475	0.188852040822495	0.00811304279150671	45	ACD; CENPA; CENPC; CENPH; CENPK; CENPL; CENPM; CENPN; CENPO; CENPP; CENPQ; CENPT; CENPU; CENPW; DNA2; H2AFJ; H2AFV; H2AFX; H2AFZ; H2BFS; HIST1H2BD; HIST1H2BJ; HIST1H2BK; HIST1H2BN; HIST2H2AA3; HIST2H2AC; HJURP; ITGB3BP; LIG1; MIS18A; MIS18BP1; NHP2; NPM1; OIP5; PCNA; POLA2; POLD1; POLD2; POLD3; POLE; POLE2; POLE3; POLE4; POT1; PRIM1
R-HSA-2428928	IRS-related events triggered by IGF1R	0.507249605675465	0.197719157647789	0.0103025559052647	40	AKT2; FGF1; FGF10; FGF17; FGF18; FGF2; FGF20; FGF22; FGF5; FGF7; FGF9; FGFR1; FGFR2; FGFR3; FGFR4; FRS2; GAB1; GRB2; HRAS; IGF1; IGF1R; IGF2; IRS1; IRS2; KL; KLB; KRAS; NRAS; PDE3B; PDPK1; PIK3C3; PIK3CA; PIK3CB; PIK3R1; PIK3R2; PIK3R4; SOS1; THEM4; TLR9; TRIB3
R-HSA-5687128	MAPK6/MAPK4 signaling	0.450819672692459	0.175785428968176	0.0103294196977584	53	AGO1; AGO2; AGO3; AGO4; CCND3; CDC14A; CDC14B; CDC42; CDC42EP2; CDC42EP3; CDC42EP5; CDK1; DNAJB1; ETV4; FOXO1; FOXO3; HSPB1; KALRN; MAPK4; MAPK6; MAPKAPK5; MMP10; MMP2; MOV10; MYC; NCOA3; PAK1; PAK2; PRKACB; PSMA1; PSMA2; PSMA3; PSMA4; PSMA5; PSMA6; PSMB1; PSMB10; PSMB2; PSMB4; PSMB5; PSMB7; PSMB8; PSMB9; PSMC1; PSMC2; PSMC3; PSMC4; PSMC5; PSMC6; PSMD1; PSMD11; PSMD12; PSMD13
R-HSA-1474228	Degradation of the extracellular matrix	-0.416263492416508	0.162666737757805	0.0104975021364362	65	A2M; ACAN; ADAM10; ADAM15; ADAM17; ADAM8; ADAM9; ADAMTS16; ADAMTS18; ADAMTS4; ADAMTS5; ADAMTS8; ADAMTS9; BCAN; BMP1; BSG; CAPN1; CAPN10; CAPN11; CAPN12; CAPN13; CAPN14; CAPN15; CAPN2; CAPN3; CAPN5; CAPN7; CAPN8; CAPN9; CAPNS1; CAPNS2; CASP3; CAST; CD44; CDH1; CMA1; COL12A1; COL13A1; COL14A1; COL15A1; COL16A1; COL17A1; COL18A1; COL19A1; COL23A1; COL25A1; COL9A1; COL9A2; COL9A3; CTRB1; CTRB2; CTSB;…
R-HSA-6804758	Regulation of TP53 Activity through Acetylation	0.606510638983933	0.238713103879836	0.0110614557007015	25	AKT1; AKT2; AKT3; BRD7; BRPF3; CHD3; CHD4; EP300; GATAD2A; GATAD2B; HDAC1; HDAC2; ING2; ING5; KAT6A; MAP2K6; MBD3; MEAF6; MTA2; PIN1; PIP4K2A; PIP4K2C; PML; RBBP4; TMEM55B
R-HSA-3928662	EPHB-mediated forward signaling	0.542632549729576	0.217491653699435	0.0125972026030081	32	ACTG1; ACTR2; ACTR3; ARHGEF28; ARPC1A; ARPC1B; ARPC2; ARPC3; ARPC4; ARPC5; CDC42; CFL1; FYN; GRIN1; GRIN2B; HRAS; ITSN1; KALRN; LIMK1; LIMK2; LYN; PAK1; PTK2; RAC1; RASA1; ROCK1; ROCK2; SDC2; SRC; TIAM1; WASL; YES1
R-HSA-6804757	Regulation of TP53 Degradation	0.527240152258566	0.215576644336592	0.0144563143737168	33	AKT1; AKT2; AKT3; ATM; CCNA1; CCNA2; CCNG1; CDK1; CDK2; CDKN2A; CHEK2; DAXX; MAPKAP1; MDM2; MDM4; MLST8; MTOR; PDPK1; PHF20; PPP2CA; PPP2CB; PPP2R1A; PPP2R1B; PPP2R5C; PRR5; RFFL; RICTOR; RNF34; SGK1; UBA52; UBC; USP2; USP7
R-HSA-6806003	Regulation of TP53 Expression and Degradation	0.527240152258566	0.215576644336592	0.0144563143737168	33	AKT1; AKT2; AKT3; ATM; CCNA1; CCNA2; CCNG1; CDK1; CDK2; CDKN2A; CHEK2; DAXX; MAPKAP1; MDM2; MDM4; MLST8; MTOR; PDPK1; PHF20; PPP2CA; PPP2CB; PPP2R1A; PPP2R1B; PPP2R5C; PRR5; RFFL; RICTOR; RNF34; SGK1; UBA52; UBC; USP2; USP7
R-HSA-2404192	Signaling by Type 1 Insulin-like Growth Factor 1 Receptor (IGF1R)	0.475685150134278	0.195311526927077	0.0148703982925163	42	AKT2; CILP; FGF1; FGF10; FGF17; FGF18; FGF2; FGF20; FGF22; FGF5; FGF7; FGF9; FGFR1; FGFR2; FGFR3; FGFR4; FRS2; GAB1; GRB2; HRAS; IGF1; IGF1R; IGF2; IRS1; IRS2; KL; KLB; KRAS; NRAS; PDE3B; PDPK1; PIK3C3; PIK3CA; PIK3CB; PIK3R1; PIK3R2; PIK3R4; SHC1; SOS1; THEM4; TLR9; TRIB3
R-HSA-2428924	IGF1R signaling cascade	0.480036262859344	0.197323786476586	0.0149853096804577	41	AKT2; FGF1; FGF10; FGF17; FGF18; FGF2; FGF20; FGF22; FGF5; FGF7; FGF9; FGFR1; FGFR2; FGFR3; FGFR4; FRS2; GAB1; GRB2; HRAS; IGF1; IGF1R; IGF2; IRS1; IRS2; KL; KLB; KRAS; NRAS; PDE3B; PDPK1; PIK3C3; PIK3CA; PIK3CB; PIK3R1; PIK3R2; PIK3R4; SHC1; SOS1; THEM4; TLR9; TRIB3
R-HSA-1296072	Voltage gated Potassium channels	0.511556782639373	0.210742020835128	0.0152071600775902	35	KCNA1; KCNA2; KCNA3; KCNA4; KCNA7; KCNAB1; KCNAB2; KCNAB3; KCNB1; KCNB2; KCNC1; KCNC2; KCNC3; KCNC4; KCND3; KCNF1; KCNG1; KCNG2; KCNG4; KCNH1; KCNH2; KCNH3; KCNH4; KCNH5; KCNH6; KCNH7; KCNQ1; KCNQ2; KCNQ3; KCNQ4; KCNQ5; KCNS1; KCNS2; KCNS3; KCNV2
R-HSA-69563	p53-Dependent G1 DNA Damage Response	0.421490292363459	0.175848604782117	0.0165347507281439	54	ATM; CCNA1; CCNA2; CCNE1; CCNE2; CDK2; CDKN1B; CDKN2A; CHEK2; MDM2; MDM4; PCBP4; PHF20; PSMA1; PSMA2; PSMA3; PSMA4; PSMA5; PSMA6; PSMB1; PSMB10; PSMB2; PSMB4; PSMB5; PSMB7; PSMB8; PSMB9; PSMC1; PSMC2; PSMC3; PSMC4; PSMC5; PSMC6; PSMD1; PSMD11; PSMD12; PSMD13; PSMD2; PSMD3; PSMD4; PSMD5; PSMD6; PSMD7; PSMD8; PSMD9; PSME2; PSME3; PSME4; PSMF1; RFWD2; SEM1; UBA52; UBC; ZNF385A
R-HSA-69580	p53-Dependent G1/S DNA damage checkpoint	0.421490292363459	0.175848604782117	0.0165347507281439	54	ATM; CCNA1; CCNA2; CCNE1; CCNE2; CDK2; CDKN1B; CDKN2A; CHEK2; MDM2; MDM4; PCBP4; PHF20; PSMA1; PSMA2; PSMA3; PSMA4; PSMA5; PSMA6; PSMB1; PSMB10; PSMB2; PSMB4; PSMB5; PSMB7; PSMB8; PSMB9; PSMC1; PSMC2; PSMC3; PSMC4; PSMC5; PSMC6; PSMD1; PSMD11; PSMD12; PSMD13; PSMD2; PSMD3; PSMD4; PSMD5; PSMD6; PSMD7; PSMD8; PSMD9; PSME2; PSME3; PSME4; PSMF1; RFWD2; SEM1; UBA52; UBC; ZNF385A
R-HSA-69202	Cyclin E associated events during G1/S transition	0.402487564419414	0.167970385117763	0.0165668751054543	60	AKT1; AKT2; AKT3; CCNA1; CCNA2; CCND1; CCNE1; CCNE2; CCNH; CDC25A; CDK2; CDK4; CDK7; CDKN1B; CUL1; E2F1; E2F4; E2F5; LIN37; LIN52; LIN54; LIN9; MAX; MNAT1; MYC; PSMA1; PSMA2; PSMA3; PSMA4; PSMA5; PSMA6; PSMB1; PSMB10; PSMB2; PSMB4; PSMB5; PSMB7; PSMB8; PSMB9; PSMC1; PSMC2; PSMC3; PSMC4; PSMC5; PSMC6; PSMD1; PSMD11; PSMD12; PSMD13; PSMD2; PSMD3; PSMD4; PSMD5; PSMD6; PSMD7; PSMD8; PSMD9; PSME2; PSM…
R-HSA-176408	Regulation of APC/C activators between G1/S and early anaphase	0.407279592610058	0.170535732399791	0.0169294619161473	58	ANAPC1; ANAPC10; ANAPC11; ANAPC15; ANAPC16; ANAPC2; ANAPC4; ANAPC5; ANAPC7; BTRC; BUB1B; BUB3; CCNA1; CCNA2; CCNB1; CDC16; CDC26; CDC27; CDK1; CDK2; CUL1; FBXO5; FZR1; MAD2L1; PLK1; PSMA1; PSMA2; PSMA3; PSMA4; PSMA5; PSMA6; PSMB1; PSMB10; PSMB2; PSMB4; PSMB5; PSMB7; PSMB8; PSMB9; PSMC1; PSMC2; PSMC3; PSMC4; PSMC5; PSMC6; PSMD1; PSMD11; PSMD12; PSMD13; PSMD2; PSMD3; PSMD4; PSMD5; PSMD6; PSMD7; PSM…
R-HSA-74751	Insulin receptor signalling cascade	0.465774462279148	0.19600070658349	0.0174828903256128	42	AKT2; FGF1; FGF10; FGF17; FGF18; FGF2; FGF20; FGF22; FGF5; FGF7; FGF9; FGFR1; FGFR2; FGFR3; FGFR4; FRS2; GAB1; GRB10; GRB2; HRAS; INSR; IRS1; IRS2; KL; KLB; KRAS; MAPK1; MAPK3; NRAS; PDE3B; PDPK1; PIK3C3; PIK3CA; PIK3CB; PIK3R1; PIK3R2; PIK3R4; SHC1; SOS1; THEM4; TLR9; TRIB3
R-HSA-8963889	Assembly of active LPL and LIPC lipase complexes	-0.736929139921337	0.313448117548103	0.0187210087655762	12	ANGPTL3; ANGPTL4; ANGPTL8; CIDEC; FURIN; LIPC; LMF1; LMF2; LPL; MBTPS1; PCSK5; PCSK6
R-HSA-73864	RNA Polymerase I Transcription	0.439577631789808	0.187143015253371	0.0188296645750587	47	CBX3; CCNH; CDK7; CHD3; CHD4; EHMT2; ERCC3; ERCC6; GATAD2A; GATAD2B; GTF2H1; GTF2H2; GTF2H3; GTF2H4; GTF2H5; H2AFJ; H2AFV; H2AFX; H2AFZ; H2BFS; H3F3A; HDAC1; HDAC2; HIST1H2BD; HIST1H2BJ; HIST1H2BK; HIST1H2BN; HIST2H2AA3; HIST2H2AC; KAT2A; KAT2B; MAPK3; MBD2; MBD3; MNAT1; MTA2; MTA3; POLR1A; POLR1B; POLR1C; POLR1D; POLR1E; POLR2E; POLR2F; POLR2H; POLR2K; POLR2L
R-HSA-112399	IRS-mediated signalling	0.48591027207872	0.207074287829336	0.0189480986864099	37	AKT2; FGF1; FGF10; FGF17; FGF18; FGF2; FGF20; FGF22; FGF5; FGF7; FGF9; FGFR1; FGFR2; FGFR3; FGFR4; FRS2; GAB1; GRB2; HRAS; IRS1; IRS2; KL; KLB; KRAS; NRAS; PDE3B; PDPK1; PIK3C3; PIK3CA; PIK3CB; PIK3R1; PIK3R2; PIK3R4; SOS1; THEM4; TLR9; TRIB3
R-HSA-3214815	HDACs deacetylate histones	0.501886402869946	0.214561253902865	0.0193287698942955	34	ARID4A; ARID4B; BRMS1; CHD3; CHD4; GATAD2A; GATAD2B; GPS2; HDAC1; HDAC10; HDAC2; HDAC3; HIST1H2AG; HIST1H2BD; HIST1H2BJ; HIST1H2BK; HIST1H2BN; HIST2H2AA3; HIST2H2AC; HIST2H2BF; HIST3H2A; KDM1A; MBD3; MTA2; MTA3; NCOR1; PHF21A; RBBP4; REST; SAP18; SAP30; SAP30L; SUDS3; TBL1XR1
R-HSA-15869	Metabolism of nucleotides	0.382786872066517	0.164950702491064	0.0203076981815975	63	ADA; ADAL; ADK; ADPRM; ADSL; ADSS; ADSSL1; AK1; AK2; AK4; AK5; AK6; AK7; AK8; AK9; AMPD1; AMPD2; AMPD3; APRT; ATIC; CAD; CDA; CMPK1; CTPS1; DCK; DCTD; DCTPP1; DGUOK; DHODH; DNPH1; DPYD; DPYS; DTYMK; DUT; ENTPD1; ENTPD2; ENTPD3; ENTPD4; ENTPD5; ENTPD6; ENTPD7; ENTPD8; GDA; GLRX; GMPR; GMPR2; GMPS; GPX1; GSR; GUK1; IMPDH1; IMPDH2; ITPA; LHPP; NME1; NME2; NME3; NME4; NME6; NME7; NT5C; NT5C1A; NT5C1B
R-HSA-73854	RNA Polymerase I Promoter Clearance	0.434106230751843	0.187481021199692	0.0205873555581796	47	CCNH; CDK7; CHD3; CHD4; EHMT2; ERCC3; ERCC6; GATAD2A; GATAD2B; GTF2H1; GTF2H2; GTF2H3; GTF2H4; GTF2H5; H2AFJ; H2AFV; H2AFX; H2AFZ; H2BFS; H3F3A; HDAC1; HDAC2; HIST1H2BD; HIST1H2BJ; HIST1H2BK; HIST1H2BN; HIST2H2AA3; HIST2H2AC; KAT2A; KAT2B; MAPK3; MBD2; MBD3; MNAT1; MTA2; MTA3; POLR1A; POLR1B; POLR1C; POLR1D; POLR1E; POLR2E; POLR2F; POLR2H; POLR2K; POLR2L; RBBP4
R-HSA-69166	Removal of the Flap Intermediate	-0.748452914013578	0.324081661552265	0.0209181920337385	11	DNA2; PCNA; POLA2; POLD1; POLD2; POLD3; PRIM1; PRIM2; RPA1; RPA2; RPA3
R-HSA-174143	APC/C-mediated degradation of cell cycle proteins	0.391740384238384	0.1698991821637	0.0211261374001574	59	ANAPC1; ANAPC10; ANAPC11; ANAPC15; ANAPC16; ANAPC2; ANAPC4; ANAPC5; ANAPC7; AURKA; AURKB; BTRC; BUB1B; BUB3; CCNA1; CCNA2; CCNB1; CDC14A; CDC16; CDC26; CDC27; CDK1; CDK2; CUL1; FBXO5; FZR1; MAD2L1; NEK2; PLK1; PSMA1; PSMA2; PSMA3; PSMA4; PSMA5; PSMA6; PSMB1; PSMB10; PSMB2; PSMB4; PSMB5; PSMB7; PSMB8; PSMB9; PSMC1; PSMC2; PSMC3; PSMC4; PSMC5; PSMC6; PSMD1; PSMD11; PSMD12; PSMD13; PSMD2; PSMD3; PSM…
R-HSA-453276	Regulation of mitotic cell cycle	0.391740384238384	0.1698991821637	0.0211261374001574	59	ANAPC1; ANAPC10; ANAPC11; ANAPC15; ANAPC16; ANAPC2; ANAPC4; ANAPC5; ANAPC7; AURKA; AURKB; BTRC; BUB1B; BUB3; CCNA1; CCNA2; CCNB1; CDC14A; CDC16; CDC26; CDC27; CDK1; CDK2; CUL1; FBXO5; FZR1; MAD2L1; NEK2; PLK1; PSMA1; PSMA2; PSMA3; PSMA4; PSMA5; PSMA6; PSMB1; PSMB10; PSMB2; PSMB4; PSMB5; PSMB7; PSMB8; PSMB9; PSMC1; PSMC2; PSMC3; PSMC4; PSMC5; PSMC6; PSMD1; PSMD11; PSMD12; PSMD13; PSMD2; PSMD3; PSM…
R-HSA-8978868	Fatty acid metabolism	0.388063534691072	0.168686052492981	0.021419482934255	60	ABCC1; ACAA1; ACAA2; ACAD10; ACAD11; ACADL; ACADM; ACADS; ACADVL; ACBD4; ACBD5; ACBD7; ACLY; ACOT1; ACOT11; ACOT12; ACOT13; ACOT2; ACOT4; ACOT6; ACOT7; ACOT8; ACOX1; ACOX2; ACOX3; ACSBG1; ACSBG2; ACSF2; ACSF3; ACSL1; ACSL3; ACSL5; ACSL6; ACSM3; ACSM6; AKR1C3; ALDH3A2; ALOX12; ALOX12B; ALOX15; ALOX15B; ALOX5; ALOX5AP; ALOXE3; AMACR; CBR1; CBR4; CPT1A; CPT1B; CPT2; CRAT; CROT; CYP1A1; CYP1A2; CYP1B…
R-HSA-1236974	ER-Phagosome pathway	0.400632264652784	0.175396676951901	0.0223627353407241	55	B2M; CALR; CD14; CD36; CHUK; HLA-A; HLA-B; HLA-C; HLA-E; HLA-F; HLA-G; IKBKB; LY96; MYD88; PDIA3; PSMA1; PSMA2; PSMA3; PSMA4; PSMA5; PSMA6; PSMB1; PSMB10; PSMB2; PSMB4; PSMB5; PSMB7; PSMB8; PSMB9; PSMC1; PSMC2; PSMC3; PSMC4; PSMC5; PSMC6; PSMD1; PSMD11; PSMD12; PSMD13; PSMD2; PSMD3; PSMD4; PSMD5; PSMD6; PSMD7; PSMD8; PSMD9; PSME2; PSME3; PSME4; PSMF1; SEC61A1; SEC61A2; SEC61B; SEC61G
R-HSA-977606	Regulation of Complement cascade	0.474493132795455	0.207941877268153	0.0224979249545142	37	C1QA; C1QB; C1QC; C1S; C2; C3; C4A; C4B; C4BPA; C4BPB; C5; C5AR1; C5AR2; C6; C7; C8A; C8B; C8G; C9; CD19; CD46; CD55; CD59; CD81; CFB; CFH; CFHR1; CFHR3; CFHR4; CFI; CLU; CPN1; CPN2; CR1; CR2; ELANE; F2
R-HSA-3247509	Chromatin modifying enzymes	0.409515368980119	0.17980504895021	0.0227532764369748	52	ACTL6A; AEBP2; ARID1B; ARID2; ARID4A; ARID4B; ARID5B; ATF2; ATF7IP; ATXN7; ATXN7L3; BRD8; BRMS1; BRPF3; BRWD1; CARM1; CCND1; CDK4; CHD3; CHD4; CLOCK; COPRS; DMAP1; DNMT3A; DOT1L; DPY30; DR1; EED; EHMT1; EHMT2; ELP2; ELP3; ELP4; ELP5; ELP6; EP300; EP400; EPC1; EZH2; GATAD2A; GATAD2B; GPS2; H2AFJ; H2AFV; H2AFX; H2AFZ; HAT1; HDAC1; HDAC10; HDAC2; HDAC3; HIST1H2AG
R-HSA-4839726	Chromatin organization	0.409515368980119	0.17980504895021	0.0227532764369748	52	ACTL6A; AEBP2; ARID1B; ARID2; ARID4A; ARID4B; ARID5B; ATF2; ATF7IP; ATXN7; ATXN7L3; BRD8; BRMS1; BRPF3; BRWD1; CARM1; CCND1; CDK4; CHD3; CHD4; CLOCK; COPRS; DMAP1; DNMT3A; DOT1L; DPY30; DR1; EED; EHMT1; EHMT2; ELP2; ELP3; ELP4; ELP5; ELP6; EP300; EP400; EPC1; EZH2; GATAD2A; GATAD2B; GPS2; H2AFJ; H2AFV; H2AFX; H2AFZ; HAT1; HDAC1; HDAC10; HDAC2; HDAC3; HIST1H2AG
R-HSA-193807	Synthesis of bile acids and bile salts via 27-hydroxycholesterol	-0.695666269132756	0.310442716180764	0.0250335578703147	13	AKR1C1; AKR1C2; AKR1C3; CYP27A1; CYP7A1; CYP7B1; CYP8B1; HSD3B7; NCOA1; NCOA2; NR1H4; PTGIS; RXRA
R-HSA-1592389	Activation of Matrix Metalloproteinases	-0.52704042357636	0.235196257422729	0.0250355476956569	28	CMA1; COL18A1; CTRB1; CTRB2; CTSG; CTSK; CTSV; ELANE; FURIN; KLK2; KLKB1; MMP1; MMP10; MMP11; MMP14; MMP15; MMP16; MMP17; MMP2; MMP24; MMP25; MMP3; MMP7; MMP9; PLG; SPOCK3; TIMP2; TPSAB1
R-HSA-389357	CD28 dependent PI3K/Akt signaling	0.592211943716877	0.268118148651805	0.027190481652291	20	AKT1; AKT2; AKT3; CD28; CD80; CD86; FYN; MAP3K8; MAPKAP1; MLST8; MTOR; PDPK1; PIK3CA; PIK3R1; PIK3R2; PIK3R3; PRR5; RICTOR; THEM4; TRIB3
R-HSA-110314	Recognition of DNA damage by PCNA-containing replication complex	-0.543425993832745	0.246683979717972	0.0276001244520405	25	CUL4A; DDB1; DTL; PCNA; POLD1; POLD2; POLD3; POLE; POLE2; POLE3; POLE4; RAD18; RFC1; RFC2; RFC3; RFC4; RFC5; RPA1; RPA2; RPA3; UBA52; UBC; USP1; WDR48; ZBTB32
R-HSA-167152	Formation of HIV elongation complex in the absence of HIV Tat	0.440441406089232	0.200074473683714	0.0277086170682157	41	CCNH; CCNK; CCNT1; CCNT2; CDK7; CDK9; CTDP1; ELL; ELOA; ELOC; ERCC3; GTF2F1; GTF2F2; GTF2H1; GTF2H2; GTF2H3; GTF2H4; GTF2H5; MNAT1; NCBP1; NCBP2; NELFA; NELFB; NELFCD; NELFE; POLR2A; POLR2B; POLR2C; POLR2D; POLR2E; POLR2F; POLR2H; POLR2I; POLR2J; POLR2K; POLR2L; SSRP1; SUPT16H; SUPT4H1; SUPT5H; TCEA1
R-HSA-420499	Class C/3 (Metabotropic glutamate/pheromone receptors)	-0.52555294892698	0.239578493706336	0.0282601045977999	27	CASR; GABBR1; GABBR2; GRM1; GRM2; GRM3; GRM4; GRM5; GRM6; GRM7; GRM8; TAS1R1; TAS1R3; TAS2R10; TAS2R13; TAS2R14; TAS2R19; TAS2R20; TAS2R3; TAS2R30; TAS2R31; TAS2R4; TAS2R43; TAS2R46; TAS2R5; TAS2R50; TAS2R60
R-HSA-187577	SCF(Skp2)-mediated degradation of p27/p21	0.40174897089401	0.183740660275416	0.0287790378461663	50	CCNA1; CCNA2; CCND1; CCNE1; CCNE2; CDK2; CDK4; CDKN1B; CUL1; PSMA1; PSMA2; PSMA3; PSMA4; PSMA5; PSMA6; PSMB1; PSMB10; PSMB2; PSMB4; PSMB5; PSMB7; PSMB8; PSMB9; PSMC1; PSMC2; PSMC3; PSMC4; PSMC5; PSMC6; PSMD1; PSMD11; PSMD12; PSMD13; PSMD2; PSMD3; PSMD4; PSMD5; PSMD6; PSMD7; PSMD8; PSMD9; PSME2; PSME3; PSMF1; PTK6; SEM1; SKP1; SKP2; UBA52; UBC
R-HSA-5339562	Uptake and actions of bacterial toxins	-0.523246604136369	0.239831461735426	0.0291297397716492	27	ANTXR1; ANTXR2; CALM1; CD9; EEF2; FURIN; GUCY2C; HSP90AA1; HSP90AB1; MAP2K1; MAP2K2; MAP2K3; MAP2K4; MAP2K6; MAP2K7; PDCD6IP; PDZD3; SNAP25; STX1A; STX1B; SV2A; SV2B; SV2C; SYT1; TXNRD1; VAMP1; VAMP2
R-HSA-5658442	Regulation of RAS by GAPs	0.38141760554738	0.174828829228045	0.0291344061618681	56	CUL3; DAB2IP; HRAS; KBTBD7; KRAS; NF1; NRAS; PSMA1; PSMA2; PSMA3; PSMA4; PSMA5; PSMA6; PSMB1; PSMB10; PSMB2; PSMB4; PSMB5; PSMB7; PSMB8; PSMB9; PSMC1; PSMC2; PSMC3; PSMC4; PSMC5; PSMC6; PSMD1; PSMD11; PSMD12; PSMD13; PSMD2; PSMD3; PSMD4; PSMD5; PSMD6; PSMD7; PSMD8; PSMD9; PSME2; PSME3; PSME4; PSMF1; RASA1; RASA2; RASA3; RASA4; RASAL1; RASAL2; RASAL3; SEM1; SPRED1; SPRED2; SPRED3; UBA52; UBC
R-HSA-186712	Regulation of beta-cell development	0.58600322896463	0.268882109000731	0.0293015353500951	20	AKT1; AKT2; AKT3; FGF10; FOXO1; GCK; HES1; HNF1A; HNF4G; INSM1; MAFA; NEUROD1; NKX6-1; NOTCH1; NR5A2; PAX6; PDX1; PKLR; PTF1A; RBPJ
R-HSA-390471	Association of TriC/CCT with target proteins during biosynthesis	0.477718356498093	0.219721747943087	0.0296903465665161	33	AP3M1; ARFGEF2; CCNE1; CCNE2; CCT2; CCT3; CCT4; CCT5; CCT6A; CCT6B; CCT7; CCT8; DCAF7; FBXL3; FBXL5; FBXO6; FBXW10; FBXW2; FBXW5; FBXW7; FBXW9; FKBP9; GBA; HDAC3; KIF13A; KIFC3; LONP2; NOP56; SKIV2L; SPHK1; STAT3; TCP1; XRN2
R-HSA-163841	Gamma carboxylation, hypusine formation and arylsulfatase activation	0.481278694615442	0.222782245659344	0.0307486857761335	32	ARSA; ARSB; ARSG; ARSI; ARSJ; ARSK; BGLAP; DHPS; DNAJC24; DOHH; DPH1; DPH2; DPH3; DPH6; DPH7; EEF2; EIF5A; EIF5A2; F10; F2; F7; FN3K; FN3KRP; FURIN; GAS6; GGCX; ICMT; PROC; PROS1; PROZ; SUMF1; SUMF2
R-HSA-1168372	Downstream signaling events of B Cell Receptor (BCR)	0.37207974366671	0.172300365921707	0.0308127001631831	58	BCL10; BTRC; CALM1; CARD11; CHUK; CUL1; FBXW11; FKBP1A; HRAS; IKBKB; KRAS; MALT1; MAP3K7; NFATC1; NFATC3; NFKB1; NFKBIA; NFKBIB; NFKBIE; NRAS; PPIA; PPP3CA; PPP3CB; PPP3R1; PRKCB; PSMA1; PSMA2; PSMA3; PSMA4; PSMA5; PSMA6; PSMB1; PSMB10; PSMB2; PSMB4; PSMB5; PSMB7; PSMB8; PSMB9; PSMC1; PSMC2; PSMC3; PSMC4; PSMC5; PSMC6; PSMD1; PSMD11; PSMD12; PSMD13; PSMD2; PSMD3; PSMD4; PSMD5; PSMD6; PSMD7; PSMD8…
R-HSA-5610785	GLI3 is processed to GLI3R by the proteasome	0.406892304962236	0.189117361585227	0.0314341287376358	47	BTRC; CSNK1A1; CUL1; GLI3; GSK3B; PRKACB; PSMA1; PSMA2; PSMA3; PSMA4; PSMA5; PSMA6; PSMB1; PSMB10; PSMB2; PSMB4; PSMB5; PSMB7; PSMB8; PSMB9; PSMC1; PSMC2; PSMC3; PSMC4; PSMC5; PSMC6; PSMD1; PSMD11; PSMD12; PSMD13; PSMD2; PSMD3; PSMD4; PSMD5; PSMD6; PSMD7; PSMD8; PSMD9; PSME2; PSME3; PSME4; PSMF1; SEM1; SKP1; SUFU; UBA52; UBC
R-HSA-6782315	tRNA modification in the nucleus and cytosol	-0.433825937330256	0.202588380668235	0.0322405306317544	41	ADAT1; ADAT2; ADAT3; ALKBH8; CDKAL1; CTU1; CTU2; DUS2; EPRS; KIAA1456; LCMT2; METTL1; NSUN2; NSUN6; OSGEP; PUS1; PUS3; PUS7; QTRT1; QTRT2; THADA; THG1L; TP53RK; TPRKB; TRDMT1; TRIT1; TRMT1; TRMT10A; TRMT11; TRMT112; TRMT12; TRMT13; TRMT44; TRMT5; TRMT6; TRMT61A; TYW1; TYW3; TYW5; URM1; WDR4
R-HSA-69017	CDK-mediated phosphorylation and removal of Cdc6	0.428751274884791	0.200854913629701	0.032791102242879	41	CDC6; CDK2; PSMA1; PSMA2; PSMA3; PSMA4; PSMA5; PSMA6; PSMB1; PSMB10; PSMB2; PSMB4; PSMB5; PSMB7; PSMB8; PSMB9; PSMC1; PSMC2; PSMC3; PSMC4; PSMC5; PSMC6; PSMD1; PSMD11; PSMD12; PSMD13; PSMD2; PSMD3; PSMD4; PSMD5; PSMD6; PSMD7; PSMD8; PSMD9; PSME2; PSME3; PSME4; PSMF1; SEM1; UBA52; UBC
R-HSA-210991	Basigin interactions	-0.54699348566566	0.256503321966796	0.0329657159627906	23	ATP1B1; ATP1B2; ATP1B3; BSG; CAV1; ITGA3; ITGA6; ITGB1; MAG; MMP1; PPIA; PPIL2; SLC16A1; SLC16A3; SLC16A8; SLC7A10; SLC7A11; SLC7A5; SLC7A6; SLC7A7; SLC7A8; SLC7A9; SPN
R-HSA-109704	PI3K Cascade	0.469489506656987	0.22038412218366	0.0331449026783094	33	AKT2; FGF1; FGF10; FGF17; FGF18; FGF2; FGF20; FGF22; FGF5; FGF7; FGF9; FGFR1; FGFR2; FGFR3; FGFR4; FRS2; GAB1; GRB2; IRS1; IRS2; KL; KLB; PDE3B; PDPK1; PIK3C3; PIK3CA; PIK3CB; PIK3R1; PIK3R2; PIK3R4; THEM4; TLR9; TRIB3
R-HSA-8963899	Plasma lipoprotein remodeling	-0.545538887299297	0.256685983308345	0.033560234594807	23	ABCG1; ALB; ANGPTL3; ANGPTL4; ANGPTL8; APOA1; APOA2; APOB; APOC3; CETP; CIDEC; FURIN; LCAT; LIPC; LIPG; LMF1; LMF2; LPA; LPL; MBTPS1; PCSK5; PCSK6; PLTP
R-HSA-5358565	Mismatch repair (MMR) directed by MSH2:MSH6 (MutSalpha)	-0.668028928697821	0.316222141080046	0.0346409698141875	13	EXO1; LIG1; MLH1; MSH2; MSH6; PCNA; PMS2; POLD1; POLD2; POLD3; RPA1; RPA2; RPA3
R-HSA-3371568	Attenuation phase	0.581502425966819	0.27632949154171	0.0353452588080921	19	CRYBA4; DNAJB1; DNAJB6; EP300; FKBP4; HSBP1; HSF1; HSP90AA1; HSP90AB1; HSPA1B; HSPA1L; HSPA2; HSPA6; HSPA8; HSPH1; MRPL18; RLN1; SERPINH1; TNFRSF21
R-HSA-5250913	Positive epigenetic regulation of rRNA expression	0.402569963740582	0.19138500770314	0.035425918084166	46	BAZ1B; CBX3; CHD3; CHD4; DDX21; DEK; EHMT2; EP300; ERCC6; GATAD2A; GATAD2B; GSK3B; H2AFJ; H2AFV; H2AFX; H2AFZ; H2BFS; H3F3A; HDAC1; HDAC2; HIST1H2BD; HIST1H2BJ; HIST1H2BK; HIST1H2BN; HIST2H2AA3; HIST2H2AC; KAT2A; KAT2B; MBD3; MTA2; MTA3; MYBBP1A; MYO1C; POLR1A; POLR1B; POLR1C; POLR1D; POLR1E; POLR2E; POLR2F; POLR2H; POLR2K; POLR2L; RBBP4; SF3B1; SMARCA5
R-HSA-73980	RNA Polymerase III Transcription Termination	0.547258971235412	0.260966245919794	0.0359892494166598	22	CRCP; NFIA; NFIB; NFIC; NFIX; POLR1C; POLR1D; POLR2E; POLR2F; POLR2H; POLR2K; POLR2L; POLR3A; POLR3B; POLR3C; POLR3D; POLR3F; POLR3G; POLR3GL; POLR3H; POLR3K; SSB
R-HSA-195253	Degradation of beta-catenin by the destruction complex	0.359023638786995	0.171478474231986	0.0362871509980793	59	AES; APC; AXIN1; AXIN2; BTRC; CSNK1A1; CTBP1; CTBP2; CTNNB1; CUL1; FRAT1; FRAT2; GSK3B; HDAC1; LEF1; MYC; PPP2CA; PPP2CB; PPP2R1A; PPP2R1B; PPP2R5A; PPP2R5B; PPP2R5C; PPP2R5D; PPP2R5E; PSMA1; PSMA2; PSMA3; PSMA4; PSMA5; PSMA6; PSMB1; PSMB10; PSMB2; PSMB4; PSMB5; PSMB7; PSMB8; PSMB9; PSMC1; PSMC2; PSMC3; PSMC4; PSMC5; PSMC6; PSMD1; PSMD11; PSMD12; PSMD13; PSMD2; PSMD3; PSMD4; PSMD5; PSMD6; PSMD7; …
R-HSA-5357786	TNFR1-induced proapoptotic signaling	-0.723183179463365	0.345718140151667	0.0364538286239841	10	CASP8; CYLD; FADD; RIPK1; TNF; TNFAIP3; TNFRSF1A; TRAF2; USP2; USP4
R-HSA-888590	GABA synthesis, release, reuptake and degradation	-0.616990261690182	0.294983369904322	0.0364733883081113	16	ABAT; ALDH5A1; CPLX1; GAD1; HSPA8; RAB3A; RIMS1; SLC6A1; SLC6A11; SLC6A12; SLC6A13; SNAP25; STX1A; STXBP1; SYT1; VAMP2
R-HSA-176814	Activation of APC/C and APC/C:Cdc20 mediated degradation of mitotic proteins	0.361330434837011	0.172815677160083	0.0365421473638262	58	ANAPC1; ANAPC10; ANAPC11; ANAPC15; ANAPC16; ANAPC2; ANAPC4; ANAPC5; ANAPC7; BUB1B; BUB3; CCNA1; CCNA2; CCNB1; CDC16; CDC26; CDC27; CDK1; MAD2L1; NEK2; PLK1; PSMA1; PSMA2; PSMA3; PSMA4; PSMA5; PSMA6; PSMB1; PSMB10; PSMB2; PSMB4; PSMB5; PSMB7; PSMB8; PSMB9; PSMC1; PSMC2; PSMC3; PSMC4; PSMC5; PSMC6; PSMD1; PSMD11; PSMD12; PSMD13; PSMD2; PSMD3; PSMD4; PSMD5; PSMD6; PSMD7; PSMD8; PSMD9; PSME2; PSME3; …
R-HSA-112382	Formation of RNA Pol II elongation complex	0.374347404855579	0.180001252923709	0.037553670398194	53	AFF4; CCNH; CCNK; CCNT1; CCNT2; CDC73; CDK7; CDK9; CTDP1; CTR9; EAF1; EAF2; ELL; ELOA; ELOC; ERCC3; GTF2F1; GTF2F2; GTF2H1; GTF2H2; GTF2H3; GTF2H4; GTF2H5; IWS1; LEO1; MLLT3; MNAT1; NCBP1; NCBP2; NELFA; NELFB; NELFCD; NELFE; PAF1; POLR2A; POLR2B; POLR2C; POLR2D; POLR2E; POLR2F; POLR2H; POLR2I; POLR2J; POLR2K; POLR2L; RTF1; SSRP1; SUPT16H; SUPT4H1; SUPT5H; SUPT6H; TCEA1; WDR61
R-HSA-75955	RNA Polymerase II Transcription Elongation	0.374347404855579	0.180001252923709	0.037553670398194	53	AFF4; CCNH; CCNK; CCNT1; CCNT2; CDC73; CDK7; CDK9; CTDP1; CTR9; EAF1; EAF2; ELL; ELOA; ELOC; ERCC3; GTF2F1; GTF2F2; GTF2H1; GTF2H2; GTF2H3; GTF2H4; GTF2H5; IWS1; LEO1; MLLT3; MNAT1; NCBP1; NCBP2; NELFA; NELFB; NELFCD; NELFE; PAF1; POLR2A; POLR2B; POLR2C; POLR2D; POLR2E; POLR2F; POLR2H; POLR2I; POLR2J; POLR2K; POLR2L; RTF1; SSRP1; SUPT16H; SUPT4H1; SUPT5H; SUPT6H; TCEA1; WDR61
R-HSA-202430	Translocation of ZAP-70 to Immunological synapse	0.630731116501254	0.303304693194929	0.037568691249495	15	CD247; CD3D; CD3E; CD4; HLA-DPA1; HLA-DPB1; HLA-DQA1; HLA-DQA2; HLA-DQB1; HLA-DQB2; HLA-DRA; HLA-DRB1; HLA-DRB5; PTPN22; ZAP70
R-HSA-5655291	Signaling by FGFR4 in disease	0.706200983724833	0.339711407952278	0.0376333255622268	11	FGFR4; FRS2; GAB1; GRB2; HRAS; KRAS; NRAS; PIK3CA; PIK3R1; PLCG1; SOS1
R-HSA-167172	Transcription of the HIV genome	0.360345656753768	0.174345981731371	0.0387490124479999	57	CCNH; CCNK; CCNT1; CCNT2; CDK7; CDK9; CTDP1; ELL; ELOA; ELOC; ERCC3; GTF2A1; GTF2A2; GTF2B; GTF2E1; GTF2E2; GTF2F1; GTF2F2; GTF2H1; GTF2H2; GTF2H3; GTF2H4; GTF2H5; MNAT1; NCBP1; NCBP2; NELFA; NELFB; NELFCD; NELFE; POLR2A; POLR2B; POLR2C; POLR2D; POLR2E; POLR2F; POLR2H; POLR2I; POLR2J; POLR2K; POLR2L; RNGTT; RNMT; SSRP1; SUPT16H; SUPT4H1; SUPT5H; TAF10; TAF11; TAF13; TAF2; TAF3; TAF4; TAF4B; TAF5;…
R-HSA-1236975	Antigen processing-Cross presentation	0.362218397613189	0.175778662044963	0.0393363899116698	56	B2M; CALR; CD14; CD207; CD36; CHUK; CTSL; CTSS; CTSV; CYBA; FCGR1A; FCGR1B; HLA-A; HLA-B; HLA-C; HLA-E; HLA-F; HLA-G; IKBKB; ITGAV; ITGB5; LNPEP; LY96; MRC2; MYD88; NCF1; NCF2; NCF4; PDIA3; PSMA1; PSMA2; PSMA3; PSMA4; PSMA5; PSMA6; PSMB1; PSMB10; PSMB2; PSMB4; PSMB5; PSMB7; PSMB8; PSMB9; PSMC1; PSMC2; PSMC3; PSMC4; PSMC5; PSMC6; PSMD1; PSMD11; PSMD12; PSMD13; PSMD2; PSMD3; PSMD4
R-HSA-69615	G1/S DNA Damage Checkpoints	0.362087016602431	0.175785034330566	0.0394149427694921	56	ATM; CCNA1; CCNA2; CCNE1; CCNE2; CDC25A; CDK2; CDKN1B; CDKN2A; CHEK1; CHEK2; MDM2; MDM4; PCBP4; PHF20; PSMA1; PSMA2; PSMA3; PSMA4; PSMA5; PSMA6; PSMB1; PSMB10; PSMB2; PSMB4; PSMB5; PSMB7; PSMB8; PSMB9; PSMC1; PSMC2; PSMC3; PSMC4; PSMC5; PSMC6; PSMD1; PSMD11; PSMD12; PSMD13; PSMD2; PSMD3; PSMD4; PSMD5; PSMD6; PSMD7; PSMD8; PSMD9; PSME2; PSME3; PSME4; PSMF1; RFWD2; SEM1; UBA52; UBC; ZNF385A
R-HSA-1362409	Mitochondrial iron-sulfur cluster biogenesis	-0.693585366332372	0.337124696974811	0.0396520375473696	11	FDX1; FDX2; FDXR; FXN; GLRX5; HSCB; ISCA2; ISCU; LYRM4; NFS1; SLC25A37
R-HSA-68949	Orc1 removal from chromatin	0.357860494437652	0.174464483444367	0.0402480620062873	57	CCNA1; CCNA2; CDC6; CDK2; CDKN1B; CDT1; FZR1; MCM2; MCM3; MCM4; MCM5; MCM6; MCM7; MCM8; ORC1; ORC3; ORC4; ORC5; ORC6; PSMA1; PSMA2; PSMA3; PSMA4; PSMA5; PSMA6; PSMB1; PSMB10; PSMB2; PSMB4; PSMB5; PSMB7; PSMB8; PSMB9; PSMC1; PSMC2; PSMC3; PSMC4; PSMC5; PSMC6; PSMD1; PSMD11; PSMD12; PSMD13; PSMD2; PSMD3; PSMD4; PSMD5; PSMD6; PSMD7; PSMD8; PSMD9; PSME2; PSME3; PSME4; PSMF1; RB1; SEM1
R-HSA-69052	Switching of origins to a post-replicative state	0.357860494437652	0.174464483444367	0.0402480620062873	57	CCNA1; CCNA2; CDC6; CDK2; CDKN1B; CDT1; FZR1; MCM2; MCM3; MCM4; MCM5; MCM6; MCM7; MCM8; ORC1; ORC3; ORC4; ORC5; ORC6; PSMA1; PSMA2; PSMA3; PSMA4; PSMA5; PSMA6; PSMB1; PSMB10; PSMB2; PSMB4; PSMB5; PSMB7; PSMB8; PSMB9; PSMC1; PSMC2; PSMC3; PSMC4; PSMC5; PSMC6; PSMD1; PSMD11; PSMD12; PSMD13; PSMD2; PSMD3; PSMD4; PSMD5; PSMD6; PSMD7; PSMD8; PSMD9; PSME2; PSME3; PSME4; PSMF1; RB1; SEM1
R-HSA-190236	Signaling by FGFR	0.355773670596147	0.174563508804078	0.041542348480258	57	BRAF; CBL; ESRP1; ESRP2; FGF1; FGF10; FGF17; FGF18; FGF2; FGF20; FGF22; FGF5; FGF7; FGF9; FGFBP1; FGFBP2; FGFBP3; FGFR1; FGFR2; FGFR3; FGFR4; FGFRL1; FLRT1; FLRT2; FLRT3; FRS2; FRS3; GAB1; GALNT3; GRB2; GTF2F1; GTF2F2; HNRNPA1; HNRNPF; HNRNPH1; HNRNPM; HRAS; KL; KLB; KRAS; MAPK1; MAPK3; MKNK1; NCBP1; NCBP2; NRAS; PIK3CA; PIK3R1; PLCG1; POLR2A; POLR2B; POLR2C; POLR2D; POLR2E; POLR2F; POLR2H; POLR2I
R-HSA-8852276	The role of GTSE1 in G2/M progression after G2 checkpoint	0.383437202554892	0.188500373664032	0.0419369191868832	48	CCNB1; CCNB2; CDK1; FKBPL; GTSE1; HSP90AA1; HSP90AB1; MAPRE1; PLK1; PSMA1; PSMA2; PSMA3; PSMA4; PSMA5; PSMA6; PSMB1; PSMB10; PSMB2; PSMB4; PSMB5; PSMB7; PSMB8; PSMB9; PSMC1; PSMC2; PSMC3; PSMC4; PSMC5; PSMC6; PSMD1; PSMD11; PSMD12; PSMD13; PSMD2; PSMD3; PSMD4; PSMD5; PSMD6; PSMD7; PSMD8; PSMD9; PSME2; PSME3; PSME4; PSMF1; SEM1; UBA52; UBC
R-HSA-389356	CD28 co-stimulation	0.467758473774158	0.231130510422013	0.0429922721336698	30	AKT1; AKT2; AKT3; CD28; CD80; CD86; CDC42; FYN; GRAP2; GRB2; LYN; MAP3K8; MAPKAP1; MLST8; MTOR; PAK1; PAK2; PDPK1; PIK3CA; PIK3R1; PIK3R2; PIK3R3; PRR5; RAC1; RICTOR; SRC; THEM4; TRIB3; VAV1; YES1
R-HSA-5610780	Degradation of GLI1 by the proteasome	0.384954904765081	0.190379717148868	0.043172490165085	47	BTRC; CUL1; GLI1; ITCH; NUMB; PRKACB; PSMA1; PSMA2; PSMA3; PSMA4; PSMA5; PSMA6; PSMB1; PSMB10; PSMB2; PSMB4; PSMB5; PSMB7; PSMB8; PSMB9; PSMC1; PSMC2; PSMC3; PSMC4; PSMC5; PSMC6; PSMD1; PSMD11; PSMD12; PSMD13; PSMD2; PSMD3; PSMD4; PSMD5; PSMD6; PSMD7; PSMD8; PSMD9; PSME2; PSME3; PSME4; PSMF1; SEM1; SKP1; SUFU; UBA52; UBC
R-HSA-69183	Processive synthesis on the lagging strand	-0.665227765037922	0.329396872029628	0.043431878745358	12	DNA2; LIG1; PCNA; POLA2; POLD1; POLD2; POLD3; PRIM1; PRIM2; RPA1; RPA2; RPA3
R-HSA-179419	APC:Cdc20 mediated degradation of cell cycle proteins prior to satisfation of the cell cycle checkpoint	0.352428343613186	0.174721330869446	0.0436863045574301	57	ANAPC1; ANAPC10; ANAPC11; ANAPC15; ANAPC16; ANAPC2; ANAPC4; ANAPC5; ANAPC7; BUB1B; BUB3; CCNA1; CCNA2; CDC16; CDC26; CDC27; CDK1; MAD2L1; NEK2; PSMA1; PSMA2; PSMA3; PSMA4; PSMA5; PSMA6; PSMB1; PSMB10; PSMB2; PSMB4; PSMB5; PSMB7; PSMB8; PSMB9; PSMC1; PSMC2; PSMC3; PSMC4; PSMC5; PSMC6; PSMD1; PSMD11; PSMD12; PSMD13; PSMD2; PSMD3; PSMD4; PSMD5; PSMD6; PSMD7; PSMD8; PSMD9; PSME2; PSME3; PSME4; PSMF1;…
R-HSA-450531	Regulation of mRNA stability by proteins that bind AU-rich elements	0.357548791358493	0.177570340304663	0.0440555975510855	55	AKT1; ANP32A; DCP2; DIS3; EIF4G1; EXOSC1; EXOSC2; EXOSC3; EXOSC4; EXOSC5; EXOSC6; EXOSC7; EXOSC8; EXOSC9; GPRC5A; HSPA8; HSPB1; MAPK11; MAPK14; MAPKAPK2; NUP214; PABPC1; PARN; PRKCA; PRKCD; PSMA1; PSMA2; PSMA3; PSMA4; PSMA5; PSMA6; PSMB1; PSMB10; PSMB2; PSMB4; PSMB5; PSMB7; PSMB8; PSMB9; PSMC1; PSMC2; PSMC3; PSMC4; PSMC5; PSMC6; PSMD1; PSMD11; PSMD12; PSMD13; PSMD2; PSMD3; PSMD4; PSMD5; PSMD6; PS…
R-HSA-5669034	TNFs bind their physiological receptors	-0.513332294716916	0.255231438167519	0.0442998573981844	24	CD27; CD70; EDARADD; LTA; TNFRSF11B; TNFRSF14; TNFRSF17; TNFRSF18; TNFRSF1A; TNFRSF1B; TNFRSF25; TNFRSF4; TNFRSF6B; TNFRSF8; TNFRSF9; TNFSF11; TNFSF13; TNFSF13B; TNFSF14; TNFSF15; TNFSF18; TNFSF4; TNFSF8; TNFSF9
R-HSA-8854050	FBXL7 down-regulates AURKA during mitotic entry and in early mitosis	0.394253890220519	0.196119692354595	0.0444024280676753	44	AURKA; CUL1; FBXL18; FBXL7; PSMA1; PSMA2; PSMA3; PSMA4; PSMA5; PSMA6; PSMB1; PSMB10; PSMB2; PSMB4; PSMB5; PSMB7; PSMB8; PSMB9; PSMC1; PSMC2; PSMC3; PSMC4; PSMC5; PSMC6; PSMD1; PSMD11; PSMD12; PSMD13; PSMD2; PSMD3; PSMD4; PSMD5; PSMD6; PSMD7; PSMD8; PSMD9; PSME2; PSME3; PSME4; PSMF1; SEM1; SKP1; UBA52; UBC
R-HSA-1236978	Cross-presentation of soluble exogenous antigens (endosomes)	0.406588909747187	0.202292394639016	0.0444410276711985	41	CD207; FCGR1A; FCGR1B; MRC2; PSMA1; PSMA2; PSMA3; PSMA4; PSMA5; PSMA6; PSMB1; PSMB10; PSMB2; PSMB4; PSMB5; PSMB7; PSMB8; PSMB9; PSMC1; PSMC2; PSMC3; PSMC4; PSMC5; PSMC6; PSMD1; PSMD11; PSMD12; PSMD13; PSMD2; PSMD3; PSMD4; PSMD5; PSMD6; PSMD7; PSMD8; PSMD9; PSME2; PSME3; PSME4; PSMF1; SEM1
R-HSA-3214847	HATs acetylate histones	0.399994512650947	0.200315166534148	0.0458440990114331	42	ACTL6A; ATF2; ATXN7; ATXN7L3; BRD8; BRPF3; CLOCK; DMAP1; DR1; ELP2; ELP3; ELP4; ELP5; ELP6; EP300; EP400; EPC1; HAT1; HIST1H2AG; HIST1H2BD; HIST1H2BJ; HIST1H2BK; HIST1H2BN; HIST2H2AA3; HIST2H2AC; HIST2H2BF; HIST3H2A; IKBKAP; ING3; ING4; ING5; JADE1; JADE2; KANSL1; KANSL2; KANSL3; KAT14; KAT2A; KAT2B; KAT5; KAT6A; KAT6B
R-HSA-5610783	Degradation of GLI2 by the proteasome	0.380078157255871	0.190653200070497	0.0462004106768668	47	BTRC; CSNK1A1; CUL1; GLI2; GSK3B; PRKACB; PSMA1; PSMA2; PSMA3; PSMA4; PSMA5; PSMA6; PSMB1; PSMB10; PSMB2; PSMB4; PSMB5; PSMB7; PSMB8; PSMB9; PSMC1; PSMC2; PSMC3; PSMC4; PSMC5; PSMC6; PSMD1; PSMD11; PSMD12; PSMD13; PSMD2; PSMD3; PSMD4; PSMD5; PSMD6; PSMD7; PSMD8; PSMD9; PSME2; PSME3; PSME4; PSMF1; SEM1; SKP1; SUFU; UBA52; UBC
R-HSA-201681	TCF dependent signaling in response to WNT	0.367818774610935	0.185583053524289	0.0474833643629354	50	AKT1; AKT2; APC; AXIN1; AXIN2; BCL9; BTRC; CAV1; CBY1; CCDC88C; CDC73; CHD8; CSNK1A1; CSNK1E; CSNK1G2; CSNK2A2; CSNK2B; CTBP1; CTNNB1; CTNNBIP1; CUL3; CXXC4; DACT1; DKK1; DKK4; DVL1; DVL2; DVL3; EP300; FRAT1; FRAT2; FZD1; FZD2; FZD4; FZD5; FZD6; FZD8; GSK3B; H2AFJ; H2AFV; H2AFX; H2AFZ; H2BFS; H3F3A; HDAC1; HECW1; HIST1H2BD; HIST1H2BJ; HIST1H2BK; HIST1H2BN
R-HSA-70221	Glycogen breakdown (glycogenolysis)	0.658518537840329	0.333856951864988	0.0485574412390897	12	AGL; CALM1; GAA; GYG1; PGM1; PGM2; PGM2L1; PHKG1; PHKG2; PYGB; PYGL; PYGM
R-HSA-69275	G2/M Transition	0.332387983975635	0.168525083243239	0.0485713333911952	62	ACTR1A; AJUBA; AKAP9; ALMS1; AURKA; BORA; BTRC; CCNA1; CCNA2; CCNB1; CCNB2; CCNH; CCP110; CDC25A; CDC25B; CDK1; CDK11A; CDK11B; CDK2; CDK5RAP2; CDK7; CENPF; CENPJ; CEP131; CEP135; CEP152; CEP164; CEP192; CEP250; CEP290; CEP41; CEP57; CEP63; CEP70; CEP72; CEP76; CEP78; CKAP5; CLASP1; CNTRL; CSNK1D; CSNK1E; CUL1; DCTN1; DCTN2; DYNC1H1; DYNC1I2; DYNLL1; EP300; FBXL18; FBXL7; FBXW11; FGFR1OP; FKBPL; …
R-HSA-71387	Metabolism of carbohydrates	-0.333274991429386	0.168992836611863	0.0485953430636794	63	ABCC5; ACAN; ADPGK; AGL; AGRN; AKR1A1; AKR1B1; ALDH1A1; ALDOB; ALDOC; ARSB; B3GALT6; B3GAT1; B3GAT2; B3GAT3; B3GNT2; B3GNT3; B3GNT4; B3GNT7; B4GALT1; B4GALT2; B4GALT3; B4GALT4; B4GALT5; B4GALT6; B4GALT7; B4GAT1; BCAN; BPGM; CALM1; CD44; CEMIP; CHP1; CHPF; CHPF2; CHST1; CHST11; CHST12; CHST13; CHST15; CHST2; CHST3; CHST5; CHST6; CHST9; CHSY1; CHSY3; CRYL1; CSGALNACT1; CSGALNACT2; CSPG4; CSPG5; DCN…
R-HSA-69656	Cyclin A:Cdk2-associated events at S phase entry	0.336546444468959	0.171082749409202	0.0491652372974969	60	CCNA1; CCNA2; CCND1; CCNE1; CCNE2; CCNH; CDC25A; CDC25B; CDK2; CDK4; CDK7; CDKN1B; CUL1; E2F1; E2F4; E2F5; FZR1; LIN37; LIN52; LIN54; LIN9; MAX; MNAT1; MYC; PSMA1; PSMA2; PSMA3; PSMA4; PSMA5; PSMA6; PSMB1; PSMB10; PSMB2; PSMB4; PSMB5; PSMB7; PSMB8; PSMB9; PSMC1; PSMC2; PSMC3; PSMC4; PSMC5; PSMC6; PSMD1; PSMD11; PSMD12; PSMD13; PSMD2; PSMD3; PSMD4; PSMD5; PSMD6; PSMD7; PSMD8; PSMD9; PSME2; PSME3; …
R-HSA-5693571	Nonhomologous End-Joining (NHEJ)	0.417136840976599	0.212080559440712	0.0491971390885429	37	ATM; BABAM1; BARD1; BRCA1; DCLRE1C; FAM175A; H2AFX; H2BFS; HERC2; HIST1H2BD; HIST1H2BJ; HIST1H2BK; HIST1H2BN; KAT5; LIG4; MDC1; MRE11; NBN; NHEJ1; PAXIP1; PIAS4; POLL; POLM; PRKDC; RAD50; RIF1; RNF168; RNF8; SUMO1; TDP1; TDP2; TP53BP1; UBE2N; UIMC1; XRCC4; XRCC5; XRCC6
R-HSA-8848021	Signaling by PTK6	0.375271187696274	0.190920175750934	0.0493457482969564	47	AKT1; ARAP1; ARHGAP35; BCAR1; BTC; CBL; CCND1; CCNE1; CDK2; CDK4; CDKN1B; CRK; DOCK1; DOK1; EGF; EGFR; ELMO1; ELMO2; EPAS1; ERBB2; ERBB3; ERBB4; EREG; GPNMB; HIF1A; HRAS; KHDRBS1; KHDRBS2; KHDRBS3; KRAS; LRRK2; NR3C1; NRAS; NRG1; NRG4; PELP1; PTK6; PTPN1; PXN; RAC1; RASA1; SOCS3; SRMS; STAP2; STAT3; UBA52; UBC
R-HSA-9006927	Signaling by Non-Receptor Tyrosine Kinases	0.375271187696274	0.190920175750934	0.0493457482969564	47	AKT1; ARAP1; ARHGAP35; BCAR1; BTC; CBL; CCND1; CCNE1; CDK2; CDK4; CDKN1B; CRK; DOCK1; DOK1; EGF; EGFR; ELMO1; ELMO2; EPAS1; ERBB2; ERBB3; ERBB4; EREG; GPNMB; HIF1A; HRAS; KHDRBS1; KHDRBS2; KHDRBS3; KRAS; LRRK2; NR3C1; NRAS; NRG1; NRG4; PELP1; PTK6; PTPN1; PXN; RAC1; RASA1; SOCS3; SRMS; STAP2; STAT3; UBA52; UBC
R-HSA-606279	Deposition of new CENPA-containing nucleosomes at the centromere	-0.436168320972838	0.221920275462865	0.0493647225383415	34	CENPA; CENPC; CENPH; CENPK; CENPL; CENPM; CENPN; CENPO; CENPP; CENPQ; CENPT; CENPU; CENPW; H2AFJ; H2AFV; H2AFX; H2AFZ; H2BFS; HIST1H2BD; HIST1H2BJ; HIST1H2BK; HIST1H2BN; HIST2H2AA3; HIST2H2AC; HJURP; ITGB3BP; MIS18A; MIS18BP1; NPM1; OIP5; RBBP4; RSF1; RUVBL1; SMARCA5
R-HSA-774815	Nucleosome assembly	-0.436168320972838	0.221920275462865	0.0493647225383415	34	CENPA; CENPC; CENPH; CENPK; CENPL; CENPM; CENPN; CENPO; CENPP; CENPQ; CENPT; CENPU; CENPW; H2AFJ; H2AFV; H2AFX; H2AFZ; H2BFS; HIST1H2BD; HIST1H2BJ; HIST1H2BK; HIST1H2BN; HIST2H2AA3; HIST2H2AC; HJURP; ITGB3BP; MIS18A; MIS18BP1; NPM1; OIP5; RBBP4; RSF1; RUVBL1; SMARCA5
R-HSA-937041	IKK complex recruitment mediated by RIP1	0.549566052498244	0.28027959965254	0.0499049339658915	19	BIRC2; BIRC3; CD14; CHUK; IKBKB; LY96; RIPK1; RIPK3; SARM1; TICAM1; TICAM2; TLR4; TRAF6; UBA52; UBC; UBE2D1; UBE2D3; UBE2N; UBE2V1
R-HSA-5621575	CD209 (DC-SIGN) signaling	0.587081283723422	0.300010896054756	0.0503631615414697	16	CD209; EP300; FYN; HRAS; ICAM2; ICAM3; KRAS; LYN; NFKB1; NRAS; PAK1; PAK2; PRKACB; RAF1; RELA; RPS6KA5
R-HSA-69300	Removal of licensing factors from origins	0.339874986483847	0.173809750353122	0.0505308546089709	58	CCNA1; CCNA2; CDC6; CDK2; CDKN1B; CDT1; FZR1; GMNN; MCM10; MCM2; MCM3; MCM4; MCM5; MCM6; MCM7; MCM8; ORC1; ORC3; ORC4; ORC5; ORC6; PSMA1; PSMA2; PSMA3; PSMA4; PSMA5; PSMA6; PSMB1; PSMB10; PSMB2; PSMB4; PSMB5; PSMB7; PSMB8; PSMB9; PSMC1; PSMC2; PSMC3; PSMC4; PSMC5; PSMC6; PSMD1; PSMD11; PSMD12; PSMD13; PSMD2; PSMD3; PSMD4; PSMD5; PSMD6; PSMD7; PSMD8; PSMD9; PSME2; PSME3; PSME4; PSMF1; RB1
R-HSA-174184	Cdc20:Phospho-APC/C mediated degradation of Cyclin A	0.344940126709807	0.176601491260094	0.0507944966625824	56	ANAPC1; ANAPC10; ANAPC11; ANAPC15; ANAPC16; ANAPC2; ANAPC4; ANAPC5; ANAPC7; BUB1B; BUB3; CCNA1; CCNA2; CDC16; CDC26; CDC27; CDK1; MAD2L1; PSMA1; PSMA2; PSMA3; PSMA4; PSMA5; PSMA6; PSMB1; PSMB10; PSMB2; PSMB4; PSMB5; PSMB7; PSMB8; PSMB9; PSMC1; PSMC2; PSMC3; PSMC4; PSMC5; PSMC6; PSMD1; PSMD11; PSMD12; PSMD13; PSMD2; PSMD3; PSMD4; PSMD5; PSMD6; PSMD7; PSMD8; PSMD9; PSME2; PSME3; PSME4; PSMF1; SEM1;…
R-HSA-3371571	HSF1-dependent transactivation	0.455434234499419	0.236077989945787	0.0537099406331734	29	AKT1S1; CAMK2A; CAMK2B; CAMK2D; CAMK2G; CRYAB; CRYBA4; DNAJB1; DNAJB6; EP300; FKBP4; HSBP1; HSF1; HSP90AA1; HSP90AB1; HSPA1B; HSPA1L; HSPA2; HSPA6; HSPA8; HSPB8; HSPH1; MLST8; MRPL18; MTOR; RLN1; RPTOR; SERPINH1; TNFRSF21
R-HSA-176409	APC/C:Cdc20 mediated degradation of mitotic proteins	0.338152324426833	0.175381909622975	0.0538437778087458	57	ANAPC1; ANAPC10; ANAPC11; ANAPC15; ANAPC16; ANAPC2; ANAPC4; ANAPC5; ANAPC7; BUB1B; BUB3; CCNA1; CCNA2; CCNB1; CDC16; CDC26; CDC27; CDK1; MAD2L1; NEK2; PSMA1; PSMA2; PSMA3; PSMA4; PSMA5; PSMA6; PSMB1; PSMB10; PSMB2; PSMB4; PSMB5; PSMB7; PSMB8; PSMB9; PSMC1; PSMC2; PSMC3; PSMC4; PSMC5; PSMC6; PSMD1; PSMD11; PSMD12; PSMD13; PSMD2; PSMD3; PSMD4; PSMD5; PSMD6; PSMD7; PSMD8; PSMD9; PSME2; PSME3; PSME4;…
R-HSA-6807070	PTEN Regulation	0.368594639060372	0.191286671552364	0.0539892579207482	47	AGO1; AGO2; AGO3; AGO4; AKT1; AKT2; AKT3; ATF2; ATN1; BMI1; CBX2; CBX4; CBX6; CBX8; CHD3; CHD4; CNOT6L; CSNK2A2; CSNK2B; EED; EGR1; EZH2; FRK; GATAD2A; GATAD2B; HDAC1; HDAC2; HDAC3; HDAC5; HDAC7; KDM1A; LAMTOR2; LAMTOR3; LAMTOR4; LAMTOR5; MAF1; MAPK1; MAPK3; MBD3; MECOM; MKRN1; MLST8; MOV10; MTA2; MTA3; MTOR; NEDD4
R-HSA-6811442	Intra-Golgi and retrograde Golgi-to-ER traffic	-0.321543891053683	0.166882210536048	0.0540081097983599	65	ACTR10; ACTR1A; AGPAT3; ARCN1; ARF3; ARF4; ARF5; ARFGAP1; ARFGAP2; ARFGAP3; ARFIP2; ARFRP1; ARL1; BET1L; BICD1; BICD2; BNIP1; CAPZA1; CAPZA2; CAPZA3; CAPZB; CENPE; COG1; COG2; COG3; COG4; COG5; COG6; COG7; COG8; COPA; COPB1; COPB2; COPE; COPG1; COPG2; COPZ1; COPZ2; CUX1; CYTH1; CYTH2; CYTH3; CYTH4; DCTN1; DCTN2; DCTN4; DCTN5; DCTN6; DYNC1H1; DYNC1I1; DYNC1I2; DYNC1LI1; DYNC1LI2; DYNLL1; DYNLL2; G…
R-HSA-6785807	Interleukin-4 and 13 signaling	0.345370898281407	0.179782843495197	0.0547260586003557	54	AKT1; ALOX15; ALOX5; ANXA1; BATF; BCL2; BCL2L1; BIRC5; CCL11; CCL2; CCL22; CCND1; CD36; COL1A2; CXCL8; F13A1; FASLG; FCER2; FGF2; FN1; FOS; FOXO1; FOXO3; FSCN1; GATA3; HGF; HIF1A; HMOX1; HSP90AA1; HSP90B1; HSPA8; ICAM1; IL10; IL12A; IL13; IL18; IL1A; IL1B; IL23A; IL4; IL4R; IL6R; IRF4; ITGAM; ITGAX; ITGB1; ITGB2; JAK1; JAK2; JAK3; JUNB; LAMA5; LBP; LCN2
R-HSA-391251	Protein folding	0.336101061079406	0.17547508645244	0.0554443576167275	57	AP3M1; ARFGEF2; ARL2; CCNE1; CCNE2; CCT2; CCT3; CCT4; CCT5; CCT6A; CCT6B; CCT7; CCT8; CSNK2A2; CSNK2B; DCAF7; FBXL3; FBXL5; FBXO6; FBXW10; FBXW2; FBXW5; FBXW7; FBXW9; FKBP9; GBA; GNAI1; GNAI2; GNAI3; GNAO1; GNAT1; GNAT2; GNAT3; GNAZ; GNB1; GNB2; GNB3; GNB4; GNB5; GNG10; GNG11; GNG12; GNG2; GNG3; GNG4; GNG5; GNG7; GNGT2; HDAC3; KIF13A; KIFC3; LONP2; NOP56; PFDN1; PFDN5; PFDN6; RGS11
R-HSA-69541	Stabilization of p53	0.367624764044204	0.193379325835973	0.0572947887965179	46	ATM; CDKN2A; CHEK2; MDM2; MDM4; PHF20; PSMA1; PSMA2; PSMA3; PSMA4; PSMA5; PSMA6; PSMB1; PSMB10; PSMB2; PSMB4; PSMB5; PSMB7; PSMB8; PSMB9; PSMC1; PSMC2; PSMC3; PSMC4; PSMC5; PSMC6; PSMD1; PSMD11; PSMD12; PSMD13; PSMD2; PSMD3; PSMD4; PSMD5; PSMD6; PSMD7; PSMD8; PSMD9; PSME2; PSME3; PSME4; PSMF1; RFWD2; SEM1; UBA52; UBC
R-HSA-8878171	Transcriptional regulation by RUNX1	0.359446740378306	0.189799735545802	0.0582487624765945	48	ABL1; ACTL6A; AGO1; AGO2; AGO3; AGO4; ARID1B; ARID2; AUTS2; AXIN1; BLK; BMI1; CBFB; CBX2; CBX4; CBX6; CBX8; CCND1; CCND2; CCND3; CCNH; CDK6; CDK7; CLDN5; CR1; CSNK2A2; CSNK2B; CTLA4; CTSK; CTSL; CTSV; DPY30; ELF1; ELF2; EP300; ESR1; GATA3; GP1BA; GPAM; H2AFJ; H2AFV; H2AFX; H2AFZ; H2BFS; H3F3A; HDAC1; HIPK2; HIST1H2BD
R-HSA-597592	Post-translational protein modification	-0.341231802541764	0.181944837130697	0.0607283053138074	54	A4GNT; ACTL6A; ACTR10; ACTR1A; ACTR5; ACTR8; ADAM10; ADAMTS10; ADAMTS12; ADAMTS13; ADAMTS14; ADAMTS15; ADAMTS16; ADAMTS17; ADAMTS18; ADAMTS19; ADAMTS2; ADAMTS3; ADAMTS4; ADAMTS5; ADAMTS6; ADAMTS7; ADAMTS8; ADAMTS9; ADAMTSL1; ADAMTSL2; ADAMTSL3; ADAMTSL4; ADAMTSL5; ADRB2; ADRM1; AGBL2; AGBL3; AGBL4; AGBL5; AGTPBP1; ALB; ALG1; ALG10; ALG11; ALG12; ALG14; ALG3; ALG5; ALG6; ALG8; ALG9; ALPL; AMDHD2; …
R-HSA-933541	TRAF6 mediated IRF7 activation	-0.568438014391792	0.303125054709647	0.0607570884509871	16	DDX58; DHX36; EP300; IFIH1; IRF1; IRF3; IRF7; MAVS; MYD88; RNF135; SIKE1; TANK; TBK1; TRAF2; TRAF6; TRIM25
R-HSA-209776	Amine-derived hormones	-0.580580673611554	0.310832901717846	0.0617868224269928	15	AANAT; CGA; DBH; DDC; DIO1; DIO2; DIO3; DUOX1; DUOX2; IYD; PNMT; TH; TPH1; TPO; TSHB
R-HSA-6803157	Antimicrobial peptides	-0.437960153949026	0.235873311393144	0.0633452922728451	30	ART1; ATOX1; BPI; BPIFA1; BPIFA2; BPIFB1; BPIFB2; BPIFB4; CAMP; CCR2; CCR6; CD4; CHGA; CLU; CTSG; DCD; DEFA3; DEFA4; DEFA5; DEFB1; DEFB119; DEFB124; DEFB132; DEFB134; ELANE; GNLY; ITLN1; LCN2; LTF; LYZ
R-HSA-174084	Autodegradation of Cdh1 by Cdh1:APC/C	0.33745296798804	0.181825261815276	0.06346509658965	53	ANAPC1; ANAPC10; ANAPC11; ANAPC15; ANAPC16; ANAPC2; ANAPC4; ANAPC5; ANAPC7; CDC16; CDC26; CDC27; FZR1; PSMA1; PSMA2; PSMA3; PSMA4; PSMA5; PSMA6; PSMB1; PSMB10; PSMB2; PSMB4; PSMB5; PSMB7; PSMB8; PSMB9; PSMC1; PSMC2; PSMC3; PSMC4; PSMC5; PSMC6; PSMD1; PSMD11; PSMD12; PSMD13; PSMD2; PSMD3; PSMD4; PSMD5; PSMD6; PSMD7; PSMD8; PSMD9; PSME2; PSME3; PSMF1; SEM1; UBA52; UBC; UBE2D1; UBE2E1
R-HSA-9010553	Regulation of expression of SLITs and ROBOs	0.331678649593991	0.178791120198666	0.0635793585309886	55	CASC3; CUL2; DAG1; EIF4A3; EIF4G1; ELOC; ETF1; FAU; GSPT1; HOXA2; LDB1; LHX2; LHX4; LHX9; MAGOH; MAGOHB; MSI1; NCBP1; NCBP2; PABPC1; PSMA1; PSMA2; PSMA3; PSMA4; PSMA5; PSMA6; PSMB1; PSMB10; PSMB2; PSMB4; PSMB5; PSMB7; PSMB8; PSMB9; PSMC1; PSMC2; PSMC3; PSMC4; PSMC5; PSMC6; PSMD1; PSMD11; PSMD12; PSMD13; PSMD2; PSMD3; PSMD4; PSMD5; PSMD6; PSMD7; PSMD8; PSMD9; PSME2; PSME3; PSME4
R-HSA-5682910	LGI-ADAM interactions	-0.6084273118194	0.328193426094343	0.063758037695015	13	ADAM11; ADAM22; ADAM23; CACNG3; CACNG4; CACNG8; DLG4; LGI1; LGI2; LGI3; LGI4; STX1A; STX1B
R-HSA-202433	Generation of second messenger molecules	0.460715470565071	0.24868971841385	0.0639438086863239	26	CD101; CD247; CD3D; CD3E; CD4; ENAH; EVL; FYB; GRAP2; HLA-DPA1; HLA-DPB1; HLA-DQA1; HLA-DQA2; HLA-DQB1; HLA-DQB2; HLA-DRA; HLA-DRB1; HLA-DRB5; ITK; LAT; LCP2; NCK1; PAK1; PAK2; PLCG1; ZAP70
R-HSA-1442490	Collagen degradation	-0.413452907113425	0.223685480738821	0.064549239429637	34	ADAM10; ADAM17; ADAM9; COL12A1; COL13A1; COL14A1; COL15A1; COL16A1; COL17A1; COL18A1; COL19A1; COL23A1; COL25A1; COL9A1; COL9A2; COL9A3; CTSB; CTSD; CTSK; CTSL; ELANE; FURIN; MMP1; MMP10; MMP11; MMP14; MMP15; MMP19; MMP2; MMP3; MMP7; MMP9; PHYKPL; TMPRSS6
R-HSA-174178	APC/C:Cdh1 mediated degradation of Cdc20 and other APC/C:Cdh1 targeted proteins in late mitosis/early G1	0.326509591690334	0.177444723902795	0.0657588887502497	56	ANAPC1; ANAPC10; ANAPC11; ANAPC15; ANAPC16; ANAPC2; ANAPC4; ANAPC5; ANAPC7; AURKA; AURKB; CDC16; CDC26; CDC27; FZR1; PLK1; PSMA1; PSMA2; PSMA3; PSMA4; PSMA5; PSMA6; PSMB1; PSMB10; PSMB2; PSMB4; PSMB5; PSMB7; PSMB8; PSMB9; PSMC1; PSMC2; PSMC3; PSMC4; PSMC5; PSMC6; PSMD1; PSMD11; PSMD12; PSMD13; PSMD2; PSMD3; PSMD4; PSMD5; PSMD6; PSMD7; PSMD8; PSMD9; PSME2; PSME3; PSME4; PSMF1; PTTG1; SEM1; SKP2; U…
R-HSA-3700989	Transcriptional Regulation by TP53	0.323021310238918	0.176058783852936	0.0665448816581798	57	AGO1; AGO2; AGO3; AGO4; AIFM2; AKT1; AKT2; AKT3; APAF1; ARID3A; ATF2; ATM; ATR; ATRIP; AURKA; AURKB; BANP; BARD1; BAX; BBC3; BCL2L14; BID; BIRC5; BLM; BNIP3L; BRCA1; BRD7; BRIP1; BRPF3; CARM1; CASP1; CASP10; CASP6; CCNA1; CCNA2; CCNB1; CCNE1; CCNE2; CCNG1; CCNH; CCNK; CCNT1; CCNT2; CDK1; CDK13; CDK2; CDK5R1; CDK7; CDK9; CDKN1B; CDKN2A; CENPJ; CHD3; CHD4; CHEK1; CHEK2; CNOT1
R-HSA-72702	Ribosomal scanning and start codon recognition	-0.340110667597922	0.185410168228789	0.0665992358716656	52	EIF2S1; EIF2S2; EIF3A; EIF3B; EIF3C; EIF3D; EIF3E; EIF3F; EIF3G; EIF3H; EIF3I; EIF3J; EIF3K; EIF3L; EIF3M; EIF4A1; EIF4A2; EIF4B; EIF4E; EIF4G1; EIF4H; EIF5; FAU; RPS10; RPS11; RPS12; RPS13; RPS14; RPS15; RPS15A; RPS16; RPS18; RPS19; RPS2; RPS20; RPS21; RPS23; RPS24; RPS25; RPS26; RPS27; RPS27L; RPS28; RPS29; RPS3; RPS3A; RPS5; RPS6; RPS7; RPS8; RPS9; RPSA
R-HSA-77588	SLBP Dependent Processing of Replication-Dependent Histone Pre-mRNAs	0.664238664708636	0.364225207943608	0.0681969600304962	10	LSM10; LSM11; NCBP1; NCBP2; SLBP; SNRPB; SNRPD3; SNRPE; SNRPF; ZNF473
R-HSA-181430	Norepinephrine Neurotransmitter Release Cycle	-0.543307451195191	0.298084017515259	0.0683540704356405	17	CPLX1; PPFIA1; PPFIA2; PPFIA3; PPFIA4; RAB3A; RIMS1; SLC18A2; SLC22A1; SLC22A2; SNAP25; STX1A; STXBP1; SYT1; TSPOAP1; UNC13B; VAMP2
R-HSA-180585	Vif-mediated degradation of APOBEC3G	0.368259719939251	0.202221105701455	0.068595517150327	42	APOBEC3G; CUL5; ELOC; PSMA1; PSMA2; PSMA3; PSMA4; PSMA5; PSMA6; PSMB1; PSMB10; PSMB2; PSMB4; PSMB5; PSMB7; PSMB8; PSMB9; PSMC1; PSMC2; PSMC3; PSMC4; PSMC5; PSMC6; PSMD1; PSMD11; PSMD12; PSMD13; PSMD2; PSMD3; PSMD4; PSMD5; PSMD6; PSMD7; PSMD8; PSMD9; PSME2; PSME3; PSME4; PSMF1; SEM1; UBA52; UBC
R-HSA-202427	Phosphorylation of CD3 and TCR zeta chains	0.526981740140014	0.290657620808732	0.0698214884191794	18	CD247; CD3D; CD3E; CD4; CSK; HLA-DPA1; HLA-DPB1; HLA-DQA1; HLA-DQA2; HLA-DQB1; HLA-DQB2; HLA-DRA; HLA-DRB1; HLA-DRB5; PAG1; PTPN22; PTPRC; PTPRJ
R-HSA-72649	Translation initiation complex formation	-0.336264984813362	0.185590939953309	0.0700076778436319	52	EIF2S1; EIF2S2; EIF3A; EIF3B; EIF3C; EIF3D; EIF3E; EIF3F; EIF3G; EIF3H; EIF3I; EIF3J; EIF3K; EIF3L; EIF3M; EIF4A1; EIF4A2; EIF4B; EIF4E; EIF4G1; EIF4H; FAU; PABPC1; RPS10; RPS11; RPS12; RPS13; RPS14; RPS15; RPS15A; RPS16; RPS18; RPS19; RPS2; RPS20; RPS21; RPS23; RPS24; RPS25; RPS26; RPS27; RPS27L; RPS28; RPS29; RPS3; RPS3A; RPS5; RPS6; RPS7; RPS8; RPS9; RPSA
R-HSA-72662	Activation of the mRNA upon binding of the cap-binding complex and eIFs, and subsequent binding to 43S	-0.336264984813362	0.185590939953309	0.0700076778436319	52	EIF2S1; EIF2S2; EIF3A; EIF3B; EIF3C; EIF3D; EIF3E; EIF3F; EIF3G; EIF3H; EIF3I; EIF3J; EIF3K; EIF3L; EIF3M; EIF4A1; EIF4A2; EIF4B; EIF4E; EIF4G1; EIF4H; FAU; PABPC1; RPS10; RPS11; RPS12; RPS13; RPS14; RPS15; RPS15A; RPS16; RPS18; RPS19; RPS2; RPS20; RPS21; RPS23; RPS24; RPS25; RPS26; RPS27; RPS27L; RPS28; RPS29; RPS3; RPS3A; RPS5; RPS6; RPS7; RPS8; RPS9; RPSA
R-HSA-5696398	Nucleotide Excision Repair	0.311556649417499	0.172150264597798	0.0703276184770254	60	ACTL6A; ACTR5; ACTR8; AQR; CCNH; CDK7; CHD1L; COPS2; COPS3; COPS6; COPS7A; COPS7B; COPS8; CUL4A; DDB1; DDB2; ELL; EP300; ERCC3; ERCC4; ERCC5; ERCC6; ERCC8; GPS1; GTF2H1; GTF2H2; GTF2H3; GTF2H4; GTF2H5; HMGN1; INO80; INO80B; INO80C; INO80D; INO80E; ISY1; LIG1; LIG3; MCRS1; MNAT1; NFRKB; PARP1; PARP2; PCNA; PIAS1; PIAS3; POLD1; POLD2; POLD3; POLE; POLE2; POLE3; POLE4; POLK; POLR2A; POLR2B; POLR2C; …
R-HSA-3134963	DEx/H-box helicases activate type I IFN and inflammatory cytokines production	-0.633542162764772	0.350810476628935	0.070927938995284	11	AGER; APP; DHX36; IRF7; MYD88; NFKB1; NFKB2; RELA; S100A12; S100B; SAA1
R-HSA-1169091	Activation of NF-kappaB in B cells	0.320885169348125	0.177694809133455	0.0709461709787493	56	BCL10; BTRC; CARD11; CHUK; CUL1; FBXW11; IKBKB; MALT1; MAP3K7; NFKB1; NFKBIA; NFKBIB; NFKBIE; PRKCB; PSMA1; PSMA2; PSMA3; PSMA4; PSMA5; PSMA6; PSMB1; PSMB10; PSMB2; PSMB4; PSMB5; PSMB7; PSMB8; PSMB9; PSMC1; PSMC2; PSMC3; PSMC4; PSMC5; PSMC6; PSMD1; PSMD11; PSMD12; PSMD13; PSMD2; PSMD3; PSMD4; PSMD5; PSMD6; PSMD7; PSMD8; PSMD9; PSME2; PSME3; PSME4; PSMF1; REL; RELA; SEM1; SKP1; UBA52; UBC
R-HSA-912631	Regulation of signaling by CBL	0.524897305024391	0.29091128254524	0.0711810163580021	18	BLNK; CBL; CRK; CRKL; FYN; GRB2; HCK; LYN; PIK3CA; PIK3CB; PIK3CD; PIK3R1; PIK3R2; PIK3R3; RAPGEF1; SYK; VAV1; YES1
R-HSA-418594	G alpha (i) signalling events	-0.344021646902383	0.190725878598682	0.0712706361476293	49	ABCA4; ACKR3; ADCY1; ADCY2; ADCY3; ADCY4; ADCY5; ADCY6; ADCY7; ADCY9; ADORA1; ADRA2A; ADRA2C; AGRN; AGT; AHCYL1; AKR1B10; AKR1C1; AKR1C3; ANXA1; APLNR; APOA1; APOA2; APOB; APOC3; APOM; APP; BCO1; BCO2; BDKRB1; BDKRB2; C3; C5; C5AR1; CALM1; CAMK4; CAMKMT; CASR; CCL13; CCL19; CCL20; CCL25; CCL27; CCL28; CCR1; CCR10; CCR2; CCR3; CCR5
R-HSA-157858	Gap junction trafficking and regulation	0.490634511338466	0.273302863541162	0.0726211349430155	21	AP2M1; CLTA; CLTB; CLTC; CLTCL1; DAB2; DNM1; DNM2; GJA1; GJA3; GJA4; GJB2; GJB3; GJB4; GJB5; GJB6; GJC1; GJD2; MYO6; SRC; TJP1
R-HSA-983231	Factors involved in megakaryocyte development and platelet production	0.362985911592754	0.202526019808812	0.0730860882985339	42	ABL1; AK3; AKAP1; AKAP10; CABLES1; CABLES2; CAPZA1; CAPZA2; CAPZB; CARMIL1; CBX5; CDC42; CDK2; CENPE; DOCK1; DOCK10; DOCK2; DOCK3; DOCK4; DOCK5; DOCK6; DOCK7; DOCK8; DOCK9; EHD1; EHD2; EHD3; EP300; GATA3; GATA5; H3F3A; HBB; HBG1; HBG2; HDAC1; HDAC2; IRF1; IRF3; IRF7; ITPK1; JAK2; JMJD1C
R-HSA-69304	Regulation of DNA replication	0.314623898750887	0.176423901119229	0.0745308825768593	57	CCNA1; CCNA2; CDC6; CDK2; CDKN1B; CDT1; E2F1; E2F2; FZR1; GMNN; MCM10; MCM2; MCM3; MCM4; MCM5; MCM6; MCM7; MCM8; ORC1; ORC3; ORC4; ORC5; ORC6; PSMA1; PSMA2; PSMA3; PSMA4; PSMA5; PSMA6; PSMB1; PSMB10; PSMB2; PSMB4; PSMB5; PSMB7; PSMB8; PSMB9; PSMC1; PSMC2; PSMC3; PSMC4; PSMC5; PSMC6; PSMD1; PSMD11; PSMD12; PSMD13; PSMD2; PSMD3; PSMD4; PSMD5; PSMD6; PSMD7; PSMD8; PSMD9; PSME2; PSME3
R-HSA-381119	Unfolded Protein Response (UPR)	0.316855912865884	0.177871855253991	0.0748517265362057	56	ACADVL; ADD1; ARFGAP1; ASNS; ATF3; ATF4; ATF6; ATP6V0D1; CALR; CCL2; CREB3; CREB3L2; CREB3L4; CREBRF; CTDSP2; CUL7; CXCL8; CXXC1; DCP2; DCSTAMP; DCTN1; DDIT3; DDX11; DIS3; DNAJB11; DNAJB9; DNAJC3; EDEM1; EIF2AK3; EIF2S1; ERN1; EXOSC1; EXOSC2; EXOSC3; EXOSC4; EXOSC5; EXOSC6; EXOSC7; EXOSC8; EXOSC9; EXTL1; EXTL2; EXTL3; FKBP14; GFPT1; GOSR2; HDGF; HERPUD1; HSP90B1; IGFBP1; KDELR3; KLHDC3; LMNA; MBT…
R-HSA-5620916	VxPx cargo-targeting to cilium	-0.532868367468134	0.299636536041133	0.075341057389802	17	ARF4; ASAP1; CNGA4; EXOC1; EXOC2; EXOC3; EXOC4; EXOC5; EXOC6; EXOC7; GBF1; PKD1; PKD2; RAB11A; RAB11FIP3; RAB3IP; RAB8A
R-HSA-1234176	Oxygen-dependent proline hydroxylation of Hypoxia-inducible Factor Alpha	0.324084463390848	0.18244967187217	0.0756842857020059	53	AJUBA; CUL2; EGLN1; EGLN2; EGLN3; ELOC; EPAS1; HIF1A; HIF3A; LIMD1; PSMA1; PSMA2; PSMA3; PSMA4; PSMA5; PSMA6; PSMB1; PSMB10; PSMB2; PSMB4; PSMB5; PSMB7; PSMB8; PSMB9; PSMC1; PSMC2; PSMC3; PSMC4; PSMC5; PSMC6; PSMD1; PSMD11; PSMD12; PSMD13; PSMD2; PSMD3; PSMD4; PSMD5; PSMD6; PSMD7; PSMD8; PSMD9; PSME2; PSME3; PSME4; PSMF1; SEM1; UBA52; UBC; UBE2D1; UBE2D3; VHL; WTIP
R-HSA-390466	Chaperonin-mediated protein folding	0.313445267491782	0.176474538675168	0.0757081823074619	57	AP3M1; ARFGEF2; CCNE1; CCNE2; CCT2; CCT3; CCT4; CCT5; CCT6A; CCT6B; CCT7; CCT8; CSNK2A2; CSNK2B; DCAF7; FBXL3; FBXL5; FBXO6; FBXW10; FBXW2; FBXW5; FBXW7; FBXW9; FKBP9; GBA; GNAI1; GNAI2; GNAI3; GNAO1; GNAT1; GNAT2; GNAT3; GNAZ; GNB1; GNB2; GNB3; GNB4; GNB5; GNG10; GNG11; GNG12; GNG2; GNG3; GNG4; GNG5; GNG7; GNGT2; HDAC3; KIF13A; KIFC3; LONP2; NOP56; PFDN1; PFDN5; PFDN6; RGS11; RGS6
R-HSA-3769402	Deactivation of the beta-catenin transactivating complex	0.395012293238866	0.222683914049013	0.0760846719433949	34	AKT1; AKT2; APC; BCL9; BTRC; CBY1; CHD8; CTBP1; CTNNB1; CTNNBIP1; HDAC1; LEF1; MEN1; PYGO1; PYGO2; RBBP5; SOX13; SOX17; SOX2; SOX4; SOX6; SOX7; SOX9; TCF7; TCF7L1; TCF7L2; TLE1; TLE2; TLE3; TLE4; UBA52; UBC; XPO1; YWHAZ
R-HSA-1234158	Regulation of gene expression by Hypoxia-inducible Factor	-0.646567251227731	0.364552900678858	0.076131051058055	10	ARNT; CA9; CITED2; EP300; EPAS1; EPO; HIF1A; HIF3A; HIGD1A; VEGFA
R-HSA-1257604	PIP3 activates AKT signaling	0.312583400255369	0.176511471734154	0.0765780532394535	57	AGO1; AGO2; AGO3; AGO4; AKT1; AKT1S1; AKT2; AKT3; ATF2; ATN1; BAD; BMI1; BTC; CASP9; CBX2; CBX4; CBX6; CBX8; CD19; CD28; CD80; CD86; CDKN1B; CHD3; CHD4; CHUK; CNOT6L; CSNK2A2; CSNK2B; EED; EGF; EGFR; EGR1; ERBB2; ERBB3; ERBB4; EREG; ESR1; ESR2; EZH2; FGF1; FGF10; FGF17; FGF18; FGF2; FGF20; FGF22; FGF5; FGF7; FGF9; FGFR1; FGFR2; FGFR3; FGFR4; FOXO1; FOXO3; FRK
R-HSA-193775	Synthesis of bile acids and bile salts via 24-hydroxycholesterol	-0.605502434187484	0.341944275905509	0.0766000421390914	12	AKR1C1; AKR1C2; AKR1C3; AMACR; CYP27A1; CYP39A1; CYP46A1; CYP8B1; HSD3B7; PTGIS; SLC27A2; SLC27A5
R-HSA-211976	Endogenous sterols	-0.446223595288506	0.252336872139223	0.076999968441342	26	AHR; ARNT; ARNT2; CYP11A1; CYP11B1; CYP17A1; CYP19A1; CYP1B1; CYP21A2; CYP27A1; CYP39A1; CYP46A1; CYP4V2; CYP51A1; CYP7A1; CYP7B1; CYP8B1; FDX1; FDX2; FDXR; NCOA1; NCOA2; NR1H4; POMC; PTGIS; RXRA
R-HSA-211733	Regulation of activated PAK-2p34 by proteasome mediated degradation	0.366194527308313	0.207276260489074	0.0772788407739873	40	PAK2; PSMA1; PSMA2; PSMA3; PSMA4; PSMA5; PSMA6; PSMB1; PSMB10; PSMB2; PSMB4; PSMB5; PSMB7; PSMB8; PSMB9; PSMC1; PSMC2; PSMC3; PSMC4; PSMC5; PSMC6; PSMD1; PSMD11; PSMD12; PSMD13; PSMD2; PSMD3; PSMD4; PSMD5; PSMD6; PSMD7; PSMD8; PSMD9; PSME2; PSME3; PSME4; PSMF1; SEM1; UBA52; UBC
R-HSA-351202	Metabolism of polyamines	0.308980497987125	0.175157492533997	0.0777294020918689	58	ADI1; AGMAT; AMD1; APIP; ARG1; ARG2; ASL; ASS1; AZIN1; AZIN2; CKB; CKMT1A; CKMT2; CPS1; ENOPH1; GATM; GOT1; MRI1; MTAP; NAGS; NMRAL1; NQO1; OAZ1; OAZ2; OAZ3; ODC1; PAOX; PSMA1; PSMA2; PSMA3; PSMA4; PSMA5; PSMA6; PSMB1; PSMB10; PSMB2; PSMB4; PSMB5; PSMB7; PSMB8; PSMB9; PSMC1; PSMC2; PSMC3; PSMC4; PSMC5; PSMC6; PSMD1; PSMD11; PSMD12; PSMD13; PSMD2; PSMD3; PSMD4; PSMD5; PSMD6; PSMD7; PSMD8
R-HSA-422085	Synthesis, secretion, and deacylation of Ghrelin	-0.554771854655827	0.315171565831541	0.0783702104875921	15	ACHE; BCHE; CRHR2; GCG; GHRL; IGF1; MBOAT4; PCSK1; PLA2G7; SEC11A; SEC11C; SPCS1; SPCS2; SPCS3; UCN
R-HSA-4641258	Degradation of DVL	0.34187916606688	0.194758789951838	0.0791912752597126	46	CUL3; DACT1; DVL1; DVL2; DVL3; HECW1; KLHL12; PSMA1; PSMA2; PSMA3; PSMA4; PSMA5; PSMA6; PSMB1; PSMB10; PSMB2; PSMB4; PSMB5; PSMB7; PSMB8; PSMB9; PSMC1; PSMC2; PSMC3; PSMC4; PSMC5; PSMC6; PSMD1; PSMD11; PSMD12; PSMD13; PSMD2; PSMD3; PSMD4; PSMD5; PSMD6; PSMD7; PSMD8; PSMD9; PSME2; PSME3; PSME4; PSMF1; SEM1; UBA52; UBC
R-HSA-167169	HIV Transcription Elongation	0.367868547647969	0.209784402907245	0.0795067392473918	39	CCNH; CCNT1; CDK7; CDK9; CTDP1; ELL; ELOA; ELOC; ERCC3; GTF2F1; GTF2F2; GTF2H1; GTF2H2; GTF2H3; GTF2H4; GTF2H5; MNAT1; NCBP1; NCBP2; NELFA; NELFB; NELFCD; NELFE; POLR2A; POLR2B; POLR2C; POLR2D; POLR2E; POLR2F; POLR2H; POLR2I; POLR2J; POLR2K; POLR2L; SSRP1; SUPT16H; SUPT4H1; SUPT5H; TCEA1
R-HSA-167200	Formation of HIV-1 elongation complex containing HIV-1 Tat	0.367868547647969	0.209784402907245	0.0795067392473918	39	CCNH; CCNT1; CDK7; CDK9; CTDP1; ELL; ELOA; ELOC; ERCC3; GTF2F1; GTF2F2; GTF2H1; GTF2H2; GTF2H3; GTF2H4; GTF2H5; MNAT1; NCBP1; NCBP2; NELFA; NELFB; NELFCD; NELFE; POLR2A; POLR2B; POLR2C; POLR2D; POLR2E; POLR2F; POLR2H; POLR2I; POLR2J; POLR2K; POLR2L; SSRP1; SUPT16H; SUPT4H1; SUPT5H; TCEA1
R-HSA-167246	Tat-mediated elongation of the HIV-1 transcript	0.367868547647969	0.209784402907245	0.0795067392473918	39	CCNH; CCNT1; CDK7; CDK9; CTDP1; ELL; ELOA; ELOC; ERCC3; GTF2F1; GTF2F2; GTF2H1; GTF2H2; GTF2H3; GTF2H4; GTF2H5; MNAT1; NCBP1; NCBP2; NELFA; NELFB; NELFCD; NELFE; POLR2A; POLR2B; POLR2C; POLR2D; POLR2E; POLR2F; POLR2H; POLR2I; POLR2J; POLR2K; POLR2L; SSRP1; SUPT16H; SUPT4H1; SUPT5H; TCEA1
R-HSA-392451	G beta:gamma signalling through PI3Kgamma	0.379806717415973	0.21748588518424	0.0807499594483055	36	AKT1; AKT2; AKT3; CSF2RB; GAB2; GNB1; GNB2; GNB3; GNB4; GNB5; GNG10; GNG11; GNG12; GNG2; GNG3; GNG4; GNG5; GNG7; GNGT2; GRB2; IL2RA; IL2RB; IL5; JAK1; JAK2; JAK3; PDPK1; PIK3CA; PIK3CB; PIK3CD; PIK3CG; PIK3R1; PIK3R2; PIK3R3; PIK3R5; SHC1
R-HSA-5654696	Downstream signaling of activated FGFR2	0.460907244213034	0.264215374002713	0.081082805927992	23	FGF1; FGF10; FGF17; FGF18; FGF2; FGF20; FGF22; FGF5; FGF7; FGF9; FGFR2; FRS2; FRS3; GAB1; GRB2; HRAS; KRAS; NRAS; PIK3CA; PIK3R1; PLCG1; SHC1; SOS1
R-HSA-1280218	Adaptive Immune System	0.302716196848486	0.173946831634437	0.0818098593997813	59	ACTR10; ACTR1A; ACTR1B; AHCYL1; AKT1; AKT2; AKT3; ANAPC1; ANAPC10; ANAPC11; ANAPC13; ANAPC2; ANAPC4; ANAPC5; ANAPC7; AP1B1; AP1G1; AP1M1; AP1M2; AP1S1; AP1S3; AP2A1; AP2A2; AP2B1; AP2M1; AP2S1; AREL1; ARIH2; ASB1; ASB13; ASB14; ASB15; ASB16; ASB18; ASB2; ASB3; ASB4; ASB5; ASB6; ASB7; ASB8; ATG7; B2M; BCL10; BLK; BLMH; BLNK; BTBD1; BTBD6; BTN1A1; BTN2A1; BTN2A2; BTN3A1; BTN3A2; BTN3A3; BTNL2; BTNL…
R-HSA-349425	Autodegradation of the E3 ubiquitin ligase COP1	0.356892074261319	0.205303800274395	0.0821472629586338	41	ATM; PSMA1; PSMA2; PSMA3; PSMA4; PSMA5; PSMA6; PSMB1; PSMB10; PSMB2; PSMB4; PSMB5; PSMB7; PSMB8; PSMB9; PSMC1; PSMC2; PSMC3; PSMC4; PSMC5; PSMC6; PSMD1; PSMD11; PSMD12; PSMD13; PSMD2; PSMD3; PSMD4; PSMD5; PSMD6; PSMD7; PSMD8; PSMD9; PSME2; PSME3; PSME4; PSMF1; RFWD2; SEM1; UBA52; UBC
R-HSA-5655253	Signaling by FGFR2 in disease	0.377580382840133	0.217630328254838	0.0827475090735873	36	FGF1; FGF10; FGF17; FGF18; FGF2; FGF20; FGF22; FGF5; FGF7; FGF9; FGFR2; FRS2; GAB1; GRB2; GTF2F1; GTF2F2; HRAS; KRAS; NCBP1; NCBP2; NRAS; PIK3CA; PIK3R1; PLCG1; POLR2A; POLR2B; POLR2C; POLR2D; POLR2E; POLR2F; POLR2H; POLR2I; POLR2J; POLR2K; POLR2L; SOS1
R-HSA-453274	Mitotic G2-G2/M phases	0.294339428094933	0.170077450694977	0.0835195722692448	62	ACTR1A; AJUBA; AKAP9; ALMS1; AURKA; BORA; BTRC; CCNA1; CCNA2; CCNB1; CCNB2; CCNH; CCP110; CDC25A; CDC25B; CDK1; CDK11A; CDK11B; CDK2; CDK5RAP2; CDK7; CENPF; CENPJ; CEP131; CEP135; CEP152; CEP164; CEP192; CEP250; CEP290; CEP41; CEP57; CEP63; CEP70; CEP72; CEP76; CEP78; CKAP5; CLASP1; CNTRL; CSNK1D; CSNK1E; CUL1; DCTN1; DCTN2; DYNC1H1; DYNC1I2; DYNLL1; E2F1; EP300; FBXL18; FBXL7; FBXW11; FGFR1OP; F…
R-HSA-5654700	FRS-mediated FGFR2 signaling	0.506771111564938	0.293088076200518	0.0837957667613268	18	FGF1; FGF10; FGF17; FGF18; FGF2; FGF20; FGF22; FGF5; FGF7; FGF9; FGFR2; FRS2; FRS3; GRB2; HRAS; KRAS; NRAS; SOS1
R-HSA-193368	Synthesis of bile acids and bile salts via 7alpha-hydroxycholesterol	-0.478017195144044	0.276834640212826	0.0842171278332697	21	ACOT8; ACOX2; AKR1C1; AKR1C2; AKR1C3; AMACR; BAAT; CYP27A1; CYP7A1; CYP7B1; CYP8B1; HSD17B4; HSD3B7; NCOA1; NCOA2; NR1H4; PTGIS; RXRA; SCP2; SLC27A2; SLC27A5
R-HSA-167287	HIV elongation arrest and recovery	0.406980185392964	0.236007628297608	0.0846290602198597	30	CCNK; CCNT1; CCNT2; CDK9; CTDP1; ELL; ELOA; ELOC; GTF2F1; GTF2F2; NELFA; NELFB; NELFCD; NELFE; POLR2A; POLR2B; POLR2C; POLR2D; POLR2E; POLR2F; POLR2H; POLR2I; POLR2J; POLR2K; POLR2L; SSRP1; SUPT16H; SUPT4H1; SUPT5H; TCEA1
R-HSA-167290	Pausing and recovery of HIV elongation	0.406980185392964	0.236007628297608	0.0846290602198597	30	CCNK; CCNT1; CCNT2; CDK9; CTDP1; ELL; ELOA; ELOC; GTF2F1; GTF2F2; NELFA; NELFB; NELFCD; NELFE; POLR2A; POLR2B; POLR2C; POLR2D; POLR2E; POLR2F; POLR2H; POLR2I; POLR2J; POLR2K; POLR2L; SSRP1; SUPT16H; SUPT4H1; SUPT5H; TCEA1
R-HSA-169911	Regulation of Apoptosis	0.346647922725591	0.201096784607496	0.0847463923978697	43	ARHGAP10; OMA1; OPA1; PAK2; PSMA1; PSMA2; PSMA3; PSMA4; PSMA5; PSMA6; PSMB1; PSMB10; PSMB2; PSMB4; PSMB5; PSMB7; PSMB8; PSMB9; PSMC1; PSMC2; PSMC3; PSMC4; PSMC5; PSMC6; PSMD1; PSMD11; PSMD12; PSMD13; PSMD2; PSMD3; PSMD4; PSMD5; PSMD6; PSMD7; PSMD8; PSMD9; PSME2; PSME3; PSME4; PSMF1; SEM1; UBA52; UBC
R-HSA-1430728	Metabolism	0.303100106648015	0.176912505961113	0.0866616132971237	57	AACS; AADAC; AADAT; AANAT; AASDHPPT; AASS; ABCA1; ABCB1; ABCB4; ABCC1; ABCC3; ABCC5; ABCC8; ABCD4; ABCG2; ABHD10; ABHD14B; ABHD3; ABHD4; ACAA1; ACAA2; ACACB; ACAD10; ACAD11; ACAD8; ACAD9; ACADL; ACADM; ACADS; ACADSB; ACADVL; ACAN; ACAT1; ACAT2; ACBD4; ACBD5; ACBD7; ACER2; ACER3; ACHE; ACLY; ACMSD; ACO2; ACOT1; ACOT11; ACOT12; ACOT13; ACOT2; ACOT4; ACOT6; ACOT7; ACOT8; ACOX1; ACOX2; ACOX3; ACP5; A…
R-HSA-1640170	Cell Cycle	0.294871575052632	0.172826671320979	0.0879765475432474	60	ABL1; ACD; ACTR1A; AHCTF1; AJUBA; AKAP9; AKT1; AKT2; AKT3; ALMS1; ANAPC1; ANAPC10; ANAPC11; ANAPC15; ANAPC16; ANAPC2; ANAPC4; ANAPC5; ANAPC7; ANKLE2; ARPP19; ATM; ATR; ATRIP; AURKA; AURKB; B9D2; BABAM1; BANF1; BARD1; BIRC5; BLM; BLZF1; BORA; BRCA1; BRCA2; BRIP1; BTRC; BUB1B; BUB3; CCNA1; CCNA2; CCNB1; CCNB2; CCND1; CCND2; CCND3; CCNE1; CCNE2; CCNH; CCP110; CDC14A; CDC16; CDC25A; CDC25B; CDC26; CD…
R-HSA-8941858	Regulation of RUNX3 expression and activity	0.328182639969374	0.193394794737321	0.0897048008519001	47	CBFB; CDKN2A; EP300; MDM2; PSMA1; PSMA2; PSMA3; PSMA4; PSMA5; PSMA6; PSMB1; PSMB10; PSMB2; PSMB4; PSMB5; PSMB7; PSMB8; PSMB9; PSMC1; PSMC2; PSMC3; PSMC4; PSMC5; PSMC6; PSMD1; PSMD11; PSMD12; PSMD13; PSMD2; PSMD3; PSMD4; PSMD5; PSMD6; PSMD7; PSMD8; PSMD9; PSME2; PSME3; PSMF1; RUNX3; SEM1; SMURF1; SMURF2; SRC; TGFB1; UBA52; UBC
R-HSA-5617472	Activation of anterior HOX genes in hindbrain development during early embryogenesis	0.344817378934196	0.20354989825999	0.0902616877550437	42	AJUBA; CNOT6; CTCF; EED; EP300; EZH2; H2AFJ; H2AFV; H2AFX; H2AFZ; H2BFS; H3F3A; HDAC3; HIST1H2BD; HIST1H2BJ; HIST1H2BK; HIST1H2BN; HIST2H2AA3; HIST2H2AC; HOXA1; HOXA2; HOXA3; HOXA4; HOXB2; HOXB3; HOXB4; HOXC4; HOXD1; HOXD3; HOXD4; KMT2C; MAFB; MEIS1; NCOA3; NCOA6; NCOR1; PAX6; PAXIP1; PBX1; PIAS2; PKNOX1; POLR2A
R-HSA-5619507	Activation of HOX genes during differentiation	0.344817378934196	0.20354989825999	0.0902616877550437	42	AJUBA; CNOT6; CTCF; EED; EP300; EZH2; H2AFJ; H2AFV; H2AFX; H2AFZ; H2BFS; H3F3A; HDAC3; HIST1H2BD; HIST1H2BJ; HIST1H2BK; HIST1H2BN; HIST2H2AA3; HIST2H2AC; HOXA1; HOXA2; HOXA3; HOXA4; HOXB2; HOXB3; HOXB4; HOXC4; HOXD1; HOXD3; HOXD4; KMT2C; MAFB; MEIS1; NCOA3; NCOA6; NCOR1; PAX6; PAXIP1; PBX1; PIAS2; PKNOX1; POLR2A
R-HSA-109688	Cleavage of Growing Transcript in the Termination Region	0.31270955013138	0.184693463822975	0.0904312343361973	52	ALYREF; CASC3; CDC40; CHTOP; CLP1; CPSF1; CPSF2; CPSF3; CPSF4; CPSF7; CSTF1; CSTF2T; CSTF3; DDX39A; DDX39B; DHX38; EIF4A3; FIP1L1; FYTTD1; LSM10; LSM11; MAGOH; MAGOHB; NCBP1; NCBP2; NUDT21; PAPOLA; POLDIP3; RNPS1; SARNP; SLBP; SLU7; SNRPB; SNRPD3; SNRPE; SNRPF; SRRM1; SRSF11; SRSF4; SRSF5; SRSF6; SRSF7; SRSF9; THOC1; THOC3; THOC5; THOC7; U2AF1; U2AF1L4; U2AF2; ZC3H11A; ZNF473
R-HSA-73856	RNA Polymerase II Transcription Termination	0.31270955013138	0.184693463822975	0.0904312343361973	52	ALYREF; CASC3; CDC40; CHTOP; CLP1; CPSF1; CPSF2; CPSF3; CPSF4; CPSF7; CSTF1; CSTF2T; CSTF3; DDX39A; DDX39B; DHX38; EIF4A3; FIP1L1; FYTTD1; LSM10; LSM11; MAGOH; MAGOHB; NCBP1; NCBP2; NUDT21; PAPOLA; POLDIP3; RNPS1; SARNP; SLBP; SLU7; SNRPB; SNRPD3; SNRPE; SNRPF; SRRM1; SRSF11; SRSF4; SRSF5; SRSF6; SRSF7; SRSF9; THOC1; THOC3; THOC5; THOC7; U2AF1; U2AF1L4; U2AF2; ZC3H11A; ZNF473
R-HSA-73780	RNA Polymerase III Chain Elongation	0.509178658634738	0.301209336530711	0.0909423178707882	17	CRCP; POLR1C; POLR1D; POLR2E; POLR2F; POLR2H; POLR2K; POLR2L; POLR3A; POLR3B; POLR3C; POLR3D; POLR3F; POLR3G; POLR3GL; POLR3H; POLR3K
R-HSA-211859	Biological oxidations	-0.292537812084329	0.173283912900947	0.091372942539766	61	AADAC; ABHD10; ABHD14B; ACSM1; ACSM4; ACSM5; ACSS1; ACSS2; ACY1; ACY3; ADH1A; ADH1B; ADH4; ADH5; ADH6; AHCY; AHR; AHRR; AIP; AKR1A1; AKR7A2; AKR7A3; ALDH1A1; ALDH1B1; ALDH2; ALDH3A1; AOC1; AOC2; AOC3; ARNT; ARNT2; AS3MT; BPHL; BPNT1; CBR3; CES1; CES2; CES3; CHAC1; CHAC2; CMBL; CNDP2; COMT; CYB5B; CYB5R3; CYP11A1; CYP11B1; CYP17A1; CYP19A1; CYP1A1; CYP1A2; CYP1B1; CYP21A2; CYP24A1; CYP26B1; CYP26C…
R-HSA-174113	SCF-beta-TrCP mediated degradation of Emi1	0.336375020818652	0.199373956757204	0.091573307902596	44	BTRC; CUL1; FBXO5; FZR1; PSMA1; PSMA2; PSMA3; PSMA4; PSMA5; PSMA6; PSMB1; PSMB10; PSMB2; PSMB4; PSMB5; PSMB7; PSMB8; PSMB9; PSMC1; PSMC2; PSMC3; PSMC4; PSMC5; PSMC6; PSMD1; PSMD11; PSMD12; PSMD13; PSMD2; PSMD3; PSMD4; PSMD5; PSMD6; PSMD7; PSMD8; PSMD9; PSME2; PSME3; PSME4; PSMF1; SEM1; SKP1; UBA52; UBC
R-HSA-195721	Signaling by WNT	0.287313490392141	0.170347703319	0.0916745834374842	62	AES; AGO1; AGO2; AGO3; AGO4; AKT1; AKT2; AP2A1; AP2A2; AP2B1; AP2M1; AP2S1; APC; ARRB2; AXIN1; AXIN2; BCL9; BTRC; CALM1; CAMK2A; CAV1; CBY1; CCDC88C; CDC73; CHD8; CLTA; CLTB; CLTC; CSNK1A1; CSNK1E; CSNK1G2; CSNK2A2; CSNK2B; CTBP1; CTBP2; CTNNB1; CTNNBIP1; CUL1; CUL3; CXXC4; DAAM1; DACT1; DKK1; DKK4; DVL1; DVL2; DVL3; EP300; FRAT1; FRAT2; FZD1; FZD2; FZD3; FZD4; FZD5; FZD6; FZD7; FZD8; GNAO1; GNAT…
R-HSA-8876198	RAB GEFs exchange GTP for GDP on RABs	0.294686941889097	0.175746484186648	0.0935868990410946	58	AKT1; AKT2; AKT3; ALS2; ALS2CL; ANKRD27; CCZ1; CCZ1B; CHML; DENND1A; DENND1B; DENND1C; DENND2A; DENND2C; DENND2D; DENND3; DENND4A; DENND4B; DENND4C; DENND5A; DENND5B; DENND6A; DENND6B; GAPVD1; GDI2; HPS1; HPS4; MADD; MON1A; MON1B; RAB10; RAB12; RAB13; RAB14; RAB18; RAB1A; RAB27A; RAB27B; RAB31; RAB32; RAB35; RAB38; RAB3A; RAB3GAP2; RAB3IL1; RAB3IP; RAB5A; RAB5B; RAB5C; RAB6A; RAB6B; RAB7A; RAB8A;…
R-HSA-159854	Gamma-carboxylation, transport, and amino-terminal cleavage of proteins	0.623599931104563	0.371919068991646	0.0935994625086635	10	BGLAP; F10; F2; F7; FURIN; GAS6; GGCX; PROC; PROS1; PROZ
R-HSA-199977	ER to Golgi Anterograde Transport	-0.283779136820637	0.169538714268953	0.0941638398068725	64	ACTR10; ACTR1A; ANK1; ANK2; ANK3; ANKRD28; ARCN1; AREG; ARF3; ARF4; ARF5; ARFGAP1; ARFGAP2; ARFGAP3; BET1; BET1L; CAPZA1; CAPZA2; CAPZA3; CAPZB; CD55; CD59; CNIH1; CNIH2; CNIH3; COG1; COG2; COG3; COG4; COG5; COG6; COG7; COG8; COPA; COPB1; COPB2; COPE; COPG1; COPG2; COPZ1; COPZ2; CSNK1D; CTAGE5; CTSC; CTSZ; DCTN1; DCTN2; DCTN4; DCTN5; DCTN6; DYNC1H1; DYNC1I1; DYNC1I2; DYNC1LI1; DYNC1LI2; DYNLL1; D…
R-HSA-5654221	Phospholipase C-mediated cascade; FGFR2	0.580344233651292	0.346980903283631	0.0944151653118721	12	FGF1; FGF10; FGF17; FGF18; FGF2; FGF20; FGF22; FGF5; FGF7; FGF9; FGFR2; PLCG1
R-HSA-163200	Respiratory electron transport, ATP synthesis by chemiosmotic coupling, and heat production by uncoupling proteins.	-0.311901596447799	0.186684018317183	0.0947718379927464	52	ACAD9; ATP5A1; ATP5B; ATP5C1; ATP5D; ATP5E; ATP5F1; ATP5G1; ATP5G2; ATP5G3; ATP5H; ATP5I; ATP5J2; ATP5L; ATP5O; ATP5S; COQ10A; COQ10B; COX11; COX14; COX16; COX18; COX19; COX20; COX4I1; COX5A; COX5B; COX6A1; COX6B1; COX6C; COX7A2L; COX8A; CYC1; CYCS; ECSIT; ETFA; ETFB; ETFDH; LRPPRC; NDUFA10; NDUFA11; NDUFA12; NDUFA13; NDUFA2; NDUFA3; NDUFA4; NDUFA5; NDUFA6; NDUFA7; NDUFA8; NDUFA9; NDUFAB1
R-HSA-8854518	AURKA Activation by TPX2	0.286398678144433	0.171753518154639	0.0954153869208191	61	ACTR1A; AKAP9; ALMS1; AURKA; CCP110; CDK1; CDK5RAP2; CENPJ; CEP131; CEP135; CEP152; CEP164; CEP192; CEP250; CEP290; CEP41; CEP57; CEP63; CEP70; CEP72; CEP76; CEP78; CKAP5; CLASP1; CNTRL; CSNK1D; CSNK1E; DCTN1; DCTN2; DYNC1H1; DYNC1I2; DYNLL1; FGFR1OP; HAUS1; HAUS2; HAUS4; HAUS5; HAUS6; HAUS8; HMMR; HSP90AA1; MAPRE1; NDE1; NEDD1; NEK2; NINL; ODF2; PAFAH1B1; PCM1; PCNT; PLK1; PLK4; PPP2R1A; PRKAR2B…
R-HSA-8876725	Protein methylation	0.560706978556919	0.336504098958317	0.0956594754725011	13	CALM1; CAMKMT; EEF2; EEF2KMT; ETFB; ETFBKMT; HSPA8; KIN; METTL21A; METTL22; RPS2; VCP; VCPKMT
R-HSA-264642	Acetylcholine Neurotransmitter Release Cycle	-0.517957543436274	0.310969940668479	0.095789259092757	16	CPLX1; PPFIA1; PPFIA2; PPFIA3; PPFIA4; RAB3A; RIMS1; SLC18A3; SLC5A7; SNAP25; STX1A; STXBP1; SYT1; TSPOAP1; UNC13B; VAMP2
R-HSA-1296071	Potassium Channels	0.295202829461428	0.177238928165373	0.0958002287577365	57	ABCC8; ABCC9; GABBR1; GABBR2; GNB1; GNB2; GNB3; GNG10; GNG12; GNG2; GNG3; GNG4; GNG5; GNG7; GNGT2; HCN1; HCN2; HCN3; KCNA1; KCNA2; KCNA3; KCNA4; KCNA7; KCNAB1; KCNAB2; KCNAB3; KCNB1; KCNB2; KCNC1; KCNC2; KCNC3; KCNC4; KCND3; KCNF1; KCNG1; KCNG2; KCNG4; KCNH1; KCNH2; KCNH3; KCNH4; KCNH5; KCNH6; KCNH7; KCNJ1; KCNJ10; KCNJ11; KCNJ12; KCNJ14; KCNJ15; KCNJ16; KCNJ2; KCNJ3; KCNJ4; KCNJ5; KCNJ6; KCNJ8
R-HSA-210745	Regulation of gene expression in beta cells	0.560494357820126	0.336536328376958	0.0958171290694731	13	AKT1; AKT2; AKT3; FOXO1; GCK; HNF1A; HNF4G; MAFA; NEUROD1; NKX6-1; PAX6; PDX1; PKLR
R-HSA-6796648	TP53 Regulates Transcription of DNA Repair Genes	0.300032982823319	0.180185658365472	0.0958863383471132	55	ATF2; ATM; ATR; BRCA1; CCNH; CCNK; CCNT1; CCNT2; CDK13; CDK7; CDK9; CHEK1; CTDP1; DDB2; ELL; ELOA; ELOC; ERCC3; FANCC; FANCD2; FANCI; FOS; GTF2F1; GTF2F2; GTF2H1; GTF2H2; GTF2H3; GTF2H4; GTF2H5; MDC1; MLH1; MNAT1; MSH2; NELFA; NELFB; NELFCD; NELFE; PMS2; POLR2A; POLR2B; POLR2C; POLR2D; POLR2E; POLR2F; POLR2H; POLR2I; POLR2J; POLR2K; POLR2L; RAD51D; SSRP1; SUPT16H; SUPT4H1; SUPT5H; TCEA1
R-HSA-392518	Signal amplification	0.400388837376871	0.240507524071135	0.095959376164107	29	GNA11; GNA13; GNA14; GNA15; GNAI1; GNAI2; GNAI3; GNAQ; GNAT3; GNB1; GNB2; GNB3; GNB4; GNB5; GNG10; GNG11; GNG12; GNG2; GNG3; GNG4; GNG5; GNG7; GNGT2; MAPK14; P2RY1; P2RY12; PLA2G4A; SRC; TBXA2R
R-HSA-2219528	PI3K/AKT Signaling in Cancer	0.305037351989341	0.183304585536655	0.0960922386667245	53	AKT1; AKT1S1; AKT2; AKT3; BAD; BTC; CASP9; CD19; CD28; CD80; CD86; CDKN1B; CHUK; EGF; EGFR; ERBB2; ERBB3; ERBB4; EREG; ESR1; ESR2; FGF1; FGF10; FGF17; FGF18; FGF2; FGF20; FGF22; FGF5; FGF7; FGF9; FGFR1; FGFR2; FGFR3; FGFR4; FOXO1; FOXO3; FRS2; FYN; GAB1; GRB2; GSK3B; HGF; IRS1; IRS2; KIT; KL; KLB; MAPKAP1; MDM2; MET; MLST8; MTOR
R-HSA-1369062	ABC transporters in lipid homeostasis	0.528812270335191	0.317873012042556	0.0961931924360628	15	ABCA10; ABCA2; ABCA3; ABCA5; ABCA6; ABCA7; ABCA9; ABCD2; ABCD3; ABCG1; ABCG4; ABCG5; ABCG8; APOA1; PEX3
R-HSA-198323	AKT phosphorylates targets in the cytosol	0.577186043303387	0.347490980389022	0.0967114094589796	12	AKT1; AKT1S1; AKT2; AKT3; BAD; CASP9; CDKN1B; CHUK; GSK3B; MDM2; MKRN1; TSC2
R-HSA-72695	Formation of the ternary complex, and subsequently, the 43S complex	-0.331258797408114	0.19955929624368	0.0969241651729758	45	EIF2S1; EIF2S2; EIF3A; EIF3B; EIF3C; EIF3D; EIF3E; EIF3F; EIF3G; EIF3H; EIF3I; EIF3J; EIF3K; EIF3L; EIF3M; FAU; RPS10; RPS11; RPS12; RPS13; RPS14; RPS15; RPS15A; RPS16; RPS18; RPS19; RPS2; RPS20; RPS21; RPS23; RPS24; RPS25; RPS26; RPS27; RPS27L; RPS28; RPS29; RPS3; RPS3A; RPS5; RPS6; RPS7; RPS8; RPS9; RPSA
R-HSA-5358346	Hedgehog ligand biogenesis	0.298730840716833	0.180240646294186	0.0974386386551523	55	ADAM17; DERL2; DHH; DISP2; ERLEC1; GPC5; HHAT; IHH; NOTUM; OS9; P4HB; PSMA1; PSMA2; PSMA3; PSMA4; PSMA5; PSMA6; PSMB1; PSMB10; PSMB2; PSMB4; PSMB5; PSMB7; PSMB8; PSMB9; PSMC1; PSMC2; PSMC3; PSMC4; PSMC5; PSMC6; PSMD1; PSMD11; PSMD12; PSMD13; PSMD2; PSMD3; PSMD4; PSMD5; PSMD6; PSMD7; PSMD8; PSMD9; PSME2; PSME3; PSME4; PSMF1; SCUBE2; SEL1L; SEM1; SHH; SYVN1; UBA52; UBC; VCP
R-HSA-5637810	Constitutive Signaling by EGFRvIII	0.52615796489463	0.318230562973184	0.0982523256213758	15	CBL; CDC37; EGF; EGFR; GAB1; GRB2; HRAS; HSP90AA1; KRAS; NRAS; PIK3CA; PIK3R1; PLCG1; SHC1; SOS1
R-HSA-5637812	Signaling by EGFRvIII in Cancer	0.52615796489463	0.318230562973184	0.0982523256213758	15	CBL; CDC37; EGF; EGFR; GAB1; GRB2; HRAS; HSP90AA1; KRAS; NRAS; PIK3CA; PIK3R1; PLCG1; SHC1; SOS1
R-HSA-1989781	PPARA activates gene expression	-0.28592703508857	0.173520761918201	0.0993942826256932	61	ABCA1; ABCB4; ACADM; ACOX1; ACSL1; AGT; AHR; AHRR; ALAS1; ANGPTL4; ANKRD1; APOA1; APOA2; ARNT; ARNT2; ARNTL; CARM1; CCNC; CD36; CDK19; CDK8; CHD9; CLOCK; CPT1A; CPT2; CTGF; CYP1A1; CYP4A11; CYP7A1; EP300; ESRRA; FABP1; FADS1; FAM120B; FDFT1; FHL2; G0S2; GLIPR1; GRHL1; HDAC3; HMGCR; HMGCS1; HMGCS2; ME1; MED10; MED11; MED13; MED13L; MED15; MED16; MED17; MED19; MED20; MED21; MED22; MED23; MED24; MED…
R-HSA-400206	Regulation of lipid metabolism by Peroxisome proliferator-activated receptor alpha (PPARalpha)	-0.28592703508857	0.173520761918201	0.0993942826256932	61	ABCA1; ABCB4; ACADM; ACOX1; ACSL1; AGT; AHR; AHRR; ALAS1; ANGPTL4; ANKRD1; APOA1; APOA2; ARNT; ARNT2; ARNTL; CARM1; CCNC; CD36; CDK19; CDK8; CHD9; CLOCK; CPT1A; CPT2; CTGF; CYP1A1; CYP4A11; CYP7A1; EP300; ESRRA; FABP1; FADS1; FAM120B; FDFT1; FHL2; G0S2; GLIPR1; GRHL1; HDAC3; HMGCR; HMGCS1; HMGCS2; ME1; MED10; MED11; MED13; MED13L; MED15; MED16; MED17; MED19; MED20; MED21; MED22; MED23; MED24; MED…
R-HSA-69229	Ubiquitin-dependent degradation of Cyclin D1	0.338864200642321	0.206319899337386	0.100502720314248	41	CCND1; CDK4; PSMA1; PSMA2; PSMA3; PSMA4; PSMA5; PSMA6; PSMB1; PSMB10; PSMB2; PSMB4; PSMB5; PSMB7; PSMB8; PSMB9; PSMC1; PSMC2; PSMC3; PSMC4; PSMC5; PSMC6; PSMD1; PSMD11; PSMD12; PSMD13; PSMD2; PSMD3; PSMD4; PSMD5; PSMD6; PSMD7; PSMD8; PSMD9; PSME2; PSME3; PSME4; PSMF1; SEM1; UBA52; UBC
R-HSA-75815	Ubiquitin-dependent degradation of Cyclin D	0.338864200642321	0.206319899337386	0.100502720314248	41	CCND1; CDK4; PSMA1; PSMA2; PSMA3; PSMA4; PSMA5; PSMA6; PSMB1; PSMB10; PSMB2; PSMB4; PSMB5; PSMB7; PSMB8; PSMB9; PSMC1; PSMC2; PSMC3; PSMC4; PSMC5; PSMC6; PSMD1; PSMD11; PSMD12; PSMD13; PSMD2; PSMD3; PSMD4; PSMD5; PSMD6; PSMD7; PSMD8; PSMD9; PSME2; PSME3; PSME4; PSMF1; SEM1; UBA52; UBC
R-HSA-162588	Budding and maturation of HIV virion	-0.41807093696828	0.254950740025395	0.101044544556521	26	CHMP2A; CHMP2B; CHMP3; CHMP4A; CHMP4B; CHMP4C; CHMP5; CHMP6; CHMP7; MVB12A; MVB12B; NEDD4L; PDCD6IP; PPIA; TSG101; UBA52; UBAP1; UBC; VPS28; VPS37A; VPS37B; VPS37C; VPS37D; VPS4A; VPS4B; VTA1
R-HSA-76071	RNA Polymerase III Transcription Initiation From Type 3 Promoter	0.40745779384618	0.248603853247164	0.101216545006902	27	BDP1; BRF2; CRCP; POLR1C; POLR1D; POLR2E; POLR2F; POLR2H; POLR2K; POLR2L; POLR3A; POLR3B; POLR3C; POLR3D; POLR3F; POLR3G; POLR3GL; POLR3H; POLR3K; POU2F1; SNAPC1; SNAPC2; SNAPC3; SNAPC4; SNAPC5; TBP; ZNF143
R-HSA-190828	Gap junction trafficking	0.472680894246842	0.289178514137711	0.102140403049539	19	AP2M1; CLTA; CLTB; CLTC; CLTCL1; DAB2; DNM1; DNM2; GJA1; GJA3; GJA4; GJB2; GJB3; GJB4; GJB5; GJB6; GJC1; GJD2; MYO6
R-HSA-174154	APC/C:Cdc20 mediated degradation of Securin	0.296745094562979	0.181963616286517	0.10293388566215	54	ANAPC1; ANAPC10; ANAPC11; ANAPC15; ANAPC16; ANAPC2; ANAPC4; ANAPC5; ANAPC7; CDC16; CDC26; CDC27; PSMA1; PSMA2; PSMA3; PSMA4; PSMA5; PSMA6; PSMB1; PSMB10; PSMB2; PSMB4; PSMB5; PSMB7; PSMB8; PSMB9; PSMC1; PSMC2; PSMC3; PSMC4; PSMC5; PSMC6; PSMD1; PSMD11; PSMD12; PSMD13; PSMD2; PSMD3; PSMD4; PSMD5; PSMD6; PSMD7; PSMD8; PSMD9; PSME2; PSME3; PSME4; PSMF1; PTTG1; SEM1; UBA52; UBC; UBE2D1; UBE2E1
R-HSA-69278	Cell Cycle, Mitotic	0.282441472961064	0.17331119319919	0.103169527642901	60	ABL1; ACTR1A; AHCTF1; AJUBA; AKAP9; AKT1; AKT2; AKT3; ALMS1; ANAPC1; ANAPC10; ANAPC11; ANAPC15; ANAPC16; ANAPC2; ANAPC4; ANAPC5; ANAPC7; ANKLE2; ARPP19; AURKA; AURKB; B9D2; BANF1; BIRC5; BLZF1; BORA; BTRC; BUB1B; BUB3; CCNA1; CCNA2; CCNB1; CCNB2; CCND1; CCND2; CCND3; CCNE1; CCNE2; CCNH; CCP110; CDC14A; CDC16; CDC25A; CDC25B; CDC26; CDC27; CDC45; CDC6; CDC7; CDCA5; CDK1; CDK11A; CDK11B; CDK2; CDK4…
R-HSA-450408	AUF1 (hnRNP D0) binds and destabilizes mRNA	0.328591522958678	0.202063943387911	0.103912233043067	43	EIF4G1; HSPA8; HSPB1; PABPC1; PSMA1; PSMA2; PSMA3; PSMA4; PSMA5; PSMA6; PSMB1; PSMB10; PSMB2; PSMB4; PSMB5; PSMB7; PSMB8; PSMB9; PSMC1; PSMC2; PSMC3; PSMC4; PSMC5; PSMC6; PSMD1; PSMD11; PSMD12; PSMD13; PSMD2; PSMD3; PSMD4; PSMD5; PSMD6; PSMD7; PSMD8; PSMD9; PSME2; PSME3; PSME4; PSMF1; SEM1; UBA52; UBC
R-HSA-418592	ADP signalling through P2Y purinoceptor 1	0.442091679707413	0.2719300970444	0.104001812263938	22	GNA11; GNA14; GNA15; GNAQ; GNB1; GNB2; GNB3; GNB4; GNB5; GNG10; GNG11; GNG12; GNG2; GNG3; GNG4; GNG5; GNG7; GNGT2; MAPK14; P2RY1; PLA2G4A; SRC
R-HSA-622312	Inflammasomes	-0.507058750983	0.312571018444032	0.104756392274634	16	AIM2; APP; BCL2; BCL2L1; CASP1; HSP90AB1; MEFV; NLRC4; NLRP1; NLRP3; P2RX7; PANX1; PSTPIP1; PYCARD; SUGT1; TXN
R-HSA-877300	Interferon gamma signaling	0.283382744080421	0.174717145380515	0.104813723338157	59	B2M; CAMK2A; CAMK2B; CAMK2D; CAMK2G; CD44; CIITA; FCGR1A; FCGR1B; GBP1; GBP3; GBP4; GBP5; GBP7; HLA-A; HLA-B; HLA-C; HLA-DPA1; HLA-DPB1; HLA-DQA1; HLA-DQA2; HLA-DQB1; HLA-DQB2; HLA-DRA; HLA-DRB1; HLA-DRB5; HLA-E; HLA-F; HLA-G; ICAM1; IFI30; IFNGR1; IFNGR2; IRF1; IRF3; IRF4; IRF5; IRF6; IRF7; IRF8; IRF9; JAK1; JAK2; MT2A; NCAM1; OAS1; OAS2; OAS3; OASL; PIAS1; PML; PRKCD; PTAFR; PTPN1; PTPN2; PTPN6…
R-HSA-5660526	Response to metal ions	-0.549775141813479	0.339098993877394	0.104957143979826	13	CSRP1; MT1A; MT1B; MT1E; MT1F; MT1G; MT1M; MT1X; MT2A; MT3; MT4; MTF1; SNCB
R-HSA-8862803	Deregulated CDK5 triggers multiple neurodegenerative pathways in Alzheimer's disease models	-0.462688068914399	0.285397274393671	0.104973244602712	20	APP; BCL2L11; CAPN1; CAPN2; CAPNS1; CAPNS2; CAST; CDC25A; CDC25B; CDK5R1; FASLG; FOXO3; GOLGA2; LMNA; LMNB1; PRDX1; PRDX2; SOD2; STAT4; YWHAE
R-HSA-8863678	Neurodegenerative Diseases	-0.462688068914399	0.285397274393671	0.104973244602712	20	APP; BCL2L11; CAPN1; CAPN2; CAPNS1; CAPNS2; CAST; CDC25A; CDC25B; CDK5R1; FASLG; FOXO3; GOLGA2; LMNA; LMNB1; PRDX1; PRDX2; SOD2; STAT4; YWHAE
R-HSA-5693606	DNA Double Strand Break Response	0.330948406072128	0.204303263412147	0.105256336674457	42	ABL1; APBB1; ATM; BABAM1; BAP1; BARD1; BAZ1B; BRCA1; CHEK2; EYA1; EYA2; EYA3; EYA4; FAM175A; H2AFX; H2BFS; HERC2; HIST1H2BD; HIST1H2BJ; HIST1H2BK; HIST1H2BN; KAT5; KDM4A; KDM4B; KPNA2; MAPK8; MDC1; MRE11; NBN; PIAS4; PPP5C; RAD50; RNF168; RNF8; SMARCA5; SUMO1; TP53BP1; UBA52; UBC; UBE2I; UBE2N; UIMC1
R-HSA-1236382	Constitutive Signaling by Ligand-Responsive EGFR Cancer Variants	0.49089975070298	0.303425291125042	0.105692694740701	17	CBL; CDC37; EGF; EGFR; GAB1; GRB2; HRAS; HSP90AA1; KRAS; NRAS; PIK3CA; PIK3R1; PLCG1; SHC1; SOS1; UBA52; UBC
R-HSA-1643713	Signaling by EGFR in Cancer	0.49089975070298	0.303425291125042	0.105692694740701	17	CBL; CDC37; EGF; EGFR; GAB1; GRB2; HRAS; HSP90AA1; KRAS; NRAS; PIK3CA; PIK3R1; PLCG1; SHC1; SOS1; UBA52; UBC
R-HSA-5637815	Signaling by Ligand-Responsive EGFR Variants in Cancer	0.49089975070298	0.303425291125042	0.105692694740701	17	CBL; CDC37; EGF; EGFR; GAB1; GRB2; HRAS; HSP90AA1; KRAS; NRAS; PIK3CA; PIK3R1; PLCG1; SHC1; SOS1; UBA52; UBC
R-HSA-73857	RNA Polymerase II Transcription	0.291585014235885	0.1805389796421	0.106293228755369	55	ABL1; ACTL6A; AFF4; AGO1; AGO2; AGO3; AGO4; AIFM2; AKT1; AKT2; AKT3; ALYREF; APAF1; ARID1B; ARID2; ARID3A; ATAD2; ATF2; ATM; ATR; ATRIP; AURKA; AURKB; AUTS2; AXIN1; BANP; BARD1; BAX; BBC3; BCL2L11; BCL2L14; BGLAP; BID; BIRC5; BLK; BLM; BMI1; BNIP3L; BRCA1; BRD2; BRD7; BRIP1; BRPF3; CARM1; CASC3; CASP1; CASP10; CASP6; CBFB; CBX2; CBX3; CBX4; CBX5; CBX6; CBX8
R-HSA-2022854	Keratan sulfate biosynthesis	-0.40475629164129	0.25138675946666	0.107377355382554	27	ACAN; B3GNT2; B3GNT3; B3GNT4; B3GNT7; B4GALT1; B4GALT2; B4GALT3; B4GALT4; B4GALT5; B4GALT6; B4GAT1; CHST1; CHST2; CHST5; CHST6; FMOD; KERA; LUM; OGN; OMD; PRELP; SLC35D2; ST3GAL1; ST3GAL3; ST3GAL4; ST3GAL6
R-HSA-5676590	NIK-->noncanonical NF-kB signaling	0.311689824720346	0.194199058969083	0.108493424956954	47	BTRC; CHUK; CUL1; FBXW11; NFKB2; PSMA1; PSMA2; PSMA3; PSMA4; PSMA5; PSMA6; PSMB1; PSMB10; PSMB2; PSMB4; PSMB5; PSMB7; PSMB8; PSMB9; PSMC1; PSMC2; PSMC3; PSMC4; PSMC5; PSMC6; PSMD1; PSMD11; PSMD12; PSMD13; PSMD2; PSMD3; PSMD4; PSMD5; PSMD6; PSMD7; PSMD8; PSMD9; PSME2; PSME3; PSME4; PSMF1; SEM1; SKP1; UBA3; UBA52; UBC; UBE2M
R-HSA-3295583	TRP channels	0.445803100853134	0.277901926877226	0.108675660287871	21	MCOLN2; MCOLN3; TRPC1; TRPC3; TRPC4; TRPC4AP; TRPC6; TRPM1; TRPM2; TRPM3; TRPM4; TRPM5; TRPM6; TRPM7; TRPM8; TRPV1; TRPV2; TRPV3; TRPV4; TRPV5; TRPV6
R-HSA-174417	Telomere C-strand (Lagging Strand) Synthesis	-0.44885003723353	0.280121297143977	0.109080067816714	21	DNA2; LIG1; PCNA; POLA2; POLD1; POLD2; POLD3; POLE; POLE2; POLE3; POLE4; PRIM1; PRIM2; RFC1; RFC2; RFC3; RFC4; RFC5; RPA1; RPA2; RPA3
R-HSA-913531	Interferon Signaling	0.291626945736747	0.182179005238899	0.109427554879517	54	ABCE1; ADAR; ARIH1; B2M; BST2; CAMK2A; CAMK2B; CAMK2D; CAMK2G; CD44; CIITA; DDX58; EGR1; EIF2AK2; EIF4A1; EIF4A2; EIF4A3; EIF4E; EIF4E2; EIF4E3; EIF4G1; EIF4G2; EIF4G3; FCGR1A; FCGR1B; FLNB; GBP1; GBP3; GBP4; GBP5; GBP7; HLA-A; HLA-B; HLA-C; HLA-DPA1; HLA-DPB1; HLA-DQA1; HLA-DQA2; HLA-DQB1; HLA-DQB2; HLA-DRA; HLA-DRB1; HLA-DRB5; HLA-E; HLA-F; HLA-G; ICAM1; IFI30; IFI35; IFIT1; IFIT3; IFITM1; IFIT…
R-HSA-203615	eNOS activation	0.579943471155126	0.362340260790501	0.109476766839964	11	AKT1; CALM1; CAV1; CYGB; DDAH1; DDAH2; HSP90AA1; LYPLA1; NOS3; SPR; ZDHHC21
R-HSA-2559582	Senescence-Associated Secretory Phenotype (SASP)	0.316814363277566	0.198166632660058	0.109881256331601	45	ANAPC1; ANAPC10; ANAPC11; ANAPC15; ANAPC16; ANAPC2; ANAPC4; ANAPC5; ANAPC7; CCNA1; CCNA2; CDC16; CDC26; CDC27; CDK2; CDK4; CDK6; CDKN1B; CDKN2A; CDKN2B; CDKN2C; CDKN2D; CEBPB; CXCL8; EHMT1; EHMT2; FOS; FZR1; H2AFJ; H2AFV; H2AFX; H2AFZ; H2BFS; H3F3A; HIST1H2BD; HIST1H2BJ; HIST1H2BK; HIST1H2BN; HIST2H2AA3; HIST2H2AC; IGFBP7; IL1A; MAPK1; MAPK3; NFKB1
R-HSA-71384	Ethanol oxidation	-0.599905288413457	0.375305023760754	0.109943473037151	10	ACSS1; ACSS2; ADH1A; ADH1B; ADH4; ADH5; ADH6; ALDH1A1; ALDH1B1; ALDH2
R-HSA-6804759	Regulation of TP53 Activity through Association with Co-factors	0.578596001664066	0.362568446725027	0.110527740580234	11	AKT1; AKT2; AKT3; BANP; PHF20; POU4F1; PPP1R13B; TP53BP2; TP63; TP73; ZNF385A
R-HSA-674695	RNA Polymerase II Pre-transcription Events	0.281165444662019	0.176283010988976	0.110719793734535	58	AFF4; CCNH; CCNK; CCNT1; CCNT2; CDC73; CDK7; CDK9; CTDP1; CTR9; EAF1; EAF2; ELL; ELOA; ELOC; ERCC3; GTF2A1; GTF2A2; GTF2B; GTF2E1; GTF2E2; GTF2F1; GTF2F2; GTF2H1; GTF2H2; GTF2H3; GTF2H4; GTF2H5; IWS1; LEO1; MLLT3; MNAT1; NCBP1; NCBP2; NELFA; NELFB; NELFCD; NELFE; PAF1; POLR2A; POLR2B; POLR2C; POLR2D; POLR2E; POLR2F; POLR2H; POLR2I; POLR2J; POLR2K; POLR2L; RTF1; SSRP1; SUPT16H; SUPT4H1; SUPT5H; SU…
R-HSA-181429	Serotonin Neurotransmitter Release Cycle	-0.500016805794153	0.313587120306222	0.11082256172453	16	CPLX1; PPFIA1; PPFIA2; PPFIA3; PPFIA4; RAB3A; RIMS1; SLC18A2; SNAP25; STX1A; STXBP1; SYN3; SYT1; TSPOAP1; UNC13B; VAMP2
R-HSA-446203	Asparagine N-linked glycosylation	-0.272963838774861	0.171222743119621	0.110890538165629	63	ACTR10; ACTR1A; ALG1; ALG10; ALG11; ALG12; ALG14; ALG3; ALG5; ALG6; ALG8; ALG9; AMDHD2; AMFR; ANK1; ANK2; ANK3; ANKRD28; ARCN1; AREG; ARF3; ARF4; ARF5; ARFGAP1; ARFGAP2; ARFGAP3; ASGR1; ASGR2; B4GALNT2; B4GALT1; B4GALT2; B4GALT3; B4GALT4; B4GALT5; B4GALT6; BET1; BET1L; CALR; CANX; CAPZA1; CAPZA2; CAPZA3; CAPZB; CD55; CD59; CGA; CHST10; CHST8; CMAS; CNIH1; CNIH2; CNIH3; COG1; COG2; COG3; COG4; COG…
R-HSA-5607761	Dectin-1 mediated noncanonical NF-kB signaling	0.300277625441879	0.188870213670901	0.11186585537202	50	BTRC; CCL17; CCL22; CHUK; CUL1; FBXW11; NFKB2; PSMA1; PSMA2; PSMA3; PSMA4; PSMA5; PSMA6; PSMB1; PSMB10; PSMB2; PSMB4; PSMB5; PSMB7; PSMB8; PSMB9; PSMC1; PSMC2; PSMC3; PSMC4; PSMC5; PSMC6; PSMD1; PSMD11; PSMD12; PSMD13; PSMD2; PSMD3; PSMD4; PSMD5; PSMD6; PSMD7; PSMD8; PSMD9; PSME2; PSME3; PSME4; PSMF1; RELA; SEM1; SKP1; UBA3; UBA52; UBC; UBE2M
R-HSA-2408517	SeMet incorporation into proteins	0.57650264196305	0.362922283287404	0.112172950644216	11	AIMP1; AIMP2; DARS; EEF1E1; EPRS; IARS; KARS; LARS; MARS; QARS; RARS
R-HSA-432047	Passive transport by Aquaporins	0.576216886719775	0.362970521259837	0.112398708629106	11	AQP1; AQP10; AQP11; AQP12A; AQP3; AQP4; AQP5; AQP6; AQP7; AQP8; AQP9
R-HSA-1793185	Chondroitin sulfate/dermatan sulfate metabolism	-0.324258083949183	0.204447403058744	0.112734313674245	43	AGRN; ARSB; B3GALT6; B3GAT1; B3GAT2; B3GAT3; B4GALT7; BCAN; CHPF; CHPF2; CHST11; CHST12; CHST13; CHST15; CHST3; CHST9; CHSY1; CHSY3; CSGALNACT1; CSGALNACT2; CSPG4; CSPG5; DCN; DSE; DSEL; GPC1; GPC2; GPC5; GPC6; HEXA; HEXB; HSPG2; HYAL1; HYAL3; IDUA; SDC1; SDC2; SDC3; SDC4; UST; VCAN; XYLT1; XYLT2
R-HSA-390918	Peroxisomal lipid metabolism	0.402346465147076	0.253713476389115	0.112777857900947	26	ACAA1; ACBD4; ACBD5; ACOT4; ACOT6; ACOT8; ACOX1; ACOX2; ACOX3; ALDH3A2; AMACR; CRAT; CROT; DECR2; ECI2; EHHADH; HACL1; HAO2; HSD17B4; NUDT19; NUDT7; PECR; PHYH; SCP2; SLC25A17; SLC27A2
R-HSA-4086400	PCP/CE pathway	0.277200573201584	0.174954826330903	0.113099931935514	59	AP2A1; AP2A2; AP2B1; AP2M1; AP2S1; ARRB2; CLTA; CLTB; CLTC; DAAM1; DVL1; DVL2; DVL3; FZD1; FZD2; FZD3; FZD4; FZD5; FZD6; FZD7; FZD8; PARD6A; PFN1; PRICKLE1; PRKCA; PRKCB; PSMA1; PSMA2; PSMA3; PSMA4; PSMA5; PSMA6; PSMB1; PSMB10; PSMB2; PSMB4; PSMB5; PSMB7; PSMB8; PSMB9; PSMC1; PSMC2; PSMC3; PSMC4; PSMC5; PSMC6; PSMD1; PSMD11; PSMD12; PSMD13; PSMD2; PSMD3; PSMD4; PSMD5; PSMD6; PSMD7; PSMD8; PSMD9; …
R-HSA-70895	Branched-chain amino acid catabolism	0.44063152652489	0.278413083271923	0.113500391973714	21	ACAD8; ACADSB; ACAT1; ALDH6A1; ALDH9A1; AUH; BBOX1; BCAT1; BCAT2; BCKDHA; BCKDHB; BCKDK; DBT; DLD; HIBADH; HIBCH; IVD; MCCC1; MCCC2; PPM1K; SHMT1
R-HSA-2565942	Regulation of PLK1 Activity at G2/M Transition	0.267590837496745	0.169733571853683	0.114902666706126	63	ACTR1A; AJUBA; AKAP9; ALMS1; AURKA; BORA; BTRC; CCNB1; CCNB2; CCP110; CDK1; CDK5RAP2; CENPJ; CEP131; CEP135; CEP152; CEP164; CEP192; CEP250; CEP290; CEP41; CEP57; CEP63; CEP70; CEP72; CEP76; CEP78; CKAP5; CLASP1; CNTRL; CSNK1D; CSNK1E; CUL1; DCTN1; DCTN2; DYNC1H1; DYNC1I2; DYNLL1; FBXW11; FGFR1OP; HAUS1; HAUS2; HAUS4; HAUS5; HAUS6; HAUS8; HSP90AA1; MAPRE1; NDE1; NEDD1; NEK2; NINL; ODF2; OPTN; PAF…
R-HSA-202424	Downstream TCR signaling	0.281647003254764	0.179342418095638	0.116312139598859	56	BCL10; BTRC; CARD11; CD247; CD3D; CD3E; CD4; CDC34; CHUK; CUL1; FBXW11; HLA-DPA1; HLA-DPB1; HLA-DQA1; HLA-DQA2; HLA-DQB1; HLA-DQB2; HLA-DRA; HLA-DRB1; HLA-DRB5; IKBKB; INPP5D; MALT1; MAP3K7; NFKB1; NFKBIA; PDPK1; PIK3CA; PIK3CB; PIK3R1; PIK3R2; PRKCQ; PSMA1; PSMA2; PSMA3; PSMA4; PSMA5; PSMA6; PSMB1; PSMB10; PSMB2; PSMB4; PSMB5; PSMB7; PSMB8; PSMB9; PSMC1; PSMC2; PSMC3; PSMC4; PSMC5; PSMC6; PSMD1;…
R-HSA-113418	Formation of the Early Elongation Complex	0.368424817812858	0.234981154744093	0.11690659228038	31	CCNH; CDK7; CTDP1; ERCC3; GTF2F1; GTF2F2; GTF2H1; GTF2H2; GTF2H3; GTF2H4; GTF2H5; MNAT1; NCBP1; NCBP2; NELFA; NELFB; NELFCD; NELFE; POLR2A; POLR2B; POLR2C; POLR2D; POLR2E; POLR2F; POLR2H; POLR2I; POLR2J; POLR2K; POLR2L; SUPT4H1; SUPT5H
R-HSA-167158	Formation of the HIV-1 Early Elongation Complex	0.368424817812858	0.234981154744093	0.11690659228038	31	CCNH; CDK7; CTDP1; ERCC3; GTF2F1; GTF2F2; GTF2H1; GTF2H2; GTF2H3; GTF2H4; GTF2H5; MNAT1; NCBP1; NCBP2; NELFA; NELFB; NELFCD; NELFE; POLR2A; POLR2B; POLR2C; POLR2D; POLR2E; POLR2F; POLR2H; POLR2I; POLR2J; POLR2K; POLR2L; SUPT4H1; SUPT5H
R-HSA-180534	Vpu mediated degradation of CD4	0.321052553385949	0.204825594203848	0.117011054783989	42	BTRC; CD4; PSMA1; PSMA2; PSMA3; PSMA4; PSMA5; PSMA6; PSMB1; PSMB10; PSMB2; PSMB4; PSMB5; PSMB7; PSMB8; PSMB9; PSMC1; PSMC2; PSMC3; PSMC4; PSMC5; PSMC6; PSMD1; PSMD11; PSMD12; PSMD13; PSMD2; PSMD3; PSMD4; PSMD5; PSMD6; PSMD7; PSMD8; PSMD9; PSME2; PSME3; PSME4; PSMF1; SEM1; SKP1; UBA52; UBC
R-HSA-196807	Nicotinate metabolism	-0.376654907627317	0.24078316139603	0.117749268819564	30	BST1; CD38; CYP8B1; NADK; NADK2; NADSYN1; NAMPT; NAPRT; NAXD; NAXE; NMNAT1; NMNAT2; NMNAT3; NMRK1; NMRK2; NNMT; NT5E; NUDT12; PARP10; PARP14; PARP16; PARP4; PARP6; PARP8; PARP9; PTGIS; PTGS2; QPRT; RNLS; SLC5A8
R-HSA-156584	Cytosolic sulfonation of small molecules	-0.421407532908835	0.270565566993454	0.11935036303516	23	ABHD14B; BPNT1; IMPAD1; PAPSS1; PAPSS2; PODXL2; SLC26A1; SLC26A2; SLC35B2; SLC35B3; SULT1A1; SULT1A2; SULT1A3; SULT1A4; SULT1B1; SULT1C2; SULT1C4; SULT1E1; SULT2A1; SULT2B1; SULT4A1; TPST1; TPST2
R-HSA-1250347	SHC1 events in ERBB4 signaling	0.567286422306157	0.36447037882819	0.119596884925011	11	BTC; ERBB4; EREG; GRB2; HRAS; KRAS; NRAS; NRG1; NRG4; SHC1; SOS1
R-HSA-453279	Mitotic G1-G1/S phases	0.262016492571089	0.168615847246009	0.120202148958741	64	ABL1; AKT1; AKT2; AKT3; CCNA1; CCNA2; CCNB1; CCND1; CCND2; CCND3; CCNE1; CCNE2; CCNH; CDC25A; CDC45; CDC6; CDC7; CDK1; CDK2; CDK4; CDK6; CDK7; CDKN1B; CDKN1C; CDKN2A; CDKN2B; CDKN2C; CDKN2D; CDT1; CUL1; DBF4; DHFR; DYRK1A; E2F1; E2F2; E2F4; E2F5; E2F6; FBXO5; HDAC1; JAK2; LIN37; LIN52; LIN54; LIN9; LYN; MAX; MCM10; MCM2; MCM3; MCM4; MCM5; MCM6; MCM7; MCM8; MNAT1; MYBL2; MYC; ORC1; ORC3; ORC4; ORC…
R-HSA-69186	Lagging Strand Synthesis	-0.476996076674944	0.307441149542207	0.120781024748595	17	DNA2; LIG1; PCNA; POLA2; POLD1; POLD2; POLD3; PRIM1; PRIM2; RFC1; RFC2; RFC3; RFC4; RFC5; RPA1; RPA2; RPA3
R-HSA-70263	Gluconeogenesis	0.381205858836714	0.246190606124805	0.121521794934411	28	ALDOB; ALDOC; ENO1; ENO2; ENO3; FBP1; FBP2; G6PC2; G6PC3; GAPDH; GOT1; GOT2; GPI; MDH1; MDH2; PC; PCK1; PCK2; PGAM1; SLC25A1; SLC25A10; SLC25A11; SLC25A12; SLC25A13; SLC37A1; SLC37A2; SLC37A4; TPI1
R-HSA-5693565	Recruitment and ATM-mediated phosphorylation of repair and signaling proteins at DNA double strand breaks	0.320410374389237	0.207316143382205	0.12222155109497	41	ABL1; APBB1; ATM; BABAM1; BAP1; BARD1; BAZ1B; BRCA1; CHEK2; EYA1; EYA2; EYA3; EYA4; FAM175A; H2AFX; H2BFS; HERC2; HIST1H2BD; HIST1H2BJ; HIST1H2BK; HIST1H2BN; KAT5; KDM4A; KDM4B; MAPK8; MDC1; MRE11; NBN; PIAS4; PPP5C; RAD50; RNF168; RNF8; SMARCA5; SUMO1; TP53BP1; UBA52; UBC; UBE2I; UBE2N; UIMC1
R-HSA-397795	G-protein beta:gamma signalling	0.327623606145843	0.212116847440944	0.122456826368105	39	AKT1; AKT2; AKT3; CSF2RB; GAB2; GNB1; GNB2; GNB3; GNB4; GNB5; GNG10; GNG11; GNG12; GNG2; GNG3; GNG4; GNG5; GNG7; GNGT2; GRB2; IL2RA; IL2RB; IL5; JAK1; JAK2; JAK3; PDPK1; PIK3CA; PIK3CB; PIK3CD; PIK3CG; PIK3R1; PIK3R2; PIK3R3; PIK3R5; PLCB1; PLCB2; PLCB3; SHC1
R-HSA-168643	Nucleotide-binding domain, leucine rich repeat containing receptor (NLR) signaling pathways	-0.318470028555675	0.207131614353248	0.124164805839713	42	AIM2; APP; BCL2; BCL2L1; BIRC2; BIRC3; CARD9; CASP1; CASP4; CASP8; CASP9; CHUK; CYLD; HSP90AB1; IKBKB; IRAK2; ITCH; MAP2K6; MAP3K7; MAPK11; MAPK12; MAPK13; MAPK14; MEFV; NLRC4; NLRP1; NLRP3; NOD1; NOD2; P2RX7; PANX1; PSTPIP1; PYCARD; RIPK2; SUGT1; TAB1; TAB2; TNFAIP3; TRAF6; TXN; UBE2N; UBE2V1
R-HSA-1461973	Defensins	-0.497630026346559	0.324110561318912	0.124692670171195	15	ART1; CCR2; CCR6; CD4; DEFA3; DEFA4; DEFA5; DEFB1; DEFB119; DEFB124; DEFB132; DEFB134; PRSS3; TLR1; TLR2
R-HSA-3928664	Ephrin signaling	-0.472372768878748	0.308047088364557	0.125166646823055	17	ARHGEF7; EFNB2; EFNB3; EPHB1; EPHB2; EPHB3; EPHB4; EPHB6; FYN; GIT1; MYL12A; NCK2; PAK1; PAK2; RAC1; SDCBP; SRC
R-HSA-8854214	TBC/RABGAPs	0.317100745073577	0.20749004422779	0.126445592722889	41	ARF6; GABARAP; GABARAPL2; GGA1; GGA2; GGA3; MAP1LC3B; OPTN; POLG; RAB11A; RAB11B; RAB33B; RAB35; RAB4A; RAB5A; RAB5B; RAB5C; RAB6A; RAB6B; RAB7A; RAB8A; RAB8B; RABEP1; RABGAP1; RABGEF1; SYTL1; TBC1D10A; TBC1D10B; TBC1D10C; TBC1D13; TBC1D14; TBC1D15; TBC1D16; TBC1D17; TBC1D2; TBC1D20; TBC1D24; TBC1D7; TSC1; TSC2; ULK1
R-HSA-174824	Plasma lipoprotein assembly, remodeling, and clearance	-0.279337167502678	0.184516319267268	0.130054074990446	54	A2M; ABCA1; ABCG1; ALB; AMN; ANGPTL3; ANGPTL4; ANGPTL8; AP2A1; AP2A2; AP2B1; AP2M1; AP2S1; APOA1; APOA2; APOB; APOC3; BMP1; CES3; CETP; CIDEC; CLTA; CLTC; CUBN; FURIN; HDLBP; LCAT; LDLR; LDLRAP1; LIPA; LIPC; LIPG; LMF1; LMF2; LPA; LPL; LSR; MBTPS1; MTTP; MYLIP; NCEH1; NPC1; NPC2; NR1H2; NR1H3; P4HB; PCSK5; PCSK6; PCSK9; PLTP; PRKACB; SAR1B; SCARB1; SOAT1
R-HSA-5620924	Intraflagellar transport	-0.323705508653324	0.214589166333241	0.13142928673709	39	CLUAP1; DYNC2H1; DYNC2LI1; DYNLL1; DYNLL2; DYNLRB1; DYNLRB2; HSPB11; IFT122; IFT140; IFT172; IFT22; IFT27; IFT43; IFT46; IFT52; IFT57; IFT74; IFT80; IFT81; IFT88; KIF17; KIF3A; KIF3C; KIFAP3; TCTE3; TCTEX1D1; TCTEX1D2; TNPO1; TRAF3IP1; TRIP11; TTC21B; TTC26; TTC30A; TTC30B; WDR19; WDR34; WDR35; WDR60
R-HSA-1226099	Signaling by FGFR in disease	0.273207263222546	0.181279332515317	0.131783356902923	55	BCR; CNTRL; CPSF6; CUX1; ERLIN2; FGF1; FGF10; FGF17; FGF18; FGF2; FGF20; FGF22; FGF5; FGF7; FGF9; FGFR1; FGFR1OP; FGFR1OP2; FGFR2; FGFR3; FGFR4; FRS2; GAB1; GAB2; GRB2; GTF2F1; GTF2F2; HRAS; KRAS; LRRFIP1; MYO18A; NCBP1; NCBP2; NRAS; PIK3CA; PIK3R1; PLCG1; POLR2A; POLR2B; POLR2C; POLR2D; POLR2E; POLR2F; POLR2H; POLR2I; POLR2J; POLR2K; POLR2L; SOS1; STAT1; STAT3; STAT5A; STAT5B; TRIM24; ZMYM2
R-HSA-1236394	Signaling by ERBB4	0.326556678012558	0.217778577767119	0.133746705727238	37	ADAM17; APH1A; APH1B; BTC; CXCL12; EGF; EGFR; ERBB3; ERBB4; EREG; ESR1; GFAP; GRB2; HRAS; ITCH; KRAS; NCOR1; NCSTN; NEDD4; NRAS; NRG1; NRG4; PGR; PIK3CA; PIK3R1; PSEN1; PSEN2; S100B; SHC1; SOS1; STAT5A; TAB2; UBA52; UBC; WWOX; WWP1; YAP1
R-HSA-210500	Glutamate Neurotransmitter Release Cycle	-0.412187979899474	0.277488858347976	0.137432143034099	22	ARL6IP5; CPLX1; GLS; PPFIA1; PPFIA2; PPFIA3; PPFIA4; RAB3A; RIMS1; SLC17A7; SLC1A1; SLC1A2; SLC1A3; SLC1A6; SLC1A7; SNAP25; STX1A; STXBP1; SYT1; TSPOAP1; UNC13B; VAMP2
R-HSA-6809371	Formation of the cornified envelope	-0.264322940227923	0.178642392508598	0.138974561321124	58	CAPN1; CAPNS1; CASP14; CDSN; CELA2A; CSTA; DSC1; DSC2; DSC3; DSG1; DSG2; DSG3; DSP; EVPL; FLG; FURIN; IVL; JUP; KAZN; KLK12; KLK13; KLK14; KLK5; KLK8; LCE1A; LCE1C; LCE1D; LCE1E; LCE2A; LCE2B; LCE3A; LCE3C; LCE3D; LCE3E; LCE4A; LCE5A; LIPJ; LIPK; LIPM; LIPN; LOR; PCSK6; PERP; PI3; PKP1; PKP2; PKP3; PKP4; PPL; PRSS8; SPINK5; SPINK6; SPINK9; SPRR1B; SPRR2A; SPRR2B; SPRR2D; SPRR2E
R-HSA-350562	Regulation of ornithine decarboxylase (ODC)	0.300524712633822	0.203484090435178	0.139703684132148	43	AZIN1; NQO1; OAZ1; OAZ2; OAZ3; ODC1; PSMA1; PSMA2; PSMA3; PSMA4; PSMA5; PSMA6; PSMB1; PSMB10; PSMB2; PSMB4; PSMB5; PSMB7; PSMB8; PSMB9; PSMC1; PSMC2; PSMC3; PSMC4; PSMC5; PSMC6; PSMD1; PSMD11; PSMD12; PSMD13; PSMD2; PSMD3; PSMD4; PSMD5; PSMD6; PSMD7; PSMD8; PSMD9; PSME2; PSME3; PSME4; PSMF1; SEM1
R-HSA-68874	M/G1 Transition	0.261396506789743	0.177030610775277	0.139793335592243	58	CDC45; CDC6; CDC7; CDK2; CDT1; DBF4; E2F1; E2F2; GMNN; MCM10; MCM2; MCM3; MCM4; MCM5; MCM6; MCM7; MCM8; ORC1; ORC3; ORC4; ORC5; ORC6; POLA2; POLE; POLE2; POLE3; POLE4; PRIM1; PRIM2; PSMA1; PSMA2; PSMA3; PSMA4; PSMA5; PSMA6; PSMB1; PSMB10; PSMB2; PSMB4; PSMB5; PSMB7; PSMB8; PSMB9; PSMC1; PSMC2; PSMC3; PSMC4; PSMC5; PSMC6; PSMD1; PSMD11; PSMD12; PSMD13; PSMD2; PSMD3; PSMD4; PSMD5; PSMD6
R-HSA-69002	DNA Replication Pre-Initiation	0.261396506789743	0.177030610775277	0.139793335592243	58	CDC45; CDC6; CDC7; CDK2; CDT1; DBF4; E2F1; E2F2; GMNN; MCM10; MCM2; MCM3; MCM4; MCM5; MCM6; MCM7; MCM8; ORC1; ORC3; ORC4; ORC5; ORC6; POLA2; POLE; POLE2; POLE3; POLE4; PRIM1; PRIM2; PSMA1; PSMA2; PSMA3; PSMA4; PSMA5; PSMA6; PSMB1; PSMB10; PSMB2; PSMB4; PSMB5; PSMB7; PSMB8; PSMB9; PSMC1; PSMC2; PSMC3; PSMC4; PSMC5; PSMC6; PSMD1; PSMD11; PSMD12; PSMD13; PSMD2; PSMD3; PSMD4; PSMD5; PSMD6
R-HSA-8863795	Downregulation of ERBB2 signaling	0.390829536366104	0.264950606990307	0.140184751420585	24	AKT1; AKT2; AKT3; BTC; CDC37; CUL5; EGF; EGFR; ERBB2; ERBB3; ERBB4; ERBIN; EREG; HSP90AA1; MATK; NRG1; NRG4; PTPN12; PTPN18; RNF41; STUB1; UBA52; UBC; USP8
R-HSA-4641257	Degradation of AXIN	0.292291807869606	0.199344657669817	0.14257649816356	45	AXIN1; AXIN2; PSMA1; PSMA2; PSMA3; PSMA4; PSMA5; PSMA6; PSMB1; PSMB10; PSMB2; PSMB4; PSMB5; PSMB7; PSMB8; PSMB9; PSMC1; PSMC2; PSMC3; PSMC4; PSMC5; PSMC6; PSMD1; PSMD11; PSMD12; PSMD13; PSMD2; PSMD3; PSMD4; PSMD5; PSMD6; PSMD7; PSMD8; PSMD9; PSME2; PSME3; PSME4; PSMF1; RNF146; SEM1; SMURF2; TNKS; TNKS2; UBA52; UBC
R-HSA-2022870	Chondroitin sulfate biosynthesis	-0.454788252687727	0.310293916252569	0.142738414278064	17	BCAN; CHPF; CHPF2; CHST11; CHST12; CHST13; CHST15; CHST3; CHST9; CHSY1; CHSY3; CSGALNACT1; CSGALNACT2; CSPG4; CSPG5; DCN; VCAN
R-HSA-8939902	Regulation of RUNX2 expression and activity	0.260751055387303	0.178581065922372	0.144255143600135	57	CBFB; CUL1; DLX5; DLX6; ESR1; ESRRA; FBXW7; GSK3B; HIVEP3; MSX2; NKX3-2; NR3C1; PPARGC1A; PPARGC1B; PSMA1; PSMA2; PSMA3; PSMA4; PSMA5; PSMA6; PSMB1; PSMB10; PSMB2; PSMB4; PSMB5; PSMB7; PSMB8; PSMB9; PSMC1; PSMC2; PSMC3; PSMC4; PSMC5; PSMC6; PSMD1; PSMD11; PSMD12; PSMD13; PSMD2; PSMD3; PSMD4; PSMD5; PSMD6; PSMD7; PSMD8; PSMD9; PSME2; PSME3; PSME4; PSMF1; RUNX2; SEM1; SKP1; SKP2; SMURF1; STAT1; STU…
R-HSA-1963640	GRB2 events in ERBB2 signaling	0.503278485085868	0.344906226985794	0.14451699461472	13	BTC; EGF; EGFR; ERBB2; ERBB4; EREG; GRB2; HRAS; KRAS; NRAS; NRG1; NRG4; SOS1
R-HSA-5654699	SHC-mediated cascade:FGFR2	0.449587025489182	0.308212821073885	0.144650391145998	17	FGF1; FGF10; FGF17; FGF18; FGF2; FGF20; FGF22; FGF5; FGF7; FGF9; FGFR2; GRB2; HRAS; KRAS; NRAS; SHC1; SOS1
R-HSA-1483213	Synthesis of PE	0.519829485169294	0.35643455837064	0.144726205034397	12	CEPT1; CHKA; CHKB; ETNK1; ETNK2; ETNPPL; LPIN1; LPIN2; LPIN3; PHOSPHO1; PISD; SELENOI
R-HSA-380270	Recruitment of mitotic centrosome proteins and complexes	0.250344980018885	0.171682454668923	0.144789236408989	62	ACTR1A; AKAP9; ALMS1; CCP110; CDK1; CDK11A; CDK11B; CDK5RAP2; CENPJ; CEP131; CEP135; CEP152; CEP164; CEP192; CEP250; CEP290; CEP41; CEP57; CEP63; CEP70; CEP72; CEP76; CEP78; CKAP5; CLASP1; CNTRL; CSNK1D; CSNK1E; DCTN1; DCTN2; DYNC1H1; DYNC1I2; DYNLL1; FGFR1OP; HAUS1; HAUS2; HAUS4; HAUS5; HAUS6; HAUS8; HSP90AA1; MAPRE1; MZT1; MZT2A; MZT2B; NDE1; NEDD1; NEK2; NINL; ODF2; PAFAH1B1; PCM1; PCNT; PLK1;…
R-HSA-380287	Centrosome maturation	0.250344980018885	0.171682454668923	0.144789236408989	62	ACTR1A; AKAP9; ALMS1; CCP110; CDK1; CDK11A; CDK11B; CDK5RAP2; CENPJ; CEP131; CEP135; CEP152; CEP164; CEP192; CEP250; CEP290; CEP41; CEP57; CEP63; CEP70; CEP72; CEP76; CEP78; CKAP5; CLASP1; CNTRL; CSNK1D; CSNK1E; DCTN1; DCTN2; DYNC1H1; DYNC1I2; DYNLL1; FGFR1OP; HAUS1; HAUS2; HAUS4; HAUS5; HAUS6; HAUS8; HSP90AA1; MAPRE1; MZT1; MZT2A; MZT2B; NDE1; NEDD1; NEK2; NINL; ODF2; PAFAH1B1; PCM1; PCNT; PLK1;…
R-HSA-8957322	Metabolism of steroids	-0.260505022540311	0.178768721785588	0.145056177444803	58	ABCC3; ACACB; ACAT2; ACOT8; ACOX2; AKR1B1; AKR1B15; AKR1C1; AKR1C2; AKR1C3; ALB; AMACR; ARV1; BAAT; CARM1; CGA; CH25H; CHD9; CUBN; CYP11A1; CYP11B1; CYP17A1; CYP19A1; CYP21A2; CYP24A1; CYP27A1; CYP27B1; CYP2R1; CYP39A1; CYP46A1; CYP51A1; CYP7A1; CYP7B1; CYP8B1; DHCR24; DHCR7; ELOVL6; FABP6; FASN; FDFT1; FDPS; FDX1; FDX2; FDXR; GC; GGPS1; GPAM; HMGCR; HMGCS1; HSD11B1; HSD17B1; HSD17B11; HSD17B12; …
R-HSA-1251985	Nuclear signaling by ERBB4	0.408246444271323	0.281508517262303	0.1469999896256	21	ADAM17; APH1A; APH1B; BTC; CXCL12; ERBB4; EREG; ESR1; GFAP; NCOR1; NCSTN; NRG1; NRG4; PGR; PSEN1; PSEN2; S100B; STAT5A; TAB2; WWOX; YAP1
R-HSA-2029482	Regulation of actin dynamics for phagocytic cup formation	0.364336879655477	0.251936502109296	0.148136350662903	27	ABI1; ABL1; ACTG1; ACTR2; ACTR3; ARPC1A; ARPC1B; ARPC2; ARPC3; ARPC4; ARPC5; BAIAP2; BRK1; CD247; CDC42; CFL1; CRK; CYFIP2; DOCK1; ELMO1; ELMO2; FCGR1A; FCGR2A; FCGR3A; GRB2; HSP90AA1; HSP90AB1
R-HSA-380259	Loss of Nlp from mitotic centrosomes	0.25213980279386	0.174421289512809	0.148295240573656	60	ACTR1A; AKAP9; ALMS1; CCP110; CDK1; CDK5RAP2; CENPJ; CEP131; CEP135; CEP152; CEP164; CEP192; CEP250; CEP290; CEP41; CEP57; CEP63; CEP70; CEP72; CEP76; CEP78; CKAP5; CLASP1; CNTRL; CSNK1D; CSNK1E; DCTN1; DCTN2; DYNC1H1; DYNC1I2; DYNLL1; FGFR1OP; HAUS1; HAUS2; HAUS4; HAUS5; HAUS6; HAUS8; HSP90AA1; MAPRE1; NDE1; NEDD1; NEK2; NINL; ODF2; PAFAH1B1; PCM1; PCNT; PLK1; PLK4; PPP2R1A; PRKAR2B; SDCCAG8; SF…
R-HSA-380284	Loss of proteins required for interphase microtubule organization from the centrosome	0.25213980279386	0.174421289512809	0.148295240573656	60	ACTR1A; AKAP9; ALMS1; CCP110; CDK1; CDK5RAP2; CENPJ; CEP131; CEP135; CEP152; CEP164; CEP192; CEP250; CEP290; CEP41; CEP57; CEP63; CEP70; CEP72; CEP76; CEP78; CKAP5; CLASP1; CNTRL; CSNK1D; CSNK1E; DCTN1; DCTN2; DYNC1H1; DYNC1I2; DYNLL1; FGFR1OP; HAUS1; HAUS2; HAUS4; HAUS5; HAUS6; HAUS8; HSP90AA1; MAPRE1; NDE1; NEDD1; NEK2; NINL; ODF2; PAFAH1B1; PCM1; PCNT; PLK1; PLK4; PPP2R1A; PRKAR2B; SDCCAG8; SF…
R-HSA-8982491	Glycogen metabolism	0.406568409116402	0.281663844202108	0.148893014977661	21	AGL; CALM1; EPM2A; GAA; GBE1; GYG1; GYS1; GYS2; NHLRC1; PGM1; PGM2; PGM2L1; PHKG1; PHKG2; PPP1R3C; PYGB; PYGL; PYGM; UBA52; UBC; UGP2
R-HSA-1266695	Interleukin-7 signaling	0.424683517069433	0.294232985034634	0.148919664070147	19	BRWD1; CISH; HGF; IL7; IRS1; IRS2; JAK1; JAK3; PIK3R1; PIK3R2; PIK3R3; RAG1; SMARCA4; SOCS1; SOCS2; STAT3; STAT5A; STAT5B; TSLP
R-HSA-2046104	alpha-linolenic (omega3) and linoleic (omega6) acid metabolism	0.515241781465507	0.357122057223915	0.149087804926783	12	ACAA1; ACOT8; ACOX1; ACSL1; ELOVL1; ELOVL2; ELOVL3; ELOVL5; FADS1; FADS2; HSD17B4; SCP2
R-HSA-2046106	alpha-linolenic acid (ALA) metabolism	0.515241781465507	0.357122057223915	0.149087804926783	12	ACAA1; ACOT8; ACOX1; ACSL1; ELOVL1; ELOVL2; ELOVL3; ELOVL5; FADS1; FADS2; HSD17B4; SCP2
R-HSA-6783310	Fanconi Anemia Pathway	-0.344869513083025	0.23909456434212	0.14919013757631	31	ATR; ATRIP; DCLRE1A; DCLRE1B; EME1; EME2; ERCC4; FAAP100; FAAP20; FAAP24; FAN1; FANCA; FANCC; FANCD2; FANCE; FANCF; FANCG; FANCI; FANCL; FANCM; MUS81; RPA1; RPA2; RPA3; SLX1A; SLX4; UBA52; UBC; UBE2T; USP1; WDR48
R-HSA-3656237	Defective EXT2 causes exostoses 2	0.553232925258846	0.384572459829018	0.150273481041873	10	AGRN; GPC1; GPC2; GPC5; GPC6; HSPG2; SDC1; SDC2; SDC3; SDC4
R-HSA-3656253	Defective EXT1 causes exostoses 1, TRPS2 and CHDS	0.553232925258846	0.384572459829018	0.150273481041873	10	AGRN; GPC1; GPC2; GPC5; GPC6; HSPG2; SDC1; SDC2; SDC3; SDC4
R-HSA-192105	Synthesis of bile acids and bile salts	-0.348524295048653	0.242765482563211	0.15110426974155	30	ACOT8; ACOX2; AKR1C1; AKR1C2; AKR1C3; AMACR; BAAT; CH25H; CYP27A1; CYP39A1; CYP46A1; CYP7A1; CYP7B1; CYP8B1; HSD17B4; HSD3B7; NCOA1; NCOA2; NR1H4; OSBPL1A; OSBPL2; OSBPL3; OSBPL6; OSBPL7; OSBPL9; PTGIS; RXRA; SCP2; SLC27A2; SLC27A5
R-HSA-69601	Ubiquitin Mediated Degradation of Phosphorylated Cdc25A	0.291331163695518	0.203926774623006	0.153117297266401	43	ATM; CDC25A; CHEK1; CHEK2; PSMA1; PSMA2; PSMA3; PSMA4; PSMA5; PSMA6; PSMB1; PSMB10; PSMB2; PSMB4; PSMB5; PSMB7; PSMB8; PSMB9; PSMC1; PSMC2; PSMC3; PSMC4; PSMC5; PSMC6; PSMD1; PSMD11; PSMD12; PSMD13; PSMD2; PSMD3; PSMD4; PSMD5; PSMD6; PSMD7; PSMD8; PSMD9; PSME2; PSME3; PSME4; PSMF1; SEM1; UBA52; UBC
R-HSA-69610	p53-Independent DNA Damage Response	0.291331163695518	0.203926774623006	0.153117297266401	43	ATM; CDC25A; CHEK1; CHEK2; PSMA1; PSMA2; PSMA3; PSMA4; PSMA5; PSMA6; PSMB1; PSMB10; PSMB2; PSMB4; PSMB5; PSMB7; PSMB8; PSMB9; PSMC1; PSMC2; PSMC3; PSMC4; PSMC5; PSMC6; PSMD1; PSMD11; PSMD12; PSMD13; PSMD2; PSMD3; PSMD4; PSMD5; PSMD6; PSMD7; PSMD8; PSMD9; PSME2; PSME3; PSME4; PSMF1; SEM1; UBA52; UBC
R-HSA-69613	p53-Independent G1/S DNA damage checkpoint	0.291331163695518	0.203926774623006	0.153117297266401	43	ATM; CDC25A; CHEK1; CHEK2; PSMA1; PSMA2; PSMA3; PSMA4; PSMA5; PSMA6; PSMB1; PSMB10; PSMB2; PSMB4; PSMB5; PSMB7; PSMB8; PSMB9; PSMC1; PSMC2; PSMC3; PSMC4; PSMC5; PSMC6; PSMD1; PSMD11; PSMD12; PSMD13; PSMD2; PSMD3; PSMD4; PSMD5; PSMD6; PSMD7; PSMD8; PSMD9; PSME2; PSME3; PSME4; PSMF1; SEM1; UBA52; UBC
R-HSA-5357905	Regulation of TNFR1 signaling	-0.374075561378189	0.263741615561615	0.156091215783851	25	BIRC2; BIRC3; CASP8; CHUK; CLIP3; CYLD; IKBKB; MADD; OTULIN; RACK1; RBCK1; RIPK1; RNF31; SHARPIN; SPPL2A; TAX1BP1; TNF; TNFAIP3; TNFRSF1A; TRAF1; TRAF2; UBA52; UBC; USP2; USP4
R-HSA-1660662	Glycosphingolipid metabolism	0.306224791753496	0.21602972127894	0.156333194462619	38	ARSA; ARSB; ARSG; ARSI; ARSJ; ARSK; ASAH1; ASAH2; B3GALNT1; B4GALNT1; CERK; CPTP; CTSA; ENPP7; ESYT1; ESYT2; ESYT3; GALC; GBA; GBA2; GLB1; GLB1L; GLTP; GM2A; HEXA; HEXB; NEU1; NEU3; NEU4; PSAP; SMPD1; SMPD2; SMPD3; SMPD4; SUMF1; SUMF2; UGCG; UGT8
R-HSA-8849471	PTK6 Regulates RHO GTPases, RAS GTPase and MAP kinases	0.49113749331177	0.346599862137805	0.156478297635317	13	ARHGAP35; BCAR1; CRK; DOCK1; ELMO1; ELMO2; HRAS; KRAS; NRAS; PTK6; PXN; RAC1; RASA1
R-HSA-499943	Interconversion of nucleotide di- and triphosphates	0.340917057261802	0.240704441698984	0.156678743680014	30	AK1; AK2; AK4; AK5; AK6; AK7; AK8; AK9; CMPK1; CTPS1; DCTD; DCTPP1; DTYMK; DUT; GLRX; GSR; GUK1; NME1; NME2; NME3; NME4; NME6; NME7; NUDT13; RRM1; RRM2; RRM2B; TXN; TXNRD1; TYMS
R-HSA-212436	Generic Transcription Pathway	0.255418005385767	0.180346267388745	0.156698095100781	56	ABL1; ACTL6A; AGO1; AGO2; AGO3; AGO4; AIFM2; AKT1; AKT2; AKT3; APAF1; ARID1B; ARID2; ARID3A; ATAD2; ATF2; ATM; ATR; ATRIP; AURKA; AURKB; AUTS2; AXIN1; BANP; BARD1; BAX; BBC3; BCL2L11; BCL2L14; BGLAP; BID; BIRC5; BLK; BLM; BMI1; BNIP3L; BRCA1; BRD2; BRD7; BRIP1; BRPF3; CARM1; CASP1; CASP10; CASP6; CBFB; CBX2; CBX3; CBX4; CBX5; CBX6; CBX8; CCNA1; CCNA2; CCNB1; CCNC
R-HSA-8878166	Transcriptional regulation by RUNX2	0.252772895951124	0.17887251604788	0.157612939306274	57	ABL1; AKT1; AKT2; AKT3; BAX; BGLAP; CBFB; CCNB1; CCND1; CDK1; CDK4; COL1A1; CUL1; DLX5; DLX6; ESR1; ESRRA; FBXW7; GLI2; GLI3; GSK3B; HAND2; HDAC3; HDAC4; HES1; HEY1; HEY2; HIVEP3; IHH; ITGA5; ITGBL1; LGALS3; MAF; MAPK1; MAPK3; MSX2; NKX3-2; NR3C1; PPARGC1A; PPARGC1B; PSMA1; PSMA2; PSMA3; PSMA4; PSMA5; PSMA6; PSMB1; PSMB10; PSMB2; PSMB4; PSMB5; PSMB7; PSMB8; PSMB9; PSMC1; PSMC2; PSMC3
R-HSA-416700	Other semaphorin interactions	-0.440481613584796	0.312053474683127	0.158080113433746	17	CD72; ITGA1; ITGB1; PLXNA1; PLXNA2; PLXNA4; PLXNC1; PLXND1; PTPRC; SEMA3E; SEMA4A; SEMA4D; SEMA5A; SEMA6A; SEMA6D; SEMA7A; TREM2
R-HSA-390666	Serotonin receptors	0.524093165934261	0.371503116242169	0.158322197260262	11	HTR1A; HTR1B; HTR1D; HTR1E; HTR1F; HTR2A; HTR2B; HTR4; HTR5A; HTR6; HTR7
R-HSA-6807878	COPI-mediated anterograde transport	-0.240526773854331	0.170884524480388	0.159267376388008	64	ACTR10; ACTR1A; ANK1; ANK2; ANK3; ARCN1; ARF3; ARF4; ARF5; ARFGAP1; ARFGAP2; ARFGAP3; BET1; BET1L; CAPZA1; CAPZA2; CAPZA3; CAPZB; CD55; CD59; COG1; COG2; COG3; COG4; COG5; COG6; COG7; COG8; COPA; COPB1; COPB2; COPE; COPG1; COPG2; COPZ1; COPZ2; DCTN1; DCTN2; DCTN4; DCTN5; DCTN6; DYNC1H1; DYNC1I1; DYNC1I2; DYNC1LI1; DYNC1LI2; DYNLL1; DYNLL2; FOLR1; GBF1; GOLGA2; GOLGB1; GORASP1; GOSR1; GOSR2; KDELR…
R-HSA-6807505	RNA polymerase II transcribes snRNA genes	0.251446666827803	0.178920248292336	0.15991540659057	57	CCNK; CCNT1; CCNT2; CDK7; CDK9; ELL; ELL2; ELL3; GTF2A1; GTF2A2; GTF2B; GTF2E1; GTF2E2; GTF2F1; GTF2F2; ICE1; ICE2; INTS1; INTS10; INTS12; INTS2; INTS3; INTS4; INTS5; INTS6; INTS7; INTS8; INTS9; NABP1; NABP2; NCBP1; NCBP2; PHAX; POLR2A; POLR2B; POLR2C; POLR2D; POLR2E; POLR2F; POLR2H; POLR2I; POLR2J; POLR2K; POLR2L; POU2F1; POU2F2; RPAP2; RPRD1A; RPRD1B; RPRD2; SNAPC1; SNAPC2; SNAPC3; SNAPC4; SNAP…
R-HSA-5223345	Miscellaneous transport and binding events	-0.392430545948521	0.279355828095094	0.160089832464861	22	ADD1; ADD2; ADD3; ANKH; AZGP1; CTNS; DMTN; LRRC8A; LRRC8B; LRRC8C; LRRC8D; LRRC8E; MRS2; NIPA1; NIPA2; NIPAL1; NIPAL2; NIPAL3; NIPAL4; PIP; PQLC2; TUSC3
R-HSA-425393	Transport of inorganic cations/anions and amino acids/oligopeptides	-0.253348816508183	0.18054353448965	0.160540483330339	57	AHCYL2; CALM1; CTNS; SLC12A1; SLC12A2; SLC12A4; SLC12A5; SLC12A6; SLC12A7; SLC15A1; SLC15A2; SLC15A3; SLC15A4; SLC16A10; SLC17A1; SLC17A5; SLC17A7; SLC1A1; SLC1A2; SLC1A3; SLC1A4; SLC1A5; SLC1A6; SLC1A7; SLC20A1; SLC20A2; SLC24A1; SLC24A2; SLC24A3; SLC24A4; SLC25A10; SLC25A18; SLC25A22; SLC25A26; SLC25A29; SLC26A1; SLC26A11; SLC26A2; SLC26A3; SLC26A4; SLC26A6; SLC26A7; SLC26A9; SLC34A1; SLC34A2; …
R-HSA-2142691	Synthesis of Leukotrienes (LT) and Eoxins (EX)	-0.417514851100186	0.297851153271896	0.16098791120868	19	ABCC1; ALOX15; ALOX5; ALOX5AP; CYP4A11; CYP4A22; CYP4B1; CYP4F11; CYP4F2; CYP4F22; CYP4F3; DPEP1; DPEP2; DPEP3; GGT1; GGT5; LTA4H; MAPKAPK2; PTGR1
R-HSA-68867	Assembly of the pre-replicative complex	0.252673571051794	0.180446674555608	0.161433300291985	56	CDC6; CDT1; E2F1; E2F2; GMNN; MCM2; MCM3; MCM4; MCM5; MCM6; MCM7; MCM8; ORC1; ORC3; ORC4; ORC5; ORC6; PSMA1; PSMA2; PSMA3; PSMA4; PSMA5; PSMA6; PSMB1; PSMB10; PSMB2; PSMB4; PSMB5; PSMB7; PSMB8; PSMB9; PSMC1; PSMC2; PSMC3; PSMC4; PSMC5; PSMC6; PSMD1; PSMD11; PSMD12; PSMD13; PSMD2; PSMD3; PSMD4; PSMD5; PSMD6; PSMD7; PSMD8; PSMD9; PSME2; PSME3; PSME4; PSMF1; SEM1; UBA52; UBC
R-HSA-383280	Nuclear Receptor transcription pathway	-0.301115028260662	0.215744416696199	0.162804092071137	39	ESR1; ESR2; ESRRA; ESRRB; ESRRG; HNF4G; NR0B2; NR1D1; NR1D2; NR1H2; NR1H3; NR1H4; NR1I2; NR1I3; NR2C1; NR2C2; NR2C2AP; NR2F1; NR2F6; NR3C1; NR4A2; NR5A2; NR6A1; NRBF2; NRBP1; PGR; PPARA; PPARD; PPARG; RARA; RARB; RORA; RORB; RORC; RXRA; RXRB; RXRG; THRB; VDR
R-HSA-180786	Extension of Telomeres	-0.367750283540267	0.264249010210145	0.164019067913149	25	DNA2; LIG1; NHP2; PCNA; POLA2; POLD1; POLD2; POLD3; POLE; POLE2; POLE3; POLE4; PRIM1; PRIM2; RFC1; RFC2; RFC3; RFC4; RFC5; RPA1; RPA2; RPA3; RUVBL1; RUVBL2; TERT
R-HSA-5218920	VEGFR2 mediated vascular permeability	0.357377477668251	0.257217275152472	0.164711391844783	26	AKT1; AKT2; AKT3; CALM1; CAV1; CDH5; CTNNA1; CTNNB1; CTNND1; HSP90AA1; JUP; MAPKAP1; MLST8; MTOR; NOS3; PAK1; PAK2; PDPK1; PRR5; RAC1; RICTOR; THEM4; TRIB3; VAV1; VAV2; VAV3
R-HSA-2453902	The canonical retinoid cycle in rods (twilight vision)	0.400802911793295	0.289129489691733	0.165673580466049	20	ABCA4; CYP4V2; DHRS9; HSD17B1; HSD17B6; LRAT; MYO7A; NAPEPLD; RBP1; RBP4; RDH10; RDH11; RDH12; RDH16; RDH5; RLBP1; RPE65; SDR9C7; STRA6; TTR
R-HSA-1170546	Prolactin receptor signaling	0.536195150903903	0.387487736365424	0.166427906884041	10	BTRC; CUL1; GHR; JAK2; PRL; PRLR; SH2B1; SKP1; STAT5A; STAT5B
R-HSA-1474244	Extracellular matrix organization	-0.240976005178834	0.17496953716614	0.168436363267745	61	A2M; ACAN; ACTN1; ADAM10; ADAM12; ADAM15; ADAM17; ADAM19; ADAM8; ADAM9; ADAMTS14; ADAMTS16; ADAMTS18; ADAMTS2; ADAMTS3; ADAMTS4; ADAMTS5; ADAMTS8; ADAMTS9; AGRN; ASPN; BCAN; BMP1; BMP4; BMP7; BSG; CAPN1; CAPN10; CAPN11; CAPN12; CAPN13; CAPN14; CAPN15; CAPN2; CAPN3; CAPN5; CAPN7; CAPN8; CAPN9; CAPNS1; CAPNS2; CASP3; CAST; CD151; CD44; CD47; CDH1; CEACAM1; CEACAM6; CMA1; COL10A1; COL11A1; COL11A2; …
R-HSA-1655829	Regulation of cholesterol biosynthesis by SREBP (SREBF)	0.269962173417524	0.196082509741169	0.168580756115865	47	ACACB; CARM1; CHD9; CYP51A1; DHCR7; ELOVL6; FASN; FDFT1; FDPS; GGPS1; GPAM; HMGCR; HMGCS1; IDI1; INSIG1; INSIG2; KPNB1; LSS; MBTPS1; MTF1; MVD; MVK; NCOA1; NCOA2; NCOA6; NFYA; NFYB; NFYC; PMVK; PPARA; RAN; RXRA; SAR1B; SC5D; SCAP; SCD; SEC24A; SEC24B; SEC24C; SEC24D; SMARCD3; SP1; SQLE; SREBF1; SREBF2; TBL1XR1; TGS1
R-HSA-5610787	Hedgehog 'off' state	0.244417299397619	0.177637163203863	0.168841567646361	58	ADCY1; ADCY10; ADCY2; ADCY3; ADCY4; ADCY5; ADCY6; ADCY7; ADCY9; BTRC; CSNK1A1; CUL1; DYNC2H1; FUZ; GLI1; GLI2; GLI3; GNAS; GPR161; GSK3B; IFT122; IFT140; IFT172; IFT52; IFT57; IFT88; INTU; ITCH; KIF3A; KIF7; MKS1; NUMB; PRKACB; PRKAR1A; PRKAR1B; PRKAR2A; PRKAR2B; PSMA1; PSMA2; PSMA3; PSMA4; PSMA5; PSMA6; PSMB1; PSMB10; PSMB2; PSMB4; PSMB5; PSMB7; PSMB8; PSMB9; PSMC1; PSMC2; PSMC3; PSMC4; PSMC5; P…
R-HSA-8878159	Transcriptional regulation by RUNX3	0.246250185283269	0.179105298067065	0.169165373354076	57	BCL2L11; BRD2; CARM1; CBFB; CCND1; CDKN2A; CHD9; CTGF; CTNNB1; EP300; FOXO3; HDAC4; HES1; ITGA4; JAG1; KAT2A; KAT2B; KRAS; LEF1; MAML1; MAML2; MAML3; MDM2; MYC; NCOA1; NCOA2; NCOA6; NOTCH1; PPARA; PSMA1; PSMA2; PSMA3; PSMA4; PSMA5; PSMA6; PSMB1; PSMB10; PSMB2; PSMB4; PSMB5; PSMB7; PSMB8; PSMB9; PSMC1; PSMC2; PSMC3; PSMC4; PSMC5; PSMC6; PSMD1; PSMD11; PSMD12; PSMD13; PSMD2; PSMD3; PSMD4; PSMD5
R-HSA-532668	N-glycan trimming in the ER and Calnexin/Calreticulin cycle	-0.320403102234141	0.233285769025672	0.169616806298877	33	AMFR; CALR; CANX; DERL1; DERL2; EDEM1; EDEM2; EDEM3; ENGASE; GANAB; MAN1B1; MARCH6; MLEC; MOGS; NGLY1; OS9; PDIA3; PRKCSH; PSMC1; RAD23B; RNF103; RNF139; RNF185; RNF5; SEL1L; SYVN1; TRIM13; UBA52; UBC; UBXN1; UGGT1; UGGT2; VCP
R-HSA-901042	Calnexin/calreticulin cycle	-0.369567594991427	0.269503361269095	0.170284189380173	24	AMFR; CALR; CANX; DERL2; EDEM1; EDEM2; EDEM3; GANAB; MAN1B1; MARCH6; OS9; PDIA3; PRKCSH; RNF103; RNF139; RNF185; RNF5; SEL1L; SYVN1; TRIM13; UBA52; UBC; UGGT1; UGGT2
R-HSA-69473	G2/M DNA damage checkpoint	0.256388699158512	0.187050418523726	0.170470678127095	52	ATM; ATR; ATRIP; BABAM1; BARD1; BLM; BRCA1; BRIP1; CCNB1; CDK1; CHEK1; CHEK2; DNA2; EXO1; FAM175A; H2AFX; H2BFS; HERC2; HIST1H2BD; HIST1H2BJ; HIST1H2BK; HIST1H2BN; HUS1; KAT5; MDC1; MRE11; NBN; PIAS4; RAD1; RAD17; RAD50; RAD9A; RAD9B; RBBP8; RFC2; RFC3; RFC4; RFC5; RHNO1; RMI1; RMI2; RNF168; RNF8; RPA1; RPA2; RPA3; SFN; SUMO1; TOP3A; TOPBP1; TP53BP1; UBE2N
R-HSA-5362768	Hh mutants that don't undergo autocatalytic processing are degraded by ERAD	0.27133471454234	0.198121993166776	0.170832558219489	46	DERL2; ERLEC1; OS9; PSMA1; PSMA2; PSMA3; PSMA4; PSMA5; PSMA6; PSMB1; PSMB10; PSMB2; PSMB4; PSMB5; PSMB7; PSMB8; PSMB9; PSMC1; PSMC2; PSMC3; PSMC4; PSMC5; PSMC6; PSMD1; PSMD11; PSMD12; PSMD13; PSMD2; PSMD3; PSMD4; PSMD5; PSMD6; PSMD7; PSMD8; PSMD9; PSME2; PSME3; PSME4; PSMF1; SEL1L; SEM1; SHH; SYVN1; UBA52; UBC; VCP
R-HSA-4608870	Asymmetric localization of PCP proteins	0.251573072292903	0.183758670676927	0.170986598622992	54	DVL2; FZD1; FZD2; FZD3; FZD4; FZD5; FZD7; FZD8; PARD6A; PRICKLE1; PSMA1; PSMA2; PSMA3; PSMA4; PSMA5; PSMA6; PSMB1; PSMB10; PSMB2; PSMB4; PSMB5; PSMB7; PSMB8; PSMB9; PSMC1; PSMC2; PSMC3; PSMC4; PSMC5; PSMC6; PSMD1; PSMD11; PSMD12; PSMD13; PSMD2; PSMD3; PSMD4; PSMD5; PSMD6; PSMD7; PSMD8; PSMD9; PSME2; PSME3; PSME4; PSMF1; SCRIB; SEM1; SMURF1; SMURF2; UBA52; UBC; VANGL2; WNT5A
R-HSA-5654716	Downstream signaling of activated FGFR4	0.395203443293452	0.289651762089078	0.172438907053991	20	FGF1; FGF17; FGF18; FGF2; FGF20; FGF9; FGFR4; FRS2; FRS3; GAB1; GRB2; HRAS; KLB; KRAS; NRAS; PIK3CA; PIK3R1; PLCG1; SHC1; SOS1
R-HSA-5688426	Deubiquitination	0.275191374051377	0.202359378486871	0.173857105404557	44	ACTL6A; ACTR5; ACTR8; ADRB2; ADRM1; APC; ARRB1; ARRB2; ASXL2; ATXN3; ATXN7; AXIN1; AXIN2; BABAM1; BAP1; BARD1; BECN1; BIRC2; BIRC3; BRCA1; CCNA1; CCNA2; CCP110; CDC25A; CDK1; CFTR; CYLD; DDB2; DDX58; EP300; ESR1; FAM175A; FKBP8; FOXK1; FOXK2; GATA3; HGS; HIF1A; HIST1H2AG; HIST1H2BD; HIST1H2BJ; HIST1H2BK; HIST1H2BN; HIST2H2AA3
R-HSA-162582	Signal Transduction	-0.242198240904425	0.179345079279953	0.176868681329188	58	A2M; ABCA4; ABHD12; ABHD6; ABI1; ABL1; ABR; ACKR1; ACKR3; ACKR4; ACTG1; ACTN2; ACTR2; ACTR3; ACVR1B; ACVR1C; ACVR2A; ACVR2B; ACVRL1; ADAM10; ADAM12; ADAM17; ADCY1; ADCY10; ADCY2; ADCY3; ADCY4; ADCY5; ADCY6; ADCY7; ADCY9; ADCYAP1; ADCYAP1R1; ADGRE1; ADGRE2; ADH1A; ADH4; ADM; ADM2; ADORA1; ADORA2A; ADORA2B; ADRA1A; ADRA1B; ADRA1D; ADRA2A; ADRA2C; ADRB1; ADRB2; AES; AGO1; AGO2; AGO3; AGO4; AGRN; AGT…
R-HSA-73728	RNA Polymerase I Promoter Opening	0.456937584117472	0.338501426617743	0.177053266418998	14	H2AFJ; H2AFV; H2AFX; H2AFZ; H2BFS; H3F3A; HIST1H2BD; HIST1H2BJ; HIST1H2BK; HIST1H2BN; HIST2H2AA3; HIST2H2AC; MAPK3; MBD2
R-HSA-166663	Initial triggering of complement	0.430210041747034	0.319836948849901	0.178595606591177	16	C1QA; C1QB; C1QC; C1S; C2; C3; C4A; C4B; CFB; CFD; COLEC10; COLEC11; FCN1; FCN2; FCN3; GZMM
R-HSA-68827	CDT1 association with the CDC6:ORC:origin complex	0.261243521381647	0.194411178095966	0.179023417993025	48	CDC6; CDT1; GMNN; MCM8; ORC1; ORC3; ORC4; ORC5; ORC6; PSMA1; PSMA2; PSMA3; PSMA4; PSMA5; PSMA6; PSMB1; PSMB10; PSMB2; PSMB4; PSMB5; PSMB7; PSMB8; PSMB9; PSMC1; PSMC2; PSMC3; PSMC4; PSMC5; PSMC6; PSMD1; PSMD11; PSMD12; PSMD13; PSMD2; PSMD3; PSMD4; PSMD5; PSMD6; PSMD7; PSMD8; PSMD9; PSME2; PSME3; PSME4; PSMF1; SEM1; UBA52; UBC
R-HSA-5654687	Downstream signaling of activated FGFR1	0.352127482216342	0.262667705063402	0.180056347059483	25	FGF1; FGF10; FGF17; FGF2; FGF20; FGF22; FGF5; FGF9; FGFR1; FLRT1; FLRT2; FLRT3; FRS2; FRS3; GAB1; GRB2; HRAS; KL; KRAS; NRAS; PIK3CA; PIK3R1; PLCG1; SHC1; SOS1
R-HSA-450385	Butyrate Response Factor 1 (BRF1) binds and destabilizes mRNA	0.42699763038661	0.320195116106366	0.182349910782805	16	AKT1; DCP2; DIS3; EXOSC1; EXOSC2; EXOSC3; EXOSC4; EXOSC5; EXOSC6; EXOSC7; EXOSC8; EXOSC9; MAPKAPK2; XRN1; YWHAB; ZFP36L1
R-HSA-392499	Metabolism of proteins	-0.241005461136232	0.180928662761479	0.182844783333543	57	A4GNT; AARS; AARS2; ABCA3; ACADVL; ACE; ACHE; ACO2; ACTL6A; ACTR10; ACTR1A; ACTR5; ACTR8; ADAM10; ADAMTS10; ADAMTS12; ADAMTS13; ADAMTS14; ADAMTS15; ADAMTS16; ADAMTS17; ADAMTS18; ADAMTS19; ADAMTS2; ADAMTS3; ADAMTS4; ADAMTS5; ADAMTS6; ADAMTS7; ADAMTS8; ADAMTS9; ADAMTSL1; ADAMTSL2; ADAMTSL3; ADAMTSL4; ADAMTSL5; ADD1; ADGRF5; ADORA2A; ADORA2B; ADRA2A; ADRA2C; ADRB2; ADRM1; AGBL2; AGBL3; AGBL4; AGBL5;…
R-HSA-74752	Signaling by Insulin receptor	0.235769582336792	0.177933271163388	0.185156243131097	58	AKT2; ATP6V0A1; ATP6V0A2; ATP6V0A4; ATP6V0B; ATP6V0C; ATP6V0D1; ATP6V0D2; ATP6V0E1; ATP6V0E2; ATP6V1A; ATP6V1B1; ATP6V1B2; ATP6V1C1; ATP6V1C2; ATP6V1D; ATP6V1E1; ATP6V1E2; ATP6V1F; ATP6V1G1; ATP6V1G2; ATP6V1H; FGF1; FGF10; FGF17; FGF18; FGF2; FGF20; FGF22; FGF5; FGF7; FGF9; FGFR1; FGFR2; FGFR3; FGFR4; FRS2; GAB1; GRB10; GRB2; HRAS; INSR; IRS1; IRS2; KL; KLB; KRAS; MAPK1; MAPK3; NRAS; PDE3B; PDPK1…
R-HSA-6783783	Interleukin-10 signaling	-0.286339005762509	0.216448414893335	0.185869560839605	39	CCL19; CCL2; CCL20; CCL22; CCR1; CCR2; CCR5; CD80; CD86; CSF1; CSF3; CXCL1; CXCL10; CXCL2; CXCL8; FCER2; FPR1; ICAM1; IL10; IL10RA; IL10RB; IL12A; IL13; IL18; IL1A; IL1B; IL1R1; IL1R2; IL1RN; IL4; JAK1; LIF; PTAFR; PTGS2; STAT3; TNF; TNFRSF1A; TNFRSF1B; TYK2
R-HSA-111933	Calmodulin induced events	-0.386792579074795	0.293433681330437	0.187450049606794	20	ADCY1; ADCY2; ADCY3; ADCY4; ADCY5; ADCY6; ADCY7; ADCY9; CALM1; CAMK4; PDE1A; PDE1B; PDE1C; PRKACB; PRKAR1A; PRKAR1B; PRKAR2A; PRKAR2B; PRKCA; PRKCD
R-HSA-111997	CaM pathway	-0.386792579074795	0.293433681330437	0.187450049606794	20	ADCY1; ADCY2; ADCY3; ADCY4; ADCY5; ADCY6; ADCY7; ADCY9; CALM1; CAMK4; PDE1A; PDE1B; PDE1C; PRKACB; PRKAR1A; PRKAR1B; PRKAR2A; PRKAR2B; PRKCA; PRKCD
R-HSA-167161	HIV Transcription Initiation	0.285973871744438	0.21707503630248	0.187705786417881	38	CCNH; CDK7; ERCC3; GTF2A1; GTF2A2; GTF2B; GTF2E1; GTF2E2; GTF2F1; GTF2F2; GTF2H1; GTF2H2; GTF2H3; GTF2H4; GTF2H5; MNAT1; POLR2A; POLR2B; POLR2C; POLR2D; POLR2E; POLR2F; POLR2H; POLR2I; POLR2J; POLR2K; POLR2L; TAF10; TAF11; TAF13; TAF2; TAF3; TAF4; TAF4B; TAF5; TAF6; TAF7; TBP
R-HSA-167162	RNA Polymerase II HIV Promoter Escape	0.285973871744438	0.21707503630248	0.187705786417881	38	CCNH; CDK7; ERCC3; GTF2A1; GTF2A2; GTF2B; GTF2E1; GTF2E2; GTF2F1; GTF2F2; GTF2H1; GTF2H2; GTF2H3; GTF2H4; GTF2H5; MNAT1; POLR2A; POLR2B; POLR2C; POLR2D; POLR2E; POLR2F; POLR2H; POLR2I; POLR2J; POLR2K; POLR2L; TAF10; TAF11; TAF13; TAF2; TAF3; TAF4; TAF4B; TAF5; TAF6; TAF7; TBP
R-HSA-73776	RNA Polymerase II Promoter Escape	0.285973871744438	0.21707503630248	0.187705786417881	38	CCNH; CDK7; ERCC3; GTF2A1; GTF2A2; GTF2B; GTF2E1; GTF2E2; GTF2F1; GTF2F2; GTF2H1; GTF2H2; GTF2H3; GTF2H4; GTF2H5; MNAT1; POLR2A; POLR2B; POLR2C; POLR2D; POLR2E; POLR2F; POLR2H; POLR2I; POLR2J; POLR2K; POLR2L; TAF10; TAF11; TAF13; TAF2; TAF3; TAF4; TAF4B; TAF5; TAF6; TAF7; TBP
R-HSA-73779	RNA Polymerase II Transcription Pre-Initiation And Promoter Opening	0.285973871744438	0.21707503630248	0.187705786417881	38	CCNH; CDK7; ERCC3; GTF2A1; GTF2A2; GTF2B; GTF2E1; GTF2E2; GTF2F1; GTF2F2; GTF2H1; GTF2H2; GTF2H3; GTF2H4; GTF2H5; MNAT1; POLR2A; POLR2B; POLR2C; POLR2D; POLR2E; POLR2F; POLR2H; POLR2I; POLR2J; POLR2K; POLR2L; TAF10; TAF11; TAF13; TAF2; TAF3; TAF4; TAF4B; TAF5; TAF6; TAF7; TBP
R-HSA-75953	RNA Polymerase II Transcription Initiation	0.285973871744438	0.21707503630248	0.187705786417881	38	CCNH; CDK7; ERCC3; GTF2A1; GTF2A2; GTF2B; GTF2E1; GTF2E2; GTF2F1; GTF2F2; GTF2H1; GTF2H2; GTF2H3; GTF2H4; GTF2H5; MNAT1; POLR2A; POLR2B; POLR2C; POLR2D; POLR2E; POLR2F; POLR2H; POLR2I; POLR2J; POLR2K; POLR2L; TAF10; TAF11; TAF13; TAF2; TAF3; TAF4; TAF4B; TAF5; TAF6; TAF7; TBP
R-HSA-76042	RNA Polymerase II Transcription Initiation And Promoter Clearance	0.285973871744438	0.21707503630248	0.187705786417881	38	CCNH; CDK7; ERCC3; GTF2A1; GTF2A2; GTF2B; GTF2E1; GTF2E2; GTF2F1; GTF2F2; GTF2H1; GTF2H2; GTF2H3; GTF2H4; GTF2H5; MNAT1; POLR2A; POLR2B; POLR2C; POLR2D; POLR2E; POLR2F; POLR2H; POLR2I; POLR2J; POLR2K; POLR2L; TAF10; TAF11; TAF13; TAF2; TAF3; TAF4; TAF4B; TAF5; TAF6; TAF7; TBP
R-HSA-69273	Cyclin A/B1/B2 associated events during G2/M transition	0.359405485788057	0.273194008891492	0.188318846463006	23	CCNA1; CCNA2; CCNB1; CCNB2; CCNH; CDC25A; CDC25B; CDK1; CDK2; CDK7; FOXM1; LCMT1; MNAT1; PKMYT1; PLK1; PPME1; PPP2CA; PPP2CB; PPP2R1A; PPP2R1B; PPP2R2A; WEE1; XPO1
R-HSA-4420097	VEGFA-VEGFR2 Pathway	0.226664067657635	0.172458485699028	0.188741600451369	62	ABI1; AHCYL1; AKT1; AKT2; AKT3; AXL; BAIAP2; BCAR1; BRK1; CALM1; CAV1; CDC42; CDH5; CRK; CTNNA1; CTNNB1; CTNND1; CYBA; CYFIP2; DOCK1; ELMO1; ELMO2; FYN; HRAS; HSP90AA1; HSPB1; ITGAV; ITGB3; ITPR1; ITPR2; ITPR3; JUP; KDR; KRAS; MAPK11; MAPK12; MAPK13; MAPK14; MAPKAP1; MAPKAPK2; MAPKAPK3; MLST8; MTOR; NCF1; NCF2; NCF4; NCK1; NCK2; NCKAP1; NCKAP1L; NOS3; NRAS; PAK1; PAK2; PDPK1; PIK3CA; PIK3CB; PIK3…
R-HSA-1474165	Reproduction	0.268498772305472	0.204977149707817	0.190230981209164	43	ACD; ACR; ADAM20; ADAM21; ATM; ATR; B4GALT1; BLM; BRCA1; BRCA2; CATSPER1; CATSPER2; CATSPER3; CATSPER4; CATSPERB; CATSPERD; CATSPERG; CD9; CDK2; CDK4; DIDO1; DMC1; H2AFJ; H2AFV; H2AFX; H2AFZ; H2BFS; H3F3A; HIST1H2BD; HIST1H2BJ; HIST1H2BK; HIST1H2BN; HIST2H2AA3; HIST2H2AC; HSPA2; IZUMO1; IZUMO4; LMNA; LMNB1; MLH1; MLH3; MND1; MRE11
R-HSA-1234174	Regulation of Hypoxia-inducible Factor (HIF) by oxygen	0.238650150377566	0.182564264274096	0.19114080791322	55	AJUBA; ARNT; CA9; CITED2; CUL2; EGLN1; EGLN2; EGLN3; ELOC; EP300; EPAS1; EPO; HIF1A; HIF1AN; HIF3A; HIGD1A; LIMD1; PSMA1; PSMA2; PSMA3; PSMA4; PSMA5; PSMA6; PSMB1; PSMB10; PSMB2; PSMB4; PSMB5; PSMB7; PSMB8; PSMB9; PSMC1; PSMC2; PSMC3; PSMC4; PSMC5; PSMC6; PSMD1; PSMD11; PSMD12; PSMD13; PSMD2; PSMD3; PSMD4; PSMD5; PSMD6; PSMD7; PSMD8; PSMD9; PSME2; PSME3; PSME4; PSMF1; SEM1; UBA52
R-HSA-2262749	Cellular response to hypoxia	0.238650150377566	0.182564264274096	0.19114080791322	55	AJUBA; ARNT; CA9; CITED2; CUL2; EGLN1; EGLN2; EGLN3; ELOC; EP300; EPAS1; EPO; HIF1A; HIF1AN; HIF3A; HIGD1A; LIMD1; PSMA1; PSMA2; PSMA3; PSMA4; PSMA5; PSMA6; PSMB1; PSMB10; PSMB2; PSMB4; PSMB5; PSMB7; PSMB8; PSMB9; PSMC1; PSMC2; PSMC3; PSMC4; PSMC5; PSMC6; PSMD1; PSMD11; PSMD12; PSMD13; PSMD2; PSMD3; PSMD4; PSMD5; PSMD6; PSMD7; PSMD8; PSMD9; PSME2; PSME3; PSME4; PSMF1; SEM1; UBA52
R-HSA-5654712	FRS-mediated FGFR4 signaling	0.431296429034655	0.330136546609949	0.191410342798864	15	FGF1; FGF17; FGF18; FGF2; FGF20; FGF9; FGFR4; FRS2; FRS3; GRB2; HRAS; KLB; KRAS; NRAS; SOS1
R-HSA-9006936	Signaling by TGF-beta family members	0.234346901971431	0.179517243944829	0.191747025509818	57	ACVR1B; ACVR1C; ACVR2A; ACVR2B; ACVRL1; AMH; AMHR2; ARHGEF18; BAMBI; BMPR1A; BMPR1B; BMPR2; CBL; CCNC; CCNK; CCNT1; CCNT2; CDK8; CDK9; CDKN2B; CER1; CGN; DRAP1; E2F4; E2F5; F11R; FKBP1A; FST; FSTL1; FSTL3; FURIN; GREM2; HDAC1; INHBA; INHBB; JUNB; MEN1; MTMR4; MYC; NCOR1; NEDD4L; NEDD8; NOG; PARD3; PARD6A; PARP1; PMEPA1; PPM1A; PPP1CB; PPP1R15A; PRKCZ; RBL1; RNF111; SERPINE1; SKI; SKIL; SMAD1
R-HSA-174403	Glutathione synthesis and recycling	-0.476162771909346	0.365496675971052	0.192648934761448	12	CHAC1; CHAC2; CNDP2; GCLC; GCLM; GGCT; GGT1; GGT5; GGT6; GGT7; GSS; OPLAH
R-HSA-6784531	tRNA processing in the nucleus	-0.248416767621409	0.190927799384993	0.193223138196139	51	C14orf166; C2orf49; CLP1; CPSF1; CPSF4; DDX1; ELAC2; FAM98B; NDC1; NUP107; NUP133; NUP153; NUP155; NUP160; NUP188; NUP205; NUP210; NUP214; NUP35; NUP43; NUP50; NUP54; NUP58; NUP62; NUP85; NUP88; NUP93; NUP98; NUPL2; POM121; POP1; POP4; POP5; RAE1; RAN; RANBP2; RPP14; RPP21; RPP25; RPP30; RPP38; RPP40; RTCB; SEH1L; TRNT1; TSEN15; TSEN2; TSEN34; TSEN54; XPOT; ZBTB8OS
R-HSA-917937	Iron uptake and transport	0.243677580207865	0.187529283178535	0.19380297934871	52	ABCG2; ACO1; ALAD; ATP6V0A1; ATP6V0A2; ATP6V0A4; ATP6V0B; ATP6V0C; ATP6V0D1; ATP6V0D2; ATP6V0E1; ATP6V0E2; ATP6V1A; ATP6V1B1; ATP6V1B2; ATP6V1C1; ATP6V1C2; ATP6V1D; ATP6V1E1; ATP6V1E2; ATP6V1F; ATP6V1G1; ATP6V1G2; ATP6V1H; CAND1; CP; CUL1; CYBRD1; FBXL5; FLVCR1; FTH1; FTL; GLRX3; HFE; HMOX1; HMOX2; IREB2; LCN2; NEDD8; SKP1; SLC11A2; SLC22A17; SLC40A1; SLC46A1; STEAP2; STEAP3; TCIRG1; TF; TFR2; TF…
R-HSA-139853	Elevation of cytosolic Ca2+ levels	-0.445556494155115	0.342922835049301	0.193844140977039	14	ITPR1; ITPR2; ITPR3; ORAI2; P2RX1; P2RX2; P2RX3; P2RX4; P2RX5; P2RX6; P2RX7; STIM1; TRPC3; TRPC6
R-HSA-844456	The NLRP3 inflammasome	-0.491942867566111	0.378940018170568	0.194215956450992	11	APP; CASP1; HSP90AB1; MEFV; NLRP3; P2RX7; PANX1; PSTPIP1; PYCARD; SUGT1; TXN
R-HSA-380320	Recruitment of NuMA to mitotic centrosomes	0.225358212205396	0.173890591684294	0.194983399357315	61	ACTR1A; AKAP9; ALMS1; CCP110; CDK1; CDK5RAP2; CENPJ; CEP131; CEP135; CEP152; CEP164; CEP192; CEP250; CEP290; CEP41; CEP57; CEP63; CEP70; CEP72; CEP76; CEP78; CKAP5; CLASP1; CNTRL; CSNK1D; CSNK1E; DCTN1; DCTN2; DYNC1H1; DYNC1I2; DYNLL1; FGFR1OP; HAUS1; HAUS2; HAUS4; HAUS5; HAUS6; HAUS8; HSP90AA1; MAPRE1; MZT1; MZT2A; MZT2B; NDE1; NEDD1; NEK2; NINL; NUMA1; ODF2; PAFAH1B1; PCM1; PCNT; PLK1; PLK4; PP…
R-HSA-5684996	MAPK1/MAPK3 signaling	0.236556222531351	0.182637543089877	0.195243546779703	55	ACTN2; AKAP9; ANGPT1; APBB1IP; ARRB1; ARRB2; ARTN; BRAF; BRAP; BTC; CALM1; CAMK2A; CAMK2B; CAMK2D; CAMK2G; CDK1; CNKSR1; CSF2RB; CSK; CUL3; DAB2IP; DLG4; DUSP1; DUSP10; DUSP16; DUSP2; DUSP4; DUSP5; DUSP7; DUSP8; EGF; EGFR; ERBB2; ERBB3; ERBB4; EREG; FGA; FGB; FGF1; FGF10; FGF17; FGF18; FGF2; FGF20; FGF22; FGF5; FGF7; FGF9; FGFR1; FGFR2; FGFR3; FGFR4; FGG; FN1; FRS2
R-HSA-8851708	Signaling by FGFR2 IIIa TM	0.394189286391461	0.305317142877715	0.196675450591826	18	FGF1; FGF2; FGFR2; GTF2F1; GTF2F2; NCBP1; NCBP2; POLR2A; POLR2B; POLR2C; POLR2D; POLR2E; POLR2F; POLR2H; POLR2I; POLR2J; POLR2K; POLR2L
R-HSA-69481	G2/M Checkpoints	0.244246032280983	0.189318839963935	0.197005310251499	51	ATM; ATR; ATRIP; BABAM1; BARD1; BLM; BRCA1; BRIP1; CCNB1; CCNB2; CDC25A; CDC45; CDC6; CDC7; CDK1; CDK2; CHEK1; CHEK2; DBF4; DNA2; EXO1; FAM175A; GTSE1; H2AFX; H2BFS; HERC2; HIST1H2BD; HIST1H2BJ; HIST1H2BK; HIST1H2BN; HUS1; KAT5; MCM10; MCM2; MCM3; MCM4; MCM5; MCM6; MCM7; MCM8; MDC1; MRE11; NBN; ORC1; ORC3; ORC4; ORC5; ORC6; PIAS4; PKMYT1; PSMA1
R-HSA-389513	CTLA4 inhibitory signaling	0.375619888485013	0.291431585153975	0.197440348565407	20	AKT1; AKT2; AKT3; CD80; CD86; CTLA4; FYN; LYN; PDPK1; PPP2CA; PPP2CB; PPP2R1A; PPP2R1B; PPP2R5A; PPP2R5B; PPP2R5C; PPP2R5D; PPP2R5E; SRC; YES1
R-HSA-375280	Amine ligand-binding receptors	0.312009053886764	0.242546213732013	0.19830694347411	30	ADRA1A; ADRA1B; ADRA1D; ADRA2A; ADRA2C; ADRB1; ADRB2; CHRM2; CHRM3; CHRM4; CHRM5; DRD1; DRD2; DRD4; DRD5; HRH1; HRH2; HRH3; HRH4; HTR1A; HTR1B; HTR1D; HTR1E; HTR1F; HTR2A; HTR2B; HTR4; HTR5A; HTR6; HTR7
R-HSA-388841	Costimulation by the CD28 family	0.23436347281517	0.182713712804458	0.199603734508712	55	AKT1; AKT2; AKT3; CD247; CD274; CD28; CD3D; CD3E; CD4; CD80; CD86; CDC42; CSK; CTLA4; FYN; GRAP2; GRB2; HLA-DPA1; HLA-DPB1; HLA-DQA1; HLA-DQA2; HLA-DQB1; HLA-DQB2; HLA-DRA; HLA-DRB1; HLA-DRB5; ICOSLG; LYN; MAP3K8; MAPKAP1; MLST8; MTOR; PAK1; PAK2; PDCD1; PDCD1LG2; PDPK1; PIK3CA; PIK3R1; PIK3R2; PIK3R3; PPP2CA; PPP2CB; PPP2R1A; PPP2R1B; PPP2R5A; PPP2R5B; PPP2R5C; PPP2R5D; PPP2R5E; PRR5; PTPN6; RAC…
R-HSA-164378	PKA activation in glucagon signalling	-0.440350909185111	0.343627437509121	0.200025916642849	14	ADCY1; ADCY2; ADCY3; ADCY4; ADCY5; ADCY6; ADCY7; ADCY9; GNAS; PRKACB; PRKAR1A; PRKAR1B; PRKAR2A; PRKAR2B
R-HSA-2682334	EPH-Ephrin signaling	0.21570616506546	0.170107225297885	0.204776530999919	64	ACTG1; ACTR2; ACTR3; ADAM10; AP2A1; AP2A2; AP2B1; AP2M1; AP2S1; APH1A; APH1B; ARHGEF28; ARHGEF7; ARPC1A; ARPC1B; ARPC2; ARPC3; ARPC4; ARPC5; CDC42; CFL1; CLTA; CLTB; CLTC; CLTCL1; DNM1; EFNA1; EFNA2; EFNA5; EFNB2; EFNB3; EPHA1; EPHA10; EPHA2; EPHA3; EPHA4; EPHA5; EPHA6; EPHA7; EPHA8; EPHB1; EPHB2; EPHB3; EPHB4; EPHB6; FYN; GIT1; GRIN1; GRIN2B; HRAS; ITSN1; KALRN; LIMK1; LIMK2; LYN; MMP2; MMP9; MY…
R-HSA-73893	DNA Damage Bypass	-0.271026482018365	0.214427048213374	0.206245606083878	40	CUL4A; DDB1; DTL; ISG15; MAD2L2; NPLOC4; PCLAF; PCNA; POLD1; POLD2; POLD3; POLE; POLE2; POLE3; POLE4; POLI; POLK; RAD18; RCHY1; REV1; REV3L; RFC1; RFC2; RFC3; RFC4; RFC5; RPA1; RPA2; RPA3; SPRTN; TRIM25; UBA52; UBA7; UBC; UBE2L6; USP1; USP10; VCP; WDR48; ZBTB32
R-HSA-202670	ERKs are inactivated	0.475446593636851	0.378944402871163	0.209602011871194	11	DUSP3; DUSP4; DUSP7; MAPK1; MAPK3; PPP2CA; PPP2CB; PPP2R1A; PPP2R1B; PPP2R5D; VRK3
R-HSA-112043	PLC beta mediated events	-0.275219696362215	0.219762765474463	0.210442693446929	38	ADCY1; ADCY2; ADCY3; ADCY4; ADCY5; ADCY6; ADCY7; ADCY9; AHCYL1; CALM1; CAMK4; GNAI1; GNAI2; GNAI3; GNAO1; GNAT1; GNAT2; GNAT3; GNAZ; ITPR1; ITPR2; ITPR3; MAPK1; PDE1A; PDE1B; PDE1C; PLA2G4A; PLCB1; PLCB2; PLCB3; PLCB4; PRKACB; PRKAR1A; PRKAR1B; PRKAR2A; PRKAR2B; PRKCA; PRKCD
R-HSA-6791226	Major pathway of rRNA processing in the nucleolus and cytosol	0.222949943272942	0.178356127597735	0.211289749659423	58	BMS1; BYSL; C1D; CSNK1D; CSNK1E; DCAF13; DDX21; DDX49; DHX37; DIEXF; DIS3; EBNA1BP2; EMG1; ERI1; EXOSC1; EXOSC10; EXOSC2; EXOSC3; EXOSC4; EXOSC5; EXOSC6; EXOSC7; EXOSC8; EXOSC9; FAU; FBL; FCF1; FTSJ3; GNL3; HEATR1; IMP3; IMP4; KRR1; LTV1; MPHOSPH10; MPHOSPH6; NCL; NIP7; NOB1; NOC4L; NOL11; NOL6; NOL9; NOP14; NOP56; NOP58; PDCD11; PELP1; PES1; PNO1; PWP2; RBM28; RCL1; RIOK1; RIOK2; RIOK3; RPL10A; …
R-HSA-5368287	Mitochondrial translation	0.222917865922177	0.178357161398775	0.2113581006097	58	AURKAIP1; CHCHD1; DAP3; ERAL1; GFM1; GFM2; MRPL1; MRPL10; MRPL11; MRPL12; MRPL13; MRPL14; MRPL16; MRPL17; MRPL18; MRPL19; MRPL2; MRPL20; MRPL21; MRPL22; MRPL23; MRPL24; MRPL27; MRPL28; MRPL32; MRPL33; MRPL34; MRPL35; MRPL36; MRPL37; MRPL38; MRPL39; MRPL4; MRPL40; MRPL41; MRPL42; MRPL43; MRPL44; MRPL46; MRPL47; MRPL48; MRPL50; MRPL51; MRPL52; MRPL54; MRPL55; MRPL58; MRPL9; MRPS10; MRPS12; MRPS14; …
R-HSA-8939236	RUNX1 regulates transcription of genes involved in differentiation of HSCs	0.254035039677686	0.20327678139253	0.211409074690027	44	ABL1; CBFB; CCNH; CDK7; GATA3; H2AFJ; H2AFV; H2AFX; H2AFZ; H2BFS; H3F3A; HIST1H2BD; HIST1H2BJ; HIST1H2BK; HIST1H2BN; HIST2H2AA3; HIST2H2AC; ITCH; KMT2A; LDB1; LMO1; LMO2; MNAT1; MYB; PSMA1; PSMA2; PSMA3; PSMA4; PSMA5; PSMA6; PSMB1; PSMB10; PSMB2; PSMB4; PSMB5; PSMB7; PSMB8; PSMB9; PSMC1; PSMC2; PSMC3; PSMC4; PSMC5; PSMC6
R-HSA-9020591	Interleukin-12 signaling	0.268712266586917	0.215130271939195	0.211640325844291	39	AIP; ANXA2; BOLA2; CA1; CAPZA1; CDC42; CFL1; CNN2; FOXO3; GSTA2; GSTO1; HNRNPDL; HNRNPF; IL10; IL12A; IL12RB1; IL12RB2; JAK1; JAK2; LMNB1; MIF; MTAP; P4HB; PAK2; PDCD4; PITPNA; PPIA; PSME2; RALA; RAP1B; RPLP0; SERPINB2; SNRPA1; SOD1; SOD2; STAT4; TALDO1; TCP1; TYK2
R-HSA-416476	G alpha (q) signalling events	-0.23040333159338	0.184469528153401	0.211663307374319	55	ABHD12; ABHD6; ADRA1A; ADRA1B; ADRA1D; AGT; AGTR1; ANXA1; APP; ARHGEF25; AVPR1A; BDKRB1; BDKRB2; CASR; CCK; CCKAR; CCKBR; CHRM3; CHRM5; CYSLTR2; DAGLA; DAGLB; DGKA; DGKB; DGKD; DGKE; DGKG; DGKH; DGKI; DGKQ; EDN1; EDN2; EDN3; EDNRA; EDNRB; EGFR; F2; F2R; F2RL1; F2RL2; F2RL3; FFAR1; FFAR3; FFAR4; FPR2; GCG; GHRL; GNA11; GNA14; GNA15; GNAQ; GNB1; GNB2; GNB3; GNB4
R-HSA-2555396	Mitotic Metaphase and Anaphase	-0.229878270942238	0.184484918636743	0.212744371773747	55	AHCTF1; ANAPC1; ANAPC10; ANAPC11; ANAPC15; ANAPC16; ANAPC2; ANAPC4; ANAPC5; ANAPC7; ANKLE2; AURKB; B9D2; BANF1; BIRC5; BUB1B; BUB3; CDC16; CDC26; CDC27; CDCA5; CENPA; CENPC; CENPE; CENPF; CENPH; CENPK; CENPL; CENPM; CENPN; CENPO; CENPP; CENPQ; CENPT; CENPU; CKAP5; CLASP1; CLIP1; DSN1; DYNC1H1; DYNC1I1; DYNC1I2; DYNC1LI1; DYNC1LI2; DYNLL1; DYNLL2; ESPL1; FBXO5; INCENP; ITGB3BP; KIF2A; KIF2C; KNTC1…
R-HSA-194068	Bile acid and bile salt metabolism	-0.280859831188455	0.225470353695745	0.212888543457006	36	ABCC3; ACOT8; ACOX2; AKR1C1; AKR1C2; AKR1C3; ALB; AMACR; BAAT; CH25H; CYP27A1; CYP39A1; CYP46A1; CYP7A1; CYP7B1; CYP8B1; FABP6; HSD17B4; HSD3B7; NCOA1; NCOA2; NR1H4; OSBPL1A; OSBPL2; OSBPL3; OSBPL6; OSBPL7; OSBPL9; PTGIS; RXRA; SCP2; SLC10A1; SLC27A2; SLC27A5; SLCO1B3; STARD5
R-HSA-72187	mRNA 3'-end processing	0.253076590404162	0.203316907013956	0.213227511902311	44	ALYREF; CASC3; CDC40; CHTOP; CLP1; CPSF1; CPSF2; CPSF3; CPSF4; CPSF7; CSTF1; CSTF2T; CSTF3; DDX39A; DDX39B; DHX38; EIF4A3; FIP1L1; FYTTD1; MAGOH; MAGOHB; NCBP1; NCBP2; NUDT21; PAPOLA; POLDIP3; RNPS1; SARNP; SLU7; SRRM1; SRSF11; SRSF4; SRSF5; SRSF6; SRSF7; SRSF9; THOC1; THOC3; THOC5; THOC7; U2AF1; U2AF1L4; U2AF2; ZC3H11A
R-HSA-193639	p75NTR signals via NF-kB	-0.456919360855602	0.368499894178009	0.214995979288204	12	IKBKB; MYD88; NFKB1; NFKBIA; NGF; NGFR; PRKCI; RELA; RIPK2; TRAF6; UBA52; UBC
R-HSA-5654693	FRS-mediated FGFR1 signaling	0.389988901184192	0.314538629082333	0.215021257519915	17	FGF1; FGF10; FGF17; FGF2; FGF20; FGF22; FGF5; FGF9; FGFR1; FRS2; FRS3; GRB2; HRAS; KL; KRAS; NRAS; SOS1
R-HSA-199220	Vitamin B5 (pantothenate) metabolism	0.41179601898269	0.332357142052841	0.215339347420464	15	AASDHPPT; COASY; ENPP1; ENPP3; FASN; PANK1; PANK2; PANK3; PANK4; PPCDC; PPCS; SLC25A16; SLC5A6; VNN1; VNN2
R-HSA-111996	Ca-dependent events	-0.350518177357248	0.282973603639504	0.215458223106258	22	ADCY1; ADCY2; ADCY3; ADCY4; ADCY5; ADCY6; ADCY7; ADCY9; CALM1; CAMK4; MAPK1; PDE1A; PDE1B; PDE1C; PLA2G4A; PRKACB; PRKAR1A; PRKAR1B; PRKAR2A; PRKAR2B; PRKCA; PRKCD
R-HSA-210993	Tie2 Signaling	0.389458078059694	0.314591725725201	0.215723696649529	17	ANGPT1; ANGPT2; ANGPT4; DOK2; GRB14; GRB2; GRB7; HRAS; KRAS; NRAS; PIK3CA; PIK3CB; PIK3R1; PIK3R2; SHC1; SOS1; TEK
R-HSA-5654738	Signaling by FGFR2	0.221806662530644	0.179933098120447	0.21768121434416	57	BRAF; CBL; ESRP1; ESRP2; FGF1; FGF10; FGF17; FGF18; FGF2; FGF20; FGF22; FGF5; FGF7; FGF9; FGFBP1; FGFBP2; FGFBP3; FGFR2; FRS2; FRS3; GAB1; GRB2; GTF2F1; GTF2F2; HNRNPA1; HNRNPF; HNRNPH1; HNRNPM; HRAS; KRAS; MAPK1; MAPK3; MKNK1; NCBP1; NCBP2; NRAS; PIK3CA; PIK3R1; PLCG1; POLR2A; POLR2B; POLR2C; POLR2D; POLR2E; POLR2F; POLR2H; POLR2I; POLR2J; POLR2K; POLR2L; PPP2CA; PPP2CB; PPP2R1A; PTBP1; RBFOX2; …
R-HSA-167242	Abortive elongation of HIV-1 transcript in the absence of Tat	0.345397599619467	0.28041489322462	0.218047076802476	22	CTDP1; GTF2F1; GTF2F2; NCBP1; NCBP2; NELFA; NELFB; NELFCD; NELFE; POLR2A; POLR2B; POLR2C; POLR2D; POLR2E; POLR2F; POLR2H; POLR2I; POLR2J; POLR2K; POLR2L; SUPT4H1; SUPT5H
R-HSA-5387390	Hh mutants abrogate ligand secretion	0.240097613227599	0.195246390141405	0.218803466758643	48	DERL2; DHH; ERLEC1; IHH; OS9; PSMA1; PSMA2; PSMA3; PSMA4; PSMA5; PSMA6; PSMB1; PSMB10; PSMB2; PSMB4; PSMB5; PSMB7; PSMB8; PSMB9; PSMC1; PSMC2; PSMC3; PSMC4; PSMC5; PSMC6; PSMD1; PSMD11; PSMD12; PSMD13; PSMD2; PSMD3; PSMD4; PSMD5; PSMD6; PSMD7; PSMD8; PSMD9; PSME2; PSME3; PSME4; PSMF1; SEL1L; SEM1; SHH; SYVN1; UBA52; UBC; VCP
R-HSA-6788656	Histidine, lysine, phenylalanine, tyrosine, proline and tryptophan catabolism	0.252375561501542	0.20567611677052	0.219802551844889	43	AADAT; AASS; ACMSD; AFMID; ALDH4A1; ALDH7A1; AMDHD1; ASRGL1; CARNMT1; CARNS1; CRYM; DLD; DLST; FAH; FTCD; GCDH; GSTZ1; HAAO; HAL; HDC; HGD; HNMT; HPD; HYKK; IDO1; IDO2; IL4I1; KYAT1; KYAT3; KYNU; OGDH; PAH; PCBD1; PHYKPL; PIPOX; PRODH; QDPR; SLC25A21; SLC36A4; SLC7A5; TAT; TDO2; UROC1
R-HSA-6781823	Formation of TC-NER Pre-Incision Complex	0.248826331358017	0.203493334128766	0.22141511795825	44	AQR; CCNH; CDK7; COPS2; COPS3; COPS6; COPS7A; COPS7B; COPS8; CUL4A; DDB1; EP300; ERCC3; ERCC6; ERCC8; GPS1; GTF2H1; GTF2H2; GTF2H3; GTF2H4; GTF2H5; HMGN1; ISY1; MNAT1; POLR2A; POLR2B; POLR2C; POLR2D; POLR2E; POLR2F; POLR2H; POLR2I; POLR2J; POLR2K; POLR2L; PPIE; PRPF19; TCEA1; UBA52; UBC; USP7; UVSSA; XAB2; XPA
R-HSA-397014	Muscle contraction	-0.221694146858583	0.181486281869774	0.22187872376793	57	ABCC9; ACTA2; ACTN2; AHCYL1; AKAP9; ANXA1; ANXA2; ANXA6; ASPH; ATP1A1; ATP1A2; ATP1A3; ATP1A4; ATP1B1; ATP1B2; ATP1B3; ATP2A1; ATP2A2; ATP2A3; ATP2B1; ATP2B2; ATP2B4; CACNA1C; CACNA1D; CACNA1S; CACNA2D1; CACNA2D2; CACNA2D3; CACNA2D4; CACNB1; CACNB2; CACNB3; CACNB4; CACNG1; CACNG3; CACNG4; CACNG5; CACNG6; CACNG8; CALD1; CALM1; CAMK2A; CAMK2B; CAMK2D; CAMK2G; CAV3; CORIN; DYSF; FGF11; FGF12; FGF14;…
R-HSA-2691230	Signaling by NOTCH1 HD Domain Mutants in Cancer	-0.450296511729249	0.369501447567608	0.222973391595725	12	ADAM10; ADAM17; DLL1; JAG1; JAG2; MIB1; MIB2; NEURL1; NEURL1B; NOTCH1; UBA52; UBC
R-HSA-2691232	Constitutive Signaling by NOTCH1 HD Domain Mutants	-0.450296511729249	0.369501447567608	0.222973391595725	12	ADAM10; ADAM17; DLL1; JAG1; JAG2; MIB1; MIB2; NEURL1; NEURL1B; NOTCH1; UBA52; UBC
R-HSA-1187000	Fertilization	0.374382803915606	0.30721704068577	0.22298601484164	18	ACR; ADAM20; ADAM21; B4GALT1; CATSPER1; CATSPER2; CATSPER3; CATSPER4; CATSPERB; CATSPERD; CATSPERG; CD9; IZUMO1; IZUMO4; OVGP1; ZP1; ZP2; ZP3
R-HSA-5694530	Cargo concentration in the ER	-0.304105324677549	0.24970737309467	0.223282196848699	29	AREG; CD59; CNIH1; CNIH2; CNIH3; CTAGE5; CTSC; CTSZ; F5; FOLR1; GOSR2; GRIA1; LMAN1; LMAN1L; LMAN2; LMAN2L; MCFD2; MIA3; PREB; SAR1B; SEC24A; SEC24B; SEC24C; SEC24D; SERPINA1; STX5; TGFA; TMED10; TMED2
R-HSA-2024101	CS/DS degradation	-0.466606733231478	0.383211819327431	0.223368055635899	11	ARSB; BCAN; CSPG4; CSPG5; DCN; HEXA; HEXB; HYAL1; HYAL3; IDUA; VCAN
R-HSA-5633007	Regulation of TP53 Activity	0.207123251674487	0.170357583837147	0.224055524459499	64	AKT1; AKT2; AKT3; ATM; ATR; ATRIP; AURKA; AURKB; BANP; BARD1; BLM; BRCA1; BRD7; BRIP1; BRPF3; CCNA1; CCNA2; CCNG1; CDK1; CDK2; CDK5R1; CDKN2A; CHD3; CHD4; CHEK1; CHEK2; CSNK2A2; CSNK2B; DAXX; DNA2; DYRK2; EHMT1; EHMT2; EP300; EXO1; GATAD2A; GATAD2B; HDAC1; HDAC2; HIPK1; HIPK2; HUS1; ING2; ING5; JMY; KAT5; KAT6A; KMT5A; L3MBTL1; MAP2K6; MAPK11; MAPK14; MAPKAP1; MAPKAPK5; MBD3; MDM2; MDM4; MEAF6; M…
R-HSA-166016	Toll Like Receptor 4 (TLR4) Cascade	0.218810157470054	0.180029691060097	0.224209182784786	57	AGER; APP; ATF1; ATF2; BIRC2; BIRC3; BPI; BTRC; CASP8; CD14; CD180; CD36; CHUK; CUL1; DNM1; DNM2; DNM3; DUSP3; DUSP4; DUSP7; ECSIT; FADD; FBXW11; FOS; IKBKB; IRAK2; IRAK3; IRAK4; IRF3; IRF7; ITGAM; ITGB2; LBP; LY86; LY96; MAP2K1; MAP2K3; MAP2K4; MAP2K6; MAP2K7; MAP3K1; MAP3K7; MAP3K8; MAPK1; MAPK10; MAPK11; MAPK14; MAPK3; MAPK8; MAPK9; MAPKAPK2; MAPKAPK3; MEF2A; MEF2C; MYD88; NFKB1; NFKB2
R-HSA-948021	Transport to the Golgi and subsequent modification	-0.206856678500887	0.170445476304685	0.22489143265607	65	ACTR10; ACTR1A; ANK1; ANK2; ANK3; ANKRD28; ARCN1; AREG; ARF3; ARF4; ARF5; ARFGAP1; ARFGAP2; ARFGAP3; B4GALT1; B4GALT2; B4GALT3; B4GALT4; B4GALT5; B4GALT6; BET1; BET1L; CAPZA1; CAPZA2; CAPZA3; CAPZB; CD55; CD59; CGA; CHST10; CHST8; CNIH1; CNIH2; CNIH3; COG1; COG2; COG3; COG4; COG5; COG6; COG7; COG8; COPA; COPB1; COPB2; COPE; COPG1; COPG2; COPZ1; COPZ2; CSNK1D; CTAGE5; CTSC; CTSZ; DCTN1; DCTN2; DCT…
R-HSA-392170	ADP signalling through P2Y purinoceptor 12	0.364015395544287	0.300004347514355	0.224989511286649	19	GNAI1; GNAI2; GNAI3; GNAT3; GNB1; GNB2; GNB3; GNB4; GNB5; GNG10; GNG11; GNG12; GNG2; GNG3; GNG4; GNG5; GNG7; GNGT2; P2RY12
R-HSA-5674400	Constitutive Signaling by AKT1 E17K in Cancer	0.355524209903816	0.293180940845378	0.225265826881158	20	AKT1; AKT1S1; AKT2; AKT3; BAD; CASP9; CDKN1B; CHUK; FOXO1; FOXO3; GSK3B; MAPKAP1; MDM2; MLST8; MTOR; PDPK1; PRR5; RICTOR; RPS6KB2; TSC2
R-HSA-5673001	RAF/MAP kinase cascade	0.222025626524876	0.183131419943391	0.225365374448041	55	ACTN2; AKAP9; ANGPT1; APBB1IP; ARRB1; ARRB2; ARTN; BRAF; BRAP; BTC; CALM1; CAMK2A; CAMK2B; CAMK2D; CAMK2G; CNKSR1; CSF2RB; CSK; CUL3; DAB2IP; DLG4; DUSP1; DUSP10; DUSP16; DUSP2; DUSP4; DUSP5; DUSP7; DUSP8; EGF; EGFR; ERBB2; ERBB3; ERBB4; EREG; FGA; FGB; FGF1; FGF10; FGF17; FGF18; FGF2; FGF20; FGF22; FGF5; FGF7; FGF9; FGFR1; FGFR2; FGFR3; FGFR4; FGG; FN1; FRS2; FRS3
R-HSA-112040	G-protein mediated events	-0.263484969316301	0.217456768877261	0.225640266110345	39	ADCY1; ADCY2; ADCY3; ADCY4; ADCY5; ADCY6; ADCY7; ADCY9; AHCYL1; CALM1; CAMK4; GNAI1; GNAI2; GNAI3; GNAL; GNAO1; GNAT1; GNAT2; GNAT3; GNAZ; ITPR1; ITPR2; ITPR3; MAPK1; PDE1A; PDE1B; PDE1C; PLA2G4A; PLCB1; PLCB2; PLCB3; PLCB4; PRKACB; PRKAR1A; PRKAR1B; PRKAR2A; PRKAR2B; PRKCA; PRKCD
R-HSA-5419276	Mitochondrial translation termination	0.215943831235277	0.17857903057954	0.226572967968644	58	AURKAIP1; CHCHD1; DAP3; ERAL1; GFM2; MRPL1; MRPL10; MRPL11; MRPL12; MRPL13; MRPL14; MRPL16; MRPL17; MRPL18; MRPL19; MRPL2; MRPL20; MRPL21; MRPL22; MRPL23; MRPL24; MRPL27; MRPL28; MRPL32; MRPL33; MRPL34; MRPL35; MRPL36; MRPL37; MRPL38; MRPL39; MRPL4; MRPL40; MRPL41; MRPL42; MRPL43; MRPL44; MRPL46; MRPL47; MRPL48; MRPL50; MRPL51; MRPL52; MRPL54; MRPL55; MRPL58; MRPL9; MRPS10; MRPS12; MRPS14; MRPS15…
R-HSA-193648	NRAGE signals death through JNK	-0.229369677304435	0.189687495277446	0.226586912689061	52	ABR; AKAP13; ARHGEF10; ARHGEF10L; ARHGEF11; ARHGEF12; ARHGEF15; ARHGEF16; ARHGEF17; ARHGEF18; ARHGEF19; ARHGEF2; ARHGEF26; ARHGEF3; ARHGEF33; ARHGEF35; ARHGEF37; ARHGEF38; ARHGEF39; ARHGEF4; ARHGEF40; ARHGEF5; ARHGEF7; BAD; BCL2L11; ECT2; FGD2; FGD3; FGD4; GNA13; ITSN1; KALRN; MAPK8; MCF2L; NET1; NGEF; NGF; NGFR; OBSCN; PLEKHG2; PLEKHG5; PREX1; RAC1; RASGRF2; SOS1; SOS2; TIAM1; TIAM2; TRIO; VAV1;…
R-HSA-2024096	HS-GAG degradation	0.371619017755948	0.307475780907575	0.226811819946803	18	AGRN; GLB1; GLB1L; GPC1; GPC2; GPC5; GPC6; GUSB; HPSE; HPSE2; HSPG2; IDUA; NAGLU; SDC1; SDC2; SDC3; SDC4; SGSH
R-HSA-5173214	O-glycosylation of TSR domain-containing proteins	-0.280156786987708	0.231988375352428	0.227188510853626	34	ADAMTS10; ADAMTS12; ADAMTS13; ADAMTS14; ADAMTS15; ADAMTS16; ADAMTS17; ADAMTS18; ADAMTS19; ADAMTS2; ADAMTS3; ADAMTS4; ADAMTS5; ADAMTS6; ADAMTS7; ADAMTS8; ADAMTS9; ADAMTSL1; ADAMTSL2; ADAMTSL3; ADAMTSL4; ADAMTSL5; B3GLCT; POFUT2; SBSPON; SEMA5A; SEMA5B; SPON2; THBS1; THBS2; THSD1; THSD4; THSD7A; THSD7B
R-HSA-187037	NGF signalling via TRKA from the plasma membrane	0.208754881100996	0.173003369090526	0.227566147743996	62	ADCYAP1; ADCYAP1R1; ADORA2A; AP2A1; AP2A2; AP2B1; AP2M1; AP2S1; ATF1; BRAF; CLTA; CLTC; CRK; CRKL; DNAL4; DNM1; DNM2; DNM3; DUSP3; DUSP4; DUSP7; FRS2; GRB2; HRAS; IRS1; IRS2; KIDINS220; KRAS; MAP2K5; MAPK1; MAPK11; MAPK12; MAPK13; MAPK14; MAPK3; MAPKAPK2; MAPKAPK3; MEF2A; MEF2C; NGF; NRAS; NTRK1; NTRK2; PIK3CA; PIK3CB; PIK3R1; PIK3R2; PLCG1; PPP2CA; PPP2CB; PPP2R1A; PPP2R1B; PPP2R5D; RALA; RALB; …
R-HSA-198725	Nuclear Events (kinase and transcription factor activation)	0.351949612106688	0.293483809887696	0.230445117740635	20	ATF1; DUSP3; DUSP4; DUSP7; MAPK1; MAPK11; MAPK14; MAPK3; MAPKAPK2; MEF2A; MEF2C; PPP2CA; PPP2CB; PPP2R1A; PPP2R1B; PPP2R5D; RPS6KA1; RPS6KA2; RPS6KA5; VRK3
R-HSA-69231	Cyclin D associated events in G1	0.264529521597802	0.221021743250745	0.23136564618124	37	ABL1; CCND1; CCND2; CCND3; CCNH; CDK4; CDK6; CDK7; CDKN1B; CDKN1C; CDKN2A; CDKN2B; CDKN2C; CDKN2D; CUL1; E2F1; E2F2; E2F4; E2F5; JAK2; LYN; MNAT1; PPP2CA; PPP2CB; PPP2R1A; PPP2R1B; PPP2R2A; PTK6; RB1; RBL1; RBL2; SKP1; SKP2; SRC; TFDP1; UBA52; UBC
R-HSA-69236	G1 Phase	0.264529521597802	0.221021743250745	0.23136564618124	37	ABL1; CCND1; CCND2; CCND3; CCNH; CDK4; CDK6; CDK7; CDKN1B; CDKN1C; CDKN2A; CDKN2B; CDKN2C; CDKN2D; CUL1; E2F1; E2F2; E2F4; E2F5; JAK2; LYN; MNAT1; PPP2CA; PPP2CB; PPP2R1A; PPP2R1B; PPP2R2A; PTK6; RB1; RBL1; RBL2; SKP1; SKP2; SRC; TFDP1; UBA52; UBC
R-HSA-114508	Effects of PIP2 hydrolysis	-0.332659738240704	0.278164218244102	0.231731166025426	23	ABHD12; ABHD6; DAGLA; DAGLB; DGKA; DGKB; DGKD; DGKE; DGKG; DGKH; DGKI; DGKQ; ITPR1; ITPR2; ITPR3; MGLL; PRKCD; PRKCE; PRKCH; PRKCQ; RASGRP1; TRPC3; TRPC6
R-HSA-611105	Respiratory electron transport	-0.224805615643748	0.188044011474955	0.231893812891175	53	ACAD9; COQ10A; COQ10B; COX11; COX14; COX16; COX18; COX19; COX20; COX4I1; COX5A; COX5B; COX6A1; COX6B1; COX6C; COX7A2L; COX8A; CYC1; CYCS; ECSIT; ETFA; ETFB; ETFDH; LRPPRC; NDUFA10; NDUFA11; NDUFA12; NDUFA13; NDUFA2; NDUFA3; NDUFA4; NDUFA5; NDUFA6; NDUFA7; NDUFA8; NDUFA9; NDUFAB1; NDUFAF1; NDUFAF2; NDUFAF3; NDUFAF4; NDUFAF5; NDUFAF6; NDUFAF7; NDUFB1; NDUFB10; NDUFB2; NDUFB3; NDUFB4; NDUFB5; NDUFB6…
R-HSA-167238	Pausing and recovery of Tat-mediated HIV elongation	0.300886417365991	0.25169505808002	0.231915045671976	28	CCNT1; CDK9; CTDP1; ELL; ELOA; ELOC; GTF2F1; GTF2F2; NELFA; NELFB; NELFCD; NELFE; POLR2A; POLR2B; POLR2C; POLR2D; POLR2E; POLR2F; POLR2H; POLR2I; POLR2J; POLR2K; POLR2L; SSRP1; SUPT16H; SUPT4H1; SUPT5H; TCEA1
R-HSA-167243	Tat-mediated HIV elongation arrest and recovery	0.300886417365991	0.25169505808002	0.231915045671976	28	CCNT1; CDK9; CTDP1; ELL; ELOA; ELOC; GTF2F1; GTF2F2; NELFA; NELFB; NELFCD; NELFE; POLR2A; POLR2B; POLR2C; POLR2D; POLR2E; POLR2F; POLR2H; POLR2I; POLR2J; POLR2K; POLR2L; SSRP1; SUPT16H; SUPT4H1; SUPT5H; TCEA1
R-HSA-212676	Dopamine Neurotransmitter Release Cycle	-0.353636948414294	0.296439231370764	0.232889262943861	20	APBA1; CPLX1; LIN7A; LIN7B; LIN7C; PPFIA1; PPFIA2; PPFIA3; PPFIA4; RAB3A; RIMS1; SLC18A2; SNAP25; STX1A; STXBP1; SYN3; SYT1; TSPOAP1; UNC13B; VAMP2
R-HSA-901032	ER Quality Control Compartment (ERQC)	-0.361700189388374	0.303370303205853	0.233154259287843	19	AMFR; DERL2; EDEM1; EDEM2; EDEM3; MAN1B1; MARCH6; OS9; RNF103; RNF139; RNF185; RNF5; SEL1L; SYVN1; TRIM13; UBA52; UBC; UGGT1; UGGT2
R-HSA-201722	Formation of the beta-catenin:TCF transactivating complex	0.257007168357373	0.215670068130041	0.233391359955611	39	AXIN2; BCL9; CDC73; CTNNB1; EP300; H2AFJ; H2AFV; H2AFX; H2AFZ; H2BFS; H3F3A; HDAC1; HIST1H2BD; HIST1H2BJ; HIST1H2BK; HIST1H2BN; HIST2H2AA3; HIST2H2AC; KAT5; LEF1; LEO1; MEN1; MYC; PYGO1; PYGO2; RBBP5; RUNX3; RUVBL1; SMARCA4; TCF4; TCF7; TCF7L1; TCF7L2; TERT; TLE1; TLE2; TLE3; TLE4; TRRAP
R-HSA-5607764	CLEC7A (Dectin-1) signaling	0.210972929342056	0.178733646308543	0.237850652200773	58	AHCYL1; BCL10; BTRC; CALM1; CARD11; CARD9; CASP8; CCL17; CCL22; CDC34; CHUK; CLEC7A; CUL1; FBXW11; IKBKB; IL1B; ITPR1; ITPR2; ITPR3; MALT1; MAP3K7; NFATC1; NFATC3; NFKB1; NFKB2; NFKBIA; PDPK1; PLCG2; PPP3CA; PPP3CB; PPP3R1; PRKCD; PSMA1; PSMA2; PSMA3; PSMA4; PSMA5; PSMA6; PSMB1; PSMB10; PSMB2; PSMB4; PSMB5; PSMB7; PSMB8; PSMB9; PSMC1; PSMC2; PSMC3; PSMC4; PSMC5; PSMC6; PSMD1; PSMD11; PSMD12; PSMD…
R-HSA-8940973	RUNX2 regulates osteoblast differentiation	0.331546245513343	0.281490279127167	0.238866440031123	22	ABL1; BGLAP; CBFB; COL1A1; GLI3; HDAC3; HES1; HEY1; HEY2; MAF; MAPK1; MAPK3; RB1; RUNX2; SATB2; SP7; SRC; UCMA; WWTR1; YAP1; YES1; ZNF521
R-HSA-6788467	IL-6-type cytokine receptor ligand interactions	-0.396241749929814	0.337445485914502	0.240299190159466	15	CLCF1; CNTF; CNTFR; CRLF1; CTF1; IL11RA; IL31RA; IL6ST; JAK1; JAK2; LIF; LIFR; OSM; OSMR; TYK2
R-HSA-140877	Formation of Fibrin Clot (Clotting Cascade)	0.273407214870869	0.23347753288335	0.241590128145423	33	A2M; C1QBP; F10; F11; F12; F13A1; F2; F2R; F3; F5; F7; FGA; FGB; FGG; GP1BA; GP5; KLKB1; KNG1; PF4; PF4V1; PRCP; PROC; PROCR; PROS1; PRTN3; SERPINA5; SERPINC1; SERPIND1; SERPINE2; SERPING1; TFPI; THBD; VWF
R-HSA-5663213	RHO GTPases Activate WASPs and WAVEs	0.285589041946446	0.244110690583477	0.242034709647236	30	ABI1; ABL1; ACTG1; ACTR2; ACTR3; ARPC1A; ARPC1B; ARPC2; ARPC3; ARPC4; ARPC5; BAIAP2; BRK1; CDC42; CYFIP2; GRB2; MAPK1; MAPK3; NCK1; NCKAP1; NCKAP1L; NCKIPSD; PTK2; RAC1; WASF1; WASF3; WASL; WIPF1; WIPF2; WIPF3
R-HSA-162710	Synthesis of glycosylphosphatidylinositol (GPI)	0.39110468060037	0.334622604243088	0.242486893072796	15	DPM2; PIGB; PIGC; PIGF; PIGG; PIGH; PIGL; PIGM; PIGN; PIGO; PIGP; PIGQ; PIGV; PIGX; PIGZ
R-HSA-5693567	HDR through Homologous Recombination (HR) or Single Strand Annealing (SSA)	0.224170516820814	0.191916442372389	0.242781308611437	50	ABL1; ATM; ATR; ATRIP; BABAM1; BARD1; BLM; BRCA1; BRCA2; BRIP1; CCNA1; CCNA2; CDK2; CHEK1; DNA2; EME1; EME2; ERCC4; EXO1; FAM175A; GEN1; H2AFX; H2BFS; HERC2; HIST1H2BD; HIST1H2BJ; HIST1H2BK; HIST1H2BN; HUS1; KAT5; MDC1; MRE11; MUS81; NBN; PALB2; PCNA; PIAS4; POLD1; POLD2; POLD3; POLE; POLE2; POLE3; POLE4; POLK; PPP4C; PPP4R2; RAD1; RAD17; RAD50
R-HSA-5693607	Processing of DNA double-strand break ends	0.219723433608312	0.188360294286113	0.24340988089187	52	ATM; ATR; ATRIP; BABAM1; BARD1; BLM; BRCA1; BRIP1; CCNA1; CCNA2; CDK2; CHEK1; DNA2; EXO1; FAM175A; H2AFX; H2BFS; HERC2; HIST1H2BD; HIST1H2BJ; HIST1H2BK; HIST1H2BN; HUS1; KAT5; MDC1; MRE11; NBN; PIAS4; PPP4C; PPP4R2; RAD1; RAD17; RAD50; RAD9A; RAD9B; RBBP8; RFC2; RFC3; RFC4; RFC5; RHNO1; RMI1; RMI2; RNF168; RNF4; RNF8; RPA1; RPA2; RPA3; SIRT6; SUMO1; SUMO2
R-HSA-212165	Epigenetic regulation of gene expression	0.23529797650225	0.201778182326076	0.243565125026941	45	AEBP2; ARID4B; BAZ1B; BAZ2A; CBX3; CCNH; CDK7; CHD3; CHD4; DDX21; DEK; DNMT1; DNMT3A; DNMT3B; EED; EHMT2; EP300; ERCC3; ERCC6; EZH2; GATAD2A; GATAD2B; GSK3B; GTF2H1; GTF2H2; GTF2H3; GTF2H4; GTF2H5; H2AFJ; H2AFV; H2AFX; H2AFZ; H2BFS; H3F3A; HDAC1; HDAC2; HIST1H2BD; HIST1H2BJ; HIST1H2BK; HIST1H2BN; HIST2H2AA3; HIST2H2AC; JARID2; KAT2A; KAT2B
R-HSA-372790	Signaling by GPCR	-0.212976678829149	0.183317441190546	0.245320092548459	56	ABCA4; ABHD12; ABHD6; ABR; ACKR1; ACKR3; ACKR4; ADCY1; ADCY2; ADCY3; ADCY4; ADCY5; ADCY6; ADCY7; ADCY9; ADCYAP1; ADCYAP1R1; ADGRE1; ADGRE2; ADM; ADM2; ADORA1; ADORA2A; ADORA2B; ADRA1A; ADRA1B; ADRA1D; ADRA2A; ADRA2C; ADRB1; ADRB2; AGRN; AGT; AGTR1; AHCYL1; AKAP13; AKR1B10; AKR1C1; AKR1C3; AKT1; AKT2; AKT3; ANXA1; APLNR; APOA1; APOA2; APOB; APOC3; APOM; APP; ARHGEF10; ARHGEF10L; ARHGEF11; ARHGEF12…
R-HSA-1834949	Cytosolic sensors of pathogen-associated DNA	0.205921085450706	0.177382134931068	0.245686776320125	59	AGER; APP; CHUK; CRCP; CTNNB1; DDX41; DHX36; DTX4; EP300; IFI16; IKBKB; IRF3; IRF7; LRRFIP1; MB21D1; MRE11; MYD88; NFKB1; NFKB2; NFKBIA; NFKBIB; NKIRAS1; NLRP4; POLR1C; POLR1D; POLR2E; POLR2F; POLR2H; POLR2K; POLR2L; POLR3A; POLR3B; POLR3C; POLR3D; POLR3F; POLR3G; POLR3GL; POLR3H; POLR3K; PRKDC; RELA; RIPK1; RIPK3; S100A12; S100B; SAA1; STAT6; TBK1; TICAM1; TLR3; TMEM173; TREX1; TRIM21; TRIM32; T…
R-HSA-8853659	RET signaling	0.256881039307749	0.221382368675238	0.245906320689892	37	ARTN; DOK1; DOK2; DOK4; DOK5; DOK6; FRS2; GAB1; GAB2; GDNF; GFRA1; GFRA2; GFRA3; GFRA4; GRB10; GRB2; GRB7; IRS2; NRTN; PDLIM7; PIK3CA; PIK3CB; PIK3CD; PIK3R1; PIK3R2; PIK3R3; PLCG1; PRKACB; PRKCA; PSPN; RAP1GAP; RET; SHANK3; SHC1; SHC3; SOS1; SRC
R-HSA-2500257	Resolution of Sister Chromatid Cohesion	-0.214162900179596	0.184926388245875	0.24682400239638	55	AHCTF1; AURKB; B9D2; BIRC5; BUB1B; BUB3; CCNB1; CCNB2; CDCA5; CDK1; CENPA; CENPC; CENPE; CENPF; CENPH; CENPK; CENPL; CENPM; CENPN; CENPO; CENPP; CENPQ; CENPT; CENPU; CKAP5; CLASP1; CLIP1; DSN1; DYNC1H1; DYNC1I1; DYNC1I2; DYNC1LI1; DYNC1LI2; DYNLL1; DYNLL2; INCENP; ITGB3BP; KIF2A; KIF2C; KNTC1; MAD1L1; MAD2L1; MAPRE1; MIS12; NDE1; NDEL1; NSL1; NUDC; NUF2; NUP107; NUP133; NUP160; NUP43; NUP85; NUP98
R-HSA-168927	TICAM1, RIP1-mediated IKK complex recruitment	0.386516613897048	0.335112047405358	0.248748226723944	15	BIRC2; BIRC3; CHUK; IKBKB; RIPK1; RIPK3; TICAM1; TLR3; TRAF6; UBA52; UBC; UBE2D1; UBE2D3; UBE2N; UBE2V1
R-HSA-1839126	FGFR2 mutant receptor activation	0.300986333327214	0.261126617829819	0.249056057357561	26	FGF1; FGF10; FGF17; FGF18; FGF2; FGF20; FGF22; FGF5; FGF7; FGF9; FGFR2; GTF2F1; GTF2F2; NCBP1; NCBP2; POLR2A; POLR2B; POLR2C; POLR2D; POLR2E; POLR2F; POLR2H; POLR2I; POLR2J; POLR2K; POLR2L
R-HSA-447115	Interleukin-12 family signaling	0.227330563950337	0.19777478927852	0.250373947829891	47	AIP; ANXA2; BOLA2; CA1; CANX; CAPZA1; CDC42; CFL1; CNN2; CRLF1; FOXO3; GSTA2; GSTO1; HNRNPDL; HNRNPF; IL10; IL12A; IL12RB1; IL12RB2; IL23A; IL27; IL27RA; IL6ST; JAK1; JAK2; LMNB1; MIF; MTAP; P4HB; PAK2; PDCD4; PITPNA; PPIA; PSME2; RALA; RAP1B; RPLP0; SERPINB2; SNRPA1; SOD1; SOD2; STAT1; STAT3; STAT4; TALDO1; TCP1; TYK2
R-HSA-8866652	Synthesis of active ubiquitin: roles of E1 and E2 enzymes	0.323828793736233	0.282073544915985	0.250956322911848	22	CDC34; OTULIN; UBA52; UBA6; UBC; UBE2D1; UBE2E1; UBE2E3; UBE2G1; UBE2G2; UBE2H; UBE2K; UBE2L3; UBE2Q2; UBE2R2; UBE2S; UBE2T; UBE2W; UBE2Z; UCHL3; USP5; USP7
R-HSA-8874081	MET activates PTK2 signaling	0.35470456870313	0.309024788741367	0.251043232289404	18	HGF; ITGA2; ITGA3; ITGB1; LAMA1; LAMA2; LAMA3; LAMA4; LAMA5; LAMB1; LAMB2; LAMB3; LAMC1; LAMC2; LAMC3; MET; PTK2; SRC
R-HSA-1483191	Synthesis of PC	0.305233696983161	0.265984410934496	0.251149277910769	25	ABHD3; ACHE; BCHE; CEPT1; CHKA; CHKB; CHPT1; CSNK2A2; CSNK2B; LPCAT1; LPIN1; LPIN2; LPIN3; MFSD2A; PCTP; PCYT1A; PEMT; PHOSPHO1; SLC44A1; SLC44A2; SLC44A3; SLC44A4; SLC44A5; STARD10; STARD7
R-HSA-2033519	Activated point mutants of FGFR2	0.439692758331454	0.38405973296444	0.252269170613679	11	FGF1; FGF10; FGF17; FGF18; FGF2; FGF20; FGF22; FGF5; FGF7; FGF9; FGFR2
R-HSA-2559586	DNA Damage/Telomere Stress Induced Senescence	0.247042206019593	0.216113854799825	0.252992351487179	39	ACD; ASF1A; ATM; CABIN1; CCNA1; CCNA2; CCNE1; CCNE2; CDK2; CDKN1B; EP400; H1F0; H2AFJ; H2AFV; H2AFX; H2AFZ; H2BFS; HIST1H1C; HIST1H1D; HIST1H1E; HIST1H2BD; HIST1H2BJ; HIST1H2BK; HIST1H2BN; HIST2H2AA3; HIST2H2AC; HMGA1; HMGA2; KAT5; LMNB1; MRE11; NBN; POT1; RAD50; RB1; TERF1; TERF2; TERF2IP; UBN1
R-HSA-198753	ERK/MAPK targets	0.352002653395829	0.309266692773036	0.255043318183396	18	DUSP3; DUSP4; DUSP7; MAPK1; MAPK11; MAPK14; MAPK3; MEF2A; MEF2C; PPP2CA; PPP2CB; PPP2R1A; PPP2R1B; PPP2R5D; RPS6KA1; RPS6KA2; RPS6KA5; VRK3
R-HSA-168898	Toll-Like Receptors Cascades	0.203257446647082	0.178967786416974	0.256073411347065	58	AGER; APOB; APP; ATF1; ATF2; BIRC2; BIRC3; BPI; BTRC; CASP8; CD14; CD180; CD36; CHUK; CNPY3; CTSB; CTSK; CTSL; CTSS; CTSV; CUL1; DHX36; DNM1; DNM2; DNM3; DUSP3; DUSP4; DUSP7; ECSIT; EEA1; FADD; FBXW11; FGA; FGB; FGG; FOS; HSP90B1; IKBKB; IRAK2; IRAK3; IRAK4; IRF3; IRF7; ITGAM; ITGB2; LBP; LGMN; LY86; LY96; MAP2K1; MAP2K3; MAP2K4; MAP2K6; MAP2K7; MAP3K1; MAP3K7; MAP3K8; MAPK1
R-HSA-5663202	Diseases of signal transduction	0.201249897281533	0.177520565498857	0.256932625176062	59	ADAM10; ADAM17; AGGF1; AGK; AGTRAP; AKAP9; AKT1; AKT1S1; AKT2; AKT3; AP3B1; APBB1IP; APC; APH1A; APH1B; ARRB1; ARRB2; ATG7; AXIN1; BAD; BCL2L11; BCR; BRAF; BRAP; BTC; CASP9; CBL; CCNC; CD19; CD28; CD80; CD86; CDC37; CDK8; CDKN1B; CHUK; CLCN6; CNKSR1; CNTRL; CPSF6; CSK; CSNK1A1; CTBP1; CTBP2; CTNNB1; CUL1; CUX1; DAB2IP; DERL2; DHH; DKK1; DKK4; DLL1; EGF; EGFR; EP300; ERBB2; ERBB3; ERBB4
R-HSA-388396	GPCR downstream signalling	-0.206042624373362	0.181898035572364	0.257324739644995	57	ABCA4; ABHD12; ABHD6; ABR; ACKR3; ADCY1; ADCY2; ADCY3; ADCY4; ADCY5; ADCY6; ADCY7; ADCY9; ADCYAP1; ADCYAP1R1; ADM; ADM2; ADORA1; ADORA2A; ADORA2B; ADRA1A; ADRA1B; ADRA1D; ADRA2A; ADRA2C; ADRB1; ADRB2; AGRN; AGT; AGTR1; AHCYL1; AKAP13; AKR1B10; AKR1C1; AKR1C3; AKT1; AKT2; AKT3; ANXA1; APLNR; APOA1; APOA2; APOB; APOC3; APOM; APP; ARHGEF10; ARHGEF10L; ARHGEF11; ARHGEF12; ARHGEF15; ARHGEF16; ARHGEF17…
R-HSA-5576891	Cardiac conduction	-0.202686251244193	0.180423100889527	0.261270144590259	58	ABCC9; AHCYL1; AKAP9; ASPH; ATP1A1; ATP1A2; ATP1A3; ATP1A4; ATP1B1; ATP1B2; ATP1B3; ATP2A1; ATP2A2; ATP2A3; ATP2B1; ATP2B2; ATP2B4; CACNA1C; CACNA1D; CACNA1S; CACNA2D1; CACNA2D2; CACNA2D3; CACNA2D4; CACNB1; CACNB2; CACNB3; CACNB4; CACNG1; CACNG3; CACNG4; CACNG5; CACNG6; CACNG8; CALM1; CAMK2A; CAMK2B; CAMK2D; CAMK2G; CORIN; FGF11; FGF12; FGF14; FKBP1B; FXYD1; FXYD2; FXYD3; FXYD4; FXYD6; FXYD7; HIP…
R-HSA-75105	Fatty acyl-CoA biosynthesis	0.255302942857708	0.227648189080297	0.262083503319107	35	ACLY; ACSBG1; ACSBG2; ACSF3; ACSL1; ACSL3; ACSL5; ACSL6; CBR4; ELOVL1; ELOVL2; ELOVL3; ELOVL4; ELOVL5; ELOVL6; ELOVL7; FASN; HACD1; HACD2; HACD3; HACD4; HSD17B12; HSD17B3; HSD17B8; MORC2; OLAH; PPT1; PPT2; RPP14; SCD; SCD5; SLC25A1; SLC27A3; TECR; TECRL
R-HSA-5576886	Phase 4 - resting membrane potential	-0.359030466702558	0.320871403391547	0.263172892247743	17	KCNJ12; KCNJ14; KCNJ2; KCNJ4; KCNK1; KCNK10; KCNK12; KCNK13; KCNK15; KCNK17; KCNK2; KCNK3; KCNK4; KCNK5; KCNK6; KCNK7; KCNK9
R-HSA-5689901	Metalloprotease DUBs	0.346013212426943	0.309797448912611	0.264036474900992	18	BABAM1; BARD1; BRCA1; EP300; FAM175A; HIST1H2AG; HIST2H2AA3; HIST2H2AC; HIST3H2A; KAT2B; MYSM1; NLRP3; STAM; STAMBP; STAMBPL1; UBA52; UBC; UIMC1
R-HSA-5368286	Mitochondrial translation initiation	0.1999823402637	0.179065017712462	0.264073810061113	58	AURKAIP1; CHCHD1; DAP3; ERAL1; MRPL1; MRPL10; MRPL11; MRPL12; MRPL13; MRPL14; MRPL16; MRPL17; MRPL18; MRPL19; MRPL2; MRPL20; MRPL21; MRPL22; MRPL23; MRPL24; MRPL27; MRPL28; MRPL32; MRPL33; MRPL34; MRPL35; MRPL36; MRPL37; MRPL38; MRPL39; MRPL4; MRPL40; MRPL41; MRPL42; MRPL43; MRPL44; MRPL46; MRPL47; MRPL48; MRPL50; MRPL51; MRPL52; MRPL54; MRPL55; MRPL58; MRPL9; MRPS10; MRPS12; MRPS14; MRPS15; MRPS…
R-HSA-5673000	RAF activation	0.303270871488332	0.27156818335825	0.264105795683506	24	BRAF; BRAP; HRAS; JAK2; KRAS; KSR1; MAP2K1; MAP2K2; MAP3K11; MARK3; NRAS; PHB; PPP2CA; PPP2CB; PPP2R1A; PPP2R1B; PPP2R5A; PPP2R5B; PPP2R5C; PPP2R5D; PPP2R5E; RAF1; SRC; YWHAB
R-HSA-5656169	Termination of translesion DNA synthesis	-0.288515931858075	0.259648401759548	0.266491175229311	27	ISG15; PCLAF; PCNA; POLD1; POLD2; POLD3; POLE; POLE2; POLE3; POLE4; POLI; POLK; REV1; RFC1; RFC2; RFC3; RFC4; RFC5; RPA1; RPA2; RPA3; TRIM25; UBA52; UBA7; UBC; UBE2L6; USP10
R-HSA-200425	Import of palmitoyl-CoA into the mitochondrial matrix	0.426008115001322	0.385933808861466	0.269663742190332	11	CPT1A; CPT1B; CPT2; PPARD; PRKAA2; PRKAB2; PRKAG2; RXRA; SLC22A5; SLC25A20; THRSP
R-HSA-428930	Thromboxane signalling through TP receptor	0.325802097721844	0.295600263736687	0.270387249650375	20	GNA11; GNA13; GNA14; GNA15; GNAQ; GNB1; GNB2; GNB3; GNB4; GNB5; GNG10; GNG11; GNG12; GNG2; GNG3; GNG4; GNG5; GNG7; GNGT2; TBXA2R
R-HSA-381033	ATF6 (ATF6-alpha) activates chaperones	0.443153971693775	0.402215756992423	0.270556575980983	10	ATF4; ATF6; CALR; DDIT3; HSP90B1; MBTPS1; NFYA; NFYB; NFYC; XBP1
R-HSA-1483257	Phospholipid metabolism	-0.195381454316777	0.177594815685992	0.271265501394587	60	ABHD3; ABHD4; ACHE; ACP6; AGK; AGPAT1; AGPAT2; AGPAT3; AGPAT4; AGPAT5; ARF3; BCHE; CDIPT; CDS1; CDS2; CEPT1; CHKA; CHKB; CHPT1; CPNE1; CPNE3; CPNE6; CPNE7; CRLS1; CSNK2A2; CSNK2B; DDHD1; DDHD2; DGAT1; DGAT2; ENPP6; ETNK1; ETNK2; ETNPPL; FIG4; GDE1; GDPD1; GDPD3; GDPD5; GNPAT; GPAM; GPAT2; GPAT3; GPAT4; GPCPD1; GPD1; GPD1L; GPD2; HADHA; HADHB; HRASLS; HRASLS2; HRASLS5; INPP4A; INPP4B; INPP5D; INPP…
R-HSA-6811438	Intra-Golgi traffic	-0.236843309423541	0.215781512684453	0.272376113369631	40	BET1L; COG1; COG2; COG3; COG4; COG5; COG6; COG7; COG8; CUX1; CYTH1; CYTH2; CYTH3; CYTH4; GOLGA5; GOLIM4; GOSR1; GOSR2; MAN1A1; MAN1A2; MAN1C1; MAN2A1; MAN2A2; NAPA; NAPB; NAPG; NSF; RAB30; RAB33B; RAB36; RGP1; RIC1; SNAP29; STX16; STX5; STX6; TRIP11; VPS45; VTI1A; YKT6
R-HSA-71240	Tryptophan catabolism	0.407534082020312	0.371919564640253	0.273184406247197	12	AADAT; ACMSD; AFMID; HAAO; IDO1; IDO2; KYAT1; KYAT3; KYNU; SLC36A4; SLC7A5; TDO2
R-HSA-5654695	PI-3K cascade:FGFR2	0.357788009192923	0.327380564838445	0.274446037898116	16	FGF1; FGF10; FGF17; FGF18; FGF2; FGF20; FGF22; FGF5; FGF7; FGF9; FGFR2; FRS2; GAB1; GRB2; PIK3CA; PIK3R1
R-HSA-425407	SLC-mediated transmembrane transport	-0.202181677547923	0.185238056224436	0.275066371698097	55	AHCYL2; ALB; APOD; BSG; CALM1; CP; CTNS; EMB; LCN1; LCN12; LCN15; LCN9; MFSD4B; RHAG; RHBG; RHCG; SLC10A6; SLC11A1; SLC11A2; SLC12A1; SLC12A2; SLC12A4; SLC12A5; SLC12A6; SLC12A7; SLC13A2; SLC13A3; SLC13A4; SLC13A5; SLC14A1; SLC14A2; SLC15A1; SLC15A2; SLC15A3; SLC15A4; SLC16A1; SLC16A10; SLC16A3; SLC16A7; SLC16A8; SLC17A1; SLC17A5; SLC17A7; SLC18A1; SLC18A2; SLC1A1; SLC1A2; SLC1A3; SLC1A4; SLC1A5;…
R-HSA-6783589	Interleukin-6 family signaling	-0.325713153694662	0.298707513334993	0.275533324535539	20	CBL; CLCF1; CNTF; CNTFR; CRLF1; CTF1; IL11RA; IL31RA; IL6R; IL6ST; JAK1; JAK2; LIF; LIFR; OSM; OSMR; SOCS3; STAT1; STAT3; TYK2
R-HSA-2219530	Constitutive Signaling by Aberrant PI3K in Cancer	0.20558289370339	0.188826601025546	0.276268977411345	52	BTC; CD19; CD28; CD80; CD86; EGF; EGFR; ERBB2; ERBB3; ERBB4; EREG; ESR1; ESR2; FGF1; FGF10; FGF17; FGF18; FGF2; FGF20; FGF22; FGF5; FGF7; FGF9; FGFR1; FGFR2; FGFR3; FGFR4; FRS2; FYN; GAB1; GRB2; HGF; IRS1; IRS2; KIT; KL; KLB; MET; NRG1; NRG4; PDGFB; PDGFRA; PDGFRB; PIK3AP1; PIK3CA; PIK3CB; PIK3CD; PIK3R1; PIK3R2; PIK3R3; SRC; VAV1
R-HSA-140837	Intrinsic Pathway of Fibrin Clot Formation	0.337818948949902	0.310511281714241	0.276619740475605	18	A2M; C1QBP; F10; F11; F12; F2; GP1BA; GP5; KLKB1; KNG1; PRCP; PROC; SERPINA5; SERPINC1; SERPIND1; SERPINE2; SERPING1; VWF
R-HSA-5621481	C-type lectin receptors (CLRs)	0.203414886528744	0.187123985841254	0.27701056210776	53	AHCYL1; BCL10; BTRC; CALM1; CARD11; CARD9; CASP8; CCL17; CCL22; CD209; CDC34; CHUK; CLEC10A; CLEC7A; CUL1; EP300; FBXW11; FCER1G; FYN; HRAS; ICAM2; ICAM3; IKBKB; IL1B; ITPR1; ITPR2; ITPR3; KRAS; LYN; MALT1; MAP3K7; MUC1; MUC12; MUC13; MUC15; MUC16; MUC20; MUC21; MUC3A; MUC4; MUC5B; MUC6; MUC7; MUCL1; NFATC1; NFATC3; NFKB1; NFKB2; NFKBIA; NRAS; PAK1; PAK2; PDPK1
R-HSA-8856825	Cargo recognition for clathrin-mediated endocytosis	0.196389578141422	0.180718100376838	0.27716154084285	57	AAK1; ADRB2; AGFG1; AGTR1; AP2A1; AP2A2; AP2B1; AP2M1; AP2S1; APOB; ARRB1; ARRB2; CBL; CD3D; CD4; CFTR; CHRM2; CLTA; CLTB; CLTC; CLTCL1; COPS2; COPS3; COPS6; COPS7A; COPS7B; COPS8; DAB2; DVL2; EGF; EGFR; EPN1; EPN2; EPS15; EPS15L1; FCHO1; FCHO2; FZD4; GPS1; GRB2; GRK3; HGS; IGF2R; ITSN1; ITSN2; KIAA0319; LDLR; LDLRAP1; M6PR; NECAP2; NEDD8; PICALM; REPS1; SCARB2; SGIP1; SH3GL1; SH3GL2
R-HSA-2892247	POU5F1 (OCT4), SOX2, NANOG activate genes related to proliferation	0.420206942894209	0.386713888204954	0.277209472609863	11	DPPA4; EPHA1; FGF2; FOXD3; NR6A1; POU5F1; SALL1; SALL4; SOX2; STAT3; TDGF1
R-HSA-427389	ERCC6 (CSB) and EHMT2 (G9a) positively regulate rRNA expression	0.284630531578999	0.262155531224223	0.277597777408623	26	CBX3; CHD3; CHD4; EHMT2; ERCC6; GATAD2A; GATAD2B; H2AFJ; H2AFV; H2AFX; H2AFZ; H2BFS; H3F3A; HDAC1; HDAC2; HIST1H2BD; HIST1H2BJ; HIST1H2BK; HIST1H2BN; HIST2H2AA3; HIST2H2AC; MBD3; MTA2; MTA3; RBBP4; TTF1
R-HSA-936964	Activation of IRF3/IRF7 mediated by TBK1/IKK epsilon	0.389047988730964	0.359560677898536	0.279248406269647	13	CD14; IRF3; IRF7; LY96; SARM1; TANK; TBK1; TICAM1; TICAM2; TLR4; TRAF3; UBA52; UBC
R-HSA-6782135	Dual incision in TC-NER	0.197153882271328	0.18228461732328	0.279442887985255	56	AQR; CCNH; CDK7; CUL4A; DDB1; EP300; ERCC3; ERCC4; ERCC5; ERCC6; ERCC8; GTF2H1; GTF2H2; GTF2H3; GTF2H4; GTF2H5; HMGN1; ISY1; MNAT1; PCNA; POLD1; POLD2; POLD3; POLE; POLE2; POLE3; POLE4; POLK; POLR2A; POLR2B; POLR2C; POLR2D; POLR2E; POLR2F; POLR2H; POLR2I; POLR2J; POLR2K; POLR2L; PPIE; PRPF19; RFC1; RFC2; RFC3; RFC4; RFC5; RPA1; RPA2; RPA3; TCEA1; UBA52; UBC; USP7; UVSSA; XAB2; XPA
R-HSA-190873	Gap junction degradation	0.436008274097547	0.403257058489311	0.279600722211589	10	AP2M1; CLTA; CLTB; CLTC; CLTCL1; DAB2; DNM1; DNM2; GJA1; MYO6
R-HSA-5627117	RHO GTPases Activate ROCKs	0.335715542573008	0.310692212798961	0.279901528174599	18	CFL1; LIMK1; LIMK2; MYH10; MYH11; MYH14; MYH9; MYL12B; MYL6; MYL9; PAK1; PPP1CB; PPP1R12A; PPP1R12B; RHOB; RHOC; ROCK1; ROCK2
R-HSA-199418	Negative regulation of the PI3K/AKT network	0.203879892565549	0.18888103885459	0.28040544226524	52	AKT1; AKT2; AKT3; BTC; CD19; CD28; CD80; CD86; EGF; EGFR; ERBB2; ERBB3; ERBB4; EREG; ESR1; ESR2; FGF1; FGF10; FGF17; FGF18; FGF2; FGF20; FGF22; FGF5; FGF7; FGF9; FGFR1; FGFR2; FGFR3; FGFR4; FRS2; FYN; GAB1; GRB2; HGF; IER3; IL1RAP; IL1RL1; IL33; INSR; IRAK4; IRS1; IRS2; KIT; KL; KLB; MAPK1; MAPK3; MET; MYD88; NRG1; NRG4
R-HSA-456926	Thrombin signalling through proteinase activated receptors (PARs)	0.268243040478746	0.249237491049941	0.28181332753743	29	ARRB1; ARRB2; F2; F2R; F2RL2; F2RL3; GNA11; GNA12; GNA13; GNA14; GNA15; GNAQ; GNB1; GNB2; GNB3; GNB4; GNB5; GNG10; GNG11; GNG12; GNG2; GNG3; GNG4; GNG5; GNG7; GNGT2; MAPK1; MAPK3; SRC
R-HSA-5619084	ABC transporter disorders	0.192450255092705	0.179283728335749	0.283073921337172	58	ABCC8; CFTR; DERL1; DERL2; DERL3; ERLEC1; ERLIN1; ERLIN2; KCNJ11; OS9; PSMA1; PSMA2; PSMA3; PSMA4; PSMA5; PSMA6; PSMB1; PSMB10; PSMB2; PSMB4; PSMB5; PSMB7; PSMB8; PSMB9; PSMC1; PSMC2; PSMC3; PSMC4; PSMC5; PSMC6; PSMD1; PSMD11; PSMD12; PSMD13; PSMD2; PSMD3; PSMD4; PSMD5; PSMD6; PSMD7; PSMD8; PSMD9; PSME2; PSME3; PSME4; PSMF1; RNF185; RNF5; SEL1L; SEM1; SFTPA1; SFTPA2; SFTPB; SFTPC; SFTPD; UBA52; U…
R-HSA-5654219	Phospholipase C-mediated cascade: FGFR1	0.414247252965816	0.387506269940292	0.28506612234489	11	FGF1; FGF10; FGF17; FGF2; FGF20; FGF22; FGF5; FGF9; FGFR1; KL; PLCG1
R-HSA-8873719	RAB geranylgeranylation	0.198194909257166	0.185562341230253	0.285485681314185	54	CHML; PTP4A2; RAB10; RAB11A; RAB11B; RAB12; RAB13; RAB14; RAB15; RAB17; RAB18; RAB19; RAB1A; RAB20; RAB22A; RAB23; RAB24; RAB25; RAB26; RAB27A; RAB27B; RAB29; RAB2A; RAB2B; RAB30; RAB31; RAB32; RAB33B; RAB34; RAB35; RAB36; RAB37; RAB38; RAB3A; RAB3B; RAB3C; RAB3D; RAB40B; RAB40C; RAB42; RAB43; RAB44; RAB4A; RAB4B; RAB5A; RAB5B; RAB5C; RAB6A; RAB6B; RAB7A; RAB8A; RAB8B; RABGGTA; RABGGTB
R-HSA-2173795	Downregulation of SMAD2/3:SMAD4 transcriptional activity	-0.326818446039734	0.30635877190309	0.286069665477728	19	HDAC1; NCOR1; NEDD4L; PARP1; PPM1A; RNF111; SKI; SKIL; SMAD2; SMAD3; SMAD4; SMURF2; TGIF1; TGIF2; TRIM33; UBA52; UBC; UBE2D1; UBE2D3
R-HSA-69239	Synthesis of DNA	0.191216135521382	0.180868283167508	0.290414803684232	57	CCNA1; CCNA2; CDC45; CDC6; CDK2; CDKN1B; CDT1; DNA2; FZR1; GINS1; GINS2; GINS3; LIG1; MCM2; MCM3; MCM4; MCM5; MCM6; MCM7; MCM8; ORC1; ORC3; ORC4; ORC5; ORC6; PCNA; POLA2; POLD1; POLD2; POLD3; POLE; POLE2; POLE3; POLE4; PRIM1; PRIM2; PSMA1; PSMA2; PSMA3; PSMA4; PSMA5; PSMA6; PSMB1; PSMB10; PSMB2; PSMB4; PSMB5; PSMB7; PSMB8; PSMB9; PSMC1; PSMC2; PSMC3; PSMC4; PSMC5; PSMC6; PSMD1
R-HSA-425410	Metal ion SLC transporters	0.298831403537227	0.283883597839473	0.292499277417885	22	CP; SLC11A1; SLC11A2; SLC30A1; SLC30A10; SLC30A2; SLC30A5; SLC30A6; SLC30A8; SLC31A1; SLC39A1; SLC39A10; SLC39A14; SLC39A2; SLC39A3; SLC39A4; SLC39A5; SLC39A6; SLC39A8; SLC40A1; SLC41A1; SLC41A2
R-HSA-1660499	Synthesis of PIPs at the plasma membrane	0.213055716932283	0.202608809745281	0.293000568550012	45	INPP4A; INPP4B; INPP5D; INPP5J; INPP5K; INPPL1; MTMR14; MTMR2; MTMR3; MTMR6; MTMR9; PI4K2A; PI4K2B; PIK3C2A; PIK3C2B; PIK3C2G; PIK3CA; PIK3CB; PIK3CD; PIK3CG; PIK3R1; PIK3R2; PIK3R3; PIK3R5; PIP4K2A; PIP4K2C; PIP5K1A; PIP5K1B; PIP5K1C; PLEKHA1; PLEKHA2; PLEKHA3; PLEKHA4; PLEKHA5; PLEKHA6; PLEKHA8; PTEN; PTPN13; RAB14; RAB4A; RAB5A; RUFY1; SBF2; SYNJ1; SYNJ2
R-HSA-975577	N-Glycan antennae elongation	-0.369405061782523	0.352292312360425	0.294373570510962	14	B4GALT1; B4GALT2; B4GALT3; B4GALT4; B4GALT5; B4GALT6; MGAT4A; MGAT4B; MGAT4C; MGAT5; ST3GAL4; ST6GAL1; ST8SIA2; ST8SIA6
R-HSA-74160	Gene expression (Transcription)	0.199694007278801	0.190857419116086	0.295422812265543	51	ABL1; ACTL6A; AEBP2; AFF4; AGO1; AGO2; AGO3; AGO4; AIFM2; AKT1; AKT2; AKT3; ALYREF; APAF1; ARID1B; ARID2; ARID3A; ARID4B; ATAD2; ATF2; ATM; ATR; ATRIP; AURKA; AURKB; AUTS2; AXIN1; BANP; BARD1; BAX; BAZ1B; BAZ2A; BBC3; BCDIN3D; BCL2L11; BCL2L14; BDP1; BGLAP; BID; BIRC5; BLK; BLM; BMI1; BNIP3L; BRCA1; BRD2; BRD7; BRF1; BRF2; BRIP1; BRPF3
R-HSA-8950505	Gene and protein expression by JAK-STAT signaling after Interleukin-12 stimulation	0.248815323922402	0.238328365267096	0.296484398448404	32	AIP; ANXA2; BOLA2; CA1; CAPZA1; CDC42; CFL1; CNN2; FOXO3; GSTA2; GSTO1; HNRNPDL; HNRNPF; IL10; LMNB1; MIF; MTAP; PAK2; PDCD4; PITPNA; PPIA; PSME2; RALA; RAP1B; RPLP0; SERPINB2; SNRPA1; SOD1; SOD2; STAT4; TALDO1; TCP1
R-HSA-1971475	A tetrasaccharide linker sequence is required for GAG synthesis	-0.298958307735711	0.286781306092787	0.297198029237362	22	AGRN; B3GALT6; B3GAT1; B3GAT2; B3GAT3; B4GALT7; BCAN; CSPG4; CSPG5; DCN; GPC1; GPC2; GPC5; GPC6; HSPG2; SDC1; SDC2; SDC3; SDC4; VCAN; XYLT1; XYLT2
R-HSA-5693538	Homology Directed Repair	0.202654557300103	0.194582437849966	0.297650828323512	49	ABL1; ATM; ATR; ATRIP; BABAM1; BARD1; BLM; BRCA1; BRCA2; BRIP1; CCNA1; CCNA2; CDK2; CHEK1; DNA2; EME1; EME2; ERCC4; EXO1; FAM175A; GEN1; H2AFX; H2BFS; HERC2; HIST1H2BD; HIST1H2BJ; HIST1H2BK; HIST1H2BN; HUS1; KAT5; LIG3; MDC1; MRE11; MUS81; NBN; PALB2; PARP1; PARP2; PCNA; PIAS4; POLD1; POLD2; POLD3; POLE; POLE2; POLE3; POLE4; POLK; POLQ
R-HSA-373760	L1CAM interactions	0.185345972167669	0.177972361815268	0.297675463766922	59	ALCAM; ANK1; ANK2; ANK3; AP2A1; AP2A2; AP2B1; AP2M1; AP2S1; CHL1; CLTA; CLTC; CNTN1; CNTN2; CNTN6; CNTNAP1; CSNK2A2; CSNK2B; DLG1; DLG4; DNM1; DNM2; DNM3; DPYSL2; EGFR; EPHB2; EZR; FGFR1; GAP43; HSPA8; ITGA1; ITGA10; ITGA2; ITGA2B; ITGA5; ITGA9; ITGAV; ITGB1; ITGB3; KCNQ2; KCNQ3; LAMA1; LAMB1; LAMC1; LYPLA2; MAP2K1; MAP2K2; MAPK1; MAPK3; NCAM1; NFASC; NRCAM; NRP1; NRP2; NUMB; PAK1; RAC1; RANBP9; …
R-HSA-5619115	Disorders of transmembrane transporters	0.189927922906689	0.18249625085036	0.298004437778364	56	ABCC8; ALB; AVPR1A; CFTR; DERL1; DERL2; DERL3; ERLEC1; ERLIN1; ERLIN2; GCK; GCKR; KCNJ11; OS9; PSMA1; PSMA2; PSMA3; PSMA4; PSMA5; PSMA6; PSMB1; PSMB10; PSMB2; PSMB4; PSMB5; PSMB7; PSMB8; PSMB9; PSMC1; PSMC2; PSMC3; PSMC4; PSMC5; PSMC6; PSMD1; PSMD11; PSMD12; PSMD13; PSMD2; PSMD3; PSMD4; PSMD5; PSMD6; PSMD7; PSMD8; PSMD9; PSME2; PSME3; PSME4; PSMF1; RNF185; RNF5; SEL1L; SEM1; SFTPA1; SFTPA2
R-HSA-1638074	Keratan sulfate/keratin metabolism	-0.249777526676156	0.240509093677581	0.299020246386318	32	ACAN; B3GNT2; B3GNT3; B3GNT4; B3GNT7; B4GALT1; B4GALT2; B4GALT3; B4GALT4; B4GALT5; B4GALT6; B4GAT1; CHST1; CHST2; CHST5; CHST6; FMOD; GLB1; GLB1L; GNS; HEXA; HEXB; KERA; LUM; OGN; OMD; PRELP; SLC35D2; ST3GAL1; ST3GAL3; ST3GAL4; ST3GAL6
R-HSA-4791275	Signaling by WNT in cancer	0.255102973795092	0.24577142819138	0.299284771376439	30	APC; AXIN1; CSNK1A1; CTBP1; CTBP2; CTNNB1; DKK1; DKK4; FZD4; FZD5; FZD6; FZD8; GSK3B; KREMEN1; KREMEN2; LRP5; LRP6; PPP2CA; PPP2CB; PPP2R1A; PPP2R1B; PPP2R5A; PPP2R5B; PPP2R5C; PPP2R5D; PPP2R5E; RNF43; TCF7L2; TNKS; TNKS2
R-HSA-174411	Polymerase switching on the C-strand of the telomere	-0.391150391602545	0.377707970339892	0.300393713026232	12	PCNA; POLA2; POLD1; POLD2; POLD3; PRIM1; PRIM2; RFC1; RFC2; RFC3; RFC4; RFC5
R-HSA-69091	Polymerase switching	-0.391150391602545	0.377707970339892	0.300393713026232	12	PCNA; POLA2; POLD1; POLD2; POLD3; PRIM1; PRIM2; RFC1; RFC2; RFC3; RFC4; RFC5
R-HSA-69109	Leading Strand Synthesis	-0.391150391602545	0.377707970339892	0.300393713026232	12	PCNA; POLA2; POLD1; POLD2; POLD3; PRIM1; PRIM2; RFC1; RFC2; RFC3; RFC4; RFC5
R-HSA-5668541	TNFR2 non-canonical NF-kB pathway	0.195705736819905	0.18913715250036	0.300795389586412	52	BIRC2; BIRC3; BTRC; CD27; CD40; CD70; CHUK; CUL1; EDARADD; FBXW11; LTA; LTBR; NFKB2; PSMA1; PSMA2; PSMA3; PSMA4; PSMA5; PSMA6; PSMB1; PSMB10; PSMB2; PSMB4; PSMB5; PSMB7; PSMB8; PSMB9; PSMC1; PSMC2; PSMC3; PSMC4; PSMC5; PSMC6; PSMD1; PSMD11; PSMD12; PSMD13; PSMD2; PSMD3; PSMD4; PSMD5; PSMD6; PSMD7; PSMD8; PSMD9; PSME2; PSME3; PSME4; PSMF1; SEM1; SKP1; TNF
R-HSA-3108214	SUMOylation of DNA damage response and repair proteins	-0.18242139809639	0.176431194297876	0.301158571983076	61	BLM; BMI1; BRCA1; CBX2; CBX4; CBX8; CDKN2A; EID3; HDAC7; HERC2; MDC1; NDC1; NSMCE1; NSMCE2; NSMCE3; NSMCE4A; NUP107; NUP133; NUP153; NUP155; NUP160; NUP188; NUP205; NUP210; NUP214; NUP35; NUP43; NUP50; NUP54; NUP58; NUP62; NUP85; NUP88; NUP93; NUP98; NUPL2; PARP1; PHC1; PHC2; PHC3; PIAS1; PIAS2; PIAS4; PML; POM121; RAD21; RAD52; RAE1; RANBP2; RING1; RNF168; RNF2; RPA1; SCMH1; SEH1L; SMC3; SMC5; S…
R-HSA-5628897	TP53 Regulates Metabolic Genes	-0.191430844104574	0.185499417724055	0.302083620820354	55	AGO1; AGO2; AGO3; AGO4; AKT1; AKT2; AKT3; COX11; COX14; COX16; COX18; COX19; COX20; COX4I1; COX5A; COX5B; COX6A1; COX6B1; COX6C; COX7A2L; COX8A; CYCS; DDIT4; GLS; GPI; GPX2; GSR; LAMTOR2; LAMTOR3; LAMTOR4; LAMTOR5; LRPPRC; MLST8; MOV10; MTOR; NDUFA4; PRDX1; PRDX2; PRDX5; PRKAA1; PRKAA2; PRKAB1; PRKAB2; PRKAG1; PRKAG2; PTEN; RHEB; RPTOR; RRAGA; RRAGC; RRAGD; RRM2B; SCO1; SCO2; SESN2
R-HSA-68882	Mitotic Anaphase	-0.191341507823451	0.18550151716181	0.302314764339193	55	AHCTF1; ANAPC1; ANAPC10; ANAPC11; ANAPC15; ANAPC16; ANAPC2; ANAPC4; ANAPC5; ANAPC7; ANKLE2; AURKB; B9D2; BANF1; BIRC5; BUB1B; BUB3; CDC16; CDC26; CDC27; CDCA5; CENPA; CENPC; CENPE; CENPF; CENPH; CENPK; CENPL; CENPM; CENPN; CENPO; CENPP; CENPQ; CENPT; CENPU; CKAP5; CLASP1; CLIP1; DSN1; DYNC1H1; DYNC1I1; DYNC1I2; DYNC1LI1; DYNC1LI2; DYNLL1; DYNLL2; ESPL1; INCENP; ITGB3BP; KIF2A; KIF2C; KNTC1; LEMD2…
R-HSA-1489509	DAG and IP3 signaling	-0.272553218732698	0.265467878038982	0.304566454181481	26	ADCY1; ADCY2; ADCY3; ADCY4; ADCY5; ADCY6; ADCY7; ADCY9; AHCYL1; CALM1; CAMK4; ITPR1; ITPR2; ITPR3; PDE1A; PDE1B; PDE1C; PLCG1; PRKACB; PRKAR1A; PRKAR1B; PRKAR2A; PRKAR2B; PRKCA; PRKCD; PRKCE
R-HSA-381042	PERK regulates gene expression	0.269979813771746	0.263036124290932	0.304703909548033	26	ASNS; ATF3; ATF4; ATF6; CCL2; CXCL8; DCP2; DDIT3; DIS3; EIF2AK3; EIF2S1; EXOSC1; EXOSC2; EXOSC3; EXOSC4; EXOSC5; EXOSC6; EXOSC7; EXOSC8; EXOSC9; HERPUD1; IGFBP1; NFYA; NFYB; NFYC; PARN
R-HSA-8948751	Regulation of PTEN stability and activity	0.185533287572565	0.181029479272872	0.305420347365073	57	AKT1; AKT2; AKT3; CSNK2A2; CSNK2B; FRK; MKRN1; NEDD4; OTUD3; PREX2; PSMA1; PSMA2; PSMA3; PSMA4; PSMA5; PSMA6; PSMB1; PSMB10; PSMB2; PSMB4; PSMB5; PSMB7; PSMB8; PSMB9; PSMC1; PSMC2; PSMC3; PSMC4; PSMC5; PSMC6; PSMD1; PSMD11; PSMD12; PSMD13; PSMD2; PSMD3; PSMD4; PSMD5; PSMD6; PSMD7; PSMD8; PSMD9; PSME2; PSME3; PSME4; PSMF1; PTEN; RNF146; SEM1; STUB1; TNKS; TNKS2; TRIM27; UBA52; UBC; USP13; WWP2
R-HSA-1632852	Macroautophagy	-0.183618518588883	0.179339182325014	0.305900606603364	59	ATG10; ATG101; ATG12; ATG13; ATG14; ATG16L1; ATG4B; ATG4C; ATG4D; ATG5; ATG7; ATG9A; ATG9B; BECN1; CHMP2A; CHMP2B; CHMP3; CHMP4A; CHMP4B; CHMP4C; CHMP6; CHMP7; DYNLL1; DYNLL2; GABARAP; GABARAPL1; GABARAPL2; LAMTOR2; LAMTOR3; LAMTOR4; LAMTOR5; MAP1LC3A; MAP1LC3B; MAP1LC3C; MLST8; MTMR14; MTMR3; MTOR; PIK3C3; PIK3R4; PRKAA1; PRKAA2; PRKAB1; PRKAB2; PRKAG1; PRKAG2; RHEB; RPTOR; RRAGA; RRAGC; RRAGD; …
R-HSA-351906	Apoptotic cleavage of cell adhesion proteins	0.396625119211892	0.389795167383452	0.308905219660302	11	CASP3; CDH1; CTNNB1; DSG1; DSG2; DSG3; DSP; OCLN; PKP1; TJP1; TJP2
R-HSA-1963642	PI3K events in ERBB2 signaling	0.367772148454157	0.361953493389281	0.309593340600422	13	BTC; EGF; EGFR; ERBB2; ERBB3; ERBB4; EREG; GAB1; GRB2; NRG1; NRG4; PIK3CA; PIK3R1
R-HSA-1227986	Signaling by ERBB2	0.207678916911965	0.205072362229014	0.311198501995825	44	AKT1; AKT2; AKT3; BTC; CDC37; CUL5; DIAPH1; EGF; EGFR; ERBB2; ERBB3; ERBB4; ERBIN; EREG; FYN; GAB1; GRB2; GRB7; HRAS; HSP90AA1; KRAS; MATK; MEMO1; NRAS; NRG1; NRG4; PIK3CA; PIK3R1; PLCG1; PRKCA; PRKCD; PRKCE; PTK6; PTPN12; PTPN18; RNF41; SHC1; SOS1; SRC; STUB1; UBA52; UBC; USP8; YES1
R-HSA-5696395	Formation of Incision Complex in GG-NER	0.234504037696941	0.231922778001124	0.311954297736812	34	CCNH; CDK7; CHD1L; CUL4A; DDB1; DDB2; ERCC3; ERCC4; ERCC5; GTF2H1; GTF2H2; GTF2H3; GTF2H4; GTF2H5; MNAT1; PARP1; PARP2; PIAS1; PIAS3; RAD23B; RNF111; RPA1; RPA2; RPA3; SUMO1; SUMO2; SUMO3; UBA52; UBC; UBE2I; UBE2N; USP45; XPA; XPC
R-HSA-389661	Glyoxylate metabolism and glycine degradation	-0.273405695920186	0.270646203078157	0.31240142334954	25	AGXT; ALDH4A1; AMT; BCKDHA; BCKDHB; DBT; DDO; DHTKD1; DLAT; DLD; DLST; GCSH; GLDC; GNMT; GOT2; GRHPR; HOGA1; LIAS; LIPT1; LIPT2; NDUFAB1; OGDH; PDHB; PDHX; PXMP2
R-HSA-4551638	SUMOylation of chromatin organization proteins	0.194456431427621	0.192905328253535	0.313434900637568	50	BMI1; CBX2; CBX4; CBX5; CBX8; CHD3; HDAC1; HDAC2; HDAC4; L3MBTL2; NDC1; NUP107; NUP133; NUP153; NUP155; NUP160; NUP188; NUP205; NUP210; NUP214; NUP35; NUP43; NUP50; NUP54; NUP58; NUP62; NUP85; NUP88; NUP93; NUP98; NUPL2; PHC1; PHC2; PHC3; PIAS1; PIAS2; POM121; RAE1; RANBP2; RING1; RNF2; SATB1; SATB2; SCMH1; SEH1L; SUMO1; SUMO2; SUMO3; SUZ12; UBE2I
R-HSA-111931	PKA-mediated phosphorylation of CREB	-0.367476647992439	0.365748239935488	0.315028960548161	13	ADCY1; ADCY2; ADCY3; ADCY4; ADCY5; ADCY6; ADCY7; ADCY9; PRKACB; PRKAR1A; PRKAR1B; PRKAR2A; PRKAR2B
R-HSA-163615	PKA activation	-0.367476647992439	0.365748239935488	0.315028960548161	13	ADCY1; ADCY2; ADCY3; ADCY4; ADCY5; ADCY6; ADCY7; ADCY9; PRKACB; PRKAR1A; PRKAR1B; PRKAR2A; PRKAR2B
R-HSA-264870	Caspase-mediated cleavage of cytoskeletal proteins	-0.395637173893963	0.393824049122149	0.315087620756196	11	ADD1; CASP3; CASP6; CASP7; CASP8; DBNL; GAS2; GSN; MAPT; PLEC; VIM
R-HSA-112310	Neurotransmitter release cycle	-0.214850766545851	0.213902327499152	0.315169477417446	41	ABAT; ALDH5A1; APBA1; ARL6IP5; CPLX1; GAD1; GLS; HSPA8; LIN7A; LIN7B; LIN7C; NAAA; PPFIA1; PPFIA2; PPFIA3; PPFIA4; RAB3A; RIMS1; SLC17A7; SLC18A2; SLC18A3; SLC1A1; SLC1A2; SLC1A3; SLC1A6; SLC1A7; SLC22A1; SLC22A2; SLC5A7; SLC6A1; SLC6A11; SLC6A12; SLC6A13; SNAP25; STX1A; STXBP1; SYN3; SYT1; TSPOAP1; UNC13B; VAMP2
R-HSA-5654719	SHC-mediated cascade:FGFR4	0.351981369970245	0.350478475665304	0.315239757446263	14	FGF1; FGF17; FGF18; FGF2; FGF20; FGF9; FGFR4; GRB2; HRAS; KLB; KRAS; NRAS; SHC1; SOS1
R-HSA-452723	Transcriptional regulation of pluripotent stem cells	0.229067655484729	0.228847432033103	0.316845027539021	35	CDX2; DKK1; DPPA4; EOMES; EPAS1; EPHA1; FGF2; FOXD3; FOXP1; GSC; HHEX; HIF3A; NR6A1; PBX1; POLR2A; POLR2B; POLR2C; POLR2D; POLR2E; POLR2F; POLR2H; POLR2I; POLR2J; POLR2K; POLR2L; POU5F1; SALL1; SALL4; SMAD2; SMAD4; SOX2; STAT3; TDGF1; TSC22D1; ZSCAN10
R-HSA-211999	CYP2E1 reactions	0.407062462179266	0.407335106428209	0.317634535937678	10	CYP2A13; CYP2A6; CYP2A7; CYP2C19; CYP2C8; CYP2C9; CYP2D6; CYP2E1; CYP2F1; CYP2S1
R-HSA-5689880	Ub-specific processing proteases	0.198397895675488	0.198785358978338	0.318254703630592	47	ADRB2; ADRM1; ARRB1; ARRB2; ATXN7; AXIN1; AXIN2; BECN1; BIRC2; BIRC3; CCNA1; CCNA2; CCP110; CDC25A; CFTR; CYLD; DDB2; DDX58; FKBP8; GATA3; HGS; HIF1A; HIST1H2AG; HIST1H2BD; HIST1H2BJ; HIST1H2BK; HIST1H2BN; HIST2H2AA3; HIST2H2AC; HIST2H2BF; HIST3H2A; IDE; IFIH1; IL33; KAT2A; KEAP1; MAP3K7; MAT2B; MDM2; MDM4; MUL1; MYC; NFKBIA; OTUB1; POLB; PSMA1; PSMA2
R-HSA-190861	Gap junction assembly	0.404981035370254	0.407619550849168	0.320453192280773	10	GJA1; GJA3; GJA4; GJB2; GJB3; GJB4; GJB5; GJB6; GJC1; GJD2
R-HSA-5632684	Hedgehog 'on' state	0.177037995470356	0.178196293389515	0.320466410641296	59	ARRB1; ARRB2; BOC; CDC73; CDON; CSNK1A1; CUL3; DHH; DZIP1; EFCAB7; EVC; EVC2; GAS1; GAS8; GLI1; GLI2; GLI3; GPR161; HHIP; IHH; IQCE; ITCH; KIF3A; KIF7; NUMB; PSMA1; PSMA2; PSMA3; PSMA4; PSMA5; PSMA6; PSMB1; PSMB10; PSMB2; PSMB4; PSMB5; PSMB7; PSMB8; PSMB9; PSMC1; PSMC2; PSMC3; PSMC4; PSMC5; PSMC6; PSMD1; PSMD11; PSMD12; PSMD13; PSMD2; PSMD3; PSMD4; PSMD5; PSMD6; PSMD7; PSMD8; PSMD9; PSME2; PSME3
R-HSA-380994	ATF4 activates genes	0.271749742741442	0.273606387022698	0.320605590499593	24	ASNS; ATF3; ATF4; ATF6; CCL2; CXCL8; DCP2; DDIT3; DIS3; EXOSC1; EXOSC2; EXOSC3; EXOSC4; EXOSC5; EXOSC6; EXOSC7; EXOSC8; EXOSC9; HERPUD1; IGFBP1; NFYA; NFYB; NFYC; PARN
R-HSA-1855204	Synthesis of IP3 and IP4 in the cytosol	-0.268315381659337	0.270929130472244	0.322001781797374	25	CALM1; INPP5B; INPP5D; INPP5J; INPPL1; ITPK1; ITPKA; ITPKB; ITPKC; PLCB1; PLCB2; PLCB3; PLCB4; PLCD1; PLCD3; PLCD4; PLCE1; PLCG1; PLCG2; PLCH1; PLCH2; PLCZ1; PLD4; PTEN; SYNJ1
R-HSA-6802949	Signaling by RAS mutants	0.194877521059636	0.196835087089635	0.322147338841304	48	APBB1IP; ARRB1; ARRB2; BRAF; BRAP; CNKSR1; CSK; DAB2IP; FGA; FGB; FGG; FN1; HRAS; IQGAP1; ITGA2B; ITGB3; JAK2; KRAS; KSR1; KSR2; MAP2K1; MAP2K2; MAP3K11; MAPK1; MAPK3; MARK3; NF1; NRAS; PEBP1; PHB; RAF1; RAP1A; RAP1B; RASA1; RASA2; RASA3; RASA4; RASAL1; RASAL2; RASAL3; SPRED1; SPRED2; SPRED3; SRC; TLN1; VCL; VWF; YWHAB
R-HSA-2995383	Initiation of Nuclear Envelope Reformation	-0.374746045353955	0.379747439256044	0.323726140189589	12	ANKLE2; BANF1; LEMD2; LEMD3; LMNA; LMNB1; PPP2CA; PPP2R1A; PPP2R2A; TMPO; VRK1; VRK2
R-HSA-2995410	Nuclear Envelope Reassembly	-0.374746045353955	0.379747439256044	0.323726140189589	12	ANKLE2; BANF1; LEMD2; LEMD3; LMNA; LMNB1; PPP2CA; PPP2R1A; PPP2R2A; TMPO; VRK1; VRK2
R-HSA-73762	RNA Polymerase I Transcription Initiation	0.206810819294198	0.209891783569487	0.324466333616643	42	CCNH; CDK7; CHD3; CHD4; EHMT2; ERCC3; ERCC6; GATAD2A; GATAD2B; GTF2H1; GTF2H2; GTF2H3; GTF2H4; GTF2H5; HDAC1; HDAC2; KAT2A; KAT2B; MBD3; MNAT1; MTA2; MTA3; POLR1A; POLR1B; POLR1C; POLR1D; POLR1E; POLR2E; POLR2F; POLR2H; POLR2K; POLR2L; RBBP4; RRN3; TAF1A; TAF1B; TAF1C; TAF1D; TBP; TTF1; TWISTNB; ZNRD1
R-HSA-5696397	Gap-filling DNA repair synthesis and ligation in GG-NER	-0.283294237424006	0.287798127114942	0.324943195306666	22	LIG1; LIG3; PCNA; POLD1; POLD2; POLD3; POLE; POLE2; POLE3; POLE4; POLK; RFC1; RFC2; RFC3; RFC4; RFC5; RPA1; RPA2; RPA3; UBA52; UBC; XRCC1
R-HSA-382556	ABC-family proteins mediated transport	0.178195325625715	0.181231753355826	0.325486572640024	57	ABCA10; ABCA2; ABCA3; ABCA4; ABCA5; ABCA6; ABCA7; ABCA8; ABCA9; ABCB1; ABCB10; ABCB4; ABCB6; ABCB8; ABCB9; ABCC1; ABCC10; ABCC11; ABCC2; ABCC3; ABCC4; ABCC5; ABCC6; ABCC8; ABCC9; ABCD2; ABCD3; ABCF1; ABCG1; ABCG4; ABCG5; ABCG8; APOA1; CFTR; DERL1; DERL2; DERL3; EIF2S1; EIF2S2; ERLEC1; ERLIN1; ERLIN2; KCNJ11; OS9; PEX3; PSMA1; PSMA2; PSMA3; PSMA4; PSMA5; PSMA6; PSMB1; PSMB10; PSMB2; PSMB4; PSMB5; …
R-HSA-110320	Translesion Synthesis by POLH	-0.337348963024725	0.343622350571921	0.32622629533919	15	NPLOC4; PCNA; RCHY1; RFC1; RFC2; RFC3; RFC4; RFC5; RPA1; RPA2; RPA3; SPRTN; UBA52; UBC; VCP
R-HSA-5651801	PCNA-Dependent Long Patch Base Excision Repair	-0.302069562026556	0.308264494176183	0.327133586576254	19	APEX1; LIG1; PCNA; POLB; POLD1; POLD2; POLD3; POLE; POLE2; POLE3; POLE4; RFC1; RFC2; RFC3; RFC4; RFC5; RPA1; RPA2; RPA3
R-HSA-1433557	Signaling by SCF-KIT	0.209978947477654	0.214917319128712	0.3285582643785	40	CBL; CHEK1; CMA1; FER; FES; FYN; GAB2; GRAP; GRAP2; GRB10; GRB2; GRB7; HRAS; JAK2; KIT; KRAS; LYN; MMP9; NRAS; PIK3CA; PIK3R1; PIK3R2; PIK3R3; PRKCA; PTPN6; PTPRU; RAC1; SH2B2; SH2B3; SOCS1; SOCS6; SOS1; SRC; STAT1; STAT3; STAT5A; STAT5B; TEC; VAV1; YES1
R-HSA-392517	Rap1 signalling	0.354365584184187	0.363403663001771	0.329496092699974	13	PRKACB; PRKG1; RAF1; RAP1A; RAP1B; RAP1GAP; RAP1GAP2; RAPGEF3; RAPGEF4; RASGRP1; SIPA1; YWHAB; YWHAZ
R-HSA-5654743	Signaling by FGFR4	0.236360077125648	0.242726154303338	0.330169463153619	31	BRAF; CBL; FGF1; FGF17; FGF18; FGF2; FGF20; FGF9; FGFR4; FRS2; FRS3; GAB1; GRB2; HRAS; KLB; KRAS; MAPK1; MAPK3; MKNK1; NRAS; PIK3CA; PIK3R1; PLCG1; PPP2CA; PPP2CB; PPP2R1A; SHC1; SOS1; SRC; UBA52; UBC
R-HSA-5675221	Negative regulation of MAPK pathway	0.223076374622238	0.229106055820921	0.330214604840307	35	BRAF; BRAP; DUSP1; DUSP10; DUSP16; DUSP2; DUSP4; DUSP5; DUSP7; DUSP8; HRAS; KRAS; KSR1; MAP2K1; MAP2K2; MAPK1; MAPK3; MARK3; NRAS; PAQR3; PEBP1; PPP2CA; PPP2CB; PPP2R1A; PPP2R1B; PPP2R5A; PPP2R5B; PPP2R5C; PPP2R5D; PPP2R5E; PPP5C; RAF1; UBA52; UBC; YWHAB
R-HSA-4839743	phosphorylation site mutants of CTNNB1 are not targeted to the proteasome by the destruction complex	0.341846398290001	0.351498426393418	0.330781807519386	14	APC; AXIN1; CSNK1A1; CTNNB1; GSK3B; PPP2CA; PPP2CB; PPP2R1A; PPP2R1B; PPP2R5A; PPP2R5B; PPP2R5C; PPP2R5D; PPP2R5E
R-HSA-5339716	Misspliced GSK3beta mutants stabilize beta-catenin	0.341846398290001	0.351498426393418	0.330781807519386	14	APC; AXIN1; CSNK1A1; CTNNB1; GSK3B; PPP2CA; PPP2CB; PPP2R1A; PPP2R1B; PPP2R5A; PPP2R5B; PPP2R5C; PPP2R5D; PPP2R5E
R-HSA-5358747	S33 mutants of beta-catenin aren't phosphorylated	0.341846398290001	0.351498426393418	0.330781807519386	14	APC; AXIN1; CSNK1A1; CTNNB1; GSK3B; PPP2CA; PPP2CB; PPP2R1A; PPP2R1B; PPP2R5A; PPP2R5B; PPP2R5C; PPP2R5D; PPP2R5E
R-HSA-5358749	S37 mutants of beta-catenin aren't phosphorylated	0.341846398290001	0.351498426393418	0.330781807519386	14	APC; AXIN1; CSNK1A1; CTNNB1; GSK3B; PPP2CA; PPP2CB; PPP2R1A; PPP2R1B; PPP2R5A; PPP2R5B; PPP2R5C; PPP2R5D; PPP2R5E
R-HSA-5358751	S45 mutants of beta-catenin aren't phosphorylated	0.341846398290001	0.351498426393418	0.330781807519386	14	APC; AXIN1; CSNK1A1; CTNNB1; GSK3B; PPP2CA; PPP2CB; PPP2R1A; PPP2R1B; PPP2R5A; PPP2R5B; PPP2R5C; PPP2R5D; PPP2R5E
R-HSA-5358752	T41 mutants of beta-catenin aren't phosphorylated	0.341846398290001	0.351498426393418	0.330781807519386	14	APC; AXIN1; CSNK1A1; CTNNB1; GSK3B; PPP2CA; PPP2CB; PPP2R1A; PPP2R1B; PPP2R5A; PPP2R5B; PPP2R5C; PPP2R5D; PPP2R5E
R-HSA-5389840	Mitochondrial translation elongation	0.174766499920445	0.179770181270575	0.330967856307666	58	AURKAIP1; CHCHD1; DAP3; ERAL1; GFM1; MRPL1; MRPL10; MRPL11; MRPL12; MRPL13; MRPL14; MRPL16; MRPL17; MRPL18; MRPL19; MRPL2; MRPL20; MRPL21; MRPL22; MRPL23; MRPL24; MRPL27; MRPL28; MRPL32; MRPL33; MRPL34; MRPL35; MRPL36; MRPL37; MRPL38; MRPL39; MRPL4; MRPL40; MRPL41; MRPL42; MRPL43; MRPL44; MRPL46; MRPL47; MRPL48; MRPL50; MRPL51; MRPL52; MRPL54; MRPL55; MRPL58; MRPL9; MRPS10; MRPS12; MRPS14; MRPS15…
R-HSA-187687	Signalling to ERKs	0.235982059351703	0.242744225432469	0.330979495045522	31	BRAF; CRK; CRKL; FRS2; GRB2; HRAS; KIDINS220; KRAS; MAPK11; MAPK12; MAPK13; MAPK14; MAPKAPK2; MAPKAPK3; NGF; NRAS; NTRK1; PLCG1; RALA; RALB; RALGDS; RAP1A; RAPGEF1; RIT1; RIT2; SHC1; SHC2; SHC3; SOS1; SRC; YWHAB
R-HSA-2559580	Oxidative Stress Induced Senescence	0.191141411000614	0.196954108072354	0.331803777648392	48	AGO1; AGO3; AGO4; BMI1; CBX2; CBX4; CBX6; CBX8; CDK4; CDK6; CDKN2A; CDKN2B; CDKN2C; CDKN2D; E2F1; E2F2; EED; EZH2; FOS; H2AFJ; H2AFV; H2AFX; H2AFZ; H2BFS; H3F3A; HIST1H2BD; HIST1H2BJ; HIST1H2BK; HIST1H2BN; HIST2H2AA3; HIST2H2AC; KDM6B; MAP2K3; MAP2K4; MAP2K6; MAP2K7; MAP3K5; MAP4K4; MAPK1; MAPK10; MAPK11; MAPK14; MAPK3; MAPK8; MAPK9; MAPKAPK2; MAPKAPK3; MAPKAPK5
R-HSA-72613	Eukaryotic Translation Initiation	-0.1778156571599	0.18415598079209	0.334258939640279	56	EIF2B1; EIF2B2; EIF2B3; EIF2B5; EIF2S1; EIF2S2; EIF3A; EIF3B; EIF3C; EIF3D; EIF3E; EIF3F; EIF3G; EIF3H; EIF3I; EIF3J; EIF3K; EIF3L; EIF3M; EIF4A1; EIF4A2; EIF4B; EIF4E; EIF4G1; EIF4H; EIF5; EIF5B; FAU; PABPC1; RPL10A; RPL12; RPL13; RPL13A; RPL14; RPL15; RPL17; RPL18; RPL18A; RPL19; RPL21; RPL22L1; RPL23A; RPL26; RPL26L1; RPL27A; RPL28; RPL29; RPL3; RPL30; RPL31; RPL32; RPL34; RPL35; RPL35A; RPL36…
R-HSA-72737	Cap-dependent Translation Initiation	-0.1778156571599	0.18415598079209	0.334258939640279	56	EIF2B1; EIF2B2; EIF2B3; EIF2B5; EIF2S1; EIF2S2; EIF3A; EIF3B; EIF3C; EIF3D; EIF3E; EIF3F; EIF3G; EIF3H; EIF3I; EIF3J; EIF3K; EIF3L; EIF3M; EIF4A1; EIF4A2; EIF4B; EIF4E; EIF4G1; EIF4H; EIF5; EIF5B; FAU; PABPC1; RPL10A; RPL12; RPL13; RPL13A; RPL14; RPL15; RPL17; RPL18; RPL18A; RPL19; RPL21; RPL22L1; RPL23A; RPL26; RPL26L1; RPL27A; RPL28; RPL29; RPL3; RPL30; RPL31; RPL32; RPL34; RPL35; RPL35A; RPL36…
R-HSA-1483255	PI Metabolism	0.170248352812125	0.176895929156443	0.335838181061863	60	ARF3; ENPP6; FIG4; GDE1; GDPD1; GDPD3; GDPD5; INPP4A; INPP4B; INPP5D; INPP5E; INPP5F; INPP5J; INPP5K; INPPL1; MTMR10; MTMR12; MTMR14; MTMR2; MTMR3; MTMR4; MTMR6; MTMR7; MTMR9; PI4K2A; PI4K2B; PI4KA; PI4KB; PIK3C2A; PIK3C2B; PIK3C2G; PIK3C3; PIK3CA; PIK3CB; PIK3CD; PIK3CG; PIK3R1; PIK3R2; PIK3R3; PIK3R4; PIK3R5; PIKFYVE; PIP4K2A; PIP4K2C; PIP5K1A; PIP5K1B; PIP5K1C; PITPNB; PLEKHA1; PLEKHA2; PLEKHA…
R-HSA-6805567	Keratinization	-0.175716106628306	0.182593754863591	0.335882052883292	57	CAPN1; CAPNS1; CASP14; CDSN; CELA2A; CSTA; DSC1; DSC2; DSC3; DSG1; DSG2; DSG3; DSP; EVPL; FLG; FURIN; IVL; JUP; KAZN; KLK12; KLK13; KLK14; KLK5; KLK8; KRT1; KRT10; KRT12; KRT13; KRT15; KRT16; KRT17; KRT18; KRT19; KRT2; KRT23; KRT24; KRT27; KRT3; KRT31; KRT32; KRT34; KRT36; KRT38; KRT39; KRT4; KRT40; KRT5; KRT6A; KRT6B; KRT6C; KRT7; KRT71; KRT72; KRT73; KRT74; KRT76; KRT77
R-HSA-194138	Signaling by VEGF	0.166079777151035	0.172779644334365	0.336440027790723	63	ABI1; AHCYL1; AKT1; AKT2; AKT3; AXL; BAIAP2; BCAR1; BRK1; CALM1; CAV1; CDC42; CDH5; CRK; CTNNA1; CTNNB1; CTNND1; CYBA; CYFIP2; DOCK1; ELMO1; ELMO2; FLT4; FYN; HRAS; HSP90AA1; HSPB1; ITGAV; ITGB3; ITPR1; ITPR2; ITPR3; JUP; KDR; KRAS; MAPK11; MAPK12; MAPK13; MAPK14; MAPKAP1; MAPKAPK2; MAPKAPK3; MLST8; MTOR; NCF1; NCF2; NCF4; NCK1; NCK2; NCKAP1; NCKAP1L; NOS3; NRAS; NRP1; NRP2; PAK1; PAK2; PDPK1; PG…
R-HSA-5099900	WNT5A-dependent internalization of FZD4	0.337688043643899	0.351909665116252	0.337262965820547	14	AP2A1; AP2A2; AP2B1; AP2M1; AP2S1; ARRB2; CLTA; CLTB; CLTC; DVL2; FZD4; PRKCA; PRKCB; WNT5A
R-HSA-69190	DNA strand elongation	-0.246652537605212	0.257155725455421	0.337480004789083	28	CDC45; DNA2; GINS1; GINS2; GINS3; LIG1; MCM2; MCM3; MCM4; MCM5; MCM6; MCM7; MCM8; PCNA; POLA2; POLD1; POLD2; POLD3; PRIM1; PRIM2; RFC1; RFC2; RFC3; RFC4; RFC5; RPA1; RPA2; RPA3
R-HSA-5654688	SHC-mediated cascade:FGFR1	0.316201311541108	0.331188480515444	0.33970549769402	16	FGF1; FGF10; FGF17; FGF2; FGF20; FGF22; FGF5; FGF9; FGFR1; GRB2; HRAS; KL; KRAS; NRAS; SHC1; SOS1
R-HSA-539107	Activation of E2F1 target genes at G1/S	-0.249356599674165	0.261717707764045	0.340706967520564	27	CCNA1; CCNE1; CDC25A; CDC45; CDC6; CDK1; CDT1; DHFR; E2F1; E2F4; E2F5; E2F6; FBXO5; HDAC1; LIN37; LIN52; LIN54; LIN9; ORC1; PCNA; RBBP4; RBL1; RBL2; RRM2; TFDP1; TK1; TYMS
R-HSA-69205	G1/S-Specific Transcription	-0.249356599674165	0.261717707764045	0.340706967520564	27	CCNA1; CCNE1; CDC25A; CDC45; CDC6; CDK1; CDT1; DHFR; E2F1; E2F4; E2F5; E2F6; FBXO5; HDAC1; LIN37; LIN52; LIN54; LIN9; ORC1; PCNA; RBBP4; RBL1; RBL2; RRM2; TFDP1; TK1; TYMS
R-HSA-69206	G1/S Transition	0.164612805990202	0.172815029410807	0.340824428032083	63	AKT1; AKT2; AKT3; CCNA1; CCNA2; CCNB1; CCND1; CCNE1; CCNE2; CCNH; CDC25A; CDC45; CDC6; CDC7; CDK1; CDK2; CDK4; CDK7; CDKN1B; CDT1; CUL1; DBF4; DHFR; E2F1; E2F4; E2F5; E2F6; FBXO5; HDAC1; LIN37; LIN52; LIN54; LIN9; MAX; MCM10; MCM2; MCM3; MCM4; MCM5; MCM6; MCM7; MCM8; MNAT1; MYC; ORC1; ORC3; ORC4; ORC5; ORC6; PCNA; POLA2; POLE; POLE2; POLE3; POLE4; PPP2CA; PPP2CB; PPP2R1A; PPP2R1B; PRIM1; PRIM2; P…
R-HSA-3214858	RMTs methylate histone arginines	-0.223225789437033	0.234435785972101	0.341004138988217	34	ACTL6A; ARID1B; ARID2; CARM1; CCND1; CDK4; COPRS; DNMT3A; H2AFJ; H2AFV; H2AFX; H2AFZ; HIST1H2AG; HIST2H2AA3; HIST2H2AC; HIST3H2A; JAK2; PBRM1; PRMT1; PRMT5; PRMT6; PRMT7; RPS2; SMARCA2; SMARCA4; SMARCB1; SMARCC1; SMARCC2; SMARCD1; SMARCD2; SMARCD3; SMARCE1; WDR5; WDR77
R-HSA-5683057	MAPK family signaling cascades	0.170779293679252	0.179874589720448	0.342399239499769	58	ACTN2; AGO1; AGO2; AGO3; AGO4; AKAP9; ANGPT1; APBB1IP; ARRB1; ARRB2; ARTN; BRAF; BRAP; BTC; CALM1; CAMK2A; CAMK2B; CAMK2D; CAMK2G; CCND3; CDC14A; CDC14B; CDC42; CDC42EP2; CDC42EP3; CDC42EP5; CDK1; CNKSR1; CSF2RB; CSK; CUL3; DAB2IP; DLG4; DNAJB1; DUSP1; DUSP10; DUSP16; DUSP2; DUSP4; DUSP5; DUSP7; DUSP8; EGF; EGFR; ERBB2; ERBB3; ERBB4; EREG; ETV4; FGA; FGB; FGF1; FGF10; FGF17; FGF18; FGF2; FGF20; F…
R-HSA-2022090	Assembly of collagen fibrils and other multimeric structures	-0.179518979784641	0.189206232896797	0.342722056868133	53	BMP1; CD151; COL10A1; COL11A1; COL11A2; COL15A1; COL18A1; COL1A1; COL1A2; COL24A1; COL27A1; COL2A1; COL3A1; COL4A1; COL4A2; COL4A3; COL4A4; COL5A1; COL5A2; COL5A3; COL6A1; COL6A2; COL6A3; COL6A5; COL6A6; COL8A1; COL8A2; COL9A1; COL9A2; COL9A3; CTSB; CTSL; CTSS; CTSV; DST; ITGA6; ITGB4; LAMA3; LAMB3; LAMC2; LOX; LOXL1; LOXL2; LOXL3; LOXL4; MMP3; MMP7; MMP9; PCOLCE; PLEC; PXDN; TLL1; TLL2
R-HSA-176187	Activation of ATR in response to replication stress	0.21918087764612	0.232596597143351	0.346027836486713	34	ATR; ATRIP; CDC25A; CDC45; CDC6; CDC7; CDK2; CHEK1; DBF4; HUS1; MCM10; MCM2; MCM3; MCM4; MCM5; MCM6; MCM7; MCM8; ORC1; ORC3; ORC4; ORC5; ORC6; RAD1; RAD17; RAD9A; RAD9B; RFC2; RFC3; RFC4; RFC5; RPA1; RPA2; RPA3
R-HSA-1483249	Inositol phosphate metabolism	-0.192910104120589	0.204874829568385	0.346397558247833	45	CALM1; IMPA1; IMPA2; INPP1; INPP4A; INPP4B; INPP5A; INPP5B; INPP5D; INPP5J; INPPL1; IP6K1; IP6K2; IP6K3; IPMK; IPPK; ISYNA1; ITPK1; ITPKA; ITPKB; ITPKC; MINPP1; MIOX; MTMR7; MTMR9; NUDT3; NUDT4; PLCB1; PLCB2; PLCB3; PLCB4; PLCD1; PLCD3; PLCD4; PLCE1; PLCG1; PLCG2; PLCH1; PLCH2; PLCZ1; PLD4; PPIP5K1; PPIP5K2; PTEN; SYNJ1
R-HSA-5678895	Defective CFTR causes cystic fibrosis	0.180150917687843	0.191431976077217	0.346668913289421	51	CFTR; DERL1; DERL2; DERL3; ERLEC1; ERLIN1; ERLIN2; OS9; PSMA1; PSMA2; PSMA3; PSMA4; PSMA5; PSMA6; PSMB1; PSMB10; PSMB2; PSMB4; PSMB5; PSMB7; PSMB8; PSMB9; PSMC1; PSMC2; PSMC3; PSMC4; PSMC5; PSMC6; PSMD1; PSMD11; PSMD12; PSMD13; PSMD2; PSMD3; PSMD4; PSMD5; PSMD6; PSMD7; PSMD8; PSMD9; PSME2; PSME3; PSME4; PSMF1; RNF185; RNF5; SEL1L; SEM1; UBA52; UBC; VCP
R-HSA-72163	mRNA Splicing - Major Pathway	0.170397121870689	0.181439429003883	0.34765859652404	57	ALYREF; AQR; BCAS2; BUD31; CASC3; CCAR1; CD2BP2; CDC40; CDC5L; CHERP; CLP1; CPSF1; CPSF2; CPSF3; CPSF4; CPSF7; CRNKL1; CSTF1; CSTF2T; CSTF3; CTNNBL1; CWC15; CWC22; CWC27; DDX23; DDX42; DDX46; DDX5; DHX15; DHX16; DHX38; DNAJC8; EFTUD2; EIF4A3; ELAVL2; FIP1L1; FUS; GCFC2; GTF2F1; GTF2F2; HNRNPA1; HNRNPA3; HNRNPF; HNRNPH1; HNRNPK; HNRNPL; HNRNPM; HNRNPR; HNRNPU; HNRNPUL1; HSPA8; ISY1; LSM2; LSM4; LS…
R-HSA-72172	mRNA Splicing	0.170397121870689	0.181439429003883	0.34765859652404	57	ALYREF; AQR; BCAS2; BUD31; CASC3; CCAR1; CD2BP2; CDC40; CDC5L; CHERP; CLP1; CPSF1; CPSF2; CPSF3; CPSF4; CPSF7; CRNKL1; CSTF1; CSTF2T; CSTF3; CTNNBL1; CWC15; CWC22; CWC27; DDX23; DDX42; DDX46; DDX5; DHX15; DHX16; DHX38; DNAJC8; EFTUD2; EIF4A3; ELAVL2; FIP1L1; FUS; GCFC2; GTF2F1; GTF2F2; HNRNPA1; HNRNPA3; HNRNPF; HNRNPH1; HNRNPK; HNRNPL; HNRNPM; HNRNPR; HNRNPU; HNRNPUL1; HSPA8; ISY1; LSM2; LSM4; LS…
R-HSA-8864260	Transcriptional regulation by the AP-2 (TFAP2) family of transcription factors	0.23172379857352	0.246938014420463	0.348044781984169	30	ATAD2; CGA; CGB3; CITED2; CITED4; DEK; EGFR; EP300; ERBB2; ESR1; HSPD1; KCTD1; KCTD15; KDM5B; KIT; MYBL2; MYC; NOP2; NPM1; SUMO1; TFAP2A; TFAP2B; TFAP2C; TFAP2E; TGFA; UBE2I; VEGFA; WWOX; YEATS4; YY1
R-HSA-73894	DNA Repair	0.169723272747085	0.181457020857871	0.349615200258391	57	ABL1; ACTL6A; ACTR5; ACTR8; ADPRHL2; ALKBH2; ALKBH3; ALKBH5; APBB1; APEX1; AQR; ASCC1; ASCC2; ASCC3; ATM; ATR; ATRIP; BABAM1; BAP1; BARD1; BAZ1B; BLM; BRCA1; BRCA2; BRIP1; CCNA1; CCNA2; CCNH; CDK2; CDK7; CHD1L; CHEK1; CHEK2; COPS2; COPS3; COPS6; COPS7A; COPS7B; COPS8; CUL4A; DCLRE1A; DCLRE1B; DCLRE1C; DDB1; DDB2; DNA2; DTL; ELL; EME1; EME2; EP300; ERCC3; ERCC4; ERCC5; ERCC6; ERCC8; EXO1
R-HSA-9013507	NOTCH3 Activation and Transmission of Signal to the Nucleus	-0.282293404668822	0.30183147579016	0.34965005888529	20	ADAM10; APH1A; APH1B; DLL1; EGF; EGFR; JAG1; JAG2; MIB1; MIB2; NCSTN; NEURL1; NEURL1B; NOTCH3; PSEN1; PSEN2; TACC3; UBA52; UBC; WWP2
R-HSA-8875555	MET activates RAP1 and RAC1	-0.370657967967057	0.397078443842668	0.350581053248003	11	CRK; CRKL; DOCK7; GAB1; GRB2; HGF; MET; RAC1; RAP1A; RAP1B; RAPGEF1
R-HSA-6782210	Gap-filling DNA repair synthesis and ligation in TC-NER	0.170622568207121	0.183029884258736	0.35122721860287	56	AQR; CCNH; CDK7; CUL4A; DDB1; EP300; ERCC3; ERCC6; ERCC8; GTF2H1; GTF2H2; GTF2H3; GTF2H4; GTF2H5; HMGN1; ISY1; LIG1; LIG3; MNAT1; PCNA; POLD1; POLD2; POLD3; POLE; POLE2; POLE3; POLE4; POLK; POLR2A; POLR2B; POLR2C; POLR2D; POLR2E; POLR2F; POLR2H; POLR2I; POLR2J; POLR2K; POLR2L; PPIE; PRPF19; RFC1; RFC2; RFC3; RFC4; RFC5; RPA1; RPA2; RPA3; TCEA1; UBA52; UBC; USP7; UVSSA; XAB2; XRCC1
R-HSA-1482839	Acyl chain remodelling of PE	-0.252789069855348	0.271753137666017	0.35225934857432	25	ABHD4; HRASLS; HRASLS2; HRASLS5; LPCAT3; LPCAT4; MBOAT1; MBOAT2; PLA2G10; PLA2G12A; PLA2G16; PLA2G1B; PLA2G2A; PLA2G2D; PLA2G4A; PLA2G4B; PLA2G4C; PLA2G4D; PLA2G4E; PLA2G4F; PLA2G5; PLA2G6; PLA2R1; PLBD1; PNPLA8
R-HSA-114608	Platelet degranulation	0.16578187580527	0.180002695079133	0.357052185760175	58	A1BG; A2M; ABCC4; ACTN1; ACTN2; ACTN4; ALB; ANXA5; APLP2; APOA1; APOH; APP; BRPF3; CALM1; CALU; CAP1; CD109; CD36; CD63; CD9; CDC37L1; CFD; CFL1; CHID1; CLEC3B; CLU; CTSW; CYB5R1; ECM1; EGF; ENDOD1; F13A1; F5; FAM3C; FAM49B; FGA; FGB; FGG; FN1; GAS6; GTPBP2; HABP4; HGF; HRG; IGF1; IGF2; ISLR; ITGA2B; ITGB3; ITIH3; ITIH4; KNG1; LEFTY2; LGALS3BP; LHFPL2; MANF; MMRN1; NHLRC2
R-HSA-76005	Response to elevated platelet cytosolic Ca2+	0.16578187580527	0.180002695079133	0.357052185760175	58	A1BG; A2M; ABCC4; ACTN1; ACTN2; ACTN4; ALB; ANXA5; APLP2; APOA1; APOH; APP; BRPF3; CALM1; CALU; CAP1; CD109; CD36; CD63; CD9; CDC37L1; CFD; CFL1; CHID1; CLEC3B; CLU; CTSW; CYB5R1; ECM1; EGF; ENDOD1; F13A1; F5; FAM3C; FAM49B; FGA; FGB; FGG; FN1; GAS6; GTPBP2; HABP4; HGF; HRG; IGF1; IGF2; ISLR; ITGA2B; ITGB3; ITIH3; ITIH4; KNG1; LEFTY2; LGALS3BP; LHFPL2; MANF; MMRN1; NHLRC2
R-HSA-8868773	rRNA processing in the nucleus and cytosol	0.161741896057644	0.175664901412877	0.357185608246751	61	BMS1; BYSL; C1D; CSNK1D; CSNK1E; DCAF13; DDX21; DDX49; DHX37; DIEXF; DIMT1; DIS3; EBNA1BP2; EMG1; ERI1; EXOSC1; EXOSC10; EXOSC2; EXOSC3; EXOSC4; EXOSC5; EXOSC6; EXOSC7; EXOSC8; EXOSC9; FAU; FBL; FCF1; FTSJ3; GAR1; GNL3; HEATR1; IMP3; IMP4; KRR1; LTV1; MPHOSPH10; MPHOSPH6; NAT10; NCL; NHP2; NIP7; NOB1; NOC4L; NOL11; NOL6; NOL9; NOP10; NOP14; NOP2; NOP56; NOP58; PDCD11; PELP1; PES1; PNO1; PWP2; RBM…
R-HSA-140534	Ligand-dependent caspase activation	0.314941477353526	0.342120140106147	0.357281169227813	15	CASP8; CD14; CFLAR; FADD; FAS; FASLG; LY96; RIPK1; TICAM1; TICAM2; TLR4; TNFRSF10A; TNFRSF10B; TNFSF10; TRAF2
R-HSA-196849	Metabolism of water-soluble vitamins and cofactors	-0.157361061799672	0.171437163198703	0.358674612611388	65	AASDHPPT; ABCC1; ABCD4; ACACB; ACP5; ALDH1L1; ALDH1L2; AMN; AOX1; BST1; BTD; CD320; CD38; COASY; CTRB1; CTRB2; CTRC; CUBN; CYB5A; CYB5R3; CYP8B1; DHFR; DHFR2; ENPP1; ENPP3; FASN; FLAD1; FOLR2; FPGS; GIF; GPHN; GSTO1; GSTO2; HLCS; LMBRD1; MCCC1; MCCC2; MMAA; MMAB; MMACHC; MMADHC; MOCOS; MOCS1; MOCS2; MTHFD1; MTHFD1L; MTHFD2; MTHFD2L; MTHFR; MTHFS; MTR; MTRR; MUT; NADK; NADK2; NADSYN1; NAMPT; NAPRT…
R-HSA-190241	FGFR2 ligand binding and activation	0.323704904581577	0.353261361658586	0.359492470617896	14	FGF1; FGF10; FGF17; FGF18; FGF2; FGF20; FGF22; FGF5; FGF7; FGF9; FGFBP1; FGFBP2; FGFBP3; FGFR2
R-HSA-432720	Lysosome Vesicle Biogenesis	0.219153421331117	0.239711384051849	0.360591439237842	32	AP1B1; AP1G1; AP1G2; AP1M1; AP1M2; AP1S1; AP1S3; AP4B1; AP4E1; AP4M1; AP4S1; APP; ARRB1; BLOC1S1; CHMP2A; CLTA; CLTB; CLTC; CLVS1; CLVS2; CTSZ; DNAJC6; DNASE2; DNM2; GNS; HGS; HSPA8; M6PR; SH3GL2; TXNDC5; VAMP2; VAMP8
R-HSA-1638091	Heparan sulfate/heparin (HS-GAG) metabolism	-0.18505572584214	0.202854860202072	0.361633549196672	46	AGRN; B3GALT6; B3GAT1; B3GAT2; B3GAT3; B4GALT7; BCAN; CSPG4; CSPG5; DCN; EXT1; EXT2; GLB1; GLB1L; GLCE; GPC1; GPC2; GPC5; GPC6; GUSB; HPSE; HPSE2; HS2ST1; HS3ST1; HS3ST2; HS3ST3A1; HS3ST3B1; HS3ST6; HS6ST1; HS6ST3; HSPG2; IDUA; NAGLU; NDST1; NDST2; NDST3; NDST4; SDC1; SDC2; SDC3; SDC4; SGSH; SLC35D2; VCAN; XYLT1; XYLT2
R-HSA-202131	Metabolism of nitric oxide	0.311735632161499	0.34240577223938	0.362597098890333	15	AKT1; CALM1; CAV1; CYGB; DDAH1; DDAH2; DNM2; HSP90AA1; LYPLA1; NOS3; NOSIP; NOSTRIN; SPR; WASL; ZDHHC21
R-HSA-203765	eNOS activation and regulation	0.311735632161499	0.34240577223938	0.362597098890333	15	AKT1; CALM1; CAV1; CYGB; DDAH1; DDAH2; DNM2; HSP90AA1; LYPLA1; NOS3; NOSIP; NOSTRIN; SPR; WASL; ZDHHC21
R-HSA-72312	rRNA processing	0.190572424139789	0.210462030776785	0.365202936876471	42	BMS1; BYSL; C1D; CSNK1D; CSNK1E; DCAF13; DDX21; DDX49; DHX37; DIEXF; DIMT1; DIS3; EBNA1BP2; ELAC2; EMG1; ERI1; EXOSC1; EXOSC10; EXOSC2; EXOSC3; EXOSC4; EXOSC5; EXOSC6; EXOSC7; EXOSC8; EXOSC9; FAU; FBL; FCF1; FTSJ3; GAR1; GNL3; HEATR1; IMP3; IMP4; KIAA0391; KRR1; LTV1; MPHOSPH10; MPHOSPH6; MRM2; MRM3
R-HSA-1679131	Trafficking and processing of endosomal TLR	-0.359878827842352	0.398405437367919	0.3663677669435	11	CNPY3; CTSB; CTSK; CTSL; CTSS; CTSV; HSP90B1; LGMN; TLR3; TLR9; UNC93B1
R-HSA-4086398	Ca2+ pathway	0.163782358250094	0.181609676173526	0.367143366002831	57	AGO1; AGO2; AGO3; AGO4; AXIN2; CALM1; CAMK2A; CTNNB1; FZD2; FZD3; FZD4; FZD5; FZD6; GNAO1; GNAT2; GNB1; GNB2; GNB3; GNB4; GNB5; GNG10; GNG11; GNG12; GNG2; GNG3; GNG4; GNG5; GNG7; GNGT2; ITPR1; ITPR2; ITPR3; LEF1; MAP3K7; MOV10; MYC; NFATC1; PDE6A; PDE6B; PDE6G; PLCB1; PLCB2; PLCB3; PPP3CA; PPP3CB; PPP3R1; PRKCA; PRKG1; PRKG2; TCF7; TCF7L1; TCF7L2; TNRC6A; TNRC6B; TNRC6C; WNT11; WNT5A
R-HSA-983168	Antigen processing: Ubiquitination & Proteasome degradation	0.164726048244451	0.183183587944376	0.368524726311283	56	ANAPC1; ANAPC10; ANAPC11; ANAPC13; ANAPC2; ANAPC4; ANAPC5; ANAPC7; AREL1; ARIH2; ASB1; ASB13; ASB14; ASB15; ASB16; ASB18; ASB2; ASB3; ASB4; ASB5; ASB6; ASB7; ASB8; ATG7; BLMH; BTBD1; BTBD6; BTRC; CBLB; CCNF; CDC16; CDC26; CDC27; CDC34; CUL1; CUL2; CUL3; CUL5; CUL7; DET1; DTX3L; DZIP3; ELOC; FBXL12; FBXL13; FBXL16; FBXL18; FBXL20; FBXL22; FBXL3; FBXL4; FBXL5; FBXL7; FBXL8; FBXO10; FBXO11
R-HSA-983169	Class I MHC mediated antigen processing & presentation	0.161799417124208	0.180102581213686	0.368986368095797	58	ANAPC1; ANAPC10; ANAPC11; ANAPC13; ANAPC2; ANAPC4; ANAPC5; ANAPC7; AREL1; ARIH2; ASB1; ASB13; ASB14; ASB15; ASB16; ASB18; ASB2; ASB3; ASB4; ASB5; ASB6; ASB7; ASB8; ATG7; B2M; BLMH; BTBD1; BTBD6; BTRC; CALR; CANX; CBLB; CCNF; CD14; CD207; CD36; CDC16; CDC26; CDC27; CDC34; CHUK; CTSL; CTSS; CTSV; CUL1; CUL2; CUL3; CUL5; CUL7; CYBA; DET1; DTX3L; DZIP3; ELOC; ERAP1; ERAP2; FBXL12; FBXL13
R-HSA-74158	RNA Polymerase III Transcription	0.193581826459396	0.215516292244092	0.369066337689532	40	BDP1; BRF1; BRF2; CRCP; GTF3A; GTF3C1; GTF3C2; GTF3C3; GTF3C4; GTF3C5; GTF3C6; NFIA; NFIB; NFIC; NFIX; POLR1C; POLR1D; POLR2E; POLR2F; POLR2H; POLR2K; POLR2L; POLR3A; POLR3B; POLR3C; POLR3D; POLR3F; POLR3G; POLR3GL; POLR3H; POLR3K; POU2F1; SNAPC1; SNAPC2; SNAPC3; SNAPC4; SNAPC5; SSB; TBP; ZNF143
R-HSA-749476	RNA Polymerase III Abortive And Retractive Initiation	0.193581826459396	0.215516292244092	0.369066337689532	40	BDP1; BRF1; BRF2; CRCP; GTF3A; GTF3C1; GTF3C2; GTF3C3; GTF3C4; GTF3C5; GTF3C6; NFIA; NFIB; NFIC; NFIX; POLR1C; POLR1D; POLR2E; POLR2F; POLR2H; POLR2K; POLR2L; POLR3A; POLR3B; POLR3C; POLR3D; POLR3F; POLR3G; POLR3GL; POLR3H; POLR3K; POU2F1; SNAPC1; SNAPC2; SNAPC3; SNAPC4; SNAPC5; SSB; TBP; ZNF143
R-HSA-2559583	Cellular Senescence	0.160086242064805	0.178627250902978	0.370144461581838	59	ACD; AGO1; AGO3; AGO4; ANAPC1; ANAPC10; ANAPC11; ANAPC15; ANAPC16; ANAPC2; ANAPC4; ANAPC5; ANAPC7; ASF1A; ATM; BMI1; CABIN1; CBX2; CBX4; CBX6; CBX8; CCNA1; CCNA2; CCNE1; CCNE2; CDC16; CDC26; CDC27; CDK2; CDK4; CDK6; CDKN1B; CDKN2A; CDKN2B; CDKN2C; CDKN2D; CEBPB; CXCL8; E2F1; E2F2; EED; EHMT1; EHMT2; EP400; ETS1; ETS2; EZH2; FOS; FZR1; H1F0; H2AFJ; H2AFV; H2AFX; H2AFZ; H2BFS; H3F3A; HIST1H1C; HIST…
R-HSA-8851805	MET activates RAS signaling	0.353329320770085	0.395066935703291	0.371133021731396	11	GRB2; HGF; HRAS; KRAS; MET; MUC20; NRAS; RANBP10; RANBP9; SHC1; SOS1
R-HSA-6814122	Cooperation of PDCL (PhLP1) and TRiC/CCT in G-protein beta folding	0.199731513413092	0.223794747705199	0.372137678377715	37	CCT2; CCT3; CCT4; CCT5; CCT6A; CCT6B; CCT7; CCT8; CSNK2A2; CSNK2B; GNAI1; GNAI2; GNAI3; GNAO1; GNAT1; GNAT2; GNAT3; GNAZ; GNB1; GNB2; GNB3; GNB4; GNB5; GNG10; GNG11; GNG12; GNG2; GNG3; GNG4; GNG5; GNG7; GNGT2; RGS11; RGS6; RGS7; RGS9; TCP1
R-HSA-2029480	Fcgamma receptor (FCGR) dependent phagocytosis	0.216925817226607	0.24362376108871	0.373244047189259	31	ABI1; ABL1; ACTG1; ACTR2; ACTR3; AHCYL1; ARPC1A; ARPC1B; ARPC2; ARPC3; ARPC4; ARPC5; BAIAP2; BRK1; CD247; CDC42; CFL1; CRK; CYFIP2; DOCK1; ELMO1; ELMO2; FCGR1A; FCGR2A; FCGR3A; FGR; FYN; GRB2; HCK; HSP90AA1; HSP90AB1
R-HSA-379716	Cytosolic tRNA aminoacylation	-0.246733215215252	0.277638985112755	0.374173142709695	24	AARS; AIMP1; AIMP2; CARS; DARS; EEF1E1; EPRS; FARSA; FARSB; GARS; HARS; IARS; KARS; LARS; MARS; NARS; PPA1; QARS; RARS; SARS; TARS; VARS; WARS; YARS
R-HSA-5576893	Phase 2 - plateau phase	-0.251568672223223	0.283324962134325	0.374586117568966	23	AKAP9; CACNA1C; CACNA1D; CACNA1S; CACNA2D1; CACNA2D2; CACNA2D3; CACNA2D4; CACNB1; CACNB2; CACNB3; CACNB4; CACNG1; CACNG3; CACNG4; CACNG5; CACNG6; CACNG8; KCNE1; KCNE2; KCNE3; KCNE4; KCNQ1
R-HSA-1358803	Downregulation of ERBB2:ERBB3 signaling	0.36522364932268	0.412820007129275	0.376316117754147	10	AKT1; AKT2; AKT3; ERBB2; ERBB3; NRG1; RNF41; UBA52; UBC; USP8
R-HSA-418885	DCC mediated attractive signaling	0.313095376707134	0.354254656117259	0.37679639586977	14	ABLIM1; ABLIM2; ABLIM3; CDC42; DCC; DOCK1; FYN; NCK1; NTN1; PTK2; RAC1; SRC; TRIO; WASL
R-HSA-933542	TRAF6 mediated NF-kB activation	-0.255766048743288	0.289428520469541	0.376861789939555	22	AGER; APP; CHUK; DDX58; IFIH1; IKBKB; MAP3K1; MAVS; MYD88; NFKB1; NFKB2; NFKBIA; NFKBIB; NKIRAS1; RELA; RNF135; S100A12; S100B; SAA1; TRAF2; TRAF6; TRIM25
R-HSA-375165	NCAM signaling for neurite out-growth	0.164055600568988	0.186528985210778	0.37912047618604	54	AGRN; ARTN; CACNA1C; CACNA1D; CACNA1G; CACNA1H; CACNA1I; CACNA1S; CACNB1; CACNB2; CACNB3; CACNB4; CNTN2; COL4A1; COL4A2; COL4A3; COL4A4; COL6A1; COL6A2; COL6A3; COL6A5; COL6A6; COL9A1; COL9A2; COL9A3; FGFR1; FYN; GDNF; GFRA1; GFRA2; GFRA4; GRB2; HRAS; KRAS; MAPK1; MAPK3; NCAM1; NRAS; NRTN; PRNP; PSPN; PTK2; PTPRA; RPS6KA5; SOS1; SPTA1; SPTB; SPTBN1; SPTBN2; SPTBN4; SPTBN5; SRC; ST8SIA2; ST8SIA4
R-HSA-1433617	Regulation of signaling by NODAL	0.363115298367988	0.413083257134216	0.379381436061794	10	ACVR1B; ACVR1C; ACVR2A; ACVR2B; CER1; DAND5; LEFTY1; LEFTY2; NODAL; TDGF1
R-HSA-112315	Transmission across Chemical Synapses	-0.156769840179537	0.178373373146048	0.379463151822934	60	ABAT; ACHE; ACTN2; ADCY1; ADCY2; ADCY3; ADCY4; ADCY5; ADCY6; ADCY7; ADCY9; AKAP9; ALDH2; ALDH5A1; AP2A1; AP2A2; AP2B1; AP2M1; AP2S1; APBA1; ARL6IP5; BCHE; BRAF; CACFD1; CACNA1A; CACNA1B; CACNA1E; CACNA2D1; CACNA2D2; CACNA2D3; CACNB1; CACNB2; CACNB3; CACNB4; CACNG3; CACNG4; CACNG8; CALM1; CAMK2A; CAMK2B; CAMK2D; CAMK2G; CAMK4; CAMKK1; CHRNA1; CHRNA2; CHRNA3; CHRNA4; CHRNA5; CHRNA6; CHRNA7; CHRNB2;…
R-HSA-450282	MAPK targets/ Nuclear events mediated by MAP kinases	0.236998110073182	0.270092456889333	0.38023124195272	25	ATF1; ATF2; DUSP3; DUSP4; DUSP7; FOS; MAPK1; MAPK10; MAPK11; MAPK14; MAPK3; MAPK8; MAPK9; MAPKAPK2; MEF2A; MEF2C; PPP2CA; PPP2CB; PPP2R1A; PPP2R1B; PPP2R5D; RPS6KA1; RPS6KA2; RPS6KA5; VRK3
R-HSA-72086	mRNA Capping	0.228082894363338	0.260402233340928	0.381091543838963	27	CCNH; CDK7; ERCC3; GTF2F1; GTF2F2; GTF2H1; GTF2H2; GTF2H3; GTF2H4; GTF2H5; MNAT1; NCBP1; NCBP2; POLR2A; POLR2B; POLR2C; POLR2D; POLR2E; POLR2F; POLR2H; POLR2I; POLR2J; POLR2K; POLR2L; RNGTT; RNMT; SUPT5H
R-HSA-5620912	Anchoring of the basal body to the plasma membrane	0.152340304866997	0.174476947234529	0.382594572882805	62	ACTR1A; AHI1; AKAP9; ALMS1; B9D1; B9D2; C2CD3; CC2D2A; CCP110; CDK1; CDK5RAP2; CENPJ; CEP131; CEP135; CEP152; CEP162; CEP164; CEP192; CEP250; CEP290; CEP41; CEP57; CEP63; CEP70; CEP72; CEP76; CEP78; CEP83; CEP89; CEP97; CKAP5; CLASP1; CNTRL; CSNK1D; CSNK1E; DCTN1; DCTN2; DYNC1H1; DYNC1I2; DYNLL1; FBF1; FGFR1OP; HAUS1; HAUS2; HAUS4; HAUS5; HAUS6; HAUS8; HSP90AA1; IQCB1; KIF24; MAPRE1; MKS1; NDE1; …
R-HSA-5654736	Signaling by FGFR1	0.187587652863579	0.215725196987734	0.384536722409378	40	BRAF; CBL; FGF1; FGF10; FGF17; FGF18; FGF2; FGF20; FGF22; FGF5; FGF9; FGFR1; FGFRL1; FLRT1; FLRT2; FLRT3; FRS2; FRS3; GAB1; GRB2; HRAS; KL; KRAS; MAPK1; MAPK3; MKNK1; NRAS; PIK3CA; PIK3R1; PLCG1; PPP2CA; PPP2CB; PPP2R1A; SHC1; SOS1; SPRED1; SPRED2; SRC; UBA52; UBC
R-HSA-425397	Transport of vitamins, nucleosides, and related molecules	0.208664148440811	0.240165243207418	0.384936977800538	32	ALB; APOD; LCN1; LCN12; LCN15; LCN9; SLC27A1; SLC27A4; SLC27A6; SLC28A2; SLC28A3; SLC29A1; SLC29A2; SLC29A3; SLC29A4; SLC33A1; SLC35A1; SLC35A3; SLC35B2; SLC35B3; SLC35B4; SLC35C1; SLC35D1; SLC35D2; SLC5A6; SLCO1B3; SLCO1C1; SLCO2A1; SLCO2B1; SLCO3A1; SLCO4A1; SLCO4C1
R-HSA-1362277	Transcription of E2F targets under negative control by DREAM complex	-0.283557443182051	0.327202578011096	0.386155033905986	17	CDC25A; CDC6; E2F1; E2F4; E2F5; HDAC1; LIN37; LIN52; LIN54; LIN9; MAX; MYC; PCNA; RBBP4; RBL1; RBL2; TFDP1
R-HSA-450604	KSRP (KHSRP) binds and destabilizes mRNA	0.288103547216672	0.333535412971667	0.387704921335252	16	AKT1; DCP2; DIS3; EXOSC1; EXOSC2; EXOSC3; EXOSC4; EXOSC5; EXOSC6; EXOSC7; EXOSC8; EXOSC9; MAPK11; MAPK14; PARN; YWHAZ
R-HSA-8934593	Regulation of RUNX1 Expression and Activity	0.295694747165128	0.343797708189221	0.389742998251079	15	AGO1; AGO2; AGO3; AGO4; CBFB; CCND1; CCND2; CCND3; CDK6; MOV10; PML; SRC; TNRC6A; TNRC6B; TNRC6C
R-HSA-8956320	Nucleobase biosynthesis	0.303730721559786	0.355108062900858	0.392374496550318	14	ADSL; ADSS; ADSSL1; ATIC; CAD; DHODH; GMPS; IMPDH1; IMPDH2; LHPP; PAICS; PFAS; PPAT; UMPS
R-HSA-189451	Heme biosynthesis	-0.356959514917086	0.418150623706249	0.393292006997375	10	ALAD; ALAS1; COX10; COX15; CPOX; FECH; HMBS; PPOX; UROD; UROS
R-HSA-5357801	Programmed Cell Death	0.150646700452442	0.177370338762838	0.395695337855562	60	ADD1; AKT1; AKT2; AKT3; APAF1; APC; APPL1; ARHGAP10; BAD; BAK1; BAX; BBC3; BCL2; BCL2L1; BCL2L11; BID; BIRC2; BIRC3; BMF; CASP3; CASP6; CASP7; CASP8; CASP9; CD14; CDH1; CFLAR; CTNNB1; CYCS; DAPK1; DAPK2; DAPK3; DBNL; DCC; DFFA; DFFB; DIABLO; DNM1L; DSG1; DSG2; DSG3; DSP; DYNLL1; DYNLL2; E2F1; FADD; FAS; FASLG; FNTA; GAS2; GSN; GZMB; H1F0; HIST1H1C; HIST1H1D; HIST1H1E; HMGB2; KPNA1; KPNB1; LMNA
R-HSA-2161522	Abacavir transport and metabolism	-0.354780661757035	0.418424014707539	0.39649507593327	10	ABCB1; ABCG2; ADAL; ADH1A; GUK1; NT5C2; PCK1; SLC22A1; SLC22A2; SLC22A3
R-HSA-5358508	Mismatch Repair	-0.302944754627659	0.358817694108935	0.398509609058085	14	EXO1; LIG1; MLH1; MSH2; MSH3; MSH6; PCNA; PMS2; POLD1; POLD2; POLD3; RPA1; RPA2; RPA3
R-HSA-6798695	Neutrophil degranulation	-0.147048827733797	0.174276612204721	0.398799704404726	63	A1BG; ABCA13; ACAA1; ACLY; ACPP; ACTR10; ACTR1B; ACTR2; ADAM10; ADAM8; ADGRG3; AGA; AGL; AGPAT2; ALAD; ALDH3B1; ALDOC; ALOX5; AMPD3; ANO6; ANPEP; ANXA2; AOC1; AP1M1; AP2A2; APAF1; APEH; APRT; ARG1; ARHGAP9; ARL8A; ARMC8; ARPC5; ARSA; ARSB; ASAH1; ATAD3B; ATG7; ATP11A; ATP11B; ATP6V0A1; ATP6V0C; ATP6V1D; ATP8A1; ATP8B4; AZU1; B2M; B4GALT1; BIN2; BPI; BRI3; BST1; BST2; C16orf62; C3; C5AR1; C6orf120…
R-HSA-9007101	Rab regulation of trafficking	0.148897251630081	0.177410412741202	0.401311443378849	60	AKT1; AKT2; AKT3; ALS2; ALS2CL; ANKRD27; ARF6; CCZ1; CCZ1B; CHML; DENND1A; DENND1B; DENND1C; DENND2A; DENND2C; DENND2D; DENND3; DENND4A; DENND4B; DENND4C; DENND5A; DENND5B; DENND6A; DENND6B; GABARAP; GABARAPL2; GAPVD1; GDI2; GGA1; GGA2; GGA3; HPS1; HPS4; MADD; MAP1LC3B; MON1A; MON1B; OPTN; POLG; RAB10; RAB11A; RAB11B; RAB12; RAB13; RAB14; RAB18; RAB1A; RAB27A; RAB27B; RAB31; RAB32; RAB33B; RAB35;…
R-HSA-629594	Highly calcium permeable postsynaptic nicotinic acetylcholine receptors	-0.351347164197559	0.418850774076824	0.401561270527938	10	CHRNA1; CHRNA2; CHRNA3; CHRNA4; CHRNA5; CHRNA6; CHRNA7; CHRNB2; CHRNB3; CHRNB4
R-HSA-71182	Phenylalanine and tyrosine catabolism	0.332747874371488	0.397392956575363	0.402408755134243	11	ASRGL1; FAH; GSTZ1; HGD; HPD; IL4I1; KYAT1; PAH; PCBD1; QDPR; TAT
R-HSA-5663220	RHO GTPases Activate Formins	-0.155038391263125	0.186256296626711	0.405187292028415	55	ACTG1; AHCTF1; AURKB; B9D2; BIRC5; BUB1B; BUB3; CDC42; CENPA; CENPC; CENPE; CENPF; CENPH; CENPK; CENPL; CENPM; CENPN; CENPO; CENPP; CENPQ; CENPT; CENPU; CKAP5; CLASP1; CLIP1; DAAM1; DIAPH1; DIAPH3; DSN1; DVL1; DVL2; DVL3; DYNC1H1; DYNC1I1; DYNC1I2; DYNC1LI1; DYNC1LI2; DYNLL1; DYNLL2; EVL; FMNL1; FMNL2; FMNL3; INCENP; ITGB1; ITGB3BP; KIF2A; KIF2C; KNTC1; MAD1L1; MAD2L1; MAPRE1; MIS12; MKL1; NDE1
R-HSA-927802	Nonsense-Mediated Decay (NMD)	0.15527283723018	0.186753560563885	0.405729776478677	54	CASC3; EIF4A3; EIF4G1; ETF1; FAU; GSPT1; MAGOH; MAGOHB; NCBP1; NCBP2; PABPC1; PNRC2; PPP2CA; PPP2R1A; PPP2R2A; RNPS1; RPL10A; RPL12; RPL13; RPL13A; RPL14; RPL15; RPL17; RPL18; RPL18A; RPL19; RPL21; RPL22L1; RPL23A; RPL26; RPL26L1; RPL27A; RPL28; RPL29; RPL3; RPL30; RPL31; RPL32; RPL34; RPL35; RPL35A; RPL36; RPL36AL; RPL37; RPL38; RPL39L; RPL3L; RPL4; RPL41; RPL5; RPL7; RPL7A; RPL8; RPL9
R-HSA-975957	Nonsense Mediated Decay (NMD) enhanced by the Exon Junction Complex (EJC)	0.15527283723018	0.186753560563885	0.405729776478677	54	CASC3; EIF4A3; EIF4G1; ETF1; FAU; GSPT1; MAGOH; MAGOHB; NCBP1; NCBP2; PABPC1; PNRC2; PPP2CA; PPP2R1A; PPP2R2A; RNPS1; RPL10A; RPL12; RPL13; RPL13A; RPL14; RPL15; RPL17; RPL18; RPL18A; RPL19; RPL21; RPL22L1; RPL23A; RPL26; RPL26L1; RPL27A; RPL28; RPL29; RPL3; RPL30; RPL31; RPL32; RPL34; RPL35; RPL35A; RPL36; RPL36AL; RPL37; RPL38; RPL39L; RPL3L; RPL4; RPL41; RPL5; RPL7; RPL7A; RPL8; RPL9
R-HSA-1660661	Sphingolipid de novo biosynthesis	-0.176424517388213	0.212443596371593	0.406282456674658	42	ACER2; ACER3; ALDH3A2; ALDH3B1; ALDH3B2; CERS1; CERS2; CERS3; CERS4; CERS5; CERS6; COL4A3BP; CSNK1G2; DEGS1; DEGS2; FA2H; KDSR; ORMDL1; ORMDL2; ORMDL3; PLPP1; PLPP2; PLPP3; PPM1L; PRKD1; PRKD2; PRKD3; SAMD8; SGMS1; SGMS2; SGPL1; SGPP1; SGPP2; SPHK1; SPHK2; SPTLC1; SPTLC2; SPTLC3; SPTSSA; SPTSSB; VAPA; VAPB
R-HSA-380108	Chemokine receptors bind chemokines	-0.185163206785547	0.223034024097517	0.406424802856032	38	ACKR3; ACKR4; CCL13; CCL19; CCL20; CCL25; CCL27; CCL28; CCR1; CCR10; CCR2; CCR3; CCR5; CCR6; CCR7; CCRL2; CX3CL1; CX3CR1; CXCL1; CXCL10; CXCL11; CXCL12; CXCL13; CXCL16; CXCL2; CXCL3; CXCL6; CXCL8; CXCL9; CXCR1; CXCR2; CXCR4; CXCR5; CXCR6; PF4; XCL1; XCL2; XCR1
R-HSA-435354	Zinc transporters	0.294118615543062	0.355961106725325	0.408653127193204	14	SLC30A1; SLC30A2; SLC30A5; SLC30A6; SLC30A8; SLC39A1; SLC39A10; SLC39A14; SLC39A2; SLC39A3; SLC39A4; SLC39A5; SLC39A6; SLC39A8
R-HSA-163359	Glucagon signaling in metabolic regulation	-0.217179471912735	0.263152122950602	0.409201238259467	27	ADCY1; ADCY2; ADCY3; ADCY4; ADCY5; ADCY6; ADCY7; ADCY9; GCG; GNAS; GNB1; GNB2; GNB3; GNB4; GNG10; GNG11; GNG12; GNG2; GNG3; GNG4; GNG5; GNG7; PRKACB; PRKAR1A; PRKAR1B; PRKAR2A; PRKAR2B
R-HSA-5676594	TNF receptor superfamily (TNFSF) members mediating non-canonical NF-kB pathway	-0.296190531670179	0.359395457895873	0.409862608468068	14	BIRC2; BIRC3; CD40; LTA; LTBR; TNFRSF11A; TNFRSF12A; TNFRSF13C; TNFSF11; TNFSF12; TNFSF13B; TNFSF14; TRAF2; TRAF3
R-HSA-500792	GPCR ligand binding	-0.160461746562813	0.195176561682649	0.410999297804774	50	ACKR1; ACKR3; ACKR4; ADCYAP1; ADCYAP1R1; ADGRE1; ADGRE2; ADM; ADM2; ADORA1; ADORA2A; ADORA2B; ADRA1A; ADRA1B; ADRA1D; ADRA2A; ADRA2C; ADRB1; ADRB2; AGT; AGTR1; ANXA1; APLNR; APP; AVPR1A; BDKRB1; BDKRB2; C3; C5; C5AR1; C5AR2; CALCA; CALCB; CALCRL; CASR; CCK; CCKAR; CCKBR; CCL13; CCL19; CCL20; CCL25; CCL27; CCL28; CCR1; CCR10; CCR2; CCR3; CCR5; CCR6
R-HSA-448424	Interleukin-17 signaling	0.153027245654234	0.18680938217525	0.412693691333541	54	ATF1; ATF2; BTRC; CHUK; CUL1; DUSP3; DUSP4; DUSP7; FBXW11; FOS; IKBKB; IL17RA; IL17RB; IL17RC; IL17RE; IL25; IRAK2; MAP2K1; MAP2K3; MAP2K4; MAP2K6; MAP2K7; MAP3K7; MAP3K8; MAPK1; MAPK10; MAPK11; MAPK14; MAPK3; MAPK8; MAPK9; MAPKAPK2; MAPKAPK3; MEF2A; MEF2C; NFKB1; NOD1; NOD2; PPP2CA; PPP2CB; PPP2R1A; PPP2R1B; PPP2R5D; RIPK2; RPS6KA1; RPS6KA2; RPS6KA5; SKP1; TAB1; TAB2; TNIP2; TRAF6; UBA52; UBC
R-HSA-8852135	Protein ubiquitination	0.154308832317536	0.188514440301276	0.413042182992902	53	BCL10; CDC34; CDC73; CTR9; DERL1; HIST1H2BD; HIST1H2BJ; HIST1H2BK; HIST1H2BN; HLA-A; HLA-B; HLTF; LEO1; OTULIN; PAF1; PCNA; PEX10; PEX12; PEX2; PEX5; PRKDC; RAD18; RNF144A; RNF152; RNF181; RNF20; RNF40; RRAGA; RTF1; SELENOS; SHPRH; TMEM129; UBA52; UBA6; UBC; UBE2D1; UBE2D3; UBE2E1; UBE2E3; UBE2G1; UBE2G2; UBE2H; UBE2J2; UBE2K; UBE2L3; UBE2N; UBE2Q2; UBE2R2; UBE2S; UBE2T; UBE2W; UBE2Z; UCHL3
R-HSA-8849932	Synaptic adhesion-like molecules	-0.254473052156401	0.311433988848218	0.413870659356522	19	DLG1; DLG4; FLOT1; FLOT2; GRIA1; GRIA4; GRIN1; GRIN2A; GRIN2B; GRIN2C; GRIN2D; LRFN1; LRFN2; LRFN3; LRFN4; PTPRD; PTPRF; PTPRS; RTN3
R-HSA-3000480	Scavenging by Class A Receptors	0.25781322302543	0.316714396651841	0.415631015808644	18	APOA1; APOB; CALR; COL1A1; COL1A2; COL3A1; COL4A1; COL4A2; COLEC11; COLEC12; FTH1; FTL; HSP90B1; MARCO; MASP1; MSR1; SCARA5; SCGB3A2
R-HSA-2299718	Condensation of Prophase Chromosomes	0.224380501799876	0.27631149983464	0.41675931116051	24	CCNB1; CDK1; H2AFJ; H2AFV; H2AFX; H2AFZ; H2BFS; H3F3A; HIST1H2BD; HIST1H2BJ; HIST1H2BK; HIST1H2BN; HIST2H2AA3; HIST2H2AC; KMT5A; MCPH1; NCAPD3; NCAPG2; NCAPH2; PLK1; RB1; SET; SMC2; SMC4
R-HSA-399719	Trafficking of AMPA receptors	-0.221844290497807	0.273221613652035	0.416816119218547	25	AP2A1; AP2A2; AP2B1; AP2M1; AP2S1; CACNG3; CACNG4; CACNG8; CAMK2A; CAMK2B; CAMK2D; CAMK2G; DLG1; DLG4; EPB41L1; GRIA1; GRIA2; GRIA4; GRIP1; MDM2; MYO6; NSF; PICK1; PRKCA; PRKCB
R-HSA-399721	Glutamate binding, activation of AMPA receptors and synaptic plasticity	-0.221844290497807	0.273221613652035	0.416816119218547	25	AP2A1; AP2A2; AP2B1; AP2M1; AP2S1; CACNG3; CACNG4; CACNG8; CAMK2A; CAMK2B; CAMK2D; CAMK2G; DLG1; DLG4; EPB41L1; GRIA1; GRIA2; GRIA4; GRIP1; MDM2; MYO6; NSF; PICK1; PRKCA; PRKCB
R-HSA-418360	Platelet calcium homeostasis	-0.226013754103038	0.278639304211823	0.417288844624307	24	ATP2A1; ATP2A2; ATP2A3; ATP2B1; ATP2B2; ATP2B4; CALM1; ITPR1; ITPR2; ITPR3; ORAI2; P2RX1; P2RX2; P2RX3; P2RX4; P2RX5; P2RX6; P2RX7; SLC8A1; SLC8A3; SRI; STIM1; TRPC3; TRPC6
R-HSA-111447	Activation of BAD and translocation to mitochondria	0.279516562924213	0.345138149484996	0.418015678667459	15	AKT1; AKT2; AKT3; BAD; BCL2; BID; PPP3CC; PPP3R1; SFN; YWHAB; YWHAE; YWHAG; YWHAH; YWHAQ; YWHAZ
R-HSA-1296346	Tandem pore domain potassium channels	-0.339763353457227	0.420254000983134	0.418819246008445	10	KCNK1; KCNK10; KCNK13; KCNK17; KCNK2; KCNK3; KCNK4; KCNK6; KCNK7; KCNK9
R-HSA-5654727	Negative regulation of FGFR2 signaling	0.223184095130421	0.276374166988996	0.419353562848375	24	BRAF; CBL; FGF1; FGF10; FGF17; FGF18; FGF2; FGF20; FGF22; FGF5; FGF7; FGF9; FGFR2; FRS2; GRB2; MAPK1; MAPK3; MKNK1; PPP2CA; PPP2CB; PPP2R1A; SRC; UBA52; UBC
R-HSA-5620920	Cargo trafficking to the periciliary membrane	-0.171492986836951	0.21256394561722	0.419791490400837	42	ARF4; ARL13B; ARL3; ASAP1; BBIP1; BBS1; BBS10; BBS12; BBS2; BBS4; BBS5; BBS7; BBS9; CCT2; CCT3; CCT4; CCT5; CCT8; CNGA4; CYS1; EXOC1; EXOC2; EXOC3; EXOC4; EXOC5; EXOC6; EXOC7; GBF1; INPP5E; MCHR1; MKKS; NPHP3; PDE6D; PKD1; PKD2; RAB11A; RAB11FIP3; RAB3IP; RAB8A; TCP1; TTC8; UNC119B
R-HSA-450294	MAP kinase activation in TLR cascade	0.153062789018198	0.190332614035447	0.421289667707918	52	ATF1; ATF2; BTRC; CHUK; CUL1; DUSP3; DUSP4; DUSP7; FBXW11; FOS; IKBKB; IRAK2; MAP2K1; MAP2K3; MAP2K4; MAP2K6; MAP2K7; MAP3K7; MAP3K8; MAPK1; MAPK10; MAPK11; MAPK14; MAPK3; MAPK8; MAPK9; MAPKAPK2; MAPKAPK3; MEF2A; MEF2C; NFKB1; NOD1; NOD2; PPP2CA; PPP2CB; PPP2R1A; PPP2R1B; PPP2R5D; RIPK2; RPS6KA1; RPS6KA2; RPS6KA5; SKP1; TAB1; TAB2; TNIP2; TRAF6; UBA52; UBC; UBE2N; UBE2V1; VRK3
R-HSA-8953854	Metabolism of RNA	-0.143609665827757	0.178590788798491	0.421323663154772	60	ADAR; ADARB1; ADAT1; ADAT2; ADAT3; AKT1; ALKBH8; ALYREF; ANP32A; APOBEC2; APOBEC3A; APOBEC3B; APOBEC3C; APOBEC3H; AQR; BCAS2; BMS1; BUD31; BYSL; C14orf166; C1D; C2orf49; CASC3; CCAR1; CCNH; CD2BP2; CD44; CDC40; CDC5L; CDK7; CDKAL1; CHERP; CHTOP; CLNS1A; CLP1; CNOT1; CNOT11; CNOT2; CNOT3; CNOT4; CNOT6; CNOT6L; CNOT7; CNOT8; CPSF1; CPSF2; CPSF3; CPSF4; CPSF7; CRNKL1; CSNK1D; CSNK1E; CSTF1; CSTF2T; …
R-HSA-373076	Class A/1 (Rhodopsin-like receptors)	-0.15758139124499	0.19719976756967	0.424235202297557	49	ACKR1; ACKR3; ACKR4; ADORA1; ADORA2A; ADORA2B; ADRA1A; ADRA1B; ADRA1D; ADRA2A; ADRA2C; ADRB1; ADRB2; AGT; AGTR1; ANXA1; APLNR; APP; AVPR1A; BDKRB1; BDKRB2; C3; C5; C5AR1; C5AR2; CCK; CCKAR; CCKBR; CCL13; CCL19; CCL20; CCL25; CCL27; CCL28; CCR1; CCR10; CCR2; CCR3; CCR5; CCR6; CCR7; CCRL2; CGA; CHRM2; CHRM3; CHRM4; CHRM5; CMKLR1; CNR1
R-HSA-8964038	LDL clearance	-0.248460379431709	0.311788497516315	0.425516328111458	19	AP2A1; AP2A2; AP2B1; AP2M1; AP2S1; APOB; CES3; CLTA; CLTC; LDLR; LDLRAP1; LIPA; LSR; NCEH1; NPC1; NPC2; PCSK9; SOAT1; SOAT2
R-HSA-5250924	B-WICH complex positively regulates rRNA expression	0.169739918654347	0.213678604322813	0.426979939084606	41	BAZ1B; DDX21; DEK; EP300; ERCC6; GSK3B; H2AFJ; H2AFV; H2AFX; H2AFZ; H2BFS; H3F3A; HIST1H2BD; HIST1H2BJ; HIST1H2BK; HIST1H2BN; HIST2H2AA3; HIST2H2AC; KAT2A; KAT2B; MYBBP1A; MYO1C; POLR1A; POLR1B; POLR1C; POLR1D; POLR1E; POLR2E; POLR2F; POLR2H; POLR2K; POLR2L; SF3B1; SMARCA5; TAF1A; TAF1B; TAF1C; TAF1D; TBP; TWISTNB; ZNRD1
R-HSA-375276	Peptide ligand-binding receptors	-0.15280780690583	0.193394492086331	0.429448780836866	51	ACKR1; ACKR3; ACKR4; AGT; AGTR1; ANXA1; APLNR; APP; AVPR1A; BDKRB1; BDKRB2; C3; C5; C5AR1; C5AR2; CCK; CCKAR; CCKBR; CCL13; CCL19; CCL20; CCL25; CCL27; CCL28; CCR1; CCR10; CCR2; CCR3; CCR5; CCR6; CCR7; CCRL2; CORT; CX3CL1; CX3CR1; CXCL1; CXCL10; CXCL11; CXCL12; CXCL13; CXCL16; CXCL2; CXCL3; CXCL6; CXCL8; CXCL9; CXCR1; CXCR2; CXCR4; CXCR5; CXCR6
R-HSA-72706	GTP hydrolysis and joining of the 60S ribosomal subunit	-0.145415507381502	0.184767519464324	0.431270873779517	56	EIF2S1; EIF2S2; EIF3A; EIF3B; EIF3C; EIF3D; EIF3E; EIF3F; EIF3G; EIF3H; EIF3I; EIF3J; EIF3K; EIF3L; EIF3M; EIF4A1; EIF4A2; EIF4B; EIF4E; EIF4G1; EIF4H; EIF5; EIF5B; FAU; RPL10A; RPL12; RPL13; RPL13A; RPL14; RPL15; RPL17; RPL18; RPL18A; RPL19; RPL21; RPL22L1; RPL23A; RPL26; RPL26L1; RPL27A; RPL28; RPL29; RPL3; RPL30; RPL31; RPL32; RPL34; RPL35; RPL35A; RPL36; RPL36AL; RPL37; RPL38; RPL39L; RPL3L; …
R-HSA-418217	G beta:gamma signalling through PLC beta	0.25646731725393	0.325957631838033	0.431392033662477	17	GNB1; GNB2; GNB3; GNB4; GNB5; GNG10; GNG11; GNG12; GNG2; GNG3; GNG4; GNG5; GNG7; GNGT2; PLCB1; PLCB2; PLCB3
R-HSA-2426168	Activation of gene expression by SREBF (SREBP)	0.178645032370006	0.227634916974585	0.432578183177268	36	ACACB; CARM1; CHD9; CYP51A1; DHCR7; ELOVL6; FASN; FDFT1; FDPS; GGPS1; GPAM; HMGCR; HMGCS1; IDI1; LSS; MTF1; MVD; MVK; NCOA1; NCOA2; NCOA6; NFYA; NFYB; NFYC; PMVK; PPARA; RXRA; SC5D; SCD; SMARCD3; SP1; SQLE; SREBF1; SREBF2; TBL1XR1; TGS1
R-HSA-5693532	DNA Double-Strand Break Repair	0.150827995094177	0.192228435162043	0.432671151653039	51	ABL1; APBB1; ATM; ATR; ATRIP; BABAM1; BAP1; BARD1; BAZ1B; BLM; BRCA1; BRCA2; BRIP1; CCNA1; CCNA2; CDK2; CHEK1; CHEK2; DCLRE1C; DNA2; EME1; EME2; ERCC4; EXO1; EYA1; EYA2; EYA3; EYA4; FAM175A; GEN1; H2AFX; H2BFS; HERC2; HIST1H2BD; HIST1H2BJ; HIST1H2BK; HIST1H2BN; HUS1; KAT5; KDM4A; KDM4B; KPNA2; LIG3; LIG4; MAPK8; MDC1; MRE11; MUS81; NBN; NHEJ1; PALB2
R-HSA-3781865	Diseases of glycosylation	-0.144707065795484	0.184779175952109	0.433547757861531	56	ACAN; ADAMTS10; ADAMTS12; ADAMTS13; ADAMTS14; ADAMTS15; ADAMTS16; ADAMTS17; ADAMTS18; ADAMTS19; ADAMTS2; ADAMTS3; ADAMTS4; ADAMTS5; ADAMTS6; ADAMTS7; ADAMTS8; ADAMTS9; ADAMTSL1; ADAMTSL2; ADAMTSL3; ADAMTSL4; ADAMTSL5; AGRN; BCAN; CSPG4; CSPG5; DAG1; DCN; FMOD; GPC1; GPC2; GPC5; GPC6; HSPG2; KERA; LUM; MUC1; MUC12; MUC13; MUC15; MUC16; MUC20; MUC21; MUC3A; MUC4; MUC5B; MUC6; MUC7; MUCL1; NOTCH1; N…
R-HSA-380972	Energy dependent regulation of mTOR by LKB1-AMPK	-0.209914114072664	0.268436396833989	0.434221466131064	26	CAB39; CAB39L; LAMTOR2; LAMTOR3; LAMTOR4; LAMTOR5; MLST8; MTOR; PPM1A; PRKAA1; PRKAA2; PRKAB1; PRKAB2; PRKAG1; PRKAG2; RHEB; RPTOR; RRAGA; RRAGC; RRAGD; SLC38A9; STK11; STRADA; STRADB; TSC1; TSC2
R-HSA-3928665	EPH-ephrin mediated repulsion of cells	0.159765225006748	0.204318144071538	0.434247835501516	45	ADAM10; AP2A1; AP2A2; AP2B1; AP2M1; AP2S1; APH1A; APH1B; CLTA; CLTB; CLTC; CLTCL1; DNM1; EFNA1; EFNA2; EFNA5; EFNB2; EFNB3; EPHA1; EPHA10; EPHA2; EPHA3; EPHA4; EPHA5; EPHA6; EPHA7; EPHA8; EPHB1; EPHB2; EPHB3; EPHB4; EPHB6; FYN; LYN; MMP2; MMP9; NCSTN; PSEN1; PSEN2; RAC1; SRC; TIAM1; VAV2; VAV3; YES1
R-HSA-1483166	Synthesis of PA	-0.17891125973949	0.229282554952083	0.435208968928242	36	ACP6; AGPAT1; AGPAT2; AGPAT3; AGPAT4; AGPAT5; DDHD1; DDHD2; GNPAT; GPAM; GPAT2; GPAT3; GPAT4; GPD1; GPD1L; GPD2; LCLAT1; LIPH; LIPI; LPCAT1; LPCAT4; MIGA1; MIGA2; PLA2G10; PLA2G12A; PLA2G1B; PLA2G2A; PLA2G2D; PLA2G4A; PLA2G4B; PLA2G4D; PLA2G5; PLA2R1; PLD1; PLD2; PLD6
R-HSA-3371511	HSF1 activation	0.22908249093131	0.295029212315281	0.437469209926039	21	CRYBA4; DNAJB1; DNAJB6; FKBP4; HSBP1; HSF1; HSP90AA1; HSP90AB1; HSPA1B; HSPA1L; HSPA6; HSPH1; MRPL18; RLN1; RPA1; RPA2; RPA3; SERPINH1; TNFRSF21; VCP; YWHAE
R-HSA-202403	TCR signaling	0.141201151626548	0.182149663041532	0.438225598314782	57	BCL10; BTRC; CARD11; CD101; CD247; CD3D; CD3E; CD4; CDC34; CHUK; CSK; CUL1; ENAH; EVL; FBXW11; FYB; GRAP2; HLA-DPA1; HLA-DPB1; HLA-DQA1; HLA-DQA2; HLA-DQB1; HLA-DQB2; HLA-DRA; HLA-DRB1; HLA-DRB5; IKBKB; INPP5D; ITK; LAT; LCP2; MALT1; MAP3K7; NCK1; NFKB1; NFKBIA; PAG1; PAK1; PAK2; PDPK1; PIK3CA; PIK3CB; PIK3R1; PIK3R2; PLCG1; PRKCQ; PSMA1; PSMA2; PSMA3; PSMA4; PSMA5; PSMA6; PSMB1; PSMB10; PSMB2; P…
R-HSA-68886	M Phase	-0.138418395795962	0.178669886712936	0.438507574346826	60	ACTR1A; AHCTF1; AKAP9; ALMS1; ANAPC1; ANAPC10; ANAPC11; ANAPC15; ANAPC16; ANAPC2; ANAPC4; ANAPC5; ANAPC7; ANKLE2; ARPP19; AURKB; B9D2; BANF1; BIRC5; BLZF1; BUB1B; BUB3; CCNB1; CCNB2; CCP110; CDC16; CDC26; CDC27; CDCA5; CDK1; CDK5RAP2; CENPA; CENPC; CENPE; CENPF; CENPH; CENPJ; CENPK; CENPL; CENPM; CENPN; CENPO; CENPP; CENPQ; CENPT; CENPU; CEP131; CEP135; CEP152; CEP164; CEP192; CEP250; CEP290; CEP…
R-HSA-8983432	Interleukin-15 signaling	0.285529057577451	0.370126870373599	0.440448759399293	13	GAB2; GRB2; IL15; IL15RA; IL2RB; JAK1; JAK3; SHC1; SOS1; SOS2; STAT3; STAT5A; STAT5B
R-HSA-109581	Apoptosis	0.135918498724989	0.17624797037913	0.440601629392479	61	ADD1; AKT1; AKT2; AKT3; APAF1; APC; APPL1; ARHGAP10; BAD; BAK1; BAX; BBC3; BCL2; BCL2L1; BCL2L11; BID; BIRC2; BMF; CASP3; CASP6; CASP7; CASP8; CASP9; CD14; CDH1; CFLAR; CTNNB1; CYCS; DAPK1; DAPK2; DAPK3; DBNL; DCC; DFFA; DFFB; DIABLO; DNM1L; DSG1; DSG2; DSG3; DSP; DYNLL1; DYNLL2; E2F1; FADD; FAS; FASLG; FNTA; GAS2; GSN; GZMB; H1F0; HIST1H1C; HIST1H1D; HIST1H1E; HMGB2; KPNA1; KPNB1; LMNA; LMNB1; L…
R-HSA-179409	APC-Cdc20 mediated degradation of Nek2A	0.232524908966516	0.30207655419137	0.4414452947912	20	ANAPC1; ANAPC10; ANAPC11; ANAPC15; ANAPC16; ANAPC2; ANAPC4; ANAPC5; ANAPC7; BUB1B; BUB3; CDC16; CDC26; CDC27; MAD2L1; NEK2; UBA52; UBC; UBE2D1; UBE2E1
R-HSA-189200	Cellular hexose transport	-0.251839043998452	0.32934191198959	0.44446596921295	17	MFSD4B; SLC2A1; SLC2A10; SLC2A11; SLC2A12; SLC2A4; SLC2A6; SLC2A7; SLC2A8; SLC2A9; SLC45A3; SLC50A1; SLC5A1; SLC5A10; SLC5A2; SLC5A4; SLC5A9
R-HSA-983189	Kinesins	0.17905994269903	0.234179583977767	0.44449391578123	34	CENPE; KIF11; KIF12; KIF13B; KIF15; KIF16B; KIF18B; KIF19; KIF1A; KIF1B; KIF1C; KIF20A; KIF20B; KIF21A; KIF21B; KIF25; KIF26A; KIF26B; KIF27; KIF2A; KIF2C; KIF3A; KIF3C; KIF5A; KIF5B; KIF5C; KIF6; KIF9; KIFAP3; KIFC2; KLC1; KLC2; KLC4; RACGAP1
R-HSA-8936459	RUNX1 regulates genes involved in megakaryocyte differentiation and platelet function	0.163314640435612	0.213876452763623	0.445109603978516	41	AGO1; AGO3; AGO4; CBFB; DPY30; EP300; GP1BA; H2AFJ; H2AFV; H2AFX; H2AFZ; H2BFS; H3F3A; HDAC1; HIST1H2BD; HIST1H2BJ; HIST1H2BK; HIST1H2BN; HIST2H2AA3; HIST2H2AC; ITGA2B; KAT2B; KMT2A; KMT2C; KMT2E; MOV10; MYL9; NFE2; PF4; PRKCQ; PRMT1; PRMT6; RBBP5; SETD1A; SIN3B; THBS1; TNRC6A; TNRC6B; TNRC6C; WDR5; ZFPM1
R-HSA-3299685	Detoxification of Reactive Oxygen Species	-0.185383060899588	0.242914514455222	0.445366949617868	32	AQP8; ATOX1; CAT; CCS; CYBA; CYCS; ERO1A; GPX1; GPX2; GPX3; GPX7; GPX8; GSR; GSTP1; NCF1; NCF2; NCF4; NOX4; NUDT2; P4HB; PRDX1; PRDX2; PRDX3; PRDX5; PRDX6; SOD1; SOD2; SOD3; TXN; TXN2; TXNRD1; TXNRD2
R-HSA-73777	RNA Polymerase I Chain Elongation	0.167054671875728	0.219138287794998	0.445865847904867	39	CBX3; CCNH; CDK7; ERCC3; GTF2H1; GTF2H2; GTF2H3; GTF2H4; GTF2H5; H2AFJ; H2AFV; H2AFX; H2AFZ; H2BFS; H3F3A; HIST1H2BD; HIST1H2BJ; HIST1H2BK; HIST1H2BN; HIST2H2AA3; HIST2H2AC; MNAT1; POLR1A; POLR1B; POLR1C; POLR1D; POLR1E; POLR2E; POLR2F; POLR2H; POLR2K; POLR2L; TAF1A; TAF1B; TAF1C; TAF1D; TBP; TWISTNB; ZNRD1
R-HSA-350054	Notch-HLH transcription pathway	-0.304918190691524	0.40445225911428	0.45090684668179	11	KAT2A; KAT2B; MAML1; MAML2; MAML3; NOTCH1; NOTCH2; NOTCH3; NOTCH4; RBPJ; SNW1
R-HSA-975138	TRAF6 mediated induction of NFkB and MAP kinases upon TLR7/8 or 9 activation	0.136933195061469	0.182244515167851	0.452429570814222	57	AGER; APP; ATF1; ATF2; BTRC; CD14; CHUK; CUL1; DUSP3; DUSP4; DUSP7; ECSIT; FBXW11; FOS; IKBKB; IRAK2; IRAK4; LY96; MAP2K1; MAP2K3; MAP2K4; MAP2K6; MAP2K7; MAP3K1; MAP3K7; MAP3K8; MAPK1; MAPK10; MAPK11; MAPK14; MAPK3; MAPK8; MAPK9; MAPKAPK2; MAPKAPK3; MEF2A; MEF2C; MYD88; NFKB1; NFKB2; NFKBIA; NFKBIB; NKIRAS1; NOD1; NOD2; PELI1; PELI2; PELI3; PPP2CA; PPP2CB; PPP2R1A; PPP2R1B; PPP2R5D; RELA; RIPK2;…
R-HSA-73614	Pyrimidine salvage	0.31459360981525	0.418783619784556	0.452527480103625	10	CDA; DCK; TK1; TK2; TYMP; UCK1; UCK2; UCKL1; UPP1; UPP2
R-HSA-111885	Opioid Signalling	-0.133925193643421	0.178735311643414	0.453680370485379	60	ADCY1; ADCY2; ADCY3; ADCY4; ADCY5; ADCY6; ADCY7; ADCY9; AHCYL1; CALM1; CAMK4; GNAI1; GNAI2; GNAI3; GNAL; GNAO1; GNAT1; GNAT2; GNAT3; GNAZ; GNB1; GNB2; GNB3; GNB4; GNB5; GNG10; GNG11; GNG12; GNG2; GNG3; GNG4; GNG5; GNG7; GNGT2; ITPR1; ITPR2; ITPR3; MAPK1; OPRM1; PDE1A; PDE1B; PDE1C; PDE4A; PDE4B; PDE4C; PDE4D; PDYN; PLA2G4A; PLCB1; PLCB2; PLCB3; PLCB4; POMC; PPP1R1B; PPP2CA; PPP2CB; PPP2R1A; PPP2R…
R-HSA-425366	Transport of bile salts and organic acids, metal ions and amine compounds	0.136188310129322	0.182260833553629	0.454932859297466	57	BSG; CP; EMB; RHAG; RHBG; RHCG; SLC10A6; SLC11A1; SLC11A2; SLC13A2; SLC13A3; SLC13A4; SLC13A5; SLC14A1; SLC14A2; SLC16A1; SLC16A3; SLC16A7; SLC16A8; SLC18A1; SLC18A2; SLC22A1; SLC22A15; SLC22A16; SLC22A18; SLC22A2; SLC22A3; SLC22A4; SLC22A5; SLC22A7; SLC2A13; SLC30A1; SLC30A10; SLC30A2; SLC30A5; SLC30A6; SLC30A8; SLC31A1; SLC39A1; SLC39A10; SLC39A14; SLC39A2; SLC39A3; SLC39A4; SLC39A5; SLC39A6; S…
R-HSA-165159	mTOR signalling	0.170302352686516	0.227921226406988	0.454943870690446	36	AKT1; AKT1S1; AKT2; CAB39; CAB39L; EEF2K; EIF4B; EIF4E; EIF4G1; LAMTOR2; LAMTOR3; LAMTOR4; LAMTOR5; MLST8; MTOR; PPM1A; PRKAA1; PRKAA2; PRKAB1; PRKAB2; PRKAG1; PRKAG2; RHEB; RPS6; RPS6KB1; RPTOR; RRAGA; RRAGC; RRAGD; SLC38A9; STK11; STRADA; STRADB; TSC1; TSC2; YWHAB
R-HSA-3322077	Glycogen synthesis	0.276806963950932	0.370890471150569	0.45546763963953	13	EPM2A; GBE1; GYG1; GYS1; GYS2; NHLRC1; PGM1; PGM2; PGM2L1; PPP1R3C; UBA52; UBC; UGP2
R-HSA-373753	Nephrin family interactions	0.250130134660082	0.336410541354076	0.457163015609028	16	ACTN1; ACTN2; ACTN4; CD2AP; FYN; IQGAP1; KIRREL2; KIRREL3; NCK1; NCK2; PIK3CA; PIK3CB; PIK3R1; PIK3R2; SPTBN1; WASL
R-HSA-6794361	Neurexins and neuroligins	-0.148263399743321	0.199406687204724	0.457165279607589	48	APBA1; APBA2; APBA3; BEGAIN; DBNL; DLG2; DLG4; DLGAP1; DLGAP2; DLGAP3; DLGAP4; EPB41; EPB41L1; EPB41L2; EPB41L3; EPB41L5; GRIN1; GRIN2A; GRIN2B; GRIN2C; GRIN2D; GRM1; GRM5; HOMER1; HOMER2; HOMER3; LIN7A; LIN7B; LIN7C; LRRTM1; LRRTM3; LRRTM4; NLGN1; NRXN1; NRXN2; NRXN3; PDLIM5; SHANK1; SHANK2; SHANK3; SHARPIN; SIPA1L1; STX1A; STXBP1; SYT1; SYT10; SYT7; SYT9
R-HSA-194840	Rho GTPase cycle	-0.131776395332214	0.177308569008488	0.457358326731202	61	A2M; ABR; AKAP13; ARAP1; ARAP2; ARAP3; ARHGAP1; ARHGAP10; ARHGAP11A; ARHGAP11B; ARHGAP12; ARHGAP15; ARHGAP17; ARHGAP18; ARHGAP19; ARHGAP20; ARHGAP21; ARHGAP22; ARHGAP24; ARHGAP25; ARHGAP26; ARHGAP27; ARHGAP28; ARHGAP29; ARHGAP30; ARHGAP31; ARHGAP32; ARHGAP33; ARHGAP35; ARHGAP39; ARHGAP40; ARHGAP42; ARHGAP44; ARHGAP5; ARHGAP8; ARHGAP9; ARHGDIA; ARHGDIB; ARHGDIG; ARHGEF10; ARHGEF10L; ARHGEF11; ARHG…
R-HSA-2979096	NOTCH2 Activation and Transmission of Signal to the Nucleus	-0.238433424277599	0.32088467496966	0.457451283936565	18	ADAM10; APH1A; APH1B; CNTN1; DLL1; JAG1; JAG2; MDK; MIB1; MIB2; NCSTN; NEURL1; NEURL1B; NOTCH2; PSEN1; PSEN2; UBA52; UBC
R-HSA-73772	RNA Polymerase I Promoter Escape	0.194133865564502	0.261993126513227	0.458700478538311	27	CCNH; CDK7; ERCC3; GTF2H1; GTF2H2; GTF2H3; GTF2H4; GTF2H5; MNAT1; POLR1A; POLR1B; POLR1C; POLR1D; POLR1E; POLR2E; POLR2F; POLR2H; POLR2K; POLR2L; RRN3; TAF1A; TAF1B; TAF1C; TAF1D; TBP; TWISTNB; ZNRD1
R-HSA-204998	Cell death signalling via NRAGE, NRIF and NADE	-0.136905929525821	0.184902702830347	0.45904430020739	56	ABR; AKAP13; APH1A; APH1B; ARHGEF10; ARHGEF10L; ARHGEF11; ARHGEF12; ARHGEF15; ARHGEF16; ARHGEF17; ARHGEF18; ARHGEF19; ARHGEF2; ARHGEF26; ARHGEF3; ARHGEF33; ARHGEF35; ARHGEF37; ARHGEF38; ARHGEF39; ARHGEF4; ARHGEF40; ARHGEF5; ARHGEF7; BAD; BCL2L11; CASP3; ECT2; FGD2; FGD3; FGD4; GNA13; ITGB3BP; ITSN1; KALRN; MAPK8; MCF2L; NCSTN; NET1; NGEF; NGF; NGFR; OBSCN; PLEKHG2; PLEKHG5; PREX1; PSEN1; PSEN2; R…
R-HSA-72202	Transport of Mature Transcript to Cytoplasm	-0.13310190245082	0.180240760067553	0.460230547887553	59	ALYREF; CASC3; CDC40; CHTOP; CPSF1; CPSF2; CPSF3; CPSF4; DDX39A; DDX39B; DHX38; EIF4A3; EIF4E; FIP1L1; FYTTD1; GLE1; MAGOH; MAGOHB; NCBP1; NCBP2; NDC1; NUP107; NUP133; NUP153; NUP155; NUP160; NUP188; NUP205; NUP210; NUP214; NUP35; NUP43; NUP50; NUP54; NUP58; NUP62; NUP85; NUP88; NUP93; NUP98; NUPL2; NXF1; NXT1; POLDIP3; POM121; RAE1; RANBP2; RNPS1; SARNP; SEH1L; SLBP; SLU7; SRRM1; SRSF11; SRSF4; …
R-HSA-1630316	Glycosaminoglycan metabolism	-0.128302968989893	0.174545632192903	0.462297871657643	63	ABCC5; ACAN; AGRN; ARSB; B3GALT6; B3GAT1; B3GAT2; B3GAT3; B3GNT2; B3GNT3; B3GNT4; B3GNT7; B4GALT1; B4GALT2; B4GALT3; B4GALT4; B4GALT5; B4GALT6; B4GALT7; B4GAT1; BCAN; CD44; CEMIP; CHP1; CHPF; CHPF2; CHST1; CHST11; CHST12; CHST13; CHST15; CHST2; CHST3; CHST5; CHST6; CHST9; CHSY1; CHSY3; CSGALNACT1; CSGALNACT2; CSPG4; CSPG5; DCN; DSE; DSEL; EXT1; EXT2; FMOD; GLB1; GLB1L; GLCE; GNS; GPC1; GPC2; GPC5…
R-HSA-8948216	Collagen chain trimerization	0.159125104990715	0.216642955893099	0.462641658865416	40	COL10A1; COL11A1; COL11A2; COL12A1; COL13A1; COL14A1; COL15A1; COL16A1; COL17A1; COL18A1; COL19A1; COL1A1; COL1A2; COL20A1; COL21A1; COL22A1; COL23A1; COL24A1; COL25A1; COL27A1; COL28A1; COL2A1; COL3A1; COL4A1; COL4A2; COL4A3; COL4A4; COL5A1; COL5A2; COL5A3; COL6A1; COL6A2; COL6A3; COL6A5; COL6A6; COL8A1; COL8A2; COL9A1; COL9A2; COL9A3
R-HSA-432142	Platelet sensitization by LDL	0.254796699386886	0.347061895326796	0.46285520022035	15	APOB; FGR; LRP8; MAPK14; PLA2G4A; PPP2CA; PPP2CB; PPP2R1A; PPP2R1B; PPP2R5A; PPP2R5B; PPP2R5C; PPP2R5D; PPP2R5E; PTPN6
R-HSA-1236977	Endosomal/Vacuolar pathway	0.293298349600187	0.401518070685677	0.465100745825396	11	B2M; CTSL; CTSS; CTSV; HLA-A; HLA-B; HLA-C; HLA-E; HLA-F; HLA-G; LNPEP
R-HSA-6785631	ERBB2 Regulates Cell Motility	0.293264623344462	0.401521407366265	0.465155782158768	11	BTC; DIAPH1; EGF; EGFR; ERBB2; ERBB3; ERBB4; EREG; MEMO1; NRG1; NRG4
R-HSA-913709	O-linked glycosylation of mucins	0.131893242686352	0.180789788985499	0.465671882425593	58	A4GNT; B3GNT2; B3GNT3; B3GNT4; B3GNT5; B3GNT6; B3GNT7; B3GNT8; B3GNT9; B3GNTL1; B4GALT5; B4GALT6; C1GALT1; CHST4; GALNT1; GALNT10; GALNT11; GALNT12; GALNT13; GALNT14; GALNT15; GALNT16; GALNT18; GALNT2; GALNT3; GALNT4; GALNT5; GALNT6; GALNT7; GALNT8; GALNT9; GALNTL5; GALNTL6; GCNT1; GCNT3; GCNT4; GCNT7; MUC1; MUC12; MUC13; MUC15; MUC16; MUC20; MUC21; MUC3A; MUC4; MUC5B; MUC6; MUC7; MUCL1; ST3GAL1;…
R-HSA-157579	Telomere Maintenance	-0.157155912619057	0.215453151497911	0.46574457498762	41	ACD; DNA2; H2AFJ; H2AFV; H2AFX; H2AFZ; H2BFS; HIST1H2BD; HIST1H2BJ; HIST1H2BK; HIST1H2BN; HIST2H2AA3; HIST2H2AC; LIG1; NHP2; PCNA; POLA2; POLD1; POLD2; POLD3; POLE; POLE2; POLE3; POLE4; POT1; PRIM1; PRIM2; RFC1; RFC2; RFC3; RFC4; RFC5; RPA1; RPA2; RPA3; RUVBL1; RUVBL2; TERF1; TERF2; TERF2IP; TERT
R-HSA-2467813	Separation of Sister Chromatids	-0.135696687075186	0.186578774084201	0.467048944888176	55	AHCTF1; ANAPC1; ANAPC10; ANAPC11; ANAPC15; ANAPC16; ANAPC2; ANAPC4; ANAPC5; ANAPC7; AURKB; B9D2; BIRC5; BUB1B; BUB3; CDC16; CDC26; CDC27; CDCA5; CENPA; CENPC; CENPE; CENPF; CENPH; CENPK; CENPL; CENPM; CENPN; CENPO; CENPP; CENPQ; CENPT; CENPU; CKAP5; CLASP1; CLIP1; DSN1; DYNC1H1; DYNC1I1; DYNC1I2; DYNC1LI1; DYNC1LI2; DYNLL1; DYNLL2; ESPL1; INCENP; ITGB3BP; KIF2A; KIF2C; KNTC1; MAD1L1; MAD2L1; MAPR…
R-HSA-1250196	SHC1 events in ERBB2 signaling	0.225241038593573	0.310356222290653	0.467992023525458	19	BTC; EGF; EGFR; ERBB2; ERBB3; ERBB4; EREG; GRB2; HRAS; KRAS; NRAS; NRG1; NRG4; PRKCA; PRKCD; PRKCE; PTPN12; SHC1; SOS1
R-HSA-176407	Conversion from APC/C:Cdc20 to APC/C:Cdh1 in late anaphase	0.244419937534835	0.336812971620316	0.468032233978006	16	ANAPC1; ANAPC10; ANAPC11; ANAPC15; ANAPC16; ANAPC2; ANAPC4; ANAPC5; ANAPC7; CDC14A; CDC16; CDC26; CDC27; FZR1; UBE2D1; UBE2E1
R-HSA-5696394	DNA Damage Recognition in GG-NER	0.183048755965739	0.253298203705361	0.469888126325086	29	ACTL6A; ACTR5; ACTR8; COPS2; COPS3; COPS6; COPS7A; COPS7B; COPS8; CUL4A; DDB1; DDB2; GPS1; INO80; INO80B; INO80C; INO80D; INO80E; MCRS1; NFRKB; PARP1; PARP2; RAD23B; RUVBL1; TFPT; UBA52; UBC; XPC; YY1
R-HSA-2559585	Oncogene Induced Senescence	0.189412853624436	0.262197381165012	0.470045151590861	27	AGO1; AGO3; AGO4; CDK4; CDK6; CDKN2A; CDKN2B; CDKN2C; CDKN2D; E2F1; E2F2; ETS1; ETS2; ID1; MAPK1; MAPK3; MDM2; MDM4; MOV10; RB1; SP1; TFDP1; TNRC6A; TNRC6B; TNRC6C; UBA52; UBC
R-HSA-5633008	TP53 Regulates Transcription of Cell Death Genes	0.157899787855411	0.219422202293939	0.471761288675511	39	AIFM2; APAF1; ATM; BAX; BBC3; BCL2L14; BID; BIRC5; BNIP3L; CASP1; CASP10; CASP6; CRADD; FAS; IGFBP3; NDRG1; NLRC4; PERP; PIDD1; PMAIP1; PPP1R13B; PRELID1; PRELID3A; RABGGTA; RABGGTB; STEAP3; TMEM219; TNFRSF10A; TNFRSF10B; TNFRSF10C; TNFRSF10D; TP53AIP1; TP53BP2; TP53I3; TP53INP1; TP63; TP73; TRIAP1; ZNF420
R-HSA-8847993	ERBB2 Activates PTK6 Signaling	0.301393928023022	0.4202136859393	0.473226221719952	10	BTC; EGF; EGFR; ERBB2; ERBB3; ERBB4; EREG; NRG1; NRG4; PTK6
R-HSA-3772470	Negative regulation of TCF-dependent signaling by WNT ligand antagonists	0.266107486877763	0.371799571300045	0.474159113191828	13	DKK1; DKK4; KREMEN1; KREMEN2; LRP5; LRP6; SFRP1; SFRP2; SOST; WIF1; WNT4; WNT5A; WNT9A
R-HSA-159236	Transport of Mature mRNA derived from an Intron-Containing Transcript	-0.13220672095625	0.184972844824679	0.474772289432294	56	ALYREF; CASC3; CDC40; CHTOP; DDX39A; DDX39B; DHX38; EIF4A3; FYTTD1; GLE1; MAGOH; MAGOHB; NCBP1; NCBP2; NDC1; NUP107; NUP133; NUP153; NUP155; NUP160; NUP188; NUP205; NUP210; NUP214; NUP35; NUP43; NUP50; NUP54; NUP58; NUP62; NUP85; NUP88; NUP93; NUP98; NUPL2; NXF1; NXT1; POLDIP3; POM121; RAE1; RANBP2; RNPS1; SARNP; SEH1L; SLU7; SRRM1; SRSF11; SRSF4; SRSF5; SRSF6; SRSF7; SRSF9; THOC1; THOC3; THOC5; …
R-HSA-2672351	Stimuli-sensing channels	-0.131046883239797	0.183375036098024	0.474832372678895	57	ANO1; ANO10; ANO2; ANO3; ANO4; ANO5; ANO6; ANO7; ANO8; ANO9; ASIC1; ASIC2; ASIC3; ASIC4; ASPH; BEST1; BEST3; BEST4; BSND; CALM1; CLCA2; CLCA4; CLCN1; CLCN2; CLCN3; CLCN6; CLCN7; CLCNKA; CLCNKB; FKBP1B; MCOLN2; MCOLN3; NALCN; NEDD4L; OSTM1; RAF1; RYR1; RYR2; RYR3; SCNN1A; SCNN1B; SCNN1D; SCNN1G; SGK1; SGK2; SGK3; SLC17A3; SLC9B1; SLC9B2; SLC9C1; SLC9C2; SRI; STOM; STOML3; TPCN2; TRDN; TRPC1
R-HSA-6803529	FGFR2 alternative splicing	0.198294069582826	0.277613854739969	0.475053955662329	24	ESRP1; ESRP2; GTF2F1; GTF2F2; HNRNPA1; HNRNPF; HNRNPH1; HNRNPM; NCBP1; NCBP2; POLR2A; POLR2B; POLR2C; POLR2D; POLR2E; POLR2F; POLR2H; POLR2I; POLR2J; POLR2K; POLR2L; PTBP1; RBFOX2; TIAL1
R-HSA-68884	Mitotic Telophase/Cytokinesis	-0.30239291825061	0.42439922520018	0.47614285695805	10	KIF20A; MAU2; NUDC; PDS5A; PDS5B; PLK1; RAD21; SMC3; STAG1; WAPL
R-HSA-3214841	PKMTs methylate histone lysines	0.166531576388688	0.234619465154964	0.47783165842418	34	AEBP2; ATF7IP; DOT1L; DPY30; EED; EHMT1; EHMT2; EZH2; KMT2A; KMT2C; KMT2E; KMT5A; KMT5B; KMT5C; MECOM; NFKB1; NFKB2; NSD1; PRDM16; RBBP4; RBBP5; RELA; SETD1A; SETD2; SETD3; SETD6; SETD7; SETDB1; SETDB2; SMYD2; SMYD3; SUV39H2; SUZ12; WDR5
R-HSA-1482788	Acyl chain remodelling of PC	-0.198568613086541	0.279802717594333	0.477906542153892	24	LPCAT1; LPCAT2; LPCAT3; LPCAT4; MBOAT2; PLA2G10; PLA2G12A; PLA2G16; PLA2G1B; PLA2G2A; PLA2G2D; PLA2G4A; PLA2G4B; PLA2G4C; PLA2G4D; PLA2G4E; PLA2G4F; PLA2G5; PLA2G6; PLA2R1; PLB1; PLBD1; PNPLA8; TMEM86B
R-HSA-3858494	Beta-catenin independent WNT signaling	0.123032077120971	0.173712119528368	0.47878834667952	63	AGO1; AGO2; AGO3; AGO4; AP2A1; AP2A2; AP2B1; AP2M1; AP2S1; ARRB2; AXIN2; CALM1; CAMK2A; CLTA; CLTB; CLTC; CTNNB1; DAAM1; DVL1; DVL2; DVL3; FZD1; FZD2; FZD3; FZD4; FZD5; FZD6; FZD7; FZD8; GNAO1; GNAT2; GNB1; GNB2; GNB3; GNB4; GNB5; GNG10; GNG11; GNG12; GNG2; GNG3; GNG4; GNG5; GNG7; GNGT2; ITPR1; ITPR2; ITPR3; LEF1; MAP3K7; MOV10; MYC; NFATC1; PARD6A; PDE6A; PDE6B; PDE6G; PFN1; PLCB1; PLCB2; PLCB3;…
R-HSA-977444	GABA B receptor activation	-0.164280161164349	0.232904041974264	0.480588991899383	35	ADCY1; ADCY2; ADCY3; ADCY4; ADCY5; ADCY6; ADCY7; ADCY9; GABBR1; GABBR2; GNAI1; GNAI2; GNAI3; GNAL; GNAT3; GNB1; GNB2; GNB3; GNG10; GNG12; GNG2; GNG3; GNG4; GNG5; GNG7; GNGT2; KCNJ10; KCNJ12; KCNJ15; KCNJ16; KCNJ2; KCNJ3; KCNJ4; KCNJ5; KCNJ6
R-HSA-991365	Activation of GABAB receptors	-0.164280161164349	0.232904041974264	0.480588991899383	35	ADCY1; ADCY2; ADCY3; ADCY4; ADCY5; ADCY6; ADCY7; ADCY9; GABBR1; GABBR2; GNAI1; GNAI2; GNAI3; GNAL; GNAT3; GNB1; GNB2; GNB3; GNG10; GNG12; GNG2; GNG3; GNG4; GNG5; GNG7; GNGT2; KCNJ10; KCNJ12; KCNJ15; KCNJ16; KCNJ2; KCNJ3; KCNJ4; KCNJ5; KCNJ6
R-HSA-156580	Phase II - Conjugation of compounds	-0.124863339704248	0.177400766928838	0.481526859449801	61	ABHD10; ABHD14B; ACSM1; ACSM4; ACSM5; AHCY; AKR1A1; AS3MT; BPNT1; CHAC1; CHAC2; CNDP2; COMT; CYP1A2; ESD; GCLC; GCLM; GGCT; GGT1; GGT5; GGT6; GGT7; GLYAT; GLYATL1; GLYATL2; GSS; GSTA1; GSTA2; GSTA3; GSTA4; GSTK1; GSTM1; GSTM2; GSTM3; GSTM4; GSTM5; GSTO1; GSTO2; GSTP1; GSTT2B; GSTZ1; HPGDS; IMPAD1; MAT1A; MAT2A; MAT2B; MGST1; MGST2; MGST3; MTR; MTRR; N6AMT1; NAT1; NAT2; NNMT; OPLAH; PAPSS1; PAPSS2…
R-HSA-68877	Mitotic Prometaphase	-0.126824036932298	0.180327596255988	0.481870059797012	59	ACTR1A; AHCTF1; AKAP9; ALMS1; AURKB; B9D2; BIRC5; BUB1B; BUB3; CCNB1; CCNB2; CCP110; CDCA5; CDK1; CDK5RAP2; CENPA; CENPC; CENPE; CENPF; CENPH; CENPJ; CENPK; CENPL; CENPM; CENPN; CENPO; CENPP; CENPQ; CENPT; CENPU; CEP131; CEP135; CEP152; CEP164; CEP192; CEP250; CEP290; CEP41; CEP57; CEP63; CEP70; CEP72; CEP76; CEP78; CKAP5; CLASP1; CLIP1; CNTRL; CSNK1D; CSNK1E; CSNK2A2; CSNK2B; DCTN1; DCTN2; DSN1;…
R-HSA-3928663	EPHA-mediated growth cone collapse	0.252140842301818	0.359411035765966	0.482966733062558	14	FYN; LYN; MYH10; MYH11; MYH14; MYH9; MYL12B; MYL6; MYL9; NGEF; ROCK1; ROCK2; SRC; YES1
R-HSA-556833	Metabolism of lipids	0.126624913155021	0.180899262237199	0.483943082746397	58	AACS; ABCA1; ABCB4; ABCC1; ABCC3; ABHD3; ABHD4; ACAA1; ACAA2; ACACB; ACAD10; ACAD11; ACADL; ACADM; ACADS; ACADVL; ACAT1; ACAT2; ACBD4; ACBD5; ACBD7; ACER2; ACER3; ACHE; ACLY; ACOT1; ACOT11; ACOT12; ACOT13; ACOT2; ACOT4; ACOT6; ACOT7; ACOT8; ACOX1; ACOX2; ACOX3; ACP6; ACSBG1; ACSBG2; ACSF2; ACSF3; ACSL1; ACSL3; ACSL5; ACSL6; ACSM3; ACSM6; ACSS3; AGK; AGMO; AGPAT1; AGPAT2; AGPAT3; AGPAT4; AGPAT5; A…
R-HSA-8943723	Regulation of PTEN mRNA translation	-0.284216126056024	0.406421794602187	0.484356319037079	11	AGO1; AGO2; AGO3; AGO4; CNOT6L; MOV10; PTEN; TNRC6A; TNRC6B; TNRC6C; VAPA
R-HSA-2990846	SUMOylation	-0.124893497763803	0.178858315313498	0.485001008938922	60	AURKA; AURKB; BIRC5; BLM; BMI1; BRCA1; CBX2; CBX4; CBX5; CBX8; CDKN2A; CHD3; EID3; FOXL2; HDAC1; HDAC2; HDAC4; HDAC7; HERC2; HIC1; HNRNPK; INCENP; L3MBTL2; MDC1; MDM2; MITF; NDC1; NOP58; NSMCE1; NSMCE2; NSMCE3; NSMCE4A; NUP107; NUP133; NUP153; NUP155; NUP160; NUP188; NUP205; NUP210; NUP214; NUP35; NUP43; NUP50; NUP54; NUP58; NUP62; NUP85; NUP88; NUP93; NUP98; NUPL2; PARP1; PCNA; PHC1; PHC2; PHC3;…
R-HSA-3108232	SUMO E3 ligases SUMOylate target proteins	-0.124893497763803	0.178858315313498	0.485001008938922	60	AURKA; AURKB; BIRC5; BLM; BMI1; BRCA1; CBX2; CBX4; CBX5; CBX8; CDKN2A; CHD3; EID3; FOXL2; HDAC1; HDAC2; HDAC4; HDAC7; HERC2; HIC1; HNRNPK; INCENP; L3MBTL2; MDC1; MDM2; MITF; NDC1; NOP58; NSMCE1; NSMCE2; NSMCE3; NSMCE4A; NUP107; NUP133; NUP153; NUP155; NUP160; NUP188; NUP205; NUP210; NUP214; NUP35; NUP43; NUP50; NUP54; NUP58; NUP62; NUP85; NUP88; NUP93; NUP98; NUPL2; PARP1; PCNA; PHC1; PHC2; PHC3;…
R-HSA-1445148	Translocation of GLUT4 to the plasma membrane	-0.132373167460701	0.190084652382483	0.486184240518519	53	AKT1; AKT2; ASPSCR1; C2CD5; CALM1; EXOC1; EXOC2; EXOC3; EXOC4; EXOC5; EXOC6; EXOC7; KIF3A; KIFAP3; LNPEP; MYH13; MYH15; MYH3; MYH6; MYH7; MYH7B; MYO1C; MYO5A; PRKAA2; PRKAB1; PRKAB2; PRKAG1; PRKAG2; RAB10; RAB11A; RAB13; RAB14; RAB4A; RAB8A; RAC1; RALA; RALGAPA2; RALGAPB; RHOQ; SFN; SLC2A4; SNAP23; STX4; STXBP3; TBC1D1; TBC1D4; VAMP2; YWHAB; YWHAE; YWHAG; YWHAH; YWHAQ; YWHAZ
R-HSA-196741	Cobalamin (Cbl, vitamin B12) transport and metabolism	-0.21774423747008	0.313407771677489	0.48720361165191	19	ABCC1; ABCD4; AMN; CD320; CTRB1; CTRB2; CTRC; CUBN; GIF; LMBRD1; MMAA; MMAB; MMACHC; MMADHC; MTR; MTRR; MUT; PRSS3; TCN2
R-HSA-389359	CD28 dependent Vav1 pathway	-0.29528546143376	0.425122227445403	0.487312555962424	10	CD28; CD80; CD86; CDC42; FYN; GRB2; PAK1; PAK2; RAC1; VAV1
R-HSA-166166	MyD88-independent TLR4 cascade	0.127659862205284	0.184048998437294	0.487921243449779	56	AGER; APP; ATF1; ATF2; BIRC2; BIRC3; BTRC; CASP8; CD14; CHUK; CUL1; DUSP3; DUSP4; DUSP7; FADD; FBXW11; FOS; IKBKB; IRAK2; IRF3; IRF7; LY96; MAP2K1; MAP2K3; MAP2K4; MAP2K6; MAP2K7; MAP3K7; MAP3K8; MAPK1; MAPK10; MAPK11; MAPK14; MAPK3; MAPK8; MAPK9; MAPKAPK2; MAPKAPK3; MEF2A; MEF2C; MYD88; NFKB1; NFKB2; NFKBIA; NFKBIB; NKIRAS1; NOD1; NOD2; PPP2CA; PPP2CB; PPP2R1A; PPP2R1B; PPP2R5D; RELA; RIPK1; RIP…
R-HSA-937061	TRIF(TICAM1)-mediated TLR4 signaling	0.127659862205284	0.184048998437294	0.487921243449779	56	AGER; APP; ATF1; ATF2; BIRC2; BIRC3; BTRC; CASP8; CD14; CHUK; CUL1; DUSP3; DUSP4; DUSP7; FADD; FBXW11; FOS; IKBKB; IRAK2; IRF3; IRF7; LY96; MAP2K1; MAP2K3; MAP2K4; MAP2K6; MAP2K7; MAP3K7; MAP3K8; MAPK1; MAPK10; MAPK11; MAPK14; MAPK3; MAPK8; MAPK9; MAPKAPK2; MAPKAPK3; MEF2A; MEF2C; MYD88; NFKB1; NFKB2; NFKBIA; NFKBIB; NKIRAS1; NOD1; NOD2; PPP2CA; PPP2CB; PPP2R1A; PPP2R1B; PPP2R5D; RELA; RIPK1; RIP…
R-HSA-5663205	Infectious disease	0.123173990953457	0.177956346672075	0.488837822056032	60	ANTXR1; ANTXR2; AP1B1; AP1G1; AP1M1; AP1M2; AP1S1; AP1S3; AP2A1; AP2A2; AP2B1; AP2M1; AP2S1; APOBEC3G; ATP6V1H; B2M; BANF1; BTRC; CALM1; CALR; CANX; CBL; CBLL1; CCNH; CCNK; CCNT1; CCNT2; CCR5; CD247; CD28; CD4; CD8B; CD9; CDH1; CDK7; CDK9; CHMP2A; CHMP2B; CHMP3; CHMP4A; CHMP4B; CHMP4C; CHMP5; CHMP6; CHMP7; CLTA; CLTC; CPSF4; CTDP1; CTNNB1; CTNND1; CUL5; CXCR4; DNAJC3; DOCK2; EEF2; EIF2AK2; ELL; E…
R-HSA-196854	Metabolism of vitamins and cofactors	0.123983923340969	0.180952825293734	0.493234992472286	58	AASDHPPT; ABCC1; ABCD4; ACACB; ACP5; AGRN; AKR1B10; AKR1C1; AKR1C3; AKT1; ALDH1L1; ALDH1L2; AMN; AOX1; APOA1; APOA2; APOB; APOC3; APOM; BCO1; BCO2; BST1; BTD; CALM1; CD320; CD38; CLPS; COASY; COQ2; COQ3; COQ5; COQ6; COQ7; COQ9; CTRB1; CTRB2; CTRC; CUBN; CYB5A; CYB5R3; CYP8B1; DHFR; DHFR2; ENPP1; ENPP3; FASN; FLAD1; FOLR2; FPGS; GCH1; GIF; GPC1; GPC2; GPC5; GPC6; GPHN; GSTO1; GSTO2
R-HSA-381771	Synthesis, secretion, and inactivation of Glucagon-like Peptide-1 (GLP-1)	-0.226412326842979	0.330838591977821	0.493748577663721	17	CDX2; CTNNB1; DPP4; FFAR1; FFAR4; GCG; GNAT3; GNB3; GRP; PAX6; PCSK1; SEC11A; SEC11C; SPCS1; SPCS2; SPCS3; TCF7L2
R-HSA-400508	Incretin synthesis, secretion, and inactivation	-0.226412326842979	0.330838591977821	0.493748577663721	17	CDX2; CTNNB1; DPP4; FFAR1; FFAR4; GCG; GNAT3; GNB3; GRP; PAX6; PCSK1; SEC11A; SEC11C; SPCS1; SPCS2; SPCS3; TCF7L2
R-HSA-159418	Recycling of bile acids and salts	-0.266921144958631	0.390616263032841	0.494396184083378	12	ABCC3; ALB; BAAT; FABP6; NCOA1; NCOA2; NR1H4; RXRA; SLC10A1; SLC27A5; SLCO1B3; STARD5
R-HSA-140342	Apoptosis induced DNA fragmentation	0.287886655436509	0.421622770741166	0.494729291170585	10	CASP3; DFFA; DFFB; H1F0; HIST1H1C; HIST1H1D; HIST1H1E; HMGB2; KPNA1; KPNB1
R-HSA-211227	Activation of DNA fragmentation factor	0.287886655436509	0.421622770741166	0.494729291170585	10	CASP3; DFFA; DFFB; H1F0; HIST1H1C; HIST1H1D; HIST1H1E; HMGB2; KPNA1; KPNB1
R-HSA-2408522	Selenoamino acid metabolism	0.123189240643254	0.180968770392277	0.496048051837948	58	AHCY; AIMP1; AIMP2; CBS; CTH; DARS; EEF1E1; EEFSEC; EPRS; FAU; GNMT; GSR; HNMT; IARS; INMT; KARS; LARS; MARS; MAT1A; NNMT; PAPSS1; PAPSS2; PSTK; QARS; RARS; RPL10A; RPL12; RPL13; RPL13A; RPL14; RPL15; RPL17; RPL18; RPL18A; RPL19; RPL21; RPL22L1; RPL23A; RPL26; RPL26L1; RPL27A; RPL28; RPL29; RPL3; RPL30; RPL31; RPL32; RPL34; RPL35; RPL35A; RPL36; RPL36AL; RPL37; RPL38; RPL39L; RPL3L; RPL4; RPL41
R-HSA-8941326	RUNX2 regulates bone development	0.174127780291434	0.25811617133308	0.499923504223016	28	ABL1; BGLAP; CBFB; COL1A1; GLI2; GLI3; HDAC3; HDAC4; HES1; HEY1; HEY2; IHH; MAF; MAPK1; MAPK3; RB1; RBM14; RUNX2; SATB2; SMAD1; SMAD4; SP7; SRC; UCMA; WWTR1; YAP1; YES1; ZNF521
R-HSA-1606322	ZBP1(DAI) mediated induction of type I IFNs	-0.192247476687539	0.286040924998693	0.501521436356139	23	AGER; APP; CHUK; DTX4; IKBKB; IRF3; MYD88; NFKB1; NFKB2; NFKBIA; NFKBIB; NKIRAS1; NLRP4; RELA; RIPK1; RIPK3; S100A12; S100B; SAA1; TBK1; TICAM1; TLR3; ZBP1
R-HSA-427359	SIRT1 negatively regulates rRNA expression	0.208732663501063	0.311277514354231	0.502495930816973	19	H2AFJ; H2AFV; H2AFX; H2AFZ; H2BFS; H3F3A; HIST1H2BD; HIST1H2BJ; HIST1H2BK; HIST1H2BN; HIST2H2AA3; HIST2H2AC; RRP8; SIRT1; TAF1A; TAF1B; TAF1C; TAF1D; TBP
R-HSA-8964043	Plasma lipoprotein clearance	-0.171331904143467	0.255538126759366	0.502555091455453	29	AMN; AP2A1; AP2A2; AP2B1; AP2M1; AP2S1; APOA1; APOB; CES3; CLTA; CLTC; CUBN; HDLBP; LDLR; LDLRAP1; LIPA; LIPC; LSR; MYLIP; NCEH1; NPC1; NPC2; NR1H2; NR1H3; PCSK9; SCARB1; SOAT1; SOAT2; VLDLR
R-HSA-9013508	NOTCH3 Intracellular Domain Regulates Transcription	0.198414840778501	0.296687197037091	0.503643617163988	21	EP300; FABP7; HES1; HES5; HEY1; HEY2; HEYL; IKZF1; KAT2A; KAT2B; MAML1; MAML2; MAML3; NOTCH1; NOTCH3; PBX1; PLXND1; RBPJ; SNW1; STAT1; WWC1
R-HSA-373752	Netrin-1 signaling	0.138479239628222	0.207186922069702	0.503892153234694	44	ABLIM1; ABLIM2; ABLIM3; AGAP2; CDC42; DCC; DOCK1; DSCAM; DSCAML1; EZR; FYN; MAPK11; MAPK12; MAPK13; MAPK14; MAPK8; MYO10; NCK1; NEO1; NTN1; NTN4; PAK1; PITPNA; PLCG1; PRKCQ; PTK2; RAC1; RGMA; RGMB; ROBO1; SIAH2; SLIT2; SLIT3; SRC; TRIO; TRPC1; TRPC3; TRPC4; TRPC6; UNC5A; UNC5B; UNC5C; UNC5D; WASL
R-HSA-375170	CDO in myogenesis	-0.187080643751494	0.280235590959792	0.504399522355318	24	ABL1; BNIP2; BOC; CDC42; CDH15; CDH2; CDH4; CDON; CTNNA1; CTNNA2; CTNNB1; MAP2K6; MAPK11; MAPK12; MAPK14; MEF2A; MEF2B; MEF2C; MEF2D; NEO1; SPAG9; TCF12; TCF3; TCF4
R-HSA-525793	Myogenesis	-0.187080643751494	0.280235590959792	0.504399522355318	24	ABL1; BNIP2; BOC; CDC42; CDH15; CDH2; CDH4; CDON; CTNNA1; CTNNA2; CTNNB1; MAP2K6; MAPK11; MAPK12; MAPK14; MEF2A; MEF2B; MEF2C; MEF2D; NEO1; SPAG9; TCF12; TCF3; TCF4
R-HSA-5210891	Uptake and function of anthrax toxins	-0.271955461964733	0.407509927197805	0.50454277851588	11	ANTXR1; ANTXR2; CALM1; FURIN; MAP2K1; MAP2K2; MAP2K3; MAP2K4; MAP2K6; MAP2K7; PDCD6IP
R-HSA-4839735	AXIN mutants destabilize the destruction complex, activating WNT signaling	0.248890525384472	0.373198148879559	0.504828000491231	13	APC; AXIN1; CSNK1A1; GSK3B; PPP2CA; PPP2CB; PPP2R1A; PPP2R1B; PPP2R5A; PPP2R5B; PPP2R5C; PPP2R5D; PPP2R5E
R-HSA-4839744	truncated APC mutants destabilize the destruction complex	0.248890525384472	0.373198148879559	0.504828000491231	13	APC; AXIN1; CSNK1A1; GSK3B; PPP2CA; PPP2CB; PPP2R1A; PPP2R1B; PPP2R5A; PPP2R5B; PPP2R5C; PPP2R5D; PPP2R5E
R-HSA-4839748	AMER1 mutants destabilize the destruction complex	0.248890525384472	0.373198148879559	0.504828000491231	13	APC; AXIN1; CSNK1A1; GSK3B; PPP2CA; PPP2CB; PPP2R1A; PPP2R1B; PPP2R5A; PPP2R5B; PPP2R5C; PPP2R5D; PPP2R5E
R-HSA-5467337	APC truncation mutants have impaired AXIN binding	0.248890525384472	0.373198148879559	0.504828000491231	13	APC; AXIN1; CSNK1A1; GSK3B; PPP2CA; PPP2CB; PPP2R1A; PPP2R1B; PPP2R5A; PPP2R5B; PPP2R5C; PPP2R5D; PPP2R5E
R-HSA-5467340	AXIN missense mutants destabilize the destruction complex	0.248890525384472	0.373198148879559	0.504828000491231	13	APC; AXIN1; CSNK1A1; GSK3B; PPP2CA; PPP2CB; PPP2R1A; PPP2R1B; PPP2R5A; PPP2R5B; PPP2R5C; PPP2R5D; PPP2R5E
R-HSA-5467348	Truncations of AMER1 destabilize the destruction complex	0.248890525384472	0.373198148879559	0.504828000491231	13	APC; AXIN1; CSNK1A1; GSK3B; PPP2CA; PPP2CB; PPP2R1A; PPP2R1B; PPP2R5A; PPP2R5B; PPP2R5C; PPP2R5D; PPP2R5E
R-HSA-8957275	Post-translational protein phosphorylation	0.124688186222897	0.18745749031532	0.505951703063729	54	ADAM10; ALB; AMTN; ANO8; APLP2; APOA1; APOA2; APOB; APOL1; APP; BMP4; BPIFB2; C3; C4A; CALU; CDH2; CHGB; CKAP4; CP; CSF1; CST3; DNAJC3; EVA1A; F5; FAM20A; FAM20C; FBN1; FGA; FGG; FN1; FSTL1; FSTL3; FUCA2; GAS6; GOLM1; HRC; HSP90B1; IGFBP1; IGFBP3; IGFBP4; IGFBP5; IGFBP7; ITIH2; KNG1; KTN1; LAMB1; LAMB2; LAMC1; LGALS1; LTBP1; MATN3; MBTPS1; MELTF; MEN1
R-HSA-1433559	Regulation of KIT signaling	0.239638753646147	0.360350847241016	0.506040836975717	14	CBL; FYN; GRB2; KIT; LYN; PRKCA; PTPN6; SH2B2; SH2B3; SOCS1; SOCS6; SOS1; SRC; YES1
R-HSA-416993	Trafficking of GluR2-containing AMPA receptors	-0.25030706456259	0.37657119866795	0.506242073080249	13	AP2A1; AP2A2; AP2B1; AP2M1; AP2S1; GRIA1; GRIA2; GRIA4; GRIP1; NSF; PICK1; PRKCA; PRKCB
R-HSA-5655302	Signaling by FGFR1 in disease	0.15839573354278	0.23840401433212	0.506434047238441	33	BCR; CNTRL; CPSF6; CUX1; ERLIN2; FGF1; FGF17; FGF2; FGF20; FGF5; FGF9; FGFR1; FGFR1OP; FGFR1OP2; FRS2; GAB1; GAB2; GRB2; HRAS; KRAS; LRRFIP1; MYO18A; NRAS; PIK3CA; PIK3R1; PLCG1; SOS1; STAT1; STAT3; STAT5A; STAT5B; TRIM24; ZMYM2
R-HSA-166208	mTORC1-mediated signalling	0.201309123972711	0.303829227948272	0.507603896592316	20	AKT1S1; EEF2K; EIF4B; EIF4E; EIF4G1; LAMTOR2; LAMTOR3; LAMTOR4; LAMTOR5; MLST8; MTOR; RHEB; RPS6; RPS6KB1; RPTOR; RRAGA; RRAGC; RRAGD; SLC38A9; YWHAB
R-HSA-977225	Amyloid fiber formation	0.140031807597131	0.211988404498227	0.508892267468847	42	APOA1; APP; B2M; BACE1; CALB1; CALCA; CST3; FGA; FURIN; GGA1; GGA2; GGA3; GSN; H2AFX; H2AFZ; H2BFS; H3F3A; HIST1H2BD; HIST1H2BJ; HIST1H2BK; HIST1H2BN; HIST2H2AA3; HIST2H2AC; HSPG2; ITM2B; LTF; LYZ; MFGE8; NAT8; NPPA; ODAM; PRL; SAA1; SEMG1; SIAH2; SNCA; SNCAIP; SORL1; TGFBI; TTR; UBA52; UBC
R-HSA-5365859	RA biosynthesis pathway	0.200124343869629	0.30389156262129	0.510192060579565	20	ADH1A; ADH4; AKR1C3; ALDH1A1; ALDH1A2; ALDH1A3; ALDH8A1; CRABP1; CYP26B1; CYP26C1; DHRS3; DHRS4; DHRS9; RDH10; RDH11; RDH13; RDH14; RDH16; RDH5; SDR16C5
R-HSA-165054	Rev-mediated nuclear export of HIV RNA	-0.165194138151271	0.251437208446063	0.511181192132483	30	NDC1; NUP107; NUP133; NUP153; NUP155; NUP160; NUP188; NUP205; NUP210; NUP214; NUP35; NUP43; NUP50; NUP54; NUP58; NUP62; NUP85; NUP88; NUP93; NUP98; NUPL2; POM121; RAE1; RAN; RANBP1; RANBP2; RANGAP1; RCC1; SEH1L; XPO1
R-HSA-975578	Reactions specific to the complex N-glycan synthesis pathway	0.277573263315013	0.422661420192891	0.511356322960901	10	CGA; CHST10; CHST8; FUCA1; FUT3; FUT8; LHB; MAN2A1; MAN2A2; MGAT2
R-HSA-166520	Signalling by NGF	-0.119482167344616	0.181956210132157	0.511403792753923	58	ABR; ADAM17; ADCYAP1; ADCYAP1R1; ADORA2A; AKAP13; AP2A1; AP2A2; AP2B1; AP2M1; AP2S1; APH1A; APH1B; ARHGDIA; ARHGEF10; ARHGEF10L; ARHGEF11; ARHGEF12; ARHGEF15; ARHGEF16; ARHGEF17; ARHGEF18; ARHGEF19; ARHGEF2; ARHGEF26; ARHGEF3; ARHGEF33; ARHGEF35; ARHGEF37; ARHGEF38; ARHGEF39; ARHGEF4; ARHGEF40; ARHGEF5; ARHGEF7; ATF1; BAD; BCL2L11; BRAF; CASP3; CLTA; CLTC; CRK; CRKL; DNAL4; DNM1; DNM2; DNM3; DUSP…
R-HSA-936440	Negative regulators of DDX58/IFIH1 signaling	-0.170508510073904	0.26006398332004	0.512055386287465	28	ATG12; ATG5; CYLD; DDX58; IFIH1; IRF3; ISG15; ITCH; MAVS; NLRC5; NLRX1; PCBP2; PIN1; RNF125; RNF135; RNF216; TAX1BP1; TBK1; TNFAIP3; TRAF3; TRIM25; UBA52; UBA7; UBC; UBE2D1; UBE2D3; UBE2K; UBE2L6
R-HSA-420092	Glucagon-type ligand receptors	0.178228228660964	0.272920925455807	0.51373061552287	25	ADCYAP1; ADCYAP1R1; GCG; GLP1R; GLP2R; GNAS; GNB1; GNB2; GNB3; GNB4; GNB5; GNG10; GNG11; GNG12; GNG2; GNG3; GNG4; GNG5; GNG7; GNGT2; SCT; SCTR; VIP; VIPR1; VIPR2
R-HSA-71291	Metabolism of amino acids and derivatives	0.11267351530915	0.172552972062978	0.513769637010443	64	AADAT; AANAT; AASS; ACAD8; ACADSB; ACAT1; ACMSD; ADI1; ADO; AFMID; AGMAT; AGXT; AHCY; AIMP1; AIMP2; ALDH18A1; ALDH4A1; ALDH6A1; ALDH7A1; ALDH9A1; AMD1; AMDHD1; AMT; APIP; ARG1; ARG2; ASL; ASNS; ASPA; ASPG; ASRGL1; ASS1; AUH; AZIN1; AZIN2; BBOX1; BCAT1; BCAT2; BCKDHA; BCKDHB; BCKDK; BHMT; BHMT2; CARNMT1; CARNS1; CBS; CDO1; CGA; CHDH; CKB; CKMT1A; CKMT2; CPS1; CRYM; CSAD; CTH; DARS; DBH; DBT; DCT; …
R-HSA-162599	Late Phase of HIV Life Cycle	-0.116241433820674	0.178965524150141	0.516003238418551	60	CCNH; CCNK; CCNT1; CCNT2; CDK7; CDK9; CHMP2A; CHMP2B; CHMP3; CHMP4A; CHMP4B; CHMP4C; CHMP5; CHMP6; CHMP7; CTDP1; ELL; ELOA; ELOC; ERCC3; FURIN; GTF2A1; GTF2A2; GTF2B; GTF2E1; GTF2E2; GTF2F1; GTF2F2; GTF2H1; GTF2H2; GTF2H3; GTF2H4; GTF2H5; MNAT1; MVB12A; MVB12B; NCBP1; NCBP2; NDC1; NEDD4L; NELFA; NELFB; NELFCD; NELFE; NMT1; NMT2; NUP107; NUP133; NUP153; NUP155; NUP160; NUP188; NUP205; NUP210; NUP2…
R-HSA-9020702	Interleukin-1 signaling	0.11855815525952	0.18262649027668	0.516219594530133	57	AGER; APP; BTRC; CHUK; CUL1; FBXW11; IKBKB; IL1A; IL1B; IL1R1; IL1R2; IL1RAP; IL1RN; IRAK2; IRAK3; IRAK4; MAP2K1; MAP2K4; MAP2K6; MAP3K3; MAP3K7; MAP3K8; MYD88; NFKB1; NFKB2; NFKBIA; NFKBIB; NKIRAS1; NOD1; NOD2; PELI1; PELI2; PELI3; PSMA1; PSMA2; PSMA3; PSMA4; PSMA5; PSMA6; PSMB1; PSMB10; PSMB2; PSMB4; PSMB5; PSMB7; PSMB8; PSMB9; PSMC1; PSMC2; PSMC3; PSMC4; PSMC5; PSMC6; PSMD1; PSMD11; PSMD12; PS…
R-HSA-4641263	Regulation of FZD by ubiquitination	0.206375697602496	0.319945145729234	0.518904746571666	18	FZD4; FZD5; FZD6; FZD8; LGR4; LGR5; LGR6; LRP5; LRP6; RNF43; RSPO1; RSPO2; RSPO3; RSPO4; UBA52; UBC; USP8; ZNRF3
R-HSA-1614635	Sulfur amino acid metabolism	-0.188717503804716	0.292578318291072	0.518917244047487	22	ADI1; ADO; AHCY; APIP; BHMT; BHMT2; CBS; CDO1; CSAD; CTH; ENOPH1; ETHE1; GOT1; MAT1A; MRI1; MTAP; MTR; MTRR; SLC25A10; SUOX; TST; TSTD1
R-HSA-390522	Striated Muscle Contraction	0.169519184345628	0.263012108037322	0.519231834144213	27	ACTN2; MYBPC1; MYBPC2; MYBPC3; MYH3; MYH6; MYL1; MYL3; MYL4; NEB; TMOD1; TMOD2; TMOD3; TMOD4; TNNC1; TNNC2; TNNI1; TNNI2; TNNI3; TNNT1; TNNT2; TNNT3; TPM1; TPM2; TPM4; TTN; VIM
R-HSA-76066	RNA Polymerase III Transcription Initiation From Type 2 Promoter	0.172545638087364	0.267877695412783	0.51949700026348	26	BDP1; BRF1; CRCP; GTF3C1; GTF3C2; GTF3C3; GTF3C4; GTF3C5; GTF3C6; POLR1C; POLR1D; POLR2E; POLR2F; POLR2H; POLR2K; POLR2L; POLR3A; POLR3B; POLR3C; POLR3D; POLR3F; POLR3G; POLR3GL; POLR3H; POLR3K; TBP
R-HSA-69298	Association of licensing factors with the pre-replicative complex	-0.26268885992424	0.40829400265946	0.51997650189904	11	CDC6; CDT1; E2F1; E2F2; GMNN; ORC1; ORC3; ORC4; ORC5; UBA52; UBC
R-HSA-3000178	ECM proteoglycans	0.122608341277795	0.192886241311039	0.52500388974064	51	ACAN; AGRN; ASPN; BCAN; COL9A1; COL9A2; COL9A3; COMP; DAG1; DCN; FMOD; HAPLN1; HSPG2; IBSP; ITGA2; ITGA2B; ITGA7; ITGA8; ITGA9; ITGAV; ITGAX; ITGB1; ITGB3; ITGB5; ITGB6; LAMA1; LAMA2; LAMA3; LAMA4; LAMA5; LAMB1; LAMB2; LAMC1; LRP4; LUM; MATN1; MATN3; MATN4; MUSK; NCAM1; PTPRS; SERPINE1; SPARC; TGFB1; TGFB2; TGFB3; TNC; TNN; TNXB; VCAN; VTN
R-HSA-6803204	TP53 Regulates Transcription of Genes Involved in Cytochrome C Release	0.202694770095828	0.320153054899973	0.526656367750455	18	AIFM2; ATM; BAX; BBC3; BID; BNIP3L; PMAIP1; PPP1R13B; PRELID1; PRELID3A; STEAP3; TP53AIP1; TP53BP2; TP53INP1; TP63; TP73; TRIAP1; ZNF420
R-HSA-141424	Amplification of signal from the kinetochores	-0.118271689130152	0.186822293019028	0.526687582225663	55	AHCTF1; AURKB; B9D2; BIRC5; BUB1B; BUB3; CENPA; CENPC; CENPE; CENPF; CENPH; CENPK; CENPL; CENPM; CENPN; CENPO; CENPP; CENPQ; CENPT; CENPU; CKAP5; CLASP1; CLIP1; DSN1; DYNC1H1; DYNC1I1; DYNC1I2; DYNC1LI1; DYNC1LI2; DYNLL1; DYNLL2; INCENP; ITGB3BP; KIF2A; KIF2C; KNTC1; MAD1L1; MAD2L1; MAPRE1; MIS12; NDE1; NDEL1; NSL1; NUDC; NUF2; NUP107; NUP133; NUP160; NUP43; NUP85; NUP98; PAFAH1B1; PLK1; PMF1; PP…
R-HSA-141444	Amplification of signal from unattached kinetochores via a MAD2 inhibitory signal	-0.118271689130152	0.186822293019028	0.526687582225663	55	AHCTF1; AURKB; B9D2; BIRC5; BUB1B; BUB3; CENPA; CENPC; CENPE; CENPF; CENPH; CENPK; CENPL; CENPM; CENPN; CENPO; CENPP; CENPQ; CENPT; CENPU; CKAP5; CLASP1; CLIP1; DSN1; DYNC1H1; DYNC1I1; DYNC1I2; DYNC1LI1; DYNC1LI2; DYNLL1; DYNLL2; INCENP; ITGB3BP; KIF2A; KIF2C; KNTC1; MAD1L1; MAD2L1; MAPRE1; MIS12; NDE1; NDEL1; NSL1; NUDC; NUF2; NUP107; NUP133; NUP160; NUP43; NUP85; NUP98; PAFAH1B1; PLK1; PMF1; PP…
R-HSA-1482925	Acyl chain remodelling of PG	-0.222398027574572	0.352371149750314	0.527944350220957	15	CRLS1; LPCAT1; LPCAT4; LPGAT1; PLA2G10; PLA2G12A; PLA2G1B; PLA2G2A; PLA2G2D; PLA2G4A; PLA2G4B; PLA2G4D; PLA2G4F; PLA2G5; PLA2R1
R-HSA-6802946	Signaling by moderate kinase activity BRAF mutants	0.144223128185909	0.228743590993966	0.528366661951488	36	APBB1IP; ARRB1; ARRB2; BRAF; BRAP; CNKSR1; CSK; FGA; FGB; FGG; FN1; HRAS; IQGAP1; ITGA2B; ITGB3; JAK2; KRAS; KSR1; KSR2; MAP2K1; MAP2K2; MAP3K11; MAPK1; MAPK3; MARK3; NRAS; PEBP1; PHB; RAF1; RAP1A; RAP1B; SRC; TLN1; VCL; VWF; YWHAB
R-HSA-6802955	Paradoxical activation of RAF signaling by kinase inactive BRAF	0.144223128185909	0.228743590993966	0.528366661951488	36	APBB1IP; ARRB1; ARRB2; BRAF; BRAP; CNKSR1; CSK; FGA; FGB; FGG; FN1; HRAS; IQGAP1; ITGA2B; ITGB3; JAK2; KRAS; KSR1; KSR2; MAP2K1; MAP2K2; MAP3K11; MAPK1; MAPK3; MARK3; NRAS; PEBP1; PHB; RAF1; RAP1A; RAP1B; SRC; TLN1; VCL; VWF; YWHAB
R-HSA-1296041	Activation of G protein gated Potassium channels	-0.18392003214552	0.292759830818328	0.529854346063472	22	GABBR1; GABBR2; GNB1; GNB2; GNB3; GNG10; GNG12; GNG2; GNG3; GNG4; GNG5; GNG7; GNGT2; KCNJ10; KCNJ12; KCNJ15; KCNJ16; KCNJ2; KCNJ3; KCNJ4; KCNJ5; KCNJ6
R-HSA-1296059	G protein gated Potassium channels	-0.18392003214552	0.292759830818328	0.529854346063472	22	GABBR1; GABBR2; GNB1; GNB2; GNB3; GNG10; GNG12; GNG2; GNG3; GNG4; GNG5; GNG7; GNGT2; KCNJ10; KCNJ12; KCNJ15; KCNJ16; KCNJ2; KCNJ3; KCNJ4; KCNJ5; KCNJ6
R-HSA-997272	Inhibition of voltage gated Ca2+ channels via Gbeta/gamma subunits	-0.18392003214552	0.292759830818328	0.529854346063472	22	GABBR1; GABBR2; GNB1; GNB2; GNB3; GNG10; GNG12; GNG2; GNG3; GNG4; GNG5; GNG7; GNGT2; KCNJ10; KCNJ12; KCNJ15; KCNJ16; KCNJ2; KCNJ3; KCNJ4; KCNJ5; KCNJ6
R-HSA-446353	Cell-extracellular matrix interactions	-0.237018150561101	0.377492455348048	0.530085698954144	13	ACTN1; FBLIM1; FERMT2; FLNC; ILK; ITGB1; LIMS1; LIMS2; PARVA; PARVB; PXN; RSU1; TESK1
R-HSA-8854691	Interleukin-20 family signaling	0.195386928414976	0.3120026307778	0.531160895578773	19	IFNLR1; IL10RB; IL19; IL20; IL20RA; IL20RB; IL22RA1; IL26; JAK1; JAK2; JAK3; SOCS3; STAT1; STAT2; STAT3; STAT4; STAT5A; STAT5B; TYK2
R-HSA-6811436	COPI-independent Golgi-to-ER retrograde traffic	-0.152583169464117	0.243812533360873	0.531431909378463	32	ACTR10; ACTR1A; AGPAT3; BICD1; BICD2; CAPZA1; CAPZA2; CAPZA3; CAPZB; DCTN1; DCTN2; DCTN4; DCTN5; DCTN6; DYNC1H1; DYNC1I1; DYNC1I2; DYNC1LI1; DYNC1LI2; DYNLL1; DYNLL2; GALNT1; GALNT2; PAFAH1B1; PAFAH1B2; PAFAH1B3; PLA2G4A; PLA2G6; RAB18; RAB3GAP2; RAB6A; RAB6B
R-HSA-75893	TNF signaling	-0.149715326340396	0.240176198912547	0.533050463998718	33	ADAM17; BIRC2; BIRC3; CASP8; CHUK; CLIP3; CYLD; FADD; IKBKB; MADD; MAP3K7; NSMAF; OTULIN; RACK1; RBCK1; RIPK1; RNF31; SHARPIN; SMPD2; SMPD3; SPPL2A; TAB1; TAB2; TAX1BP1; TNF; TNFAIP3; TNFRSF1A; TRAF1; TRAF2; UBA52; UBC; USP2; USP4
R-HSA-6794362	Protein-protein interactions at synapses	-0.113018212852109	0.182033974259179	0.534689574106725	58	APBA1; APBA2; APBA3; BEGAIN; DBNL; DLG1; DLG2; DLG4; DLGAP1; DLGAP2; DLGAP3; DLGAP4; EPB41; EPB41L1; EPB41L2; EPB41L3; EPB41L5; FLOT1; FLOT2; GRIA1; GRIA4; GRIN1; GRIN2A; GRIN2B; GRIN2C; GRIN2D; GRM1; GRM5; HOMER1; HOMER2; HOMER3; IL1RAP; LIN7A; LIN7B; LIN7C; LRFN1; LRFN2; LRFN3; LRFN4; LRRC4B; LRRTM1; LRRTM3; LRRTM4; NLGN1; NRXN1; NRXN2; NRXN3; NTRK3; PDLIM5; PPFIA1; PPFIA2; PPFIA3; PPFIA4; PPFI…
R-HSA-168164	Toll Like Receptor 3 (TLR3) Cascade	0.11326740944193	0.182728488695515	0.535345175696746	57	AGER; APP; ATF1; ATF2; BIRC2; BIRC3; BTRC; CASP8; CD14; CHUK; CUL1; DUSP3; DUSP4; DUSP7; FADD; FBXW11; FOS; IKBKB; IRAK2; IRF3; IRF7; LY96; MAP2K1; MAP2K3; MAP2K4; MAP2K6; MAP2K7; MAP3K7; MAP3K8; MAPK1; MAPK10; MAPK11; MAPK14; MAPK3; MAPK8; MAPK9; MAPKAPK2; MAPKAPK3; MEF2A; MEF2C; MYD88; NFKB1; NFKB2; NFKBIA; NFKBIB; NKIRAS1; NOD1; NOD2; PPP2CA; PPP2CB; PPP2R1A; PPP2R1B; PPP2R5D; RELA; RIPK1; RIP…
R-HSA-983705	Signaling by the B Cell Receptor (BCR)	0.184293468759039	0.297383214265966	0.535444043099365	21	AHCYL1; BCL10; BLK; BLNK; BTRC; CALM1; CARD11; CBL; CBLB; CD19; CD22; CD79A; CD79B; CHUK; CUL1; DAPP1; FBXW11; FKBP1A; FYN; GRB2; HRAS
R-HSA-141405	Inhibition of the proteolytic activity of APC/C required for the onset of anaphase by mitotic spindle checkpoint components	0.204006897259277	0.329329314427623	0.535612244951137	17	ANAPC1; ANAPC10; ANAPC11; ANAPC15; ANAPC16; ANAPC2; ANAPC4; ANAPC5; ANAPC7; BUB1B; BUB3; CDC16; CDC26; CDC27; MAD2L1; UBE2D1; UBE2E1
R-HSA-141430	Inactivation of APC/C via direct inhibition of the APC/C complex	0.204006897259277	0.329329314427623	0.535612244951137	17	ANAPC1; ANAPC10; ANAPC11; ANAPC15; ANAPC16; ANAPC2; ANAPC4; ANAPC5; ANAPC7; BUB1B; BUB3; CDC16; CDC26; CDC27; MAD2L1; UBE2D1; UBE2E1
R-HSA-75035	Chk1/Chk2(Cds1) mediated inactivation of Cyclin B:Cdk1 complex	-0.242619760445856	0.392470409245962	0.536452656864701	12	CCNB1; CDK1; CHEK1; CHEK2; SFN; WEE1; YWHAB; YWHAE; YWHAG; YWHAH; YWHAQ; YWHAZ
R-HSA-156827	L13a-mediated translational silencing of Ceruloplasmin expression	-0.114442164584106	0.185209127207782	0.536636116170827	56	EIF2S1; EIF2S2; EIF3A; EIF3B; EIF3C; EIF3D; EIF3E; EIF3F; EIF3G; EIF3H; EIF3I; EIF3J; EIF3K; EIF3L; EIF3M; EIF4A1; EIF4A2; EIF4B; EIF4E; EIF4G1; EIF4H; FAU; PABPC1; RPL10A; RPL12; RPL13; RPL13A; RPL14; RPL15; RPL17; RPL18; RPL18A; RPL19; RPL21; RPL22L1; RPL23A; RPL26; RPL26L1; RPL27A; RPL28; RPL29; RPL3; RPL30; RPL31; RPL32; RPL34; RPL35; RPL35A; RPL36; RPL36AL; RPL37; RPL38; RPL39L; RPL3L; RPL4;…
R-HSA-6811558	PI5P, PP2A and IER3 Regulate PI3K/AKT Signaling	0.117931958265969	0.191137099147549	0.537233455482381	52	AKT1; BTC; CD19; CD28; CD80; CD86; EGF; EGFR; ERBB2; ERBB3; ERBB4; EREG; ESR1; ESR2; FGF1; FGF10; FGF17; FGF18; FGF2; FGF20; FGF22; FGF5; FGF7; FGF9; FGFR1; FGFR2; FGFR3; FGFR4; FRS2; FYN; GAB1; GRB2; HGF; IER3; IL1RAP; IL1RL1; IL33; INSR; IRAK4; IRS1; IRS2; KIT; KL; KLB; MAPK1; MAPK3; MET; MYD88; NRG1; NRG4; PDGFB; PDGFRA
R-HSA-2262752	Cellular responses to stress	0.108133475849389	0.175366957724556	0.537490281327953	62	ACD; ACTR10; ACTR1A; AGO1; AGO3; AGO4; AJUBA; AKT1S1; ANAPC1; ANAPC10; ANAPC11; ANAPC15; ANAPC16; ANAPC2; ANAPC4; ANAPC5; ANAPC7; AQP8; ARNT; ASF1A; ATM; ATOX1; ATR; BAG1; BAG2; BAG3; BAG5; BMI1; CA9; CABIN1; CAMK2A; CAMK2B; CAMK2D; CAMK2G; CAPZA1; CAPZA2; CAPZA3; CAPZB; CAT; CBX2; CBX4; CBX6; CBX8; CCAR2; CCNA1; CCNA2; CCNE1; CCNE2; CCS; CDC16; CDC26; CDC27; CDK2; CDK4; CDK6; CDKN1B; CDKN2A; CDK…
R-HSA-8963898	Plasma lipoprotein assembly	0.239849346304593	0.389129360226459	0.537647495497727	12	A2M; ABCA1; APOA1; APOA2; APOB; APOC3; BMP1; MTTP; P4HB; PRKACB; SAR1B; ZDHHC8
R-HSA-73887	Death Receptor Signalling	-0.134575270363518	0.218565730556481	0.538079399201207	40	ADAM17; BIRC2; BIRC3; CASP10; CASP8; CFLAR; CHUK; CLIP3; CYLD; FADD; FAS; FASLG; IKBKB; MADD; MAP3K7; NSMAF; OTULIN; RACK1; RBCK1; RIPK1; RNF31; SHARPIN; SMPD2; SMPD3; SPPL2A; TAB1; TAB2; TAX1BP1; TNF; TNFAIP3; TNFRSF10A; TNFRSF10B; TNFRSF1A; TNFSF10; TRAF1; TRAF2; UBA52; UBC; USP2; USP4
R-HSA-202733	Cell surface interactions at the vascular wall	0.136904182126415	0.222882865483641	0.539054933815714	38	ANGPT1; ANGPT2; ANGPT4; APOB; ATP1B1; ATP1B2; ATP1B3; BSG; CAV1; CD2; CD244; CD44; CD47; CD48; CD58; CD84; CEACAM1; CEACAM3; CEACAM5; CEACAM6; CXADR; DOK2; EPCAM; ESAM; F11R; F2; FCER1G; FN1; FYN; GAS6; GLG1; GP6; GPC1; GRB14; GRB2; GRB7; GYPC; HRAS
R-HSA-156581	Methylation	-0.223879374387243	0.364615654566051	0.539205608573231	14	AHCY; AS3MT; COMT; CYP1A2; GSTO1; MAT1A; MAT2A; MAT2B; MTR; MTRR; N6AMT1; NNMT; TPMT; TRMT112
R-HSA-8939243	RUNX1 interacts with co-factors whose precise effect on RUNX1 targets is not known	0.146570118548832	0.238785095708542	0.539336905786569	33	ACTL6A; ARID1B; ARID2; AUTS2; BMI1; CBFB; CBX2; CBX4; CBX6; CBX8; CSNK2A2; CSNK2B; EP300; HIPK2; PBRM1; PCGF5; PHC1; PHC2; PHC3; RING1; RNF2; RYBP; SCMH1; SMARCA2; SMARCA4; SMARCB1; SMARCC1; SMARCC2; SMARCD1; SMARCD2; SMARCD3; SMARCE1; YAF2
R-HSA-211897	Cytochrome P450 - arranged by substrate type	-0.109305706706111	0.179043981686303	0.541533025779742	60	AHR; ARNT; ARNT2; CYP11A1; CYP11B1; CYP17A1; CYP19A1; CYP1A1; CYP1A2; CYP1B1; CYP21A2; CYP24A1; CYP26B1; CYP26C1; CYP27A1; CYP27B1; CYP2A13; CYP2A6; CYP2A7; CYP2C18; CYP2C19; CYP2C8; CYP2C9; CYP2D6; CYP2E1; CYP2F1; CYP2J2; CYP2R1; CYP2S1; CYP2U1; CYP2W1; CYP39A1; CYP3A43; CYP3A5; CYP3A7; CYP46A1; CYP4A11; CYP4A22; CYP4B1; CYP4F11; CYP4F12; CYP4F2; CYP4F22; CYP4F3; CYP4V2; CYP51A1; CYP7A1; CYP7B1;…
R-HSA-975576	N-glycan antennae elongation in the medial/trans-Golgi	-0.167944361967943	0.275235612356556	0.541739939249787	25	B4GALT1; B4GALT2; B4GALT3; B4GALT4; B4GALT5; B4GALT6; CGA; CHST10; CHST8; FUCA1; FUT3; FUT8; LHB; MAN2A1; MAN2A2; MGAT2; MGAT3; MGAT4A; MGAT4B; MGAT4C; MGAT5; ST3GAL4; ST6GAL1; ST8SIA2; ST8SIA6
R-HSA-877312	Regulation of IFNG signaling	0.237272696879097	0.389333776954276	0.542237733448719	12	IFNGR1; IFNGR2; JAK1; JAK2; PIAS1; PTPN1; PTPN2; PTPN6; SOCS1; SOCS3; STAT1; SUMO1
R-HSA-166058	MyD88:Mal cascade initiated on plasma membrane	0.111297618932639	0.182765547458888	0.542548373365302	57	AGER; APP; ATF1; ATF2; BTRC; CD14; CD36; CHUK; CUL1; DUSP3; DUSP4; DUSP7; ECSIT; FBXW11; FOS; IKBKB; IRAK2; IRAK3; IRAK4; LY96; MAP2K1; MAP2K3; MAP2K4; MAP2K6; MAP2K7; MAP3K1; MAP3K7; MAP3K8; MAPK1; MAPK10; MAPK11; MAPK14; MAPK3; MAPK8; MAPK9; MAPKAPK2; MAPKAPK3; MEF2A; MEF2C; MYD88; NFKB1; NFKB2; NFKBIA; NFKBIB; NKIRAS1; NOD1; NOD2; PELI1; PELI2; PELI3; PPP2CA; PPP2CB; PPP2R1A; PPP2R1B; PPP2R5D;…
R-HSA-168179	Toll Like Receptor TLR1:TLR2 Cascade	0.111297618932639	0.182765547458888	0.542548373365302	57	AGER; APP; ATF1; ATF2; BTRC; CD14; CD36; CHUK; CUL1; DUSP3; DUSP4; DUSP7; ECSIT; FBXW11; FOS; IKBKB; IRAK2; IRAK3; IRAK4; LY96; MAP2K1; MAP2K3; MAP2K4; MAP2K6; MAP2K7; MAP3K1; MAP3K7; MAP3K8; MAPK1; MAPK10; MAPK11; MAPK14; MAPK3; MAPK8; MAPK9; MAPKAPK2; MAPKAPK3; MEF2A; MEF2C; MYD88; NFKB1; NFKB2; NFKBIA; NFKBIB; NKIRAS1; NOD1; NOD2; PELI1; PELI2; PELI3; PPP2CA; PPP2CB; PPP2R1A; PPP2R1B; PPP2R5D;…
R-HSA-168188	Toll Like Receptor TLR6:TLR2 Cascade	0.111297618932639	0.182765547458888	0.542548373365302	57	AGER; APP; ATF1; ATF2; BTRC; CD14; CD36; CHUK; CUL1; DUSP3; DUSP4; DUSP7; ECSIT; FBXW11; FOS; IKBKB; IRAK2; IRAK3; IRAK4; LY96; MAP2K1; MAP2K3; MAP2K4; MAP2K6; MAP2K7; MAP3K1; MAP3K7; MAP3K8; MAPK1; MAPK10; MAPK11; MAPK14; MAPK3; MAPK8; MAPK9; MAPKAPK2; MAPKAPK3; MEF2A; MEF2C; MYD88; NFKB1; NFKB2; NFKBIA; NFKBIB; NKIRAS1; NOD1; NOD2; PELI1; PELI2; PELI3; PPP2CA; PPP2CB; PPP2R1A; PPP2R1B; PPP2R5D;…
R-HSA-181438	Toll Like Receptor 2 (TLR2) Cascade	0.111297618932639	0.182765547458888	0.542548373365302	57	AGER; APP; ATF1; ATF2; BTRC; CD14; CD36; CHUK; CUL1; DUSP3; DUSP4; DUSP7; ECSIT; FBXW11; FOS; IKBKB; IRAK2; IRAK3; IRAK4; LY96; MAP2K1; MAP2K3; MAP2K4; MAP2K6; MAP2K7; MAP3K1; MAP3K7; MAP3K8; MAPK1; MAPK10; MAPK11; MAPK14; MAPK3; MAPK8; MAPK9; MAPKAPK2; MAPKAPK3; MEF2A; MEF2C; MYD88; NFKB1; NFKB2; NFKBIA; NFKBIB; NKIRAS1; NOD1; NOD2; PELI1; PELI2; PELI3; PPP2CA; PPP2CB; PPP2R1A; PPP2R1B; PPP2R5D;…
R-HSA-445355	Smooth Muscle Contraction	-0.150221292675744	0.247751231263334	0.544289508247637	31	ACTA2; ANXA1; ANXA2; ANXA6; CALD1; CALM1; CAV3; DYSF; ITGA1; ITGB5; LMOD1; MYH11; MYL12A; MYL12B; MYL5; MYL6; MYL6B; MYL7; MYL9; MYLK; PAK1; PAK2; PXN; SORBS1; SORBS3; TLN1; TPM1; TPM2; TPM4; TRIM72; VCL
R-HSA-1368108	BMAL1:CLOCK,NPAS2 activates circadian gene expression	0.133144818388978	0.220124569127823	0.545271203265719	39	ARNTL; ARNTL2; BHLHE40; BHLHE41; CARM1; CHD9; CLOCK; CREM; CRTC1; CRY1; CRY2; DBP; EP300; F7; HDAC3; HIF1A; KLF15; NAMPT; NCOA1; NCOA2; NCOA6; NCOR1; NFIL3; NOCT; NPAS2; NR1D1; NR3C1; NRIP1; PER2; PPARA; PPARGC1A; RBM4; RORA; RXRA; SERPINE1; SIK1; SMARCD3; TBL1XR1; TGS1
R-HSA-500657	Presynaptic function of Kainate receptors	0.193090560092653	0.320680739467172	0.547089544141851	18	GNB1; GNB2; GNB3; GNB4; GNB5; GNG10; GNG11; GNG12; GNG2; GNG3; GNG4; GNG5; GNG7; GNGT2; GRIK3; PLCB1; PLCB2; PLCB3
R-HSA-5578775	Ion homeostasis	-0.122287470933148	0.20410078827041	0.549071281700195	46	ABCC9; AHCYL1; ASPH; ATP1A1; ATP1A2; ATP1A3; ATP1A4; ATP1B1; ATP1B2; ATP1B3; ATP2A1; ATP2A2; ATP2A3; ATP2B1; ATP2B2; ATP2B4; CALM1; CAMK2A; CAMK2B; CAMK2D; CAMK2G; FKBP1B; FXYD1; FXYD2; FXYD3; FXYD4; FXYD6; FXYD7; ITPR1; ITPR2; ITPR3; KCNJ11; NOS1; ORAI2; PLN; RYR1; RYR2; RYR3; SLC8A1; SLC8A3; SLN; SRI; STIM1; TNNI3; TRDN; TRPC1
R-HSA-162587	HIV Life Cycle	-0.107155624455366	0.179066954438187	0.549565768118844	60	BANF1; CCNH; CCNK; CCNT1; CCNT2; CCR5; CD4; CDK7; CDK9; CHMP2A; CHMP2B; CHMP3; CHMP4A; CHMP4B; CHMP4C; CHMP5; CHMP6; CHMP7; CTDP1; CXCR4; ELL; ELOA; ELOC; ERCC3; FURIN; GTF2A1; GTF2A2; GTF2B; GTF2E1; GTF2E2; GTF2F1; GTF2F2; GTF2H1; GTF2H2; GTF2H3; GTF2H4; GTF2H5; HMGA1; KPNA1; LIG1; LIG4; MNAT1; MVB12A; MVB12B; NCBP1; NCBP2; NDC1; NEDD4L; NELFA; NELFB; NELFCD; NELFE; NMT1; NMT2; NUP107; NUP133; N…
R-HSA-8866427	VLDLR internalisation and degradation	-0.23496387607871	0.393010344482601	0.549935539464025	12	AP2A1; AP2A2; AP2B1; AP2M1; AP2S1; CLTA; CLTC; MYLIP; NR1H2; NR1H3; PCSK9; VLDLR
R-HSA-5654720	PI-3K cascade:FGFR4	0.223510482225956	0.37511395350971	0.551277516451224	13	FGF1; FGF17; FGF18; FGF2; FGF20; FGF9; FGFR4; FRS2; GAB1; GRB2; KLB; PIK3CA; PIK3R1
R-HSA-5083625	Defective GALNT3 causes familial hyperphosphatemic tumoral calcinosis (HFTC)	0.223492611829909	0.375115240807634	0.55131071149322	13	MUC1; MUC12; MUC13; MUC15; MUC16; MUC20; MUC21; MUC3A; MUC4; MUC5B; MUC6; MUC7; MUCL1
R-HSA-5083632	Defective C1GALT1C1 causes Tn polyagglutination syndrome (TNPS)	0.223492611829909	0.375115240807634	0.55131071149322	13	MUC1; MUC12; MUC13; MUC15; MUC16; MUC20; MUC21; MUC3A; MUC4; MUC5B; MUC6; MUC7; MUCL1
R-HSA-5083636	Defective GALNT12 causes colorectal cancer 1 (CRCS1)	0.223492611829909	0.375115240807634	0.55131071149322	13	MUC1; MUC12; MUC13; MUC15; MUC16; MUC20; MUC21; MUC3A; MUC4; MUC5B; MUC6; MUC7; MUCL1
R-HSA-1237044	Erythrocytes take up carbon dioxide and release oxygen	0.2529691287345	0.425007899498973	0.551702828534809	10	AQP1; CA1; CA2; CA4; CYB5R1; CYB5R2; CYB5R4; CYB5RL; HBB; RHAG
R-HSA-1480926	O2/CO2 exchange in erythrocytes	0.2529691287345	0.425007899498973	0.551702828534809	10	AQP1; CA1; CA2; CA4; CYB5R1; CYB5R2; CYB5R4; CYB5RL; HBB; RHAG
R-HSA-8956321	Nucleotide salvage	0.177138231809283	0.29771952882701	0.551854445277277	21	ADA; ADAL; ADK; AMPD1; AMPD2; AMPD3; APRT; CDA; DCK; DGUOK; GMPR; GMPR2; PNP; TK1; TK2; TYMP; UCK1; UCK2; UCKL1; UPP1; UPP2
R-HSA-168274	Export of Viral Ribonucleoproteins from Nucleus	-0.156115735212529	0.265227802411482	0.556122928087196	27	NDC1; NUP107; NUP133; NUP153; NUP155; NUP160; NUP188; NUP205; NUP210; NUP214; NUP35; NUP43; NUP50; NUP54; NUP58; NUP62; NUP85; NUP88; NUP93; NUP98; NUPL2; POM121; RAE1; RAN; RANBP2; SEH1L; XPO1
R-HSA-168333	NEP/NS2 Interacts with the Cellular Export Machinery	-0.156115735212529	0.265227802411482	0.556122928087196	27	NDC1; NUP107; NUP133; NUP153; NUP155; NUP160; NUP188; NUP205; NUP210; NUP214; NUP35; NUP43; NUP50; NUP54; NUP58; NUP62; NUP85; NUP88; NUP93; NUP98; NUPL2; POM121; RAE1; RAN; RANBP2; SEH1L; XPO1
R-HSA-156711	Polo-like kinase mediated events	0.20546776402616	0.350444060407658	0.557669307784273	15	CCNB1; CCNB2; CDC25A; CENPF; EP300; FOXM1; LIN37; LIN52; LIN54; LIN9; MYBL2; PKMYT1; PLK1; RBBP4; WEE1
R-HSA-6804116	TP53 Regulates Transcription of Genes Involved in G1 Cell Cycle Arrest	0.228232761808021	0.390036099058583	0.558441451388535	12	ARID3A; CCNA1; CCNA2; CCNE1; CCNE2; CDK2; CDKN1B; E2F1; E2F7; E2F8; PCBP4; ZNF385A
R-HSA-3560783	Defective B4GALT7 causes EDS, progeroid type	0.204241904888279	0.350520269364382	0.560107290361211	15	AGRN; BCAN; CSPG4; CSPG5; DCN; GPC1; GPC2; GPC5; GPC6; HSPG2; SDC1; SDC2; SDC3; SDC4; VCAN
R-HSA-3560801	Defective B3GAT3 causes JDSSDHD	0.204241904888279	0.350520269364382	0.560107290361211	15	AGRN; BCAN; CSPG4; CSPG5; DCN; GPC1; GPC2; GPC5; GPC6; HSPG2; SDC1; SDC2; SDC3; SDC4; VCAN
R-HSA-4420332	Defective B3GALT6 causes EDSP2 and SEMDJL1	0.204241904888279	0.350520269364382	0.560107290361211	15	AGRN; BCAN; CSPG4; CSPG5; DCN; GPC1; GPC2; GPC5; GPC6; HSPG2; SDC1; SDC2; SDC3; SDC4; VCAN
R-HSA-167160	RNA Pol II CTD phosphorylation and interaction with CE during HIV infection	0.159226819033532	0.273691257294913	0.56071802940075	25	CCNH; CDK7; ERCC3; GTF2F1; GTF2F2; GTF2H1; GTF2H2; GTF2H3; GTF2H4; GTF2H5; MNAT1; POLR2A; POLR2B; POLR2C; POLR2D; POLR2E; POLR2F; POLR2H; POLR2I; POLR2J; POLR2K; POLR2L; RNGTT; RNMT; SUPT5H
R-HSA-77075	RNA Pol II CTD phosphorylation and interaction with CE	0.159226819033532	0.273691257294913	0.56071802940075	25	CCNH; CDK7; ERCC3; GTF2F1; GTF2F2; GTF2H1; GTF2H2; GTF2H3; GTF2H4; GTF2H5; MNAT1; POLR2A; POLR2B; POLR2C; POLR2D; POLR2E; POLR2F; POLR2H; POLR2I; POLR2J; POLR2K; POLR2L; RNGTT; RNMT; SUPT5H
R-HSA-5173105	O-linked glycosylation	-0.100641803176034	0.174855970431442	0.56490604806115	63	A4GNT; ADAMTS10; ADAMTS12; ADAMTS13; ADAMTS14; ADAMTS15; ADAMTS16; ADAMTS17; ADAMTS18; ADAMTS19; ADAMTS2; ADAMTS3; ADAMTS4; ADAMTS5; ADAMTS6; ADAMTS7; ADAMTS8; ADAMTS9; ADAMTSL1; ADAMTSL2; ADAMTSL3; ADAMTSL4; ADAMTSL5; B3GALNT2; B3GLCT; B3GNT2; B3GNT3; B3GNT4; B3GNT5; B3GNT6; B3GNT7; B3GNT8; B3GNT9; B3GNTL1; B4GALT5; B4GALT6; B4GAT1; C1GALT1; CHST4; DAG1; GALNT1; GALNT10; GALNT11; GALNT12; GALNT1…
R-HSA-5083635	Defective B3GALTL causes Peters-plus syndrome (PpS)	-0.140451076291206	0.244089742892226	0.565015712060415	32	ADAMTS10; ADAMTS12; ADAMTS13; ADAMTS14; ADAMTS15; ADAMTS16; ADAMTS17; ADAMTS18; ADAMTS19; ADAMTS2; ADAMTS3; ADAMTS4; ADAMTS5; ADAMTS6; ADAMTS7; ADAMTS8; ADAMTS9; ADAMTSL1; ADAMTSL2; ADAMTSL3; ADAMTSL4; ADAMTSL5; SBSPON; SEMA5A; SEMA5B; SPON2; THBS1; THBS2; THSD1; THSD4; THSD7A; THSD7B
R-HSA-186797	Signaling by PDGF	0.112179415155056	0.195006031846959	0.565114619039805	50	BCAR1; COL4A1; COL4A2; COL4A3; COL4A4; COL6A1; COL6A2; COL6A3; COL6A5; COL6A6; COL9A1; COL9A2; COL9A3; CRK; CRKL; FURIN; GRB2; GRB7; HRAS; KRAS; NCK1; NCK2; NRAS; PDGFB; PDGFC; PDGFD; PDGFRA; PDGFRB; PIK3CA; PIK3CB; PIK3R1; PIK3R2; PLAT; PLCG1; PLG; PTPN12; RAPGEF1; RASA1; SOS1; SPP1; SRC; STAT1; STAT3; STAT5A; STAT5B; STAT6; THBS1; THBS2; THBS3; THBS4
R-HSA-176412	Phosphorylation of the APC/C	0.189542189127351	0.330144134425698	0.565886930897147	17	ANAPC1; ANAPC10; ANAPC11; ANAPC15; ANAPC16; ANAPC2; ANAPC4; ANAPC5; ANAPC7; CCNB1; CDC16; CDC26; CDC27; CDK1; PLK1; UBE2D1; UBE2E1
R-HSA-168638	NOD1/2 Signaling Pathway	-0.152195782068525	0.265332616828828	0.566235978524042	27	BIRC2; BIRC3; CARD9; CASP1; CASP4; CASP8; CASP9; CHUK; CYLD; IKBKB; IRAK2; ITCH; MAP2K6; MAP3K7; MAPK11; MAPK12; MAPK13; MAPK14; NOD1; NOD2; RIPK2; TAB1; TAB2; TNFAIP3; TRAF6; UBE2N; UBE2V1
R-HSA-442755	Activation of NMDA receptor and postsynaptic events	0.141316496181684	0.246495056174662	0.566439167283477	31	ACTN2; ADCY1; ADCY3; AKAP9; BRAF; CALM1; CAMK2A; CAMK2B; CAMK2D; CAMK2G; CAMK4; CAMKK1; DLG4; GRIA1; GRIA2; GRIA4; GRIN1; GRIN2A; GRIN2B; GRIN2C; GRIN2D; HRAS; MAPK1; PDPK1; PRKACB; RAF1; RASGRF1; RASGRF2; RPS6KA1; RPS6KA2; RRAS
R-HSA-5654689	PI-3K cascade:FGFR1	0.200793635311618	0.350732585816913	0.566984772886338	15	FGF1; FGF10; FGF17; FGF2; FGF20; FGF22; FGF5; FGF9; FGFR1; FRS2; GAB1; GRB2; KL; PIK3CA; PIK3R1
R-HSA-2122947	NOTCH1 Intracellular Domain Regulates Transcription	0.127419057225759	0.223135645201797	0.56797350567627	38	CCNC; CDK8; CUL1; EP300; FBXW7; HDAC1; HDAC10; HDAC11; HDAC2; HDAC3; HDAC4; HDAC5; HDAC7; HDAC9; HES1; HES5; HEY1; HEY2; HEYL; HIF1A; KAT2A; KAT2B; MAML1; MAML2; MAML3; MYC; NCOR1; NOTCH1; RBPJ; SKP1; SNW1; TBL1XR1; TLE1; TLE2; TLE3; TLE4; UBA52; UBC
R-HSA-196791	Vitamin D (calciferol) metabolism	0.240793237924235	0.426100100345525	0.571999250084008	10	CUBN; CYP24A1; CYP27B1; CYP2R1; GC; LGMN; PIAS4; SUMO2; UBE2I; VDR
R-HSA-881907	Gastrin-CREB signalling pathway via PKC and MAPK	0.211152373579586	0.375983347864456	0.574388353091929	13	CCKBR; EGFR; GRB2; HRAS; KRAS; MAPK1; MAPK3; MMP3; NRAS; PRKCA; RPS6KA1; RPS6KA2; SOS1
R-HSA-8875656	MET receptor recycling	-0.2410783648521	0.429961819898486	0.57500401385104	10	ARF6; CRK; CRKL; GAB1; GGA3; GRB2; HGF; MET; RAB4A; RAB4B
R-HSA-191859	snRNP Assembly	0.116798522660331	0.210091609315626	0.578251243148641	43	CLNS1A; DDX20; GEMIN4; GEMIN5; GEMIN6; NCBP1; NCBP2; NDC1; NUP107; NUP133; NUP153; NUP155; NUP160; NUP188; NUP205; NUP210; NUP214; NUP35; NUP43; NUP50; NUP54; NUP58; NUP62; NUP85; NUP88; NUP93; NUP98; NUPL2; PHAX; POM121; PRMT5; RAE1; RANBP2; SEH1L; SMN1; SNRPB; SNRPD1; SNRPD3; SNRPE; SNRPF; SNUPN; TGS1; WDR77
R-HSA-194441	Metabolism of non-coding RNA	0.116798522660331	0.210091609315626	0.578251243148641	43	CLNS1A; DDX20; GEMIN4; GEMIN5; GEMIN6; NCBP1; NCBP2; NDC1; NUP107; NUP133; NUP153; NUP155; NUP160; NUP188; NUP205; NUP210; NUP214; NUP35; NUP43; NUP50; NUP54; NUP58; NUP62; NUP85; NUP88; NUP93; NUP98; NUPL2; PHAX; POM121; PRMT5; RAE1; RANBP2; SEH1L; SMN1; SNRPB; SNRPD1; SNRPD3; SNRPE; SNRPF; SNUPN; TGS1; WDR77
R-HSA-451927	Interleukin-2 family signaling	0.131921476560739	0.239223933212707	0.581321111875151	33	CSF2RB; GAB2; GRB2; HAVCR2; IL15; IL15RA; IL21R; IL2RA; IL2RB; IL5; INPP5D; INPPL1; JAK1; JAK2; JAK3; LGALS9; PIK3CA; PIK3CB; PIK3CD; PIK3R1; PIK3R2; PIK3R3; PTK2B; PTPN6; SHC1; SOS1; SOS2; STAT1; STAT3; STAT4; STAT5A; STAT5B; SYK
R-HSA-1482922	Acyl chain remodelling of PI	0.19358919060723	0.351166376818687	0.581445278490578	15	MBOAT7; PLA2G10; PLA2G12A; PLA2G16; PLA2G1B; PLA2G2A; PLA2G2D; PLA2G4A; PLA2G4C; PLA2G4D; PLA2G4E; PLA2G4F; PLA2G5; PLA2R1; PLBD1
R-HSA-175474	Assembly Of The HIV Virion	-0.200060384146913	0.365956268246198	0.584599702029783	14	FURIN; MVB12A; MVB12B; NMT2; PPIA; TSG101; UBA52; UBAP1; UBC; VPS28; VPS37A; VPS37B; VPS37C; VPS37D
R-HSA-110313	Translesion synthesis by Y family DNA polymerases bypasses lesions on DNA template	-0.131309759007258	0.240568015400985	0.585181315838241	33	ISG15; MAD2L2; NPLOC4; PCLAF; PCNA; POLD1; POLD2; POLD3; POLE; POLE2; POLE3; POLE4; POLI; POLK; RCHY1; REV1; REV3L; RFC1; RFC2; RFC3; RFC4; RFC5; RPA1; RPA2; RPA3; SPRTN; TRIM25; UBA52; UBA7; UBC; UBE2L6; USP10; VCP
R-HSA-8951671	RUNX3 regulates YAP1-mediated transcription	-0.176756124744532	0.323851731671831	0.585207988130731	18	CARM1; CHD9; CTGF; NCOA1; NCOA2; NCOA6; PPARA; RUNX3; RXRA; SMARCD3; TBL1XR1; TEAD1; TEAD2; TEAD3; TEAD4; TGS1; WWTR1; YAP1
R-HSA-171306	Packaging Of Telomere Ends	0.185817942954103	0.34048335026606	0.585239504240533	16	ACD; H2AFJ; H2AFV; H2AFX; H2AFZ; H2BFS; HIST1H2BD; HIST1H2BJ; HIST1H2BK; HIST1H2BN; HIST2H2AA3; HIST2H2AC; POT1; TERF1; TERF2; TERF2IP
R-HSA-168254	Influenza Infection	0.102211884634831	0.187896545110798	0.586455521345448	54	CALR; CANX; CLTA; CLTC; CPSF4; DNAJC3; EIF2AK2; FAU; GRSF1; GTF2F1; GTF2F2; HSP90AA1; IPO5; ISG15; KPNA1; KPNA2; KPNA3; KPNA4; KPNA5; KPNA7; KPNB1; NDC1; NUP107; NUP133; NUP153; NUP155; NUP160; NUP188; NUP205; NUP210; NUP214; NUP35; NUP43; NUP50; NUP54; NUP58; NUP62; NUP85; NUP88; NUP93; NUP98; NUPL2; POLR2A; POLR2B; POLR2C; POLR2D; POLR2E; POLR2F; POLR2H; POLR2I; POLR2J; POLR2K; POLR2L; POM121
R-HSA-186763	Downstream signal transduction	0.143479629141681	0.263965378230198	0.586747921117893	27	BCAR1; CRK; CRKL; GRB2; GRB7; HRAS; KRAS; NCK1; NCK2; NRAS; PDGFB; PDGFRA; PDGFRB; PIK3CA; PIK3CB; PIK3R1; PIK3R2; PLCG1; RAPGEF1; RASA1; SOS1; SRC; STAT1; STAT3; STAT5A; STAT5B; STAT6
R-HSA-429914	Deadenylation-dependent mRNA decay	0.107860973573338	0.199108884865674	0.588012418609068	48	CNOT1; CNOT11; CNOT2; CNOT3; CNOT4; CNOT6; CNOT6L; CNOT7; CNOT8; DCP2; DCPS; DDX6; DIS3; EIF4A1; EIF4A2; EIF4A3; EIF4B; EIF4E; EIF4G1; EXOSC1; EXOSC2; EXOSC3; EXOSC4; EXOSC5; EXOSC6; EXOSC7; EXOSC8; EXOSC9; HBS1L; LSM2; LSM4; LSM5; LSM6; LSM7; NT5C3B; PABPC1; PAIP1; PAN2; PAN3; PARN; PATL1; SKIV2L; TNKS1BP1; TTC37; WDR61; XRN1; ZCCHC11; ZCCHC6
R-HSA-5655332	Signaling by FGFR3 in disease	0.173738079133523	0.321678778265817	0.58912941912925	18	FGF1; FGF17; FGF18; FGF2; FGF20; FGF5; FGF9; FGFR3; FRS2; GAB1; GRB2; HRAS; KRAS; NRAS; PIK3CA; PIK3R1; PLCG1; SOS1
R-HSA-8853338	Signaling by FGFR3 point mutants in cancer	0.173738079133523	0.321678778265817	0.58912941912925	18	FGF1; FGF17; FGF18; FGF2; FGF20; FGF5; FGF9; FGFR3; FRS2; GAB1; GRB2; HRAS; KRAS; NRAS; PIK3CA; PIK3R1; PLCG1; SOS1
R-HSA-72689	Formation of a pool of free 40S subunits	-0.100880521886806	0.187021238367377	0.589606211528971	55	EIF3A; EIF3B; EIF3C; EIF3D; EIF3E; EIF3F; EIF3G; EIF3H; EIF3I; EIF3J; EIF3K; EIF3L; EIF3M; FAU; RPL10A; RPL12; RPL13; RPL13A; RPL14; RPL15; RPL17; RPL18; RPL18A; RPL19; RPL21; RPL22L1; RPL23A; RPL26; RPL26L1; RPL27A; RPL28; RPL29; RPL3; RPL30; RPL31; RPL32; RPL34; RPL35; RPL35A; RPL36; RPL36AL; RPL37; RPL38; RPL39L; RPL3L; RPL4; RPL41; RPL5; RPL7; RPL7A; RPL8; RPL9; RPLP0; RPLP2; RPS10
R-HSA-73863	RNA Polymerase I Transcription Termination	0.142332669902418	0.264004396483227	0.589797209881494	27	CCNH; CDK7; ERCC3; GTF2H1; GTF2H2; GTF2H3; GTF2H4; GTF2H5; MNAT1; POLR1A; POLR1B; POLR1C; POLR1D; POLR1E; POLR2E; POLR2F; POLR2H; POLR2K; POLR2L; TAF1A; TAF1B; TAF1C; TAF1D; TBP; TTF1; TWISTNB; ZNRD1
R-HSA-8853334	Signaling by FGFR3 fusions in cancer	0.230071160457399	0.427023789697208	0.590039823983264	10	FGFR3; FRS2; GAB1; GRB2; HRAS; KRAS; NRAS; PIK3CA; PIK3R1; SOS1
R-HSA-352230	Amino acid transport across the plasma membrane	-0.14637534984844	0.27585168118371	0.595674769581059	25	SLC16A10; SLC1A4; SLC1A5; SLC25A29; SLC36A1; SLC36A2; SLC36A4; SLC38A1; SLC38A4; SLC3A1; SLC43A1; SLC43A2; SLC6A12; SLC6A15; SLC6A19; SLC6A6; SLC7A1; SLC7A10; SLC7A11; SLC7A2; SLC7A5; SLC7A6; SLC7A7; SLC7A8; SLC7A9
R-HSA-197264	Nicotinamide salvaging	-0.171181278373434	0.324067168963354	0.597341256452209	18	CYP8B1; NAMPT; NAPRT; NAXD; NAXE; NNMT; NUDT12; PARP10; PARP14; PARP16; PARP4; PARP6; PARP8; PARP9; PTGIS; PTGS2; RNLS; SLC5A8
R-HSA-6806667	Metabolism of fat-soluble vitamins	0.119231753559445	0.226323040590182	0.598317827754382	37	AGRN; AKR1B10; AKR1C1; AKR1C3; APOA1; APOA2; APOB; APOC3; APOM; BCO1; BCO2; CLPS; GPC1; GPC2; GPC5; GPC6; HSPG2; LDLR; LPL; LRAT; LRP1; LRP12; LRP8; PLB1; RBP1; RBP4; RDH11; RETSAT; SDC1; SDC2; SDC3; SDC4; TTPA; TTR; UBIAD1; VKORC1; VKORC1L1
R-HSA-2644602	Signaling by NOTCH1 PEST Domain Mutants in Cancer	0.105634695028817	0.201245642897714	0.599649748663949	47	ADAM10; ADAM17; APH1A; APH1B; CCNC; CDK8; CUL1; DLL1; EP300; FBXW7; HDAC1; HDAC10; HDAC11; HDAC2; HDAC3; HDAC4; HDAC5; HDAC7; HDAC9; HES1; HES5; HEY1; HEY2; HEYL; JAG1; JAG2; KAT2A; KAT2B; MAML1; MAML2; MAML3; MIB1; MIB2; MYC; NCOR1; NCSTN; NEURL1; NEURL1B; NOTCH1; PSEN1; PSEN2; RBPJ; SKP1; SNW1; TBL1XR1; UBA52; UBC
R-HSA-2644603	Signaling by NOTCH1 in Cancer	0.105634695028817	0.201245642897714	0.599649748663949	47	ADAM10; ADAM17; APH1A; APH1B; CCNC; CDK8; CUL1; DLL1; EP300; FBXW7; HDAC1; HDAC10; HDAC11; HDAC2; HDAC3; HDAC4; HDAC5; HDAC7; HDAC9; HES1; HES5; HEY1; HEY2; HEYL; JAG1; JAG2; KAT2A; KAT2B; MAML1; MAML2; MAML3; MIB1; MIB2; MYC; NCOR1; NCSTN; NEURL1; NEURL1B; NOTCH1; PSEN1; PSEN2; RBPJ; SKP1; SNW1; TBL1XR1; UBA52; UBC
R-HSA-2644606	Constitutive Signaling by NOTCH1 PEST Domain Mutants	0.105634695028817	0.201245642897714	0.599649748663949	47	ADAM10; ADAM17; APH1A; APH1B; CCNC; CDK8; CUL1; DLL1; EP300; FBXW7; HDAC1; HDAC10; HDAC11; HDAC2; HDAC3; HDAC4; HDAC5; HDAC7; HDAC9; HES1; HES5; HEY1; HEY2; HEYL; JAG1; JAG2; KAT2A; KAT2B; MAML1; MAML2; MAML3; MIB1; MIB2; MYC; NCOR1; NCSTN; NEURL1; NEURL1B; NOTCH1; PSEN1; PSEN2; RBPJ; SKP1; SNW1; TBL1XR1; UBA52; UBC
R-HSA-2894858	Signaling by NOTCH1 HD+PEST Domain Mutants in Cancer	0.105634695028817	0.201245642897714	0.599649748663949	47	ADAM10; ADAM17; APH1A; APH1B; CCNC; CDK8; CUL1; DLL1; EP300; FBXW7; HDAC1; HDAC10; HDAC11; HDAC2; HDAC3; HDAC4; HDAC5; HDAC7; HDAC9; HES1; HES5; HEY1; HEY2; HEYL; JAG1; JAG2; KAT2A; KAT2B; MAML1; MAML2; MAML3; MIB1; MIB2; MYC; NCOR1; NCSTN; NEURL1; NEURL1B; NOTCH1; PSEN1; PSEN2; RBPJ; SKP1; SNW1; TBL1XR1; UBA52; UBC
R-HSA-2894862	Constitutive Signaling by NOTCH1 HD+PEST Domain Mutants	0.105634695028817	0.201245642897714	0.599649748663949	47	ADAM10; ADAM17; APH1A; APH1B; CCNC; CDK8; CUL1; DLL1; EP300; FBXW7; HDAC1; HDAC10; HDAC11; HDAC2; HDAC3; HDAC4; HDAC5; HDAC7; HDAC9; HES1; HES5; HEY1; HEY2; HEYL; JAG1; JAG2; KAT2A; KAT2B; MAML1; MAML2; MAML3; MIB1; MIB2; MYC; NCOR1; NCSTN; NEURL1; NEURL1B; NOTCH1; PSEN1; PSEN2; RBPJ; SKP1; SNW1; TBL1XR1; UBA52; UBC
R-HSA-76061	RNA Polymerase III Transcription Initiation From Type 1 Promoter	0.137504772937976	0.264165875852451	0.602698155246216	27	BDP1; BRF1; CRCP; GTF3A; GTF3C1; GTF3C2; GTF3C3; GTF3C4; GTF3C5; GTF3C6; POLR1C; POLR1D; POLR2E; POLR2F; POLR2H; POLR2K; POLR2L; POLR3A; POLR3B; POLR3C; POLR3D; POLR3F; POLR3G; POLR3GL; POLR3H; POLR3K; TBP
R-HSA-392851	Prostacyclin signalling through prostacyclin receptor	0.177179047001474	0.340952825452151	0.603301589711468	16	GNAS; GNB1; GNB2; GNB3; GNB4; GNB5; GNG10; GNG11; GNG12; GNG2; GNG3; GNG4; GNG5; GNG7; GNGT2; PTGIR
R-HSA-449147	Signaling by Interleukins	0.0967240586441092	0.186292054717593	0.603616698351069	55	AGER; AIP; AKT1; ALOX15; ALOX5; ANXA1; ANXA2; APP; ATF1; ATF2; BATF; BCL2; BCL2L1; BIRC5; BLNK; BOLA2; BRWD1; BTRC; CA1; CANX; CAPZA1; CASP1; CASP3; CBL; CCL11; CCL19; CCL2; CCL20; CCL22; CCND1; CCR1; CCR2; CCR5; CD36; CD4; CD80; CD86; CDC42; CFL1; CHUK; CISH; CLCF1; CNN2; CNTF; CNTFR; COL1A2; CRK; CRKL; CRLF1; CSF1; CSF1R; CSF2RB; CSF3; CSF3R; CTF1
R-HSA-5654708	Downstream signaling of activated FGFR3	0.158770977440964	0.305873336346289	0.603708953316716	20	FGF1; FGF17; FGF18; FGF2; FGF20; FGF5; FGF9; FGFR3; FRS2; FRS3; GAB1; GRB2; HRAS; KRAS; NRAS; PIK3CA; PIK3R1; PLCG1; SHC1; SOS1
R-HSA-8953750	Transcriptional Regulation by E2F6	-0.130897896711195	0.252259977414433	0.603829940268423	30	APAF1; BMI1; BRCA1; CBX3; CBX5; CDC7; CHEK1; E2F1; E2F6; EED; EHMT1; EHMT2; EPC1; EZH2; L3MBTL2; MAX; MGA; PCGF6; PHC1; PHC3; RAD51; RBBP4; RBBP8; RING1; RNF2; RRM2; RYBP; SUZ12; TFDP1; YAF2
R-HSA-69618	Mitotic Spindle Checkpoint	-0.0959576558930358	0.185406766866927	0.604770830657447	56	AHCTF1; ANAPC1; ANAPC10; ANAPC11; ANAPC15; ANAPC16; ANAPC2; ANAPC4; ANAPC5; ANAPC7; AURKB; B9D2; BIRC5; BUB1B; BUB3; CDC16; CDC26; CDC27; CENPA; CENPC; CENPE; CENPF; CENPH; CENPK; CENPL; CENPM; CENPN; CENPO; CENPP; CENPQ; CENPT; CENPU; CKAP5; CLASP1; CLIP1; DSN1; DYNC1H1; DYNC1I1; DYNC1I2; DYNC1LI1; DYNC1LI2; DYNLL1; DYNLL2; INCENP; ITGB3BP; KIF2A; KIF2C; KNTC1; MAD1L1; MAD2L1; MAPRE1; MIS12; NDE…
R-HSA-4641262	Disassembly of the destruction complex and recruitment of AXIN to the membrane	0.136615368214434	0.264195136862972	0.605086187323873	27	APC; AXIN1; CAV1; CSNK1A1; CSNK1G2; CTNNB1; DVL1; DVL2; DVL3; FRAT1; FRAT2; FZD1; FZD2; FZD5; GSK3B; LRP5; LRP6; PPP2CA; PPP2CB; PPP2R1A; PPP2R1B; PPP2R5A; PPP2R5B; PPP2R5C; PPP2R5D; PPP2R5E; WNT8B
R-HSA-5693568	Resolution of D-loop Structures through Holliday Junction Intermediates	0.125697855442287	0.243092236310292	0.605101112968748	32	ATM; BARD1; BLM; BRCA1; BRCA2; BRIP1; DNA2; EME1; EME2; EXO1; GEN1; KAT5; MRE11; MUS81; NBN; PALB2; RAD50; RAD51; RAD51AP1; RAD51B; RAD51C; RAD51D; RBBP8; RMI1; RMI2; SLX1A; SLX4; SPIDR; TOP3A; WRN; XRCC2; XRCC3
R-HSA-2408557	Selenocysteine synthesis	0.0955391060170858	0.186312275033915	0.608098096053484	55	EEFSEC; FAU; PSTK; RPL10A; RPL12; RPL13; RPL13A; RPL14; RPL15; RPL17; RPL18; RPL18A; RPL19; RPL21; RPL22L1; RPL23A; RPL26; RPL26L1; RPL27A; RPL28; RPL29; RPL3; RPL30; RPL31; RPL32; RPL34; RPL35; RPL35A; RPL36; RPL36AL; RPL37; RPL38; RPL39L; RPL3L; RPL4; RPL41; RPL5; RPL7; RPL7A; RPL8; RPL9; RPLP0; RPLP2; RPS10; RPS11; RPS12; RPS13; RPS14; RPS15; RPS15A; RPS16; RPS18; RPS19; RPS2; RPS20
R-HSA-190242	FGFR1 ligand binding and activation	0.219424467596307	0.427905511531715	0.608100186941819	10	FGF1; FGF10; FGF17; FGF2; FGF20; FGF22; FGF5; FGF9; FGFR1; KL
R-HSA-937072	TRAF6-mediated induction of TAK1 complex within TLR4 complex	0.186263570804042	0.363902773110576	0.608756116167475	14	CD14; IRAK2; LY96; MAP3K7; SARM1; TAB1; TAB2; TICAM1; TICAM2; TLR3; TLR4; TRAF6; UBA52; UBC
R-HSA-8851680	Butyrophilin (BTN) family interactions	-0.201139923971777	0.395145997924619	0.610733401573815	12	BTN1A1; BTN2A1; BTN2A2; BTN3A1; BTN3A2; BTN3A3; BTNL2; BTNL8; BTNL9; CD209; PPL; XDH
R-HSA-3214842	HDMs demethylate histones	0.163893612012316	0.322152832610715	0.610931042670195	18	ARID5B; JMJD6; KDM1A; KDM1B; KDM2A; KDM2B; KDM3A; KDM3B; KDM4A; KDM4B; KDM4C; KDM4D; KDM5A; KDM5B; KDM6B; KDM7A; KDM8; PHF2
R-HSA-196299	Beta-catenin phosphorylation cascade	0.17316426833867	0.341164683726822	0.611756353031598	16	APC; AXIN1; CSNK1A1; CTNNB1; FRAT1; FRAT2; GSK3B; PPP2CA; PPP2CB; PPP2R1A; PPP2R1B; PPP2R5A; PPP2R5B; PPP2R5C; PPP2R5D; PPP2R5E
R-HSA-201451	Signaling by BMP	0.147595002742532	0.29214416338685	0.613409304189354	22	ACVR2A; ACVR2B; ACVRL1; AMH; AMHR2; BMPR1A; BMPR1B; BMPR2; CER1; FSTL1; GREM2; NOG; SKI; SMAD1; SMAD4; SMAD5; SMAD9; SMURF1; SMURF2; UBE2D1; UBE2D3; ZFYVE16
R-HSA-6802948	Signaling by high-kinase activity BRAF mutants	0.122497792876761	0.24318119128455	0.614450744068152	32	APBB1IP; ARRB1; ARRB2; BRAF; CNKSR1; CSK; FGA; FGB; FGG; FN1; HRAS; IQGAP1; ITGA2B; ITGB3; KRAS; KSR1; KSR2; MAP2K1; MAP2K2; MAPK1; MAPK3; MARK3; NRAS; PEBP1; RAF1; RAP1A; RAP1B; SRC; TLN1; VCL; VWF; YWHAB
R-HSA-112314	Neurotransmitter receptors and postsynaptic signal transmission	-0.093308073310784	0.185431088908108	0.61482688969586	56	ACTN2; ADCY1; ADCY2; ADCY3; ADCY4; ADCY5; ADCY6; ADCY7; ADCY9; AKAP9; AP2A1; AP2A2; AP2B1; AP2M1; AP2S1; BRAF; CACNG3; CACNG4; CACNG8; CALM1; CAMK2A; CAMK2B; CAMK2D; CAMK2G; CAMK4; CAMKK1; CHRNA1; CHRNA2; CHRNA3; CHRNA4; CHRNA5; CHRNA6; CHRNA7; CHRNB2; CHRNB3; CHRNB4; CHRND; CHRNE; CHRNG; DLG1; DLG4; EPB41L1; GABBR1; GABBR2; GABRA2; GABRA4; GABRA5; GABRA6; GABRB1; GABRB2; GABRB3; GABRG2; GABRG3; …
R-HSA-428540	Activation of RAC1	-0.198853570653436	0.395275803701185	0.614911194659344	12	NCK1; NCK2; PAK1; PAK2; PAK4; PAK5; PAK6; RAC1; ROBO1; SLIT2; SOS1; SOS2
R-HSA-445717	Aquaporin-mediated transport	0.106787794654236	0.212783700465528	0.615765452757786	42	ADCY1; ADCY2; ADCY3; ADCY4; ADCY5; ADCY6; ADCY7; ADCY9; AQP1; AQP10; AQP11; AQP12A; AQP3; AQP4; AQP5; AQP6; AQP7; AQP8; AQP9; GNAS; GNB1; GNB2; GNB3; GNB4; GNB5; GNG10; GNG11; GNG12; GNG2; GNG3; GNG4; GNG5; GNG7; GNGT2; MYO5B; PRKACB; PRKAR1A; PRKAR1B; PRKAR2A; PRKAR2B; RAB11A; RAB11FIP2
R-HSA-5576892	Phase 0 - rapid depolarisation	-0.109275714909916	0.218967368257291	0.617744000210318	40	CACNA1C; CACNA1D; CACNA1S; CACNA2D1; CACNA2D2; CACNA2D3; CACNA2D4; CACNB1; CACNB2; CACNB3; CACNB4; CACNG1; CACNG3; CACNG4; CACNG5; CACNG6; CACNG8; CALM1; CAMK2A; CAMK2B; CAMK2D; CAMK2G; FGF11; FGF12; FGF14; RANGRF; SCN10A; SCN11A; SCN1A; SCN1B; SCN2A; SCN2B; SCN3A; SCN3B; SCN4A; SCN4B; SCN5A; SCN7A; SCN8A; SCN9A
R-HSA-8876384	Listeria monocytogenes entry into host cells	0.164903405415774	0.331416284122118	0.618785866342323	17	CBL; CBLL1; CDH1; CTNNB1; CTNND1; EPS15; GRB2; HGS; MET; SH3GL1; SH3GL2; SH3GL3; SRC; STAM; STAM2; UBA52; UBC
R-HSA-1483206	Glycerophospholipid biosynthesis	0.0871837566953742	0.175705521623782	0.619758623456126	62	ABHD3; ABHD4; ACHE; ACP6; AGK; AGPAT1; AGPAT2; AGPAT3; AGPAT4; AGPAT5; BCHE; CDIPT; CDS1; CDS2; CEPT1; CHKA; CHKB; CHPT1; CPNE1; CPNE3; CPNE6; CPNE7; CRLS1; CSNK2A2; CSNK2B; DDHD1; DDHD2; DGAT1; DGAT2; ETNK1; ETNK2; ETNPPL; GNPAT; GPAM; GPAT2; GPAT3; GPAT4; GPCPD1; GPD1; GPD1L; GPD2; HADHA; HADHB; HRASLS; HRASLS2; HRASLS5; LCLAT1; LIPH; LIPI; LPCAT1; LPCAT2; LPCAT3; LPCAT4; LPGAT1; LPIN1; LPIN2; …
R-HSA-164938	Nef-mediates down modulation of cell surface receptors by recruiting them to clathrin adapters	0.159514569729536	0.322356380693646	0.620713639569675	18	AP1B1; AP1G1; AP1M1; AP1M2; AP1S1; AP1S3; AP2A1; AP2A2; AP2B1; AP2M1; AP2S1; ATP6V1H; B2M; CD28; CD4; CD8B; HLA-A; PACS1
R-HSA-391903	Eicosanoid ligand-binding receptors	-0.181534999042877	0.36687227537508	0.620728609782536	14	CYSLTR2; GPR17; LTB4R; LTB4R2; OXER1; PTGDR; PTGDR2; PTGER1; PTGER2; PTGER3; PTGER4; PTGFR; PTGIR; TBXA2R
R-HSA-2980736	Peptide hormone metabolism	0.0962416762722786	0.195310318738464	0.622180137842844	50	ACE; ACHE; AGT; ANPEP; BCHE; CDX2; CGA; CGB3; CMA1; CPA3; CPE; CRHR2; CTNNB1; CTSD; CTSG; CTSZ; DPP4; ENPEP; ERO1A; ERO1B; EXOC1; EXOC2; EXOC3; EXOC4; EXOC5; EXOC6; EXOC7; FFAR1; FFAR4; GCG; GHRL; GNAT3; GNB3; GRP; IGF1; INHA; INHBA; INHBB; INHBE; KIF5A; KIF5B; KIF5C; LHB; MBOAT4; MME; MYO5A; MYRIP; PAX6; PCSK1; PCSK2
R-HSA-76046	RNA Polymerase III Transcription Initiation	0.114703243112118	0.232778691108147	0.622184559317028	35	BDP1; BRF1; BRF2; CRCP; GTF3A; GTF3C1; GTF3C2; GTF3C3; GTF3C4; GTF3C5; GTF3C6; POLR1C; POLR1D; POLR2E; POLR2F; POLR2H; POLR2K; POLR2L; POLR3A; POLR3B; POLR3C; POLR3D; POLR3F; POLR3G; POLR3GL; POLR3H; POLR3K; POU2F1; SNAPC1; SNAPC2; SNAPC3; SNAPC4; SNAPC5; TBP; ZNF143
R-HSA-168928	DDX58/IFIH1-mediated induction of interferon-alpha/beta	-0.101806837548267	0.206611798904678	0.622193096227654	45	AGER; APP; ATG12; ATG5; CASP10; CASP8; CHUK; CYLD; DDX58; DHX36; DHX58; EP300; FADD; IFIH1; IKBKB; IRF1; IRF3; IRF7; ISG15; ITCH; MAP3K1; MAVS; MYD88; NFKB1; NFKB2; NFKBIA; NFKBIB; NKIRAS1; NLRC5; NLRX1; PCBP2; PIN1; RELA; RIPK1; RNF125; RNF135; RNF216; S100A12; S100B; SAA1; SIKE1; TANK; TAX1BP1; TBK1; TKFC
R-HSA-389948	PD-1 signaling	0.158776349288926	0.322390249954652	0.622367782734558	18	CD247; CD274; CD3D; CD3E; CD4; CSK; HLA-DPA1; HLA-DPB1; HLA-DQA1; HLA-DQA2; HLA-DQB1; HLA-DQB2; HLA-DRA; HLA-DRB1; HLA-DRB5; PDCD1; PDCD1LG2; PTPN6
R-HSA-399954	Sema3A PAK dependent Axon repulsion	0.178855496007782	0.364336187011812	0.62349162124344	14	CFL1; FES; FYN; HSP90AA1; HSP90AB1; LIMK1; NRP1; PAK1; PAK2; PLXNA1; PLXNA2; PLXNA4; RAC1; SEMA3A
R-HSA-5668914	Diseases of metabolism	-0.113123960259721	0.230686389933251	0.623865123496259	36	AMN; CD320; CSF2RB; CUBN; CYP11A1; EPM2A; FDX1; FDX2; FDXR; GIF; GYG1; GYS1; GYS2; MC2R; MCCC1; MCCC2; MMAA; MMACHC; MMADHC; MTR; MTRR; MUT; PC; PCCA; PCCB; POMC; PPP1R3C; SFTPA1; SFTPA2; SFTPB; SFTPC; SFTPD; TCN2; TTF1; UBA52; UBC
R-HSA-419408	Lysosphingolipid and LPA receptors	0.177788088362395	0.364397429893534	0.625623430347404	14	LPAR1; LPAR2; LPAR3; LPAR5; PLPPR1; PLPPR2; PLPPR3; PLPPR4; PLPPR5; S1PR1; S1PR2; S1PR3; S1PR4; S1PR5
R-HSA-449836	Other interleukin signaling	-0.137260907288029	0.281749485321897	0.626135321826447	24	CASP3; CD4; CSF1; CSF1R; CSF3; CSF3R; FLT3; IFNLR1; IL10RB; IL16; IL32; IL34; JAK1; PRTN3; PTPRZ1; SDC1; SNAP25; STX1A; STX3; STX4; STXBP2; TXLNA; TYK2; VAMP2
R-HSA-169893	Prolonged ERK activation events	0.199398035925467	0.409519708248132	0.626324197660945	11	BRAF; CRK; CRKL; FRS2; KIDINS220; NGF; NTRK1; PLCG1; RAP1A; RAPGEF1; YWHAB
R-HSA-3371497	HSP90 chaperone cycle for steroid hormone receptors (SHR)	0.120186780186735	0.247117479591342	0.626715609375121	31	ACTR10; ACTR1A; CAPZA1; CAPZA2; CAPZA3; CAPZB; DCTN1; DCTN2; DCTN4; DCTN5; DCTN6; DNAJA1; DNAJA2; DNAJA4; DNAJB1; DYNC1H1; DYNC1I1; DYNC1I2; DYNC1LI1; DYNC1LI2; DYNLL1; DYNLL2; FKBP4; HSP90AA1; HSP90AB1; HSPA1B; HSPA1L; HSPA2; HSPA8; NR3C1; PGR
R-HSA-177929	Signaling by EGFR	0.106515929905302	0.223641855682531	0.633875590757325	38	ADAM10; ADAM12; ADAM17; ARHGEF7; CBL; CDC42; CSK; EGF; EGFR; EPN1; EPS15; EPS15L1; GAB1; GRB2; HGS; HRAS; KRAS; LRIG1; NRAS; PAG1; PIK3CA; PIK3R1; PLCG1; PTPN12; PTPN3; PTPRK; PXN; SH3GL1; SH3GL2; SH3GL3; SHC1; SOS1; SPRY1; SRC; STAM; STAM2; UBA52; UBC
R-HSA-2022928	HS-GAG biosynthesis	0.12790247098149	0.269490227646527	0.63506573374862	26	AGRN; EXT1; EXT2; GLCE; GPC1; GPC2; GPC5; GPC6; HS2ST1; HS3ST1; HS3ST2; HS3ST3A1; HS3ST3B1; HS3ST6; HS6ST1; HS6ST3; HSPG2; NDST1; NDST2; NDST3; NDST4; SDC1; SDC2; SDC3; SDC4; SLC35D2
R-HSA-5689896	Ovarian tumor domain proteases	-0.119505224612985	0.252479533667154	0.635980341761205	30	APC; CDK1; DDX58; ESR1; IFIH1; MAVS; NOD1; NOD2; OTUB1; OTUB2; OTUD3; OTUD7A; PTEN; RIPK1; RIPK2; RNF135; TNFAIP3; TNIP1; TNIP2; TNIP3; TRAF3; TRAF6; TRIM25; UBA52; UBC; UBE2D1; VCP; VCPIP1; YOD1; ZRANB1
R-HSA-3000157	Laminin interactions	0.135439821391884	0.286194686743338	0.636039351308691	23	COL18A1; HSPG2; ITGA1; ITGA2; ITGA3; ITGA6; ITGA7; ITGAV; ITGB1; ITGB4; LAMA1; LAMA2; LAMA3; LAMA4; LAMA5; LAMB1; LAMB2; LAMB3; LAMC1; LAMC2; LAMC3; NID1; NID2
R-HSA-2424491	DAP12 signaling	-0.128163910050159	0.27094526186577	0.636195270706035	26	B2M; FYN; GRAP2; GRB2; HLA-E; HRAS; KLRC2; KLRD1; KLRK1; KRAS; LAT; LCP2; NRAS; PIK3CA; PIK3CB; PIK3R1; PIK3R2; PLCG1; PLCG2; RAC1; SHC1; SOS1; SYK; TREM2; VAV2; VAV3
R-HSA-1980150	Signaling by NOTCH4	-0.2042438469574	0.43258401963609	0.636820877186358	10	ADAM10; APH1A; APH1B; DLL1; JAG1; JAG2; NCSTN; NOTCH4; PSEN1; PSEN2
R-HSA-5620922	BBSome-mediated cargo-targeting to cilium	0.14701553180278	0.31429214266576	0.639951133025582	19	BBIP1; BBS1; BBS10; BBS12; BBS2; BBS4; BBS5; BBS7; BBS9; CCT2; CCT3; CCT4; CCT5; CCT8; MCHR1; MKKS; RAB3IP; TCP1; TTC8
R-HSA-2022857	Keratan sulfate degradation	-0.183749738958737	0.396087544382674	0.642710841895733	12	ACAN; FMOD; GLB1; GLB1L; GNS; HEXA; HEXB; KERA; LUM; OGN; OMD; PRELP
R-HSA-68875	Mitotic Prophase	0.0923703114359403	0.199402526140714	0.643195635614804	48	ARPP19; BANF1; BLZF1; CCNB1; CCNB2; CDK1; CNEP1R1; CTDNEP1; ENSA; GOLGA2; GORASP1; GORASP2; H2AFJ; H2AFV; H2AFX; H2AFZ; H2BFS; H3F3A; HIST1H2BD; HIST1H2BJ; HIST1H2BK; HIST1H2BN; HIST2H2AA3; HIST2H2AC; KMT5A; LEMD2; LEMD3; LMNA; LMNB1; LPIN1; LPIN2; LPIN3; MAPK1; MAPK3; MASTL; MCPH1; NCAPD3; NCAPG2; NCAPH2; NDC1; NEK6; NEK7; NEK9; NUMA1; NUP107; NUP133; NUP153; NUP155
R-HSA-109582	Hemostasis	0.0811624104684478	0.175792803756652	0.644301069252147	62	A1BG; A2M; ABCC4; ABHD12; ABHD6; ABL1; ACTN1; ACTN2; ACTN4; ADRA2A; ADRA2C; AK3; AKAP1; AKAP10; AKT1; AKT2; AKT3; ALB; ANGPT1; ANGPT2; ANGPT4; ANXA2; ANXA5; APBB1IP; APLP2; APOA1; APOB; APOH; APP; ARRB1; ARRB2; ATP1B1; ATP1B2; ATP1B3; ATP2A1; ATP2A2; ATP2A3; ATP2B1; ATP2B2; ATP2B4; BCAR1; BRPF3; BSG; C1QBP; CABLES1; CABLES2; CALM1; CALU; CAP1; CAPZA1; CAPZA2; CAPZB; CARMIL1; CAV1; CBX5; CD109; CD…
R-HSA-429958	mRNA decay by 3' to 5' exoribonuclease	0.157526991273504	0.341951474876632	0.645034950753027	16	DCPS; DIS3; EXOSC1; EXOSC2; EXOSC3; EXOSC4; EXOSC5; EXOSC6; EXOSC7; EXOSC8; EXOSC9; HBS1L; NT5C3B; SKIV2L; TTC37; WDR61
R-HSA-438064	Post NMDA receptor activation events	0.119183187238547	0.259987857174803	0.646651958482969	28	ACTN2; ADCY1; ADCY3; AKAP9; BRAF; CALM1; CAMK2A; CAMK2B; CAMK2D; CAMK2G; CAMK4; CAMKK1; DLG4; GRIN1; GRIN2A; GRIN2B; GRIN2C; GRIN2D; HRAS; MAPK1; PDPK1; PRKACB; RAF1; RASGRF1; RASGRF2; RPS6KA1; RPS6KA2; RRAS
R-HSA-442982	Ras activation upon Ca2+ influx through NMDA receptor	0.156348225900052	0.342008302361398	0.647565061191807	16	ACTN2; AKAP9; CALM1; CAMK2A; CAMK2B; CAMK2D; CAMK2G; DLG4; GRIN1; GRIN2A; GRIN2B; GRIN2C; GRIN2D; HRAS; RASGRF1; RASGRF2
R-HSA-373080	Class B/2 (Secretin family receptors)	0.0867357767954778	0.189910934594662	0.6478736204447	53	ADCYAP1; ADCYAP1R1; ADGRE1; ADGRE2; ADM; ADM2; CALCA; CALCB; CALCRL; CD55; CRHBP; CRHR1; CRHR2; DHH; FZD1; FZD10; FZD2; FZD3; FZD4; FZD5; FZD6; FZD7; FZD8; FZD9; GCG; GLP1R; GLP2R; GNAS; GNB1; GNB2; GNB3; GNB4; GNB5; GNG10; GNG11; GNG12; GNG2; GNG3; GNG4; GNG5; GNG7; GNGT2; IHH; PTCH1; PTCH2; PTH1R; PTH2R; PTHLH; RAMP1; RAMP2; RAMP3; SCT; SCTR
R-HSA-5625900	RHO GTPases activate CIT	-0.148272572901475	0.324862386239097	0.648090459501917	18	CDKN1B; CIT; DLG4; KIF14; MYH10; MYH11; MYH14; MYH9; MYL12B; MYL6; MYL9; PPP1CB; PPP1R12A; PPP1R12B; PRC1; RAC1; RHOB; RHOC
R-HSA-2028269	Signaling by Hippo	0.147304012890798	0.322900061921349	0.64825283547384	18	AMOTL2; CASP3; DVL2; LATS1; LATS2; MOB1A; MOB1B; NPHP4; SAV1; STK3; STK4; TJP1; TJP2; WWC1; WWTR1; YAP1; YWHAB; YWHAE
R-HSA-168138	Toll Like Receptor 9 (TLR9) Cascade	0.0823040324204989	0.181680792667475	0.650538304504124	58	AGER; APP; ATF1; ATF2; BTRC; CD14; CHUK; CUL1; DHX36; DUSP3; DUSP4; DUSP7; ECSIT; EEA1; FBXW11; FOS; IKBKB; IRAK2; IRAK4; IRF7; LY96; MAP2K1; MAP2K3; MAP2K4; MAP2K6; MAP2K7; MAP3K1; MAP3K7; MAP3K8; MAPK1; MAPK10; MAPK11; MAPK14; MAPK3; MAPK8; MAPK9; MAPKAPK2; MAPKAPK3; MEF2A; MEF2C; MYD88; NFKB1; NFKB2; NFKBIA; NFKBIB; NKIRAS1; NOD1; NOD2; PELI1; PELI2; PELI3; PIK3C3; PIK3R4; PPP2CA; PPP2CB; PPP2…
R-HSA-977443	GABA receptor activation	-0.0924174360530928	0.204468969323138	0.651277924865389	46	ADCY1; ADCY2; ADCY3; ADCY4; ADCY5; ADCY6; ADCY7; ADCY9; GABBR1; GABBR2; GABRA2; GABRA4; GABRA5; GABRA6; GABRB1; GABRB2; GABRB3; GABRG2; GABRG3; GABRR1; GABRR2; GNAI1; GNAI2; GNAI3; GNAL; GNAT3; GNB1; GNB2; GNB3; GNG10; GNG12; GNG2; GNG3; GNG4; GNG5; GNG7; GNGT2; KCNJ10; KCNJ12; KCNJ15; KCNJ16; KCNJ2; KCNJ3; KCNJ4; KCNJ5; KCNJ6
R-HSA-3906995	Diseases associated with O-glycosylation of proteins	-0.0885679017377974	0.196187105153635	0.651668070498524	50	ADAMTS10; ADAMTS12; ADAMTS13; ADAMTS14; ADAMTS15; ADAMTS16; ADAMTS17; ADAMTS18; ADAMTS19; ADAMTS2; ADAMTS3; ADAMTS4; ADAMTS5; ADAMTS6; ADAMTS7; ADAMTS8; ADAMTS9; ADAMTSL1; ADAMTSL2; ADAMTSL3; ADAMTSL4; ADAMTSL5; DAG1; MUC1; MUC12; MUC13; MUC15; MUC16; MUC20; MUC21; MUC3A; MUC4; MUC5B; MUC6; MUC7; MUCL1; NOTCH1; NOTCH2; NOTCH3; NOTCH4; SBSPON; SEMA5A; SEMA5B; SPON2; THBS1; THBS2; THSD1; THSD4; THS…
R-HSA-2454202	Fc epsilon receptor (FCERI) signaling	-0.150791123595161	0.334171551700836	0.651817548167178	17	AHCYL1; BCL10; BTRC; CALM1; CARD11; CDC34; CHUK; CUL1; FBXW11; FCER1A; FCER1G; FOS; FYN; GAB2; GRAP2; GRB2; HRAS
R-HSA-68962	Activation of the pre-replicative complex	0.114987282307752	0.255603237103872	0.652806849051803	29	CDC45; CDC6; CDC7; CDK2; CDT1; DBF4; MCM10; MCM2; MCM3; MCM4; MCM5; MCM6; MCM7; MCM8; ORC1; ORC3; ORC4; ORC5; ORC6; POLA2; POLE; POLE2; POLE3; POLE4; PRIM1; PRIM2; RPA1; RPA2; RPA3
R-HSA-168181	Toll Like Receptor 7/8 (TLR7/8) Cascade	0.0822690853021387	0.183253674806119	0.653478165827169	57	AGER; APP; ATF1; ATF2; BTRC; CD14; CHUK; CUL1; DHX36; DUSP3; DUSP4; DUSP7; ECSIT; FBXW11; FOS; IKBKB; IRAK2; IRAK4; IRF7; LY96; MAP2K1; MAP2K3; MAP2K4; MAP2K6; MAP2K7; MAP3K1; MAP3K7; MAP3K8; MAPK1; MAPK10; MAPK11; MAPK14; MAPK3; MAPK8; MAPK9; MAPKAPK2; MAPKAPK3; MEF2A; MEF2C; MYD88; NFKB1; NFKB2; NFKBIA; NFKBIB; NKIRAS1; NOD1; NOD2; PELI1; PELI2; PELI3; PPP2CA; PPP2CB; PPP2R1A; PPP2R1B; PPP2R5D;…
R-HSA-975155	MyD88 dependent cascade initiated on endosome	0.0822690853021387	0.183253674806119	0.653478165827169	57	AGER; APP; ATF1; ATF2; BTRC; CD14; CHUK; CUL1; DHX36; DUSP3; DUSP4; DUSP7; ECSIT; FBXW11; FOS; IKBKB; IRAK2; IRAK4; IRF7; LY96; MAP2K1; MAP2K3; MAP2K4; MAP2K6; MAP2K7; MAP3K1; MAP3K7; MAP3K8; MAPK1; MAPK10; MAPK11; MAPK14; MAPK3; MAPK8; MAPK9; MAPKAPK2; MAPKAPK3; MEF2A; MEF2C; MYD88; NFKB1; NFKB2; NFKBIA; NFKBIB; NKIRAS1; NOD1; NOD2; PELI1; PELI2; PELI3; PPP2CA; PPP2CB; PPP2R1A; PPP2R1B; PPP2R5D;…
R-HSA-9006925	Intracellular signaling by second messengers	0.0804455240270503	0.180175601985659	0.655247665416426	59	ADCY1; ADCY2; ADCY3; ADCY4; ADCY5; ADCY6; ADCY7; ADCY9; AGO1; AGO2; AGO3; AGO4; AHCYL1; AKT1; AKT1S1; AKT2; AKT3; ATF2; ATN1; BAD; BMI1; BTC; CALM1; CAMK4; CASP9; CBX2; CBX4; CBX6; CBX8; CD19; CD28; CD80; CD86; CDKN1B; CHD3; CHD4; CHUK; CNOT6L; CSNK2A2; CSNK2B; EED; EGF; EGFR; EGR1; ERBB2; ERBB3; ERBB4; EREG; ESR1; ESR2; EZH2; FGF1; FGF10; FGF17; FGF18; FGF2; FGF20; FGF22; FGF5
R-HSA-4419969	Depolymerisation of the Nuclear Lamina	-0.163514682174538	0.367658390199058	0.656503157774974	14	CCNB1; CDK1; CNEP1R1; CTDNEP1; LEMD2; LEMD3; LMNA; LMNB1; LPIN1; LPIN2; LPIN3; PRKCA; PRKCB; TMPO
R-HSA-159230	Transport of the SLBP Dependant Mature mRNA	-0.11048107290855	0.248545078930971	0.656673028474533	31	ALYREF; EIF4E; NCBP1; NCBP2; NDC1; NUP107; NUP133; NUP153; NUP155; NUP160; NUP188; NUP205; NUP210; NUP214; NUP35; NUP43; NUP50; NUP54; NUP58; NUP62; NUP85; NUP88; NUP93; NUP98; NUPL2; NXF1; POM121; RAE1; RANBP2; SEH1L; SLBP
R-HSA-1912420	Pre-NOTCH Processing in Golgi	0.143090404763273	0.323079490405273	0.65784142921589	18	ATP2A1; ATP2A2; ATP2A3; B4GALT1; FURIN; LFNG; MFNG; NOTCH1; NOTCH2; NOTCH3; NOTCH4; RAB6A; RFNG; SEL1L; ST3GAL3; ST3GAL4; ST3GAL6; TMED2
R-HSA-912446	Meiotic recombination	0.102226669688494	0.233076571599892	0.660953619016167	35	ATM; BLM; BRCA1; BRCA2; CDK2; CDK4; DMC1; H2AFJ; H2AFV; H2AFX; H2AFZ; H2BFS; H3F3A; HIST1H2BD; HIST1H2BJ; HIST1H2BK; HIST1H2BN; HIST2H2AA3; HIST2H2AC; MLH1; MLH3; MND1; MRE11; MSH4; MSH5; NBN; PSMC3IP; RAD50; RAD51; RAD51C; RBBP8; RPA1; RPA2; RPA3; TOP3A
R-HSA-5625886	Activated PKN1 stimulates transcription of AR (androgen receptor) regulated genes KLK2 and KLK3	0.14117814309394	0.323159531847654	0.662206890088011	18	H2AFJ; H2AFV; H2AFX; H2AFZ; H2BFS; H3F3A; HIST1H2BD; HIST1H2BJ; HIST1H2BK; HIST1H2BN; HIST2H2AA3; HIST2H2AC; KDM1A; KDM4C; KLK2; KLK3; NCOA2; PKN1
R-HSA-5578749	Transcriptional regulation by small RNAs	0.0870446576151084	0.199495579194736	0.662601858488346	48	AGO1; AGO2; H2AFJ; H2AFV; H2AFX; H2AFZ; H2BFS; H3F3A; HIST1H2BD; HIST1H2BJ; HIST1H2BK; HIST1H2BN; HIST2H2AA3; HIST2H2AC; IPO8; NDC1; NUP107; NUP133; NUP153; NUP155; NUP160; NUP188; NUP205; NUP210; NUP214; NUP35; NUP43; NUP50; NUP54; NUP58; NUP62; NUP85; NUP88; NUP93; NUP98; NUPL2; POLR2A; POLR2B; POLR2C; POLR2D; POLR2E; POLR2F; POLR2H; POLR2I; POLR2J; POLR2K; POLR2L; POM121
R-HSA-180292	GAB1 signalosome	0.186806601852447	0.430385214168369	0.664255676655492	10	CSK; EGF; EGFR; GAB1; GRB2; PAG1; PIK3CA; PIK3R1; PXN; SRC
R-HSA-446219	Synthesis of substrates in N-glycan biosythesis	0.0808178277085374	0.186547991844298	0.664849083484056	55	ALG5; AMDHD2; CMAS; CTSA; DHDDS; DOLK; DOLPP1; DPM1; DPM2; FPGT; FUOM; GFPT1; GFPT2; GLB1; GMDS; GMPPB; GNE; GNPNAT1; MPI; MVD; NAGK; NANP; NANS; NEU1; NEU3; NEU4; NPL; NUDT14; NUS1; PGM3; PMM1; PMM2; SLC17A5; SLC35A1; SLC35C1; SRD5A3; ST3GAL1; ST3GAL3; ST3GAL4; ST3GAL5; ST3GAL6; ST6GAL1; ST6GAL2; ST6GALNAC1; ST6GALNAC2; ST6GALNAC3; ST6GALNAC4; ST6GALNAC6; ST8SIA1; ST8SIA2; ST8SIA4; ST8SIA5; ST8S…
R-HSA-446728	Cell junction organization	-0.0763613979297779	0.176436834716538	0.665161984611516	62	ACTN1; AFDN; ANG; CADM1; CADM2; CADM3; CD151; CDH1; CDH10; CDH11; CDH12; CDH13; CDH15; CDH17; CDH18; CDH2; CDH24; CDH3; CDH4; CDH5; CDH6; CDH7; CDH8; CLDN1; CLDN10; CLDN11; CLDN12; CLDN14; CLDN15; CLDN16; CLDN18; CLDN19; CLDN20; CLDN23; CLDN3; CLDN4; CLDN5; CLDN6; CLDN7; CLDN8; CLDN9; COL17A1; CRB3; CTNNA1; CTNNB1; CTNND1; DST; F11R; FBLIM1; FERMT2; FLNC; ILK; ITGA6; ITGB1; ITGB4; JUP; LAMA3; LAM…
R-HSA-5334118	DNA methylation	0.152733002687471	0.353373970066014	0.665586243750707	15	DNMT1; DNMT3A; DNMT3B; H2AFJ; H2AFV; H2AFX; H2AFZ; H2BFS; H3F3A; HIST1H2BD; HIST1H2BJ; HIST1H2BK; HIST1H2BN; HIST2H2AA3; HIST2H2AC
R-HSA-3238698	WNT ligand biogenesis and trafficking	-0.132671758467562	0.308649545292016	0.667307701634269	20	SNX3; TMED5; VPS29; VPS35; WLS; WNT10B; WNT11; WNT16; WNT2; WNT2B; WNT3; WNT4; WNT5A; WNT5B; WNT6; WNT7A; WNT7B; WNT8B; WNT9A; WNT9B
R-HSA-77289	Mitochondrial Fatty Acid Beta-Oxidation	0.100125087476006	0.233124160669824	0.66756482298775	35	ACAA2; ACAD10; ACAD11; ACADL; ACADM; ACADS; ACADVL; ACBD7; ACOT1; ACOT11; ACOT12; ACOT13; ACOT2; ACOT7; ACSF2; ACSM3; ACSM6; DBI; DECR1; ECHS1; ECI1; HADH; HADHA; HADHB; MCAT; MCEE; MECR; MMAA; MUT; NDUFAB1; PCCA; PCCB; PCTP; THEM4; THEM5
R-HSA-1810476	RIP-mediated NFkB activation via ZBP1	-0.135762306579828	0.316550417162538	0.668010179415963	19	AGER; APP; CHUK; IKBKB; MYD88; NFKB1; NFKB2; NFKBIA; NFKBIB; NKIRAS1; RELA; RIPK1; RIPK3; S100A12; S100B; SAA1; TICAM1; TLR3; ZBP1
R-HSA-416482	G alpha (12/13) signalling events	0.0766142465558975	0.178735432929868	0.668180790098763	60	ABR; ADRA1A; ADRA1B; ADRA1D; AKAP13; ARHGEF10; ARHGEF10L; ARHGEF11; ARHGEF12; ARHGEF15; ARHGEF16; ARHGEF17; ARHGEF18; ARHGEF19; ARHGEF2; ARHGEF26; ARHGEF3; ARHGEF33; ARHGEF35; ARHGEF37; ARHGEF38; ARHGEF39; ARHGEF4; ARHGEF40; ARHGEF5; ARHGEF7; CDC42; ECT2; FGD2; FGD3; FGD4; GNA12; GNA13; GNB1; GNB2; GNB3; GNB4; GNB5; GNG10; GNG11; GNG12; GNG2; GNG3; GNG4; GNG5; GNG7; GNGT2; ITSN1; KALRN; MCF2L; NE…
R-HSA-2173788	Downregulation of TGF-beta receptor signaling	-0.129138494004062	0.301328245697057	0.668240414280573	21	BAMBI; MTMR4; NEDD4L; PMEPA1; PPP1CB; PPP1R15A; SMAD2; SMAD3; SMURF1; SMURF2; STRAP; STUB1; TGFB1; TGFBR1; TGFBR2; UBA52; UBC; UCHL5; USP15; XPO1; ZFYVE9
R-HSA-5654710	PI-3K cascade:FGFR3	-0.163269050032503	0.38151646325828	0.668689279841046	13	FGF1; FGF17; FGF18; FGF2; FGF20; FGF5; FGF9; FGFR3; FRS2; GAB1; GRB2; PIK3CA; PIK3R1
R-HSA-8943724	Regulation of PTEN gene transcription	0.0808809106325061	0.190003128505568	0.670339584194102	53	ATF2; ATN1; BMI1; CBX2; CBX4; CBX6; CBX8; CHD3; CHD4; EED; EGR1; EZH2; GATAD2A; GATAD2B; HDAC1; HDAC2; HDAC3; HDAC5; HDAC7; KDM1A; LAMTOR2; LAMTOR3; LAMTOR4; LAMTOR5; MAF1; MAPK1; MAPK3; MBD3; MECOM; MLST8; MTA2; MTA3; MTOR; PHC1; PHC2; PHC3; PPARG; PTEN; RBBP4; REST; RHEB; RING1; RNF2; RPTOR; RRAGA; RRAGC; RRAGD; SALL4; SCMH1; SLC38A9; SNAI1; SNAI2; SUZ12
R-HSA-446652	Interleukin-1 family signaling	-0.0782805088244381	0.183929720661058	0.670399262182834	57	AGER; ALOX5; APP; BTRC; CASP1; CHUK; CUL1; FBXW11; IKBKB; IL13; IL18; IL18BP; IL18R1; IL18RAP; IL1A; IL1B; IL1F10; IL1R1; IL1R2; IL1RAP; IL1RL1; IL1RL2; IL1RN; IL33; IL36B; IL36G; IL36RN; IL4; IRAK2; IRAK3; IRAK4; MAP2K1; MAP2K4; MAP2K6; MAP3K3; MAP3K7; MAP3K8; MAPK8; MYD88; NFKB1; NFKB2; NFKBIA; NFKBIB; NKIRAS1; NOD1; NOD2; PELI1; PELI2; PELI3; PSMA1; PSMA2; PSMA3; PSMA4; PSMA5; PSMA6; PSMB1; PS…
R-HSA-982772	Growth hormone receptor signaling	0.127460465347895	0.299748258192046	0.670672631433507	21	ADAM17; CISH; GHR; IRS1; IRS2; JAK2; LYN; MAPK1; MAPK3; PRL; PRLR; PTPN1; PTPN6; SH2B1; SOCS1; SOCS2; SOCS3; STAT1; STAT3; STAT5A; STAT5B
R-HSA-6811434	COPI-dependent Golgi-to-ER retrograde traffic	0.0777046178841729	0.183320485158657	0.671658380811419	57	ARCN1; ARF3; ARF4; ARF5; ARFGAP1; ARFGAP2; ARFGAP3; BNIP1; CENPE; COPA; COPB1; COPB2; COPE; COPG1; COPG2; COPZ1; COPZ2; GBF1; KDELR1; KDELR2; KDELR3; KIF11; KIF12; KIF13B; KIF15; KIF16B; KIF18B; KIF19; KIF1A; KIF1B; KIF1C; KIF20A; KIF20B; KIF21A; KIF21B; KIF25; KIF26A; KIF26B; KIF27; KIF2A; KIF2C; KIF3A; KIF3C; KIF5A; KIF5B; KIF5C; KIF6; KIF9; KIFAP3; KIFC2; KLC1; KLC2; KLC4; NAPA; NAPB; NAPG; NB…
R-HSA-211981	Xenobiotics	0.126905103066979	0.299767888927582	0.672043892457123	21	AHR; ARNT; ARNT2; CYP1A1; CYP1A2; CYP2A13; CYP2A6; CYP2A7; CYP2C18; CYP2C19; CYP2C8; CYP2C9; CYP2D6; CYP2E1; CYP2F1; CYP2J2; CYP2S1; CYP2W1; CYP3A43; CYP3A5; CYP3A7
R-HSA-5602498	MyD88 deficiency (TLR2/4)	-0.183593434907743	0.433824189026031	0.672150964355329	10	CD14; CD36; IRAK4; LY96; MYD88; TIRAP; TLR1; TLR2; TLR4; TLR6
R-HSA-5603041	IRAK4 deficiency (TLR2/4)	-0.183593434907743	0.433824189026031	0.672150964355329	10	CD14; CD36; IRAK4; LY96; MYD88; TIRAP; TLR1; TLR2; TLR4; TLR6
R-HSA-6807004	Negative regulation of MET activity	0.136191613911044	0.32336416927971	0.673630211428108	18	CBL; EPS15; GRB2; HGF; HGS; LRIG1; MET; PTPN1; PTPN2; PTPRJ; SH3GL1; SH3GL2; SH3GL3; STAM; STAM2; UBA52; UBC; USP8
R-HSA-3371556	Cellular response to heat stress	0.0783896057106298	0.18658410938553	0.674390394681351	55	AKT1S1; ATM; ATR; BAG1; BAG2; BAG3; BAG5; CAMK2A; CAMK2B; CAMK2D; CAMK2G; CCAR2; CRYAB; CRYBA4; DNAJB1; DNAJB6; DNAJC2; DNAJC7; EP300; FKBP4; GSK3B; HIKESHI; HSBP1; HSF1; HSP90AA1; HSP90AB1; HSPA12A; HSPA12B; HSPA13; HSPA14; HSPA1B; HSPA1L; HSPA2; HSPA4; HSPA4L; HSPA6; HSPA8; HSPB8; HSPH1; MAPK1; MAPK3; MAPKAPK2; MLST8; MRPL18; MTOR; NDC1; NUP107; NUP133; NUP153; NUP155; NUP160; NUP188; NUP205; N…
R-HSA-5654741	Signaling by FGFR3	0.102082383987468	0.243706168909722	0.675307601232551	32	BRAF; CBL; FGF1; FGF17; FGF18; FGF2; FGF20; FGF5; FGF9; FGFR3; FRS2; FRS3; GAB1; GALNT3; GRB2; HRAS; KRAS; MAPK1; MAPK3; MKNK1; NRAS; PIK3CA; PIK3R1; PLCG1; PPP2CA; PPP2CB; PPP2R1A; SHC1; SOS1; SRC; UBA52; UBC
R-HSA-5654732	Negative regulation of FGFR3 signaling	-0.126053082878609	0.301402065302036	0.675784549423539	21	BRAF; CBL; FGF1; FGF17; FGF18; FGF2; FGF20; FGF5; FGF9; FGFR3; FRS2; GRB2; MAPK1; MAPK3; MKNK1; PPP2CA; PPP2CB; PPP2R1A; SRC; UBA52; UBC
R-HSA-451326	Activation of kainate receptors upon glutamate binding	0.11264402114358	0.269951996875076	0.676477809779185	26	CALM1; DLG1; DLG4; GNB1; GNB2; GNB3; GNB4; GNB5; GNG10; GNG11; GNG12; GNG2; GNG3; GNG4; GNG5; GNG7; GNGT2; GRIK1; GRIK2; GRIK3; GRIK4; GRIK5; NCALD; PLCB1; PLCB2; PLCB3
R-HSA-177243	Interactions of Rev with host cellular proteins	-0.101909245506742	0.244776404975554	0.677164104822818	32	KPNB1; NDC1; NPM1; NUP107; NUP133; NUP153; NUP155; NUP160; NUP188; NUP205; NUP210; NUP214; NUP35; NUP43; NUP50; NUP54; NUP58; NUP62; NUP85; NUP88; NUP93; NUP98; NUPL2; POM121; RAE1; RAN; RANBP1; RANBP2; RANGAP1; RCC1; SEH1L; XPO1
R-HSA-71336	Pentose phosphate pathway (hexose monophosphate shunt)	0.177794506921247	0.431011045661007	0.679968814190907	10	DERA; PGD; PGLS; PGM2; RBKS; RPE; RPIA; SHPK; TALDO1; TKT
R-HSA-3296469	Defects in cobalamin (B12) metabolism	-0.17071464750488	0.414330337836728	0.680320763096436	11	AMN; CD320; CUBN; GIF; MMAA; MMACHC; MMADHC; MTR; MTRR; MUT; TCN2
R-HSA-71403	Citric acid cycle (TCA cycle)	0.136478837843664	0.332701034113639	0.681648496032436	17	ACO2; CS; DLD; DLST; IDH2; IDH3A; IDH3B; MDH2; NNT; OGDH; SDHA; SDHB; SDHC; SDHD; SUCLA2; SUCLG1; SUCLG2
R-HSA-9014325	TICAM1,TRAF6-dependent induction of TAK1 complex	0.155060760486501	0.379400363777279	0.682760159150302	13	CD14; IRAK2; LY96; MAP3K7; TAB1; TAB2; TICAM1; TICAM2; TLR3; TLR4; TRAF6; UBA52; UBC
R-HSA-975163	IRAK2 mediated activation of TAK1 complex upon TLR7/8 or 9 stimulation	0.155060760486501	0.379400363777279	0.682760159150302	13	CD14; IRAK2; LY96; MAP3K7; TAB1; TAB2; TICAM1; TICAM2; TLR3; TLR4; TRAF6; UBA52; UBC
R-HSA-76009	Platelet Aggregation (Plug Formation)	0.0980215231904545	0.240097264041909	0.683084593625142	33	ADRA2A; ADRA2C; AKT1; APBB1IP; BCAR1; CRK; CSK; F2; FGA; FGB; FGG; FN1; GP1BA; GP5; GRB2; ITGA2B; ITGB3; MPL; PDPK1; PTK2; PTPN1; RAP1A; RAP1B; RAPGEF3; RAPGEF4; RASGRP1; SHC1; SOS1; SRC; SYK; THPO; TLN1; VWF
R-HSA-167044	Signalling to RAS	0.125120352699292	0.307204842390103	0.683797654167683	20	GRB2; HRAS; KRAS; MAPK11; MAPK12; MAPK13; MAPK14; MAPKAPK2; MAPKAPK3; NGF; NRAS; NTRK1; RALA; RALB; RALGDS; SHC1; SHC2; SHC3; SOS1; SRC
R-HSA-113510	E2F mediated regulation of DNA replication	-0.132500191620327	0.325326446906247	0.683799559486736	18	CCNB1; CDK1; E2F1; MCM8; ORC1; ORC3; ORC4; ORC5; ORC6; POLA2; PPP2CA; PPP2CB; PPP2R1A; PPP2R1B; PRIM1; PRIM2; RB1; TFDP1
R-HSA-5601884	PIWI-interacting RNA (piRNA) biogenesis	-0.11250864471396	0.276604567915911	0.68419231241804	25	DDX4; HENMT1; HSP90AA1; MAEL; MOV10L1; MYBL1; PIWIL1; PIWIL2; PIWIL4; PLD6; POLR2A; POLR2B; POLR2C; POLR2D; POLR2E; POLR2F; POLR2H; POLR2I; POLR2J; POLR2K; POLR2L; TDRD12; TDRD6; TDRD9; TDRKH
R-HSA-170834	Signaling by TGF-beta Receptor Complex	0.0732966244884468	0.180275431591926	0.684315512987505	59	ARHGEF18; BAMBI; CBL; CCNC; CCNK; CCNT1; CCNT2; CDK8; CDK9; CDKN2B; CGN; E2F4; E2F5; F11R; FKBP1A; FURIN; HDAC1; JUNB; MEN1; MTMR4; MYC; NCOR1; NEDD4L; NEDD8; PARD3; PARD6A; PARP1; PMEPA1; PPM1A; PPP1CB; PPP1R15A; PRKCZ; RBL1; RNF111; SERPINE1; SKI; SKIL; SMAD2; SMAD3; SMAD4; SMURF1; SMURF2; SNW1; SP1; STRAP; STUB1; TFDP1; TGFB1; TGFBR1; TGFBR2; TGIF1; TGIF2; TRIM33; UBA52; UBC; UBE2D1; UBE2D3; U…
R-HSA-156588	Glucuronidation	-0.143512401851083	0.355946939290423	0.686812267693065	15	ABHD10; SLC35D1; UGDH; UGP2; UGT1A1; UGT1A10; UGT1A4; UGT1A6; UGT2B11; UGT2B15; UGT2B17; UGT2B28; UGT2B4; UGT2B7; UGT3A2
R-HSA-8949664	Processing of SMDT1	0.145425529479519	0.366109242521895	0.691206008054942	14	MCU; MCUB; MICU1; MICU2; MICU3; PARL; PHB; PHB2; PMPCA; PMPCB; SMDT1; SPG7; STOML2; YME1L1
R-HSA-1428517	The citric acid (TCA) cycle and respiratory electron transport	0.069963353299106	0.177366064469302	0.69324338661193	61	ACAD9; ACO2; ADHFE1; ATP5A1; ATP5B; ATP5C1; ATP5D; ATP5E; ATP5F1; ATP5G1; ATP5G2; ATP5G3; ATP5H; ATP5I; ATP5J2; ATP5L; ATP5O; ATP5S; BSG; COQ10A; COQ10B; COX11; COX14; COX16; COX18; COX19; COX20; COX4I1; COX5A; COX5B; COX6A1; COX6B1; COX6C; COX7A2L; COX8A; CS; CYC1; CYCS; D2HGDH; DLAT; DLD; DLST; ECSIT; ETFA; ETFB; ETFDH; GLO1; HAGH; IDH2; IDH3A; IDH3B; L2HGDH; LDHA; LDHAL6A; LDHAL6B; LDHB; LDHC;…
R-HSA-180024	DARPP-32 events	-0.121662598113241	0.308918599095231	0.69370371868604	20	CALM1; PDE4A; PDE4B; PDE4C; PDE4D; PPP1R1B; PPP2CA; PPP2CB; PPP2R1A; PPP2R1B; PPP2R5D; PPP3CA; PPP3CB; PPP3CC; PPP3R1; PRKACB; PRKAR1A; PRKAR1B; PRKAR2A; PRKAR2B
R-HSA-354192	Integrin alphaIIb beta3 signaling	0.106238318763411	0.27013216117565	0.694110658630214	26	AKT1; APBB1IP; BCAR1; CRK; CSK; FGA; FGB; FGG; FN1; GRB2; ITGA2B; ITGB3; PDPK1; PTK2; PTPN1; RAP1A; RAP1B; RAPGEF3; RAPGEF4; RASGRP1; SHC1; SOS1; SRC; SYK; TLN1; VWF
R-HSA-9006921	Integrin signaling	0.106238318763411	0.27013216117565	0.694110658630214	26	AKT1; APBB1IP; BCAR1; CRK; CSK; FGA; FGB; FGG; FN1; GRB2; ITGA2B; ITGB3; PDPK1; PTK2; PTPN1; RAP1A; RAP1B; RAPGEF3; RAPGEF4; RASGRP1; SHC1; SOS1; SRC; SYK; TLN1; VWF
R-HSA-211945	Phase I - Functionalization of compounds	-0.0693878054382304	0.17647677169449	0.694183743420639	62	AADAC; ACSS1; ACSS2; ADH1A; ADH1B; ADH4; ADH5; ADH6; AHR; AHRR; AIP; ALDH1A1; ALDH1B1; ALDH2; ALDH3A1; AOC1; AOC2; AOC3; ARNT; ARNT2; BPHL; CBR3; CES1; CES2; CES3; CMBL; CYB5B; CYB5R3; CYP11A1; CYP11B1; CYP17A1; CYP19A1; CYP1A1; CYP1A2; CYP1B1; CYP21A2; CYP24A1; CYP26B1; CYP26C1; CYP27A1; CYP27B1; CYP2A13; CYP2A6; CYP2A7; CYP2C18; CYP2C19; CYP2C8; CYP2C9; CYP2D6; CYP2E1; CYP2F1; CYP2J2; CYP2R1; C…
R-HSA-70171	Glycolysis	0.072614460202067	0.185007403873085	0.694692587994833	56	ADPGK; ALDOB; ALDOC; BPGM; ENO1; ENO2; ENO3; GAPDH; GCK; GCKR; GNPDA1; GNPDA2; GPI; HK1; HK2; NDC1; NUP107; NUP133; NUP153; NUP155; NUP160; NUP188; NUP205; NUP210; NUP214; NUP35; NUP43; NUP50; NUP54; NUP58; NUP62; NUP85; NUP88; NUP93; NUP98; NUPL2; PFKFB2; PFKFB3; PFKFB4; PFKL; PFKM; PFKP; PGAM1; PGM2L1; PGP; PKLR; PKM; POM121; PPP2CA; PPP2CB; PPP2R1A; PPP2R1B; PPP2R5D; PRKACB; RAE1; RANBP2
R-HSA-195258	RHO GTPase Effectors	-0.0733762106500496	0.188957392353306	0.697778157432983	54	ABI1; ABL1; ACTG1; ACTR2; ACTR3; AHCTF1; ARPC1A; ARPC1B; ARPC2; ARPC3; ARPC4; ARPC5; AURKB; B9D2; BAIAP2; BIRC5; BRK1; BUB1B; BUB3; CALM1; CDC42; CDH1; CDKN1B; CENPA; CENPC; CENPE; CENPF; CENPH; CENPK; CENPL; CENPM; CENPN; CENPO; CENPP; CENPQ; CENPT; CENPU; CFL1; CFTR; CIT; CKAP5; CLASP1; CLIP1; CTNNA1; CTNNB1; CTTN; CYBA; CYFIP2; DAAM1; DIAPH1; DIAPH3; DLG4; DSN1; DVL1
R-HSA-5654733	Negative regulation of FGFR4 signaling	0.115614342511425	0.300152256427318	0.700099873035363	21	BRAF; CBL; FGF1; FGF17; FGF18; FGF2; FGF20; FGF9; FGFR4; FRS2; GRB2; KLB; MAPK1; MAPK3; MKNK1; PPP2CA; PPP2CB; PPP2R1A; SRC; UBA52; UBC
R-HSA-422475	Axon guidance	0.0668696546247516	0.174592729217738	0.701717048960181	63	ABL1; ABL2; ABLIM1; ABLIM2; ABLIM3; ACTG1; ACTR2; ACTR3; ADAM10; AGAP2; AGRN; ALCAM; ANK1; ANK2; ANK3; AP2A1; AP2A2; AP2B1; AP2M1; AP2S1; APH1A; APH1B; ARHGAP35; ARHGAP39; ARHGEF11; ARHGEF12; ARHGEF28; ARHGEF7; ARPC1A; ARPC1B; ARPC2; ARPC3; ARPC4; ARPC5; ARTN; CACNA1C; CACNA1D; CACNA1G; CACNA1H; CACNA1I; CACNA1S; CACNB1; CACNB2; CACNB3; CACNB4; CAP1; CAP2; CASC3; CD72; CDC42; CDK5R1; CFL1; CHL1; …
R-HSA-5654726	Negative regulation of FGFR1 signaling	0.109887781508677	0.287031926916773	0.701837164687839	23	BRAF; CBL; FGF1; FGF10; FGF17; FGF2; FGF20; FGF22; FGF5; FGF9; FGFR1; FRS2; GRB2; KL; MAPK1; MAPK3; MKNK1; PPP2CA; PPP2CB; PPP2R1A; SRC; UBA52; UBC
R-HSA-1538133	G0 and Early G1	0.104752135095679	0.27550161322147	0.703779657962403	25	CCNA1; CCNA2; CCNE1; CCNE2; CDC25A; CDC6; CDK1; CDK2; DYRK1A; E2F1; E2F4; E2F5; HDAC1; LIN37; LIN52; LIN54; LIN9; MAX; MYBL2; MYC; PCNA; RBBP4; RBL1; RBL2; TFDP1
R-HSA-5621480	Dectin-2 family	-0.120206821591211	0.316944259140267	0.704488845165598	19	CLEC10A; FCER1G; FYN; LYN; MUC1; MUC12; MUC13; MUC15; MUC16; MUC20; MUC21; MUC3A; MUC4; MUC5B; MUC6; MUC7; MUCL1; PLCG2; SYK
R-HSA-8979227	Triglyceride metabolism	0.105532498872776	0.281137921076629	0.707380664579697	24	AGMO; CAV1; DGAT1; DGAT2; FABP1; FABP2; FABP3; FABP4; FABP6; FABP7; GPAM; GPAT2; GPD2; LIPE; LPIN1; LPIN2; LPIN3; MGLL; MOGAT2; PLIN1; PLIN3; PNPLA5; PPP1CB; PRKACB
R-HSA-983712	Ion channel transport	-0.065719615205527	0.175101801498291	0.707420764948323	63	ANO1; ANO10; ANO2; ANO3; ANO4; ANO5; ANO6; ANO7; ANO8; ANO9; ASIC1; ASIC2; ASIC3; ASIC4; ASPH; ATP10A; ATP10B; ATP10D; ATP11A; ATP11B; ATP12A; ATP13A1; ATP13A2; ATP13A4; ATP13A5; ATP1A1; ATP1A2; ATP1A3; ATP1A4; ATP1B1; ATP1B2; ATP1B3; ATP2A1; ATP2A2; ATP2A3; ATP2B1; ATP2B2; ATP2B4; ATP2C1; ATP2C2; ATP4A; ATP4B; ATP6V0A1; ATP6V0A2; ATP6V0A4; ATP6V0B; ATP6V0C; ATP6V0D1; ATP6V0D2; ATP6V0E1; ATP6V0E2…
R-HSA-196757	Metabolism of folate and pterines	-0.129319439635537	0.345098931239527	0.707860164003509	16	ALDH1L1; ALDH1L2; DHFR; DHFR2; FOLR2; FPGS; MTHFD1; MTHFD1L; MTHFD2; MTHFD2L; MTHFR; MTHFS; SHMT1; SLC19A1; SLC25A32; SLC46A1
R-HSA-5627123	RHO GTPases activate PAKs	-0.117694919382898	0.317001926704854	0.710432648249649	19	CALM1; CDC42; CTTN; LIMK1; MYH10; MYH11; MYH14; MYH9; MYL12B; MYL6; MYL9; MYLK; NF2; PAK1; PAK2; PPP1CB; PPP1R12A; PPP1R12B; RAC1
R-HSA-445095	Interaction between L1 and Ankyrins	0.0984050520710519	0.26530827522145	0.710705802792013	27	ANK1; ANK2; ANK3; KCNQ2; KCNQ3; NFASC; NRCAM; SCN10A; SCN11A; SCN1A; SCN1B; SCN2A; SCN2B; SCN3A; SCN3B; SCN4A; SCN4B; SCN5A; SCN7A; SCN8A; SCN9A; SPTA1; SPTB; SPTBN1; SPTBN2; SPTBN4; SPTBN5
R-HSA-112316	Neuronal System	-0.0654950172318309	0.17792379072697	0.71279334931485	61	ABAT; ABCC8; ABCC9; ACHE; ACTN2; ADCY1; ADCY2; ADCY3; ADCY4; ADCY5; ADCY6; ADCY7; ADCY9; AKAP9; ALDH2; ALDH5A1; AP2A1; AP2A2; AP2B1; AP2M1; AP2S1; APBA1; APBA2; APBA3; ARL6IP5; BCHE; BEGAIN; BRAF; CACFD1; CACNA1A; CACNA1B; CACNA1E; CACNA2D1; CACNA2D2; CACNA2D3; CACNB1; CACNB2; CACNB3; CACNB4; CACNG3; CACNG4; CACNG8; CALM1; CAMK2A; CAMK2B; CAMK2D; CAMK2G; CAMK4; CAMKK1; CHRNA1; CHRNA2; CHRNA3; CHR…
R-HSA-177504	Retrograde neurotrophin signalling	0.134907227649228	0.366604836042578	0.712880051947104	14	AP2A1; AP2A2; AP2B1; AP2M1; AP2S1; CLTA; CLTC; DNAL4; DNM1; DNM2; DNM3; NGF; NTRK1; SH3GL2
R-HSA-917729	Endosomal Sorting Complex Required For Transport (ESCRT)	-0.0940297953071358	0.257178737131276	0.714648343126469	29	CHMP2A; CHMP2B; CHMP3; CHMP4A; CHMP4B; CHMP4C; CHMP5; CHMP6; CHMP7; HGS; MVB12A; MVB12B; SNF8; STAM; STAM2; TSG101; UBA52; UBAP1; UBC; VPS25; VPS28; VPS36; VPS37A; VPS37B; VPS37C; VPS37D; VPS4A; VPS4B; VTA1
R-HSA-8984722	Interleukin-35 Signalling	-0.1517292263069	0.415192082366529	0.714780413481	11	CANX; IL12A; IL12RB2; IL27RA; IL6ST; JAK1; JAK2; STAT1; STAT3; STAT4; TYK2
R-HSA-168255	Influenza Life Cycle	0.0700674140068263	0.19196498874092	0.715110655301892	52	CALR; CANX; CLTA; CLTC; DNAJC3; FAU; GRSF1; GTF2F1; GTF2F2; HSP90AA1; IPO5; KPNA1; KPNB1; NDC1; NUP107; NUP133; NUP153; NUP155; NUP160; NUP188; NUP205; NUP210; NUP214; NUP35; NUP43; NUP50; NUP54; NUP58; NUP62; NUP85; NUP88; NUP93; NUP98; NUPL2; POLR2A; POLR2B; POLR2C; POLR2D; POLR2E; POLR2F; POLR2H; POLR2I; POLR2J; POLR2K; POLR2L; POM121; RAE1; RAN; RANBP2; RPL10A; RPL12; RPL13
R-HSA-5635838	Activation of SMO	0.125054550246719	0.343388944417922	0.715725417579792	16	ARRB1; ARRB2; BOC; CDON; CSNK1A1; DHH; EFCAB7; EVC; EVC2; GAS1; GAS8; IHH; IQCE; KIF3A; PTCH1; SHH
R-HSA-3560782	Diseases associated with glycosaminoglycan metabolism	-0.107195984562038	0.294889556322935	0.716222217013205	22	ACAN; AGRN; BCAN; CSPG4; CSPG5; DCN; FMOD; GPC1; GPC2; GPC5; GPC6; HSPG2; KERA; LUM; OGN; OMD; PRELP; SDC1; SDC2; SDC3; SDC4; VCAN
R-HSA-512988	Interleukin-3, 5 and GM-CSF signaling	0.0844874923730225	0.233454742089338	0.717426051826699	35	BLNK; CBL; CRK; CRKL; CSF2RB; FYN; GAB2; GRB2; HCK; IL2RA; IL2RB; IL5; INPP5D; INPPL1; JAK1; JAK2; JAK3; LYN; PIK3CA; PIK3CB; PIK3CD; PIK3R1; PIK3R2; PIK3R3; PTPN6; RAPGEF1; SHC1; SOS1; STAT5A; STAT5B; SYK; TEC; VAV1; YES1; YWHAZ
R-HSA-1368082	RORA activates gene expression	0.103289392916888	0.287225795189719	0.719138479566419	23	ARNTL; CARM1; CHD9; CLOCK; CPT1A; EP300; HDAC3; NCOA1; NCOA2; NCOA6; NCOR1; NPAS2; NR1D1; NRIP1; PPARA; PPARGC1A; RORA; RXRA; SIRT1; SMARCD3; SREBF1; TBL1XR1; TGS1
R-HSA-5607763	CLEC7A (Dectin-1) induces NFAT activation	-0.156305543077877	0.435214647945391	0.719485968736079	10	AHCYL1; CALM1; ITPR1; ITPR2; ITPR3; NFATC1; NFATC3; PPP3CA; PPP3CB; PPP3R1
R-HSA-936837	Ion transport by P-type ATPases	-0.0694909713060197	0.194411390066625	0.720760264581843	51	ATP10A; ATP10B; ATP10D; ATP11A; ATP11B; ATP12A; ATP13A1; ATP13A2; ATP13A4; ATP13A5; ATP1A1; ATP1A2; ATP1A3; ATP1A4; ATP1B1; ATP1B2; ATP1B3; ATP2A1; ATP2A2; ATP2A3; ATP2B1; ATP2B2; ATP2B4; ATP2C1; ATP2C2; ATP4A; ATP4B; ATP7B; ATP8A1; ATP8A2; ATP8B1; ATP8B2; ATP8B3; ATP8B4; ATP9A; ATP9B; CALM1; CAMK2A; CAMK2B; CAMK2D; CAMK2G; CUTC; FXYD1; FXYD2; FXYD3; FXYD4; FXYD6; FXYD7; PLN; SLN; SRI
R-HSA-376172	DSCAM interactions	-0.147443859331735	0.415368884528295	0.722611405297313	11	DCC; DSCAM; DSCAML1; MAPK11; MAPK12; MAPK13; MAPK14; MAPK8; NTN1; PAK1; RAC1
R-HSA-209952	Peptide hormone biosynthesis	-0.154402315184205	0.435301203701135	0.722812667210693	10	CGA; CGB3; INHA; INHBA; INHBB; INHBE; LHB; PCSK1; POMC; TSHB
R-HSA-1482801	Acyl chain remodelling of PS	0.109037329633216	0.307751083102958	0.723111338488609	20	LPCAT3; LPCAT4; MBOAT1; OSBPL10; OSBPL5; OSBPL8; PLA1A; PLA2G10; PLA2G12A; PLA2G16; PLA2G1B; PLA2G2A; PLA2G2D; PLA2G4A; PLA2G4B; PLA2G4D; PLA2G4E; PLA2G4F; PLA2G5; PLA2R1
R-HSA-211979	Eicosanoids	-0.14683743367829	0.415393380000392	0.723721074219612	11	CYP4A11; CYP4A22; CYP4B1; CYP4F11; CYP4F12; CYP4F2; CYP4F22; CYP4F3; CYP8B1; PTGIS; TBXAS1
R-HSA-182971	EGFR downregulation	0.106086503644398	0.300454699116208	0.724023579578591	21	ARHGEF7; CBL; CDC42; EGF; EGFR; EPN1; EPS15; EPS15L1; GRB2; HGS; PTPN12; PTPN3; PTPRK; SH3GL1; SH3GL2; SH3GL3; SPRY1; STAM; STAM2; UBA52; UBC
R-HSA-389960	Formation of tubulin folding intermediates by CCT/TriC	0.100706718964439	0.287299169357606	0.725941655883203	23	CCT2; CCT3; CCT4; CCT5; CCT6A; CCT6B; CCT7; CCT8; TCP1; TUBA1A; TUBA1B; TUBA1C; TUBA3C; TUBA3E; TUBA4A; TUBA8; TUBAL3; TUBB1; TUBB2A; TUBB2B; TUBB3; TUBB4A; TUBB6
R-HSA-168142	Toll Like Receptor 10 (TLR10) Cascade	0.0647811988638208	0.185111496300608	0.726370421425801	56	AGER; APP; ATF1; ATF2; BTRC; CHUK; CUL1; DUSP3; DUSP4; DUSP7; ECSIT; FBXW11; FOS; IKBKB; IRAK2; IRAK4; MAP2K1; MAP2K3; MAP2K4; MAP2K6; MAP2K7; MAP3K1; MAP3K7; MAP3K8; MAPK1; MAPK10; MAPK11; MAPK14; MAPK3; MAPK8; MAPK9; MAPKAPK2; MAPKAPK3; MEF2A; MEF2C; MYD88; NFKB1; NFKB2; NFKBIA; NFKBIB; NKIRAS1; NOD1; NOD2; PELI1; PELI2; PELI3; PPP2CA; PPP2CB; PPP2R1A; PPP2R1B; PPP2R5D; RELA; RIPK2; RPS6KA1; RP…
R-HSA-168176	Toll Like Receptor 5 (TLR5) Cascade	0.0647811988638208	0.185111496300608	0.726370421425801	56	AGER; APP; ATF1; ATF2; BTRC; CHUK; CUL1; DUSP3; DUSP4; DUSP7; ECSIT; FBXW11; FOS; IKBKB; IRAK2; IRAK4; MAP2K1; MAP2K3; MAP2K4; MAP2K6; MAP2K7; MAP3K1; MAP3K7; MAP3K8; MAPK1; MAPK10; MAPK11; MAPK14; MAPK3; MAPK8; MAPK9; MAPKAPK2; MAPKAPK3; MEF2A; MEF2C; MYD88; NFKB1; NFKB2; NFKBIA; NFKBIB; NKIRAS1; NOD1; NOD2; PELI1; PELI2; PELI3; PPP2CA; PPP2CB; PPP2R1A; PPP2R1B; PPP2R5D; RELA; RIPK2; RPS6KA1; RP…
R-HSA-975871	MyD88 cascade initiated on plasma membrane	0.0647811988638208	0.185111496300608	0.726370421425801	56	AGER; APP; ATF1; ATF2; BTRC; CHUK; CUL1; DUSP3; DUSP4; DUSP7; ECSIT; FBXW11; FOS; IKBKB; IRAK2; IRAK4; MAP2K1; MAP2K3; MAP2K4; MAP2K6; MAP2K7; MAP3K1; MAP3K7; MAP3K8; MAPK1; MAPK10; MAPK11; MAPK14; MAPK3; MAPK8; MAPK9; MAPKAPK2; MAPKAPK3; MEF2A; MEF2C; MYD88; NFKB1; NFKB2; NFKBIA; NFKBIB; NKIRAS1; NOD1; NOD2; PELI1; PELI2; PELI3; PPP2CA; PPP2CB; PPP2R1A; PPP2R1B; PPP2R5D; RELA; RIPK2; RPS6KA1; RP…
R-HSA-1592230	Mitochondrial biogenesis	-0.0671242742176952	0.192562646118775	0.72740157589035	52	ACSS2; ALAS1; ATF2; ATP5A1; ATP5B; ATP5C1; ATP5D; ATP5E; ATP5F1; ATP5G1; ATP5G2; ATP5G3; ATP5H; ATP5I; ATP5J2; ATP5L; ATP5O; ATP5S; CALM1; CAMK4; CARM1; CHCHD3; CHCHD6; CHD9; CRTC1; CRTC2; CRTC3; CYCS; DNAJC11; ESRRA; GABPA; GABPB1; GLUD1; HDAC3; IDH2; IMMT; MAPK11; MAPK12; MAPK14; MEF2C; MEF2D; MINOS1; MTX1; MTX2; NCOA1; NCOA2; NCOA6; NCOR1; NR1D1; NRF1; PERM1; POLG2
R-HSA-176974	Unwinding of DNA	0.143747426069651	0.413018953717736	0.727809580899344	11	CDC45; GINS1; GINS2; GINS3; MCM2; MCM3; MCM4; MCM5; MCM6; MCM7; MCM8
R-HSA-912694	Regulation of IFNA signaling	-0.144518601458232	0.415485848978636	0.727967571365143	11	IFNAR1; IFNAR2; JAK1; PTPN1; PTPN6; SOCS1; SOCS3; STAT1; STAT2; TYK2; USP18
R-HSA-1362300	Transcription of E2F targets under negative control by p107 (RBL1) and p130 (RBL2) in complex with HDAC1	0.122648563990285	0.354722498087887	0.729523696475192	15	CCNA2; CDK1; E2F1; E2F4; E2F5; HDAC1; LIN37; LIN52; LIN54; LIN9; MYBL2; RBBP4; RBL1; RBL2; TFDP1
R-HSA-5675482	Regulation of necroptotic cell death	0.13630085825063	0.395847060709135	0.730600329262591	12	BIRC2; BIRC3; CASP8; CFLAR; FADD; FAS; FASLG; RIPK1; TNFRSF10A; TNFRSF10B; TNFSF10; TRAF2
R-HSA-159227	Transport of the SLBP independent Mature mRNA	-0.0865228269920149	0.252966177527977	0.732325919872168	30	ALYREF; EIF4E; NCBP1; NCBP2; NDC1; NUP107; NUP133; NUP153; NUP155; NUP160; NUP188; NUP205; NUP210; NUP214; NUP35; NUP43; NUP50; NUP54; NUP58; NUP62; NUP85; NUP88; NUP93; NUP98; NUPL2; NXF1; POM121; RAE1; RANBP2; SEH1L
R-HSA-170670	Adenylate cyclase inhibitory pathway	-0.129857678652079	0.382748431280201	0.734401187331781	13	ADCY1; ADCY2; ADCY3; ADCY4; ADCY5; ADCY6; ADCY7; ADCY9; GNAI1; GNAI2; GNAI3; GNAL; GNAT3
R-HSA-997269	Inhibition of adenylate cyclase pathway	-0.129857678652079	0.382748431280201	0.734401187331781	13	ADCY1; ADCY2; ADCY3; ADCY4; ADCY5; ADCY6; ADCY7; ADCY9; GNAI1; GNAI2; GNAI3; GNAL; GNAT3
R-HSA-69242	S Phase	0.0601696136336051	0.177485776309114	0.734601515188953	61	CCNA1; CCNA2; CCND1; CCNE1; CCNE2; CCNH; CDC25A; CDC25B; CDC45; CDC6; CDCA5; CDK2; CDK4; CDK7; CDKN1B; CDT1; CUL1; DNA2; E2F1; E2F4; E2F5; ESCO1; ESCO2; FZR1; GINS1; GINS2; GINS3; LIG1; LIN37; LIN52; LIN54; LIN9; MAX; MCM2; MCM3; MCM4; MCM5; MCM6; MCM7; MCM8; MNAT1; MYC; ORC1; ORC3; ORC4; ORC5; ORC6; PCNA; PDS5A; PDS5B; POLA2; POLD1; POLD2; POLD3; POLE; POLE2; POLE3; POLE4; PRIM1; PRIM2; PSMA1
R-HSA-5685938	HDR through Single Strand Annealing (SSA)	0.0763331984496329	0.230359829446426	0.740368754378447	36	ABL1; ATM; ATR; ATRIP; BARD1; BLM; BRCA1; BRIP1; DNA2; ERCC4; EXO1; HUS1; KAT5; MRE11; NBN; RAD1; RAD17; RAD50; RAD51; RAD52; RAD9A; RAD9B; RBBP8; RFC2; RFC3; RFC4; RFC5; RHNO1; RMI1; RMI2; RPA1; RPA2; RPA3; TOP3A; TOPBP1; WRN
R-HSA-5654706	FRS-mediated FGFR3 signaling	0.116983592456799	0.354949897130593	0.741719028498921	15	FGF1; FGF17; FGF18; FGF2; FGF20; FGF5; FGF9; FGFR3; FRS2; FRS3; GRB2; HRAS; KRAS; NRAS; SOS1
R-HSA-1643685	Disease	-0.0589458239726143	0.179415697720592	0.742500916836412	60	ABCC8; ACAN; ADAM10; ADAM17; ADAMTS10; ADAMTS12; ADAMTS13; ADAMTS14; ADAMTS15; ADAMTS16; ADAMTS17; ADAMTS18; ADAMTS19; ADAMTS2; ADAMTS3; ADAMTS4; ADAMTS5; ADAMTS6; ADAMTS7; ADAMTS8; ADAMTS9; ADAMTSL1; ADAMTSL2; ADAMTSL3; ADAMTSL4; ADAMTSL5; AGGF1; AGK; AGRN; AGTRAP; AKAP9; AKT1; AKT1S1; AKT2; AKT3; ALB; AMN; ANTXR1; ANTXR2; AP1B1; AP1G1; AP1M1; AP1M2; AP1S1; AP1S3; AP2A1; AP2A2; AP2B1; AP2M1; AP2…
R-HSA-8949215	Mitochondrial calcium ion transport	0.0987661401442016	0.300673397495784	0.742546394025519	21	AKAP1; LETM1; MCU; MCUB; MICU1; MICU2; MICU3; PARL; PHB; PHB2; PMPCA; PMPCB; SLC8A3; SLC8B1; SMDT1; SPG7; STOML2; VDAC1; VDAC2; VDAC3; YME1L1
R-HSA-5362517	Signaling by Retinoic Acid	0.075635097773578	0.230372455927851	0.742672306317683	36	ADH1A; ADH4; AKR1C3; ALDH1A1; ALDH1A2; ALDH1A3; ALDH8A1; CPT1A; CPT1B; CRABP1; CRABP2; CYP26B1; CYP26C1; DHRS3; DHRS4; DHRS9; DLAT; DLD; PDHB; PDHX; PDK1; PDK2; PDK4; PPARD; RARA; RARB; RDH10; RDH11; RDH13; RDH14; RDH16; RDH5; RXRA; RXRB; RXRG; SDR16C5
R-HSA-9006931	Signaling by Nuclear Receptors	0.075635097773578	0.230372455927851	0.742672306317683	36	ADH1A; ADH4; AKR1C3; ALDH1A1; ALDH1A2; ALDH1A3; ALDH8A1; CPT1A; CPT1B; CRABP1; CRABP2; CYP26B1; CYP26C1; DHRS3; DHRS4; DHRS9; DLAT; DLD; PDHB; PDHX; PDK1; PDK2; PDK4; PPARD; RARA; RARB; RDH10; RDH11; RDH13; RDH14; RDH16; RDH5; RXRA; RXRB; RXRG; SDR16C5
R-HSA-5358606	Mismatch repair (MMR) directed by MSH2:MSH3 (MutSbeta)	-0.125349272706021	0.382887146485353	0.743381126087983	13	EXO1; LIG1; MLH1; MSH2; MSH3; PCNA; PMS2; POLD1; POLD2; POLD3; RPA1; RPA2; RPA3
R-HSA-1475029	Reversible hydration of carbon dioxide	-0.142446712647988	0.435814135385159	0.743779843031222	10	CA1; CA12; CA13; CA14; CA2; CA3; CA4; CA5A; CA6; CA9
R-HSA-5693537	Resolution of D-Loop Structures	0.0784134109479291	0.240510841729144	0.744402723158415	33	ATM; BARD1; BLM; BRCA1; BRCA2; BRIP1; DNA2; EME1; EME2; EXO1; GEN1; KAT5; MRE11; MUS81; NBN; PALB2; RAD50; RAD51; RAD51AP1; RAD51B; RAD51C; RAD51D; RBBP8; RMI1; RMI2; RTEL1; SLX1A; SLX4; SPIDR; TOP3A; WRN; XRCC2; XRCC3
R-HSA-6811440	Retrograde transport at the Trans-Golgi-Network	-0.0666975569297057	0.20467197250348	0.744518643283105	46	ARFIP2; ARFRP1; ARL1; COG1; COG2; COG3; COG4; COG5; COG6; COG7; COG8; GCC1; GCC2; GOLGA1; GOLGA4; IGF2R; M6PR; NAA30; NAA35; NAA38; NAPA; NAPB; NAPG; NSF; PLIN3; RAB43; RAB6A; RAB6B; RABEPK; RGP1; RHOBTB3; RIC1; SCOC; STX10; STX16; STX6; SYS1; TGOLN2; TMF1; USP6NL; VAMP3; VAMP4; VPS52; VPS53; VPS54; VTI1A
R-HSA-1799339	SRP-dependent cotranslational protein targeting to membrane	0.0617623849493082	0.190271700873942	0.745483068008525	53	DDOST; FAU; RPL10A; RPL12; RPL13; RPL13A; RPL14; RPL15; RPL17; RPL18; RPL18A; RPL19; RPL21; RPL22L1; RPL23A; RPL26; RPL26L1; RPL27A; RPL28; RPL29; RPL3; RPL30; RPL31; RPL32; RPL34; RPL35; RPL35A; RPL36; RPL36AL; RPL37; RPL38; RPL39L; RPL3L; RPL4; RPL41; RPL5; RPL7; RPL7A; RPL8; RPL9; RPLP0; RPLP2; RPN1; RPN2; RPS10; RPS11; RPS12; RPS13; RPS14; RPS15; RPS15A; RPS16; RPS18
R-HSA-192823	Viral mRNA Translation	0.0647187945323143	0.199841377127166	0.746050976369476	48	DNAJC3; FAU; GRSF1; RPL10A; RPL12; RPL13; RPL13A; RPL14; RPL15; RPL17; RPL18; RPL18A; RPL19; RPL21; RPL22L1; RPL23A; RPL26; RPL26L1; RPL27A; RPL28; RPL29; RPL3; RPL30; RPL31; RPL32; RPL34; RPL35; RPL35A; RPL36; RPL36AL; RPL37; RPL38; RPL39L; RPL3L; RPL4; RPL41; RPL5; RPL7; RPL7A; RPL8; RPL9; RPLP0; RPLP2; RPS10; RPS11; RPS12; RPS13; RPS14
R-HSA-2129379	Molecules associated with elastic fibres	-0.0859583341776441	0.266597622014932	0.74712905427791	27	BMP4; BMP7; EFEMP1; EFEMP2; FBLN1; FBLN2; FBLN5; GDF5; ITGA8; ITGAV; ITGB1; ITGB3; ITGB5; ITGB6; ITGB8; LTBP1; LTBP2; LTBP3; LTBP4; MFAP1; MFAP2; MFAP3; MFAP4; TGFB1; TGFB2; TGFB3; VTN
R-HSA-181431	Acetylcholine binding and downstream events	0.122633450193966	0.380975332405085	0.74753344314437	13	CHRNA1; CHRNA2; CHRNA3; CHRNA4; CHRNA5; CHRNA6; CHRNA7; CHRNB2; CHRNB3; CHRNB4; CHRND; CHRNE; CHRNG
R-HSA-622327	Postsynaptic nicotinic acetylcholine receptors	0.122633450193966	0.380975332405085	0.74753344314437	13	CHRNA1; CHRNA2; CHRNA3; CHRNA4; CHRNA5; CHRNA6; CHRNA7; CHRNB2; CHRNB3; CHRNB4; CHRND; CHRNE; CHRNG
R-HSA-629602	Activation of Nicotinic Acetylcholine Receptors	0.122633450193966	0.380975332405085	0.74753344314437	13	CHRNA1; CHRNA2; CHRNA3; CHRNA4; CHRNA5; CHRNA6; CHRNA7; CHRNB2; CHRNB3; CHRNB4; CHRND; CHRNE; CHRNG
R-HSA-5357769	Caspase activation via extrinsic apoptotic signalling pathway	0.089915303566679	0.281558050975844	0.74946182164886	24	APPL1; CASP3; CASP8; CASP9; CD14; CFLAR; DAPK1; DAPK2; DAPK3; DCC; FADD; FAS; FASLG; LY96; RIPK1; TICAM1; TICAM2; TLR4; TNFRSF10A; TNFRSF10B; TNFSF10; TRAF2; UNC5A; UNC5B
R-HSA-381676	Glucagon-like Peptide-1 (GLP1) regulates insulin secretion	0.0745889538600791	0.233642478995108	0.749541512493422	35	ADCY5; ADCY6; GCG; GLP1R; GNAS; GNB1; GNB2; GNB3; GNB4; GNB5; GNG10; GNG11; GNG12; GNG2; GNG3; GNG4; GNG5; GNG7; GNGT2; IQGAP1; ITPR1; ITPR2; ITPR3; KCNB1; KCNC2; KCNG2; KCNS3; PRKACB; PRKAR1A; PRKAR1B; PRKAR2A; PRKAR2B; RAP1A; RAPGEF3; RAPGEF4
R-HSA-1855183	Synthesis of IP2, IP, and Ins in the cytosol	-0.121703981438436	0.382994563841322	0.750659806950493	13	IMPA1; IMPA2; INPP1; INPP4A; INPP4B; INPP5A; INPP5B; INPP5J; ISYNA1; MIOX; MTMR7; MTMR9; SYNJ1
R-HSA-4085001	Sialic acid metabolism	-0.0816125829962593	0.257326553033188	0.751125462408012	29	CMAS; CTSA; GLB1; GNE; NANP; NANS; NEU1; NEU3; NEU4; NPL; SLC17A5; SLC35A1; ST3GAL1; ST3GAL3; ST3GAL4; ST3GAL5; ST3GAL6; ST6GAL1; ST6GAL2; ST6GALNAC1; ST6GALNAC2; ST6GALNAC3; ST6GALNAC4; ST6GALNAC6; ST8SIA1; ST8SIA2; ST8SIA4; ST8SIA5; ST8SIA6
R-HSA-174490	Membrane binding and targetting of GAG proteins	-0.124796763034878	0.398508336316748	0.754159311471154	12	MVB12A; MVB12B; NMT2; TSG101; UBA52; UBAP1; UBC; VPS28; VPS37A; VPS37B; VPS37C; VPS37D
R-HSA-174495	Synthesis And Processing Of GAG, GAGPOL Polyproteins	-0.124796763034878	0.398508336316748	0.754159311471154	12	MVB12A; MVB12B; NMT2; TSG101; UBA52; UBAP1; UBC; VPS28; VPS37A; VPS37B; VPS37C; VPS37D
R-HSA-174048	APC/C:Cdc20 mediated degradation of Cyclin B	0.101413659965674	0.324577685172754	0.75470004950123	18	ANAPC1; ANAPC10; ANAPC11; ANAPC15; ANAPC16; ANAPC2; ANAPC4; ANAPC5; ANAPC7; CCNB1; CDC16; CDC26; CDC27; CDK1; UBA52; UBC; UBE2D1; UBE2E1
R-HSA-2122948	Activated NOTCH1 Transmits Signal to the Nucleus	-0.0830122243975102	0.266631992977396	0.755544956357941	27	ADAM10; ADAM17; APH1A; APH1B; ARRB1; ARRB2; CNTN1; DLK1; DLL1; DNER; DTX1; DTX2; DTX4; ITCH; JAG1; JAG2; MIB1; MIB2; NCSTN; NEURL1; NEURL1B; NOTCH1; NUMB; PSEN1; PSEN2; UBA52; UBC
R-HSA-8935690	Digestion	-0.12387816101037	0.398536798312167	0.755928015314933	12	AMY2A; AMY2B; CEL; CHIA; CHIT1; CLPS; GUCA2A; GUCY2C; LCT; MGAM; PNLIPRP3; TREH
R-HSA-1852241	Organelle biogenesis and maintenance	0.0535934479187152	0.173386403711717	0.757246729115582	64	ACSS2; ACTR1A; AHI1; AKAP9; ALAS1; ALMS1; ARF4; ARL13B; ARL3; ASAP1; ATAT1; ATF2; ATP5A1; ATP5B; ATP5C1; ATP5D; ATP5E; ATP5F1; ATP5G1; ATP5G2; ATP5G3; ATP5H; ATP5I; ATP5J2; ATP5L; ATP5O; ATP5S; B9D1; B9D2; BBIP1; BBS1; BBS10; BBS12; BBS2; BBS4; BBS5; BBS7; BBS9; C2CD3; CALM1; CAMK4; CARM1; CC2D2A; CCP110; CCT2; CCT3; CCT4; CCT5; CCT8; CDK1; CDK5RAP2; CENPJ; CEP131; CEP135; CEP152; CEP162; CEP164;…
R-HSA-70326	Glucose metabolism	0.0561632432554328	0.182023364238559	0.757664135196295	58	ADPGK; ALDOB; ALDOC; BPGM; ENO1; ENO2; ENO3; FBP1; FBP2; G6PC2; G6PC3; GAPDH; GCK; GCKR; GNPDA1; GNPDA2; GOT1; GOT2; GPI; HK1; HK2; MDH1; MDH2; NDC1; NUP107; NUP133; NUP153; NUP155; NUP160; NUP188; NUP205; NUP210; NUP214; NUP35; NUP43; NUP50; NUP54; NUP58; NUP62; NUP85; NUP88; NUP93; NUP98; NUPL2; PC; PCK1; PCK2; PFKFB2; PFKFB3; PFKFB4; PFKL; PFKM; PFKP; PGAM1; PGM2L1; PGP; PKLR; PKM
R-HSA-168325	Viral Messenger RNA Synthesis	-0.069243983626785	0.225043413235146	0.758316958854396	38	GTF2F1; GTF2F2; NDC1; NUP107; NUP133; NUP153; NUP155; NUP160; NUP188; NUP205; NUP210; NUP214; NUP35; NUP43; NUP50; NUP54; NUP58; NUP62; NUP85; NUP88; NUP93; NUP98; NUPL2; POLR2A; POLR2B; POLR2C; POLR2D; POLR2E; POLR2F; POLR2H; POLR2I; POLR2J; POLR2K; POLR2L; POM121; RAE1; RANBP2; SEH1L
R-HSA-977068	Termination of O-glycan biosynthesis	0.0947852645238635	0.308186022478182	0.758418219302096	20	MUC1; MUC12; MUC13; MUC15; MUC16; MUC20; MUC21; MUC3A; MUC4; MUC5B; MUC6; MUC7; MUCL1; ST3GAL1; ST3GAL3; ST3GAL4; ST6GAL1; ST6GALNAC2; ST6GALNAC3; ST6GALNAC4
R-HSA-8875360	InlB-mediated entry of Listeria monocytogenes into host cell	0.121715338189523	0.396543010099799	0.758888223052165	12	CBL; EPS15; GRB2; HGS; MET; SH3GL1; SH3GL2; SH3GL3; STAM; STAM2; UBA52; UBC
R-HSA-72203	Processing of Capped Intron-Containing Pre-mRNA	0.0560279231092218	0.183600546123674	0.76024271749966	57	ALYREF; AQR; BCAS2; BUD31; CASC3; CCAR1; CD2BP2; CDC40; CDC5L; CHERP; CHTOP; CLP1; CPSF1; CPSF2; CPSF3; CPSF4; CPSF7; CRNKL1; CSTF1; CSTF2T; CSTF3; CTNNBL1; CWC15; CWC22; CWC27; DDX23; DDX39A; DDX39B; DDX42; DDX46; DDX5; DHX15; DHX16; DHX38; DNAJC8; EFTUD2; EIF4A3; EIF4E; ELAVL2; FIP1L1; FUS; FYTTD1; GCFC2; GLE1; GTF2F1; GTF2F2; HNRNPA1; HNRNPA3; HNRNPF; HNRNPH1; HNRNPK; HNRNPL; HNRNPM; HNRNPR; H…
R-HSA-163210	Formation of ATP by chemiosmotic coupling	0.108127300438687	0.355288461250667	0.760871425114789	15	ATP5A1; ATP5B; ATP5C1; ATP5D; ATP5E; ATP5F1; ATP5G1; ATP5G2; ATP5G3; ATP5H; ATP5I; ATP5J2; ATP5L; ATP5O; ATP5S
R-HSA-2465910	MASTL Facilitates Mitotic Progression	0.131968845795741	0.433792126437006	0.760959226086807	10	ARPP19; CCNB1; CDK1; ENSA; MASTL; PPP2CA; PPP2CB; PPP2R1A; PPP2R1B; PPP2R2D
R-HSA-2187338	Visual phototransduction	0.058432401379978	0.192118768140377	0.761015685269588	52	ABCA4; AGRN; AKR1B10; AKR1C1; AKR1C3; APOA1; APOA2; APOB; APOC3; APOM; BCO1; BCO2; CALM1; CAMKMT; CLPS; CNGA1; CYP4V2; DHRS3; DHRS9; FNTA; FNTB; GNAT1; GNB1; GNB5; GPC1; GPC2; GPC5; GPC6; GRK1; GRK4; GRK7; GUCA1A; GUCA1B; GUCA1C; HSD17B1; HSD17B6; HSPG2; LDLR; LPL; LRAT; LRP1; LRP12; LRP8; METAP1; METAP2; MYO7A; NAPEPLD; NMT1; NMT2; OPN1SW; PDE6A; PDE6B
R-HSA-2172127	DAP12 interactions	-0.0731332943954499	0.241374466635176	0.761899867012183	33	B2M; CD300E; CD300LB; FYN; GRAP2; GRB2; HLA-B; HLA-C; HLA-E; HRAS; KLRC2; KLRD1; KLRK1; KRAS; LAT; LCP2; NRAS; PIK3CA; PIK3CB; PIK3R1; PIK3R2; PLCG1; PLCG2; RAC1; SHC1; SIGLEC14; SIRPB1; SOS1; SYK; TREM1; TREM2; VAV2; VAV3
R-HSA-1502540	Signaling by Activin	-0.12037016366049	0.398642912763472	0.762690301165253	12	ACVR1B; ACVR1C; ACVR2A; ACVR2B; DRAP1; FST; FSTL3; INHBA; INHBB; SMAD2; SMAD3; SMAD4
R-HSA-73884	Base Excision Repair	0.0701871060574594	0.237115680635984	0.767227296789972	34	ADPRHL2; APEX1; LIG1; LIG3; MBD4; MPG; MUTYH; NEIL1; NEIL2; PARG; PARP1; PARP2; PCNA; PNKP; POLB; POLD1; POLD2; POLD3; POLE; POLE2; POLE3; POLE4; RFC1; RFC2; RFC3; RFC4; RFC5; RPA1; RPA2; RPA3; SMUG1; TDG; UNG; XRCC1
R-HSA-73933	Resolution of Abasic Sites (AP sites)	0.0701871060574594	0.237115680635984	0.767227296789972	34	ADPRHL2; APEX1; LIG1; LIG3; MBD4; MPG; MUTYH; NEIL1; NEIL2; PARG; PARP1; PARP2; PCNA; PNKP; POLB; POLD1; POLD2; POLD3; POLE; POLE2; POLE3; POLE4; RFC1; RFC2; RFC3; RFC4; RFC5; RPA1; RPA2; RPA3; SMUG1; TDG; UNG; XRCC1
R-HSA-9008059	Interleukin-37 signaling	0.0934804866795724	0.316197882507763	0.767505639465335	19	CASP1; IL18BP; IL18R1; PTPN12; PTPN13; PTPN14; PTPN18; PTPN2; PTPN20; PTPN23; PTPN4; PTPN5; PTPN6; PTPN7; PTPN9; SIGIRR; SMAD3; STAT3; TBK1
R-HSA-6790901	rRNA modification in the nucleus and cytosol	0.0561583972707616	0.19034095439908	0.767962512409018	53	BMS1; DCAF13; DDX49; DHX37; DIEXF; DIMT1; EMG1; FBL; FCF1; GAR1; HEATR1; IMP3; IMP4; KRR1; MPHOSPH10; NAT10; NHP2; NOC4L; NOL11; NOL6; NOP10; NOP14; NOP2; NOP56; NOP58; PDCD11; PNO1; PWP2; RCL1; RPS14; RPS2; RPS6; RPS7; RPS9; RRP7A; SNU13; TBL3; THUMPD1; TRMT112; TSR3; UTP11; UTP14C; UTP15; UTP18; UTP20; UTP3; UTP4; UTP6; WDR3; WDR36; WDR43; WDR46; WDR75
R-HSA-70268	Pyruvate metabolism	-0.0832035747013188	0.282739000233117	0.768546273504709	24	BSG; DLAT; DLD; GLO1; HAGH; LDHA; LDHAL6A; LDHAL6B; LDHB; LDHC; MPC1; MPC2; PDHB; PDHX; PDK1; PDK2; PDK4; PDP1; PDPR; PPARD; RXRA; SLC16A1; SLC16A3; SLC16A8
R-HSA-72766	Translation	-0.053636638575094	0.182474773603146	0.768803736773928	58	AARS; AARS2; AIMP1; AIMP2; APEH; AURKAIP1; CARS; CARS2; CHCHD1; DAP3; DARS; DARS2; DDOST; EARS2; EEF1A2; EEF1B2; EEF1D; EEF1E1; EEF1G; EEF2; EIF2B1; EIF2B2; EIF2B3; EIF2B5; EIF2S1; EIF2S2; EIF3A; EIF3B; EIF3C; EIF3D; EIF3E; EIF3F; EIF3G; EIF3H; EIF3I; EIF3J; EIF3K; EIF3L; EIF3M; EIF4A1; EIF4A2; EIF4B; EIF4E; EIF4G1; EIF4H; EIF5; EIF5B; EPRS; ERAL1; ETF1; FARS2; FARSA; FARSB; FAU; GARS; GFM1; GFM2…
R-HSA-400685	Sema4D in semaphorin signaling	-0.086508091129224	0.29521975428968	0.769499618330581	22	ARHGAP35; ARHGEF11; ARHGEF12; ERBB2; LIMK1; LIMK2; MET; MYH10; MYH11; MYH14; MYH9; MYL12B; MYL6; MYL9; PLXNB1; RAC1; RHOB; RHOC; ROCK1; ROCK2; RRAS; SEMA4D
R-HSA-5626467	RHO GTPases activate IQGAPs	0.121353446115561	0.414160443438456	0.769513964427332	11	CALM1; CDC42; CDH1; CLIP1; CTNNA1; CTNNB1; IQGAP1; IQGAP2; IQGAP3; MEN1; RAC1
R-HSA-4615885	SUMOylation of DNA replication proteins	-0.0644724475567574	0.222186148440391	0.77168380031158	39	AURKA; AURKB; BIRC5; INCENP; NDC1; NUP107; NUP133; NUP153; NUP155; NUP160; NUP188; NUP205; NUP210; NUP214; NUP35; NUP43; NUP50; NUP54; NUP58; NUP62; NUP85; NUP88; NUP93; NUP98; NUPL2; PCNA; PIAS3; PIAS4; POM121; RAE1; RANBP2; RANGAP1; SEH1L; SUMO1; SUMO2; SUMO3; TOP1; TOP2B; UBE2I
R-HSA-162658	Golgi Cisternae Pericentriolar Stack Reorganization	0.109556580254431	0.381526451494228	0.773994940954615	13	BLZF1; CCNB1; CCNB2; CDK1; GOLGA2; GORASP1; GORASP2; MAPK1; MAPK3; PLK1; RAB1A; RAB2A; USO1
R-HSA-1169408	ISG15 antiviral mechanism	0.0513112593757333	0.17904393445481	0.774430300372523	60	ARIH1; DDX58; EIF2AK2; EIF4A1; EIF4A2; EIF4A3; EIF4E; EIF4E2; EIF4E3; EIF4G1; EIF4G2; EIF4G3; FLNB; IFIT1; IRF3; ISG15; JAK1; KPNA1; KPNA2; KPNA3; KPNA4; KPNA5; KPNA7; KPNB1; MAPK3; MX1; MX2; NDC1; NEDD4; NUP107; NUP133; NUP153; NUP155; NUP160; NUP188; NUP205; NUP210; NUP214; NUP35; NUP43; NUP50; NUP54; NUP58; NUP62; NUP85; NUP88; NUP93; NUP98; NUPL2; PIN1; PLCG1; POM121; PPM1B; RAE1; RANBP2; SEH…
R-HSA-1169410	Antiviral mechanism by IFN-stimulated genes	0.0513112593757333	0.17904393445481	0.774430300372523	60	ARIH1; DDX58; EIF2AK2; EIF4A1; EIF4A2; EIF4A3; EIF4E; EIF4E2; EIF4E3; EIF4G1; EIF4G2; EIF4G3; FLNB; IFIT1; IRF3; ISG15; JAK1; KPNA1; KPNA2; KPNA3; KPNA4; KPNA5; KPNA7; KPNB1; MAPK3; MX1; MX2; NDC1; NEDD4; NUP107; NUP133; NUP153; NUP155; NUP160; NUP188; NUP205; NUP210; NUP214; NUP35; NUP43; NUP50; NUP54; NUP58; NUP62; NUP85; NUP88; NUP93; NUP98; NUPL2; PIN1; PLCG1; POM121; PPM1B; RAE1; RANBP2; SEH…
R-HSA-2173782	Binding and Uptake of Ligands by Scavenger Receptors	-0.0801090200630726	0.282775497797501	0.776950342727006	24	ALB; AMBP; APOA1; APOB; APOL1; CALR; CD163; CD36; COL1A1; COL1A2; COL3A1; COL4A1; COL4A2; COLEC11; COLEC12; FTH1; FTL; HBB; HP; HPR; HPX; HSP90AA1; HSP90B1; HSPH1
R-HSA-2160916	Hyaluronan uptake and degradation	-0.117606865402951	0.416421237049555	0.77761930926265	11	CD44; CHP1; GUSB; HEXA; HEXB; HMMR; HYAL1; HYAL3; LYVE1; SLC9A1; STAB2
R-HSA-2142845	Hyaluronan metabolism	0.0966955963676467	0.344425434129323	0.778906263182005	16	ABCC5; CD44; CEMIP; CHP1; GUSB; HAS1; HAS2; HAS3; HEXA; HEXB; HMMR; HYAL1; HYAL3; LYVE1; SLC9A1; STAB2
R-HSA-372708	p130Cas linkage to MAPK signaling for integrins	-0.1002135721942	0.357110668316255	0.778999347368055	15	APBB1IP; BCAR1; CRK; FGA; FGB; FGG; FN1; ITGA2B; ITGB3; PTK2; RAP1A; RAP1B; SRC; TLN1; VWF
R-HSA-5213460	RIPK1-mediated regulated necrosis	-0.103602073457682	0.369543859733253	0.779208054546588	14	BIRC2; BIRC3; CASP8; CFLAR; FADD; FAS; FASLG; MLKL; RIPK1; RIPK3; TNFRSF10A; TNFRSF10B; TNFSF10; TRAF2
R-HSA-5218859	Regulated Necrosis	-0.103602073457682	0.369543859733253	0.779208054546588	14	BIRC2; BIRC3; CASP8; CFLAR; FADD; FAS; FASLG; MLKL; RIPK1; RIPK3; TNFRSF10A; TNFRSF10B; TNFSF10; TRAF2
R-HSA-164952	The role of Nef in HIV-1 replication and disease pathogenesis	-0.0773851003757496	0.277113413532224	0.780049708056878	25	AP1B1; AP1G1; AP1M1; AP1M2; AP1S1; AP1S3; AP2A1; AP2A2; AP2B1; AP2M1; AP2S1; ATP6V1H; B2M; CD247; CD28; CD4; CD8B; DOCK2; ELMO1; FYN; HCK; HLA-A; PACS1; PAK2; RAC1
R-HSA-400042	Adrenaline,noradrenaline inhibits insulin secretion	0.0769545078808963	0.276194814024684	0.780533381298666	25	ADCY5; ADCY6; ADRA2A; ADRA2C; CACNA1C; CACNA1D; CACNA2D2; CACNB2; CACNB3; GNAI1; GNAI2; GNB1; GNB2; GNB3; GNB4; GNB5; GNG10; GNG11; GNG12; GNG2; GNG3; GNG4; GNG5; GNG7; GNGT2
R-HSA-450302	activated TAK1 mediates p38 MAPK activation	0.0959216835082055	0.344450837627618	0.78064611231502	16	IRAK2; MAP2K3; MAP2K6; MAP3K7; MAPK11; MAPK14; MAPKAPK2; MAPKAPK3; NOD1; NOD2; RIPK2; TAB1; TAB2; TRAF6; UBE2N; UBE2V1
R-HSA-5578768	Physiological factors	-0.115876029999592	0.416472773168427	0.780834313528843	11	CORIN; HIPK1; HIPK2; KAT2B; NKX2-5; NPPA; NPPC; NPR1; NPR2; TBX5; WWTR1
R-HSA-6802957	Oncogenic MAPK signaling	0.0478830821371247	0.172117523493571	0.780858892385386	65	AGGF1; AGK; AGTRAP; AKAP9; AP3B1; APBB1IP; ARRB1; ARRB2; ATG7; BCL2L11; BRAF; BRAP; CLCN6; CNKSR1; CSK; DAB2IP; ESRP1; FAM114A2; FAM131B; FGA; FGB; FGG; FN1; FXR1; HRAS; IQGAP1; ITGA2B; ITGB3; JAK2; KDM7A; KIAA1549; KRAS; KSR1; KSR2; LMNA; MAP2K1; MAP2K2; MAP3K11; MAPK1; MAPK3; MARK3; MPRIP; NF1; NRAS; PAPD7; PAPSS1; PEBP1; PHB; QKI; RAF1; RAP1A; RAP1B; RASA1; RASA2; RASA3; RASA4; RASAL1; RASAL2;…
R-HSA-2022377	Metabolism of Angiotensinogen to Angiotensins	0.115232454166713	0.414445567089251	0.780981637189796	11	ACE; AGT; ANPEP; CMA1; CPA3; CTSD; CTSG; CTSZ; ENPEP; MME; REN
R-HSA-191273	Cholesterol biosynthesis	0.0817890406332301	0.294236957132478	0.781035404616181	22	ACAT2; ARV1; CYP51A1; DHCR24; DHCR7; FDFT1; FDPS; GGPS1; HMGCR; HMGCS1; HSD17B7; IDI1; IDI2; LBR; LSS; MSMO1; MVD; MVK; PLPP6; PMVK; SC5D; SQLE
R-HSA-418555	G alpha (s) signalling events	0.0526955775753575	0.190381592046497	0.781941938089068	53	ADCY1; ADCY2; ADCY3; ADCY4; ADCY5; ADCY6; ADCY7; ADCY9; ADCYAP1; ADCYAP1R1; ADM; ADM2; ADORA2A; ADORA2B; ADRB1; ADRB2; ARRB1; ARRB2; CALCA; CALCB; CALCRL; CGA; CRHR1; CRHR2; DRD1; DRD5; FSHR; GCG; GLP1R; GLP2R; GNAI1; GNAI2; GNAI3; GNAL; GNAS; GNAT3; GNAZ; GNB1; GNB2; GNB3; GNB4; GNB5; GNG10; GNG11; GNG12; GNG2; GNG3; GNG4; GNG5; GNG7; GNGT2; GPBAR1; GPHA2
R-HSA-428157	Sphingolipid metabolism	0.0495710794516262	0.180559639998831	0.783668664632208	59	ACER2; ACER3; ALDH3A2; ALDH3B1; ALDH3B2; ARSA; ARSB; ARSG; ARSI; ARSJ; ARSK; ASAH1; ASAH2; B3GALNT1; B4GALNT1; CERK; CERS1; CERS2; CERS3; CERS4; CERS5; CERS6; COL4A3BP; CPTP; CSNK1G2; CTSA; DEGS1; DEGS2; ENPP7; ESYT1; ESYT2; ESYT3; FA2H; GALC; GBA; GBA2; GLB1; GLB1L; GLTP; GM2A; HEXA; HEXB; KDSR; NEU1; NEU3; NEU4; ORMDL1; ORMDL2; ORMDL3; PLPP1; PLPP2; PLPP3; PPM1L; PRKD1; PRKD2; PRKD3; PSAP; SAMD…
R-HSA-2173789	TGF-beta receptor signaling activates SMADs	-0.0728783067399792	0.266736191344224	0.784682249511243	27	BAMBI; CBL; FKBP1A; FURIN; MTMR4; NEDD4L; NEDD8; PMEPA1; PPP1CB; PPP1R15A; SMAD2; SMAD3; SMAD4; SMURF1; SMURF2; STRAP; STUB1; TGFB1; TGFBR1; TGFBR2; UBA52; UBC; UBE2M; UCHL5; USP15; XPO1; ZFYVE9
R-HSA-163125	Post-translational modification: synthesis of GPI-anchored proteins	0.0497511641933022	0.183670099808402	0.786489158869343	57	ALPL; ART3; ART4; BST1; CD109; CD52; CEACAM5; CEACAM7; CNTN3; CNTN4; CNTN5; CPM; DPM1; DPM2; FCGR3B; FOLR2; GPAA1; GPLD1; LSAMP; LY6D; LY6E; LY6G6C; LY6H; LY6K; LYPD1; LYPD2; LYPD3; LYPD5; LYPD6B; MDGA1; MELTF; MSLN; NEGR1; NRN1; NRN1L; NTM; NTNG1; NTNG2; OPCML; OTOA; PGAP1; PIGB; PIGC; PIGF; PIGG; PIGH; PIGK; PIGL; PIGM; PIGN; PIGO; PIGP; PIGQ; PIGS; PIGT; PIGU; PIGV
R-HSA-389977	Post-chaperonin tubulin folding pathway	0.0834690212019513	0.30849832474669	0.786725189191355	20	ARL2; TBCA; TBCB; TBCC; TBCD; TBCE; TUBA1A; TUBA1B; TUBA1C; TUBA3C; TUBA3E; TUBA4A; TUBA8; TUBAL3; TUBB1; TUBB2A; TUBB2B; TUBB3; TUBB4A; TUBB6
R-HSA-6804756	Regulation of TP53 Activity through Phosphorylation	0.0476395352458712	0.17619603943523	0.786869452583388	62	ATM; ATR; ATRIP; AURKA; AURKB; BARD1; BLM; BRCA1; BRIP1; CCNA1; CCNA2; CDK2; CDK5R1; CHEK1; CHEK2; CSNK2A2; CSNK2B; DNA2; DYRK2; EXO1; HIPK1; HIPK2; HUS1; KAT5; MAPK11; MAPK14; MAPKAPK5; MDM2; MDM4; MRE11; NBN; NOC2L; NUAK1; PIN1; PLK3; PRKAA1; PRKAA2; PRKAB1; PRKAB2; PRKAG1; PRKAG2; RAD1; RAD17; RAD50; RAD9A; RAD9B; RBBP8; RFC2; RFC3; RFC4; RFC5; RHNO1; RMI1; RMI2; RPA1; RPA2; RPA3; SSRP1; STK11…
R-HSA-975956	Nonsense Mediated Decay (NMD) independent of the Exon Junction Complex (EJC)	0.0489609451218872	0.186959160144636	0.793413628353843	55	EIF4G1; ETF1; FAU; GSPT1; NCBP1; NCBP2; PABPC1; RPL10A; RPL12; RPL13; RPL13A; RPL14; RPL15; RPL17; RPL18; RPL18A; RPL19; RPL21; RPL22L1; RPL23A; RPL26; RPL26L1; RPL27A; RPL28; RPL29; RPL3; RPL30; RPL31; RPL32; RPL34; RPL35; RPL35A; RPL36; RPL36AL; RPL37; RPL38; RPL39L; RPL3L; RPL4; RPL41; RPL5; RPL7; RPL7A; RPL8; RPL9; RPLP0; RPLP2; RPS10; RPS11; RPS12; RPS13; RPS14; RPS15; RPS15A; RPS16
R-HSA-975634	Retinoid metabolism and transport	0.0620321665250861	0.240804390819797	0.796712567225216	33	AGRN; AKR1B10; AKR1C1; AKR1C3; APOA1; APOA2; APOB; APOC3; APOM; BCO1; BCO2; CLPS; GPC1; GPC2; GPC5; GPC6; HSPG2; LDLR; LPL; LRAT; LRP1; LRP12; LRP8; PLB1; RBP1; RBP4; RDH11; RETSAT; SDC1; SDC2; SDC3; SDC4; TTR
R-HSA-2173793	Transcriptional activity of SMAD2/SMAD3:SMAD4 heterotrimer	0.0584948442401132	0.227534503735083	0.797116086835223	37	CCNC; CCNK; CCNT1; CCNT2; CDK8; CDK9; CDKN2B; E2F4; E2F5; HDAC1; JUNB; MEN1; MYC; NCOR1; NEDD4L; PARP1; PPM1A; RBL1; RNF111; SERPINE1; SKI; SKIL; SMAD2; SMAD3; SMAD4; SMURF2; SNW1; SP1; TFDP1; TGIF1; TGIF2; TRIM33; UBA52; UBC; UBE2D1; UBE2D3; WWTR1
R-HSA-8978934	Metabolism of cofactors	0.0857430515582411	0.334500963750976	0.797695065887289	17	AKT1; CALM1; COQ2; COQ3; COQ5; COQ6; COQ7; COQ9; DHFR; GCH1; HSP90AA1; NOS3; PDSS1; PDSS2; PRKG2; PTS; SPR
R-HSA-157118	Signaling by NOTCH	0.0458397277639409	0.179099868738495	0.797993255457858	60	ADAM10; ADAM17; AGO1; AGO2; AGO3; AGO4; APH1A; APH1B; ARRB1; ARRB2; ATP2A1; ATP2A2; ATP2A3; B4GALT1; CCNC; CCND1; CDK8; CNTN1; CUL1; DLK1; DLL1; DNER; DTX1; DTX2; DTX4; E2F1; EGF; EGFR; ELF3; EP300; FABP7; FBXW7; FCER2; FURIN; GZMB; HDAC1; HDAC10; HDAC11; HDAC2; HDAC3; HDAC4; HDAC5; HDAC7; HDAC9; HES1; HES5; HEY1; HEY2; HEYL; HIF1A; IKZF1; ITCH; JAG1; JAG2; KAT2A; KAT2B; LFNG; MAML1; MAML2; MAML3
R-HSA-204005	COPII (Coat Protein 2) Mediated Vesicle Transport	-0.0467001378250771	0.182494413666561	0.798028827389149	58	ANKRD28; AREG; BET1; CD59; CNIH1; CNIH2; CNIH3; CSNK1D; CTSC; CTSZ; F5; FOLR1; GOLGA2; GORASP1; GOSR2; GRIA1; LMAN1; LMAN1L; LMAN2; LMAN2L; MCFD2; NAPA; NAPB; NAPG; NSF; PPP6C; PPP6R1; PREB; RAB1A; SAR1B; SCFD1; SEC13; SEC16A; SEC16B; SEC22A; SEC22C; SEC23IP; SEC24A; SEC24B; SEC24C; SEC24D; SERPINA1; STX17; STX5; TBC1D20; TFG; TGFA; TMED10; TMED2; TRAPPC10; TRAPPC2L; TRAPPC3; TRAPPC4; TRAPPC5; TR…
R-HSA-1181150	Signaling by NODAL	0.0851147706447093	0.334519250511261	0.799156361954221	17	ACVR1B; ACVR1C; ACVR2A; ACVR2B; CER1; DAND5; DRAP1; FOXO3; FURIN; LEFTY1; LEFTY2; NODAL; PCSK6; SMAD2; SMAD3; SMAD4; TDGF1
R-HSA-379724	tRNA Aminoacylation	-0.0541613298342239	0.214200445234645	0.800381432425777	42	AARS; AARS2; AIMP1; AIMP2; CARS; CARS2; DARS; DARS2; EARS2; EEF1E1; EPRS; FARS2; FARSA; FARSB; GARS; HARS; HARS2; IARS; IARS2; KARS; LARS; LARS2; MARS; MARS2; NARS; NARS2; PARS2; PPA1; PPA2; QARS; RARS; RARS2; SARS; SARS2; TARS; TARS2; VARS; VARS2; WARS; WARS2; YARS; YARS2
R-HSA-199992	trans-Golgi Network Vesicle Budding	-0.0446112350679835	0.176566401903869	0.800531100727063	62	ACBD3; AP1B1; AP1G1; AP1G2; AP1M1; AP1M2; AP1S1; AP1S3; AP3B1; AP3S1; AP4B1; AP4E1; AP4M1; AP4S1; APP; ARRB1; BLOC1S1; BLOC1S4; BLOC1S6; CHMP2A; CLINT1; CLTA; CLTB; CLTC; CLVS1; CLVS2; CPD; CTSZ; DNAJC6; DNASE2; DNM2; DTNBP1; FTH1; FTL; GAK; GBF1; GNS; GOLGB1; HGS; HIP1R; HSPA8; IGF2R; M6PR; NAPA; PICALM; PIK3C2A; PUM1; RAB5C; SH3D19; SH3GL2; SNAP23; SNAPIN; SNX2; SNX5; SNX9; SORT1; STX4; TFRC; T…
R-HSA-421837	Clathrin derived vesicle budding	-0.0446112350679835	0.176566401903869	0.800531100727063	62	ACBD3; AP1B1; AP1G1; AP1G2; AP1M1; AP1M2; AP1S1; AP1S3; AP3B1; AP3S1; AP4B1; AP4E1; AP4M1; AP4S1; APP; ARRB1; BLOC1S1; BLOC1S4; BLOC1S6; CHMP2A; CLINT1; CLTA; CLTB; CLTC; CLVS1; CLVS2; CPD; CTSZ; DNAJC6; DNASE2; DNM2; DTNBP1; FTH1; FTL; GAK; GBF1; GNS; GOLGB1; HGS; HIP1R; HSPA8; IGF2R; M6PR; NAPA; PICALM; PIK3C2A; PUM1; RAB5C; SH3D19; SH3GL2; SNAP23; SNAPIN; SNX2; SNX5; SNX9; SORT1; STX4; TFRC; T…
R-HSA-156902	Peptide chain elongation	0.0475732940031882	0.188682306189347	0.80093720615211	54	EEF2; FAU; RPL10A; RPL12; RPL13; RPL13A; RPL14; RPL15; RPL17; RPL18; RPL18A; RPL19; RPL21; RPL22L1; RPL23A; RPL26; RPL26L1; RPL27A; RPL28; RPL29; RPL3; RPL30; RPL31; RPL32; RPL34; RPL35; RPL35A; RPL36; RPL36AL; RPL37; RPL38; RPL39L; RPL3L; RPL4; RPL41; RPL5; RPL7; RPL7A; RPL8; RPL9; RPLP0; RPLP2; RPS10; RPS11; RPS12; RPS13; RPS14; RPS15; RPS15A; RPS16; RPS18; RPS19; RPS2; RPS20
R-HSA-446193	Biosynthesis of the N-glycan precursor (dolichol lipid-linked oligosaccharide, LLO) and transfer to a nascent protein	0.0452372574182131	0.180603690774249	0.802217689638916	59	ALG1; ALG10; ALG11; ALG12; ALG14; ALG3; ALG5; ALG6; ALG8; ALG9; AMDHD2; CMAS; CTSA; DHDDS; DOLK; DOLPP1; DPAGT1; DPM1; DPM2; FPGT; FUOM; GFPT1; GFPT2; GLB1; GMDS; GMPPB; GNE; GNPNAT1; MPDU1; MPI; MVD; NAGK; NANP; NANS; NEU1; NEU3; NEU4; NPL; NUDT14; NUS1; PGM3; PMM1; PMM2; RFT1; SLC17A5; SLC35A1; SLC35C1; SRD5A3; ST3GAL1; ST3GAL3; ST3GAL4; ST3GAL5; ST3GAL6; ST6GAL1; ST6GAL2; ST6GALNAC1; ST6GALNAC…
R-HSA-2197563	NOTCH2 intracellular domain regulates transcription	0.107690768085514	0.434991363957934	0.804467202831197	10	EP300; FCER2; GZMB; HES1; HES5; MAML1; MAML2; MAML3; NOTCH2; RBPJ
R-HSA-418359	Reduction of cytosolic Ca++ levels	0.106729583294826	0.435034903557536	0.806196528154445	10	ATP2A1; ATP2A2; ATP2A3; ATP2B1; ATP2B2; ATP2B4; CALM1; SLC8A1; SLC8A3; SRI
R-HSA-2032785	YAP1- and WWTR1 (TAZ)-stimulated gene expression	0.0680893672729899	0.282060133579771	0.809244972552585	24	CARM1; CHD9; CTGF; HIPK1; HIPK2; KAT2B; NCOA1; NCOA2; NCOA6; NKX2-5; NPPA; PPARA; RUNX2; RXRA; SMARCD3; TBL1XR1; TBX5; TEAD1; TEAD2; TEAD3; TEAD4; TGS1; WWTR1; YAP1
R-HSA-1500931	Cell-Cell communication	0.0430640822969817	0.179126770659291	0.810011494661189	60	ACTN1; ACTN2; ACTN4; AFDN; ANG; CADM1; CADM2; CADM3; CD151; CD2AP; CD47; CDH1; CDH10; CDH11; CDH12; CDH13; CDH15; CDH17; CDH18; CDH2; CDH24; CDH3; CDH4; CDH5; CDH6; CDH7; CDH8; CLDN1; CLDN10; CLDN11; CLDN12; CLDN14; CLDN15; CLDN16; CLDN18; CLDN19; CLDN20; CLDN23; CLDN3; CLDN4; CLDN5; CLDN6; CLDN7; CLDN8; CLDN9; COL17A1; CRB3; CTNNA1; CTNNB1; CTNND1; DST; F11R; FBLIM1; FERMT2; FLNC; FYB; FYN; GRB2…
R-HSA-5260271	Diseases of Immune System	0.0706847832248472	0.29449746592982	0.810316064344544	22	CD14; CD36; CHUK; IKBKB; IRAK4; LY96; MYD88; NFKB1; NFKB2; NFKBIA; NFKBIB; RELA; TICAM1; TIRAP; TLR1; TLR10; TLR2; TLR3; TLR4; TLR5; TLR6; TRAF3
R-HSA-5602358	Diseases associated with the TLR signaling cascade	0.0706847832248472	0.29449746592982	0.810316064344544	22	CD14; CD36; CHUK; IKBKB; IRAK4; LY96; MYD88; NFKB1; NFKB2; NFKBIA; NFKBIB; RELA; TICAM1; TIRAP; TLR1; TLR10; TLR2; TLR3; TLR4; TLR5; TLR6; TRAF3
R-HSA-6791312	TP53 Regulates Transcription of Cell Cycle Genes	0.0512199894999506	0.213734942690722	0.810607365412294	42	ARID3A; AURKA; BAX; CARM1; CCNA1; CCNA2; CCNB1; CCNE1; CCNE2; CDK1; CDK2; CDKN1B; CENPJ; CNOT1; CNOT11; CNOT2; CNOT3; CNOT4; CNOT6; CNOT6L; CNOT7; CNOT8; E2F1; E2F4; E2F7; E2F8; EP300; GADD45A; NPM1; PCBP4; PCNA; PLAGL1; PLK2; PLK3; PRMT1; RBL1; RBL2; RGCC; SFN; TFDP1; TNKS1BP1; ZNF385A
R-HSA-391160	Signal regulatory protein family interactions	-0.0978736232661871	0.416947630722073	0.814411774839298	11	CD47; FYB; GRB2; PTK2; PTK2B; PTPN6; SIRPA; SIRPB1; SIRPG; SKAP2; SRC
R-HSA-110312	Translesion synthesis by REV1	-0.0866468359165377	0.36987832980175	0.814784945690214	14	MAD2L2; PCNA; REV1; REV3L; RFC1; RFC2; RFC3; RFC4; RFC5; RPA1; RPA2; RPA3; UBA52; UBC
R-HSA-8866654	E3 ubiquitin ligases ubiquitinate target proteins	0.0500219861186417	0.216325899174774	0.817132718882435	41	BCL10; CDC73; CTR9; DERL1; HIST1H2BD; HIST1H2BJ; HIST1H2BK; HIST1H2BN; HLA-A; HLA-B; HLTF; LEO1; PAF1; PCNA; PEX10; PEX12; PEX2; PEX5; PRKDC; RAD18; RNF144A; RNF152; RNF181; RNF20; RNF40; RRAGA; RTF1; SELENOS; SHPRH; TMEM129; UBA52; UBC; UBE2D1; UBE2D3; UBE2E1; UBE2J2; UBE2L3; UBE2N; VCP; WAC; WDR61
R-HSA-1650814	Collagen biosynthesis and modifying enzymes	0.040603964538895	0.177688496108907	0.819248180487298	61	ADAMTS14; ADAMTS2; ADAMTS3; BMP1; COL10A1; COL11A1; COL11A2; COL12A1; COL13A1; COL14A1; COL15A1; COL16A1; COL17A1; COL18A1; COL19A1; COL1A1; COL1A2; COL20A1; COL21A1; COL22A1; COL23A1; COL24A1; COL25A1; COL27A1; COL28A1; COL2A1; COL3A1; COL4A1; COL4A2; COL4A3; COL4A4; COL5A1; COL5A2; COL5A3; COL6A1; COL6A2; COL6A3; COL6A5; COL6A6; COL8A1; COL8A2; COL9A1; COL9A2; COL9A3; COLGALT1; COLGALT2; CRTAP;…
R-HSA-422356	Regulation of insulin secretion	0.040449969837679	0.18064951212007	0.822824157346815	59	ABCC8; ADCY5; ADCY6; ADRA2A; ADRA2C; AHCYL1; ARL2; ARL2BP; CACNA1A; CACNA1C; CACNA1D; CACNA1E; CACNA2D2; CACNB2; CACNB3; CHRM3; FFAR1; GCG; GLP1R; GNA11; GNA14; GNA15; GNAI1; GNAI2; GNAQ; GNAS; GNB1; GNB2; GNB3; GNB4; GNB5; GNG10; GNG11; GNG12; GNG2; GNG3; GNG4; GNG5; GNG7; GNGT2; IQGAP1; ITPR1; ITPR2; ITPR3; KCNB1; KCNC2; KCNG2; KCNJ11; KCNS3; PLCB1; PLCB2; PLCB3; PRKACB; PRKAR1A; PRKAR1B; PRKAR…
R-HSA-622323	Presynaptic nicotinic acetylcholine receptors	0.0876471443169395	0.3979234948471	0.825667661983839	12	CHRNA1; CHRNA2; CHRNA3; CHRNA4; CHRNA5; CHRNA6; CHRNB2; CHRNB3; CHRNB4; CHRND; CHRNE; CHRNG
R-HSA-70614	Amino acid synthesis and interconversion (transamination)	0.0595838423352383	0.271197834587437	0.826099985365415	26	ALDH18A1; ASNS; ASPA; ASPG; FOLH1; GADL1; GLS; GLUD1; GLUL; GOT1; GOT2; GPT; KYAT1; NAALAD2; NAT8L; OAT; PHGDH; PSAT1; PSPH; PYCR1; PYCR2; RIMKLA; SERINC1; SERINC2; SERINC3; SERINC5
R-HSA-912526	Interleukin receptor SHC signaling	-0.0675871604157053	0.309797016440773	0.827299813994603	20	CSF2RB; GAB2; GRB2; IL2RA; IL2RB; IL5; INPP5D; INPPL1; JAK1; JAK2; JAK3; PIK3CA; PIK3CB; PIK3CD; PIK3R1; PIK3R2; PIK3R3; PTPN6; SHC1; SOS1
R-HSA-1266738	Developmental Biology	0.0373905763906737	0.17354010718405	0.82941038007886	64	ABL1; ABL2; ABLIM1; ABLIM2; ABLIM3; ACTG1; ACTR2; ACTR3; ACVR1B; ACVR1C; ACVR2A; ACVR2B; ADAM10; ADAM11; ADAM22; ADAM23; ADIPOQ; ADIRF; AGAP2; AGRN; AJUBA; AKT1; AKT2; AKT3; ALCAM; ANGPTL4; ANK1; ANK2; ANK3; AP2A1; AP2A2; AP2B1; AP2M1; AP2S1; APH1A; APH1B; ARHGAP35; ARHGAP39; ARHGEF11; ARHGEF12; ARHGEF28; ARHGEF7; ARPC1A; ARPC1B; ARPC2; ARPC3; ARPC4; ARPC5; ARTN; BNIP2; BOC; CACNA1C; CACNA1D; CAC…
R-HSA-168271	Transport of Ribonucleoproteins into the Host Nucleus	-0.0565525894434377	0.266858575617644	0.832169680802369	27	KPNA1; KPNB1; NDC1; NUP107; NUP133; NUP153; NUP155; NUP160; NUP188; NUP205; NUP210; NUP214; NUP35; NUP43; NUP50; NUP54; NUP58; NUP62; NUP85; NUP88; NUP93; NUP98; NUPL2; POM121; RAE1; RANBP2; SEH1L
R-HSA-77387	Insulin receptor recycling	-0.0610044432830571	0.289016176099802	0.83282779233751	23	ATP6V0A1; ATP6V0A2; ATP6V0A4; ATP6V0B; ATP6V0C; ATP6V0D1; ATP6V0D2; ATP6V0E1; ATP6V0E2; ATP6V1A; ATP6V1B1; ATP6V1B2; ATP6V1C1; ATP6V1C2; ATP6V1D; ATP6V1E1; ATP6V1E2; ATP6V1F; ATP6V1G1; ATP6V1G2; ATP6V1H; INSR; TCIRG1
R-HSA-1474290	Collagen formation	0.0368472816071806	0.174903839482681	0.833143492987733	63	ADAMTS14; ADAMTS2; ADAMTS3; BMP1; CD151; COL10A1; COL11A1; COL11A2; COL12A1; COL13A1; COL14A1; COL15A1; COL16A1; COL17A1; COL18A1; COL19A1; COL1A1; COL1A2; COL20A1; COL21A1; COL22A1; COL23A1; COL24A1; COL25A1; COL27A1; COL28A1; COL2A1; COL3A1; COL4A1; COL4A2; COL4A3; COL4A4; COL5A1; COL5A2; COL5A3; COL6A1; COL6A2; COL6A3; COL6A5; COL6A6; COL8A1; COL8A2; COL9A1; COL9A2; COL9A3; COLGALT1; COLGALT2;…
R-HSA-2564830	Cytosolic iron-sulfur cluster assembly	-0.0852623433157733	0.417214259538131	0.838071367011924	11	BRIP1; CIAO1; CIAPIN1; FAM96B; MMS19; NARFL; NDOR1; NUBP1; NUBP2; POLD1; RTEL1
R-HSA-2142753	Arachidonic acid metabolism	-0.0385815065162388	0.189089481264474	0.838323527150232	54	ABCC1; AKR1C3; ALOX12; ALOX12B; ALOX15; ALOX15B; ALOX5; ALOX5AP; ALOXE3; CBR1; CYP1A1; CYP1A2; CYP1B1; CYP2C19; CYP2C8; CYP2C9; CYP2J2; CYP2U1; CYP4A11; CYP4A22; CYP4B1; CYP4F11; CYP4F2; CYP4F22; CYP4F3; CYP8B1; DPEP1; DPEP2; DPEP3; EPHX2; FAAH; FAM213B; GGT1; GGT5; GPX1; GPX2; GPX4; HPGD; HPGDS; LTA4H; MAPKAPK2; PLA2G4A; PON1; PON2; PON3; PTGDS; PTGES; PTGES2; PTGIS; PTGR1; PTGR2; PTGS1; PTGS2; …
R-HSA-112409	RAF-independent MAPK1/3 activation	0.0645844276787529	0.316947750021413	0.838533275311575	19	CDK1; DUSP1; DUSP10; DUSP16; DUSP2; DUSP4; DUSP5; DUSP7; DUSP8; IL6R; IL6ST; JAK1; JAK2; MAP2K1; MAP2K2; MAPK1; MAPK3; PEA15; TYK2
R-HSA-1268020	Mitochondrial protein import	0.0391728060853919	0.192332017031458	0.838609176150649	52	ACO2; ATP5A1; ATP5B; ATP5G1; BCS1L; CHCHD10; CHCHD2; CHCHD3; CHCHD4; CHCHD5; CMC2; COA4; COA6; COQ2; COX17; COX19; CS; CYC1; DNAJC19; FXN; GFER; GRPEL1; GRPEL2; HSCB; HSPD1; LDHD; MTX1; MTX2; NDUFB8; PAM16; PITRM1; PMPCA; PMPCB; SAMM50; SLC25A12; SLC25A13; SLC25A4; TIMM10; TIMM10B; TIMM13; TIMM17A; TIMM21; TIMM22; TIMM44; TIMM50; TIMM9; TOMM20; TOMM22; TOMM5; TOMM7; TOMM70; VDAC1
R-HSA-163685	Integration of energy metabolism	0.0363189645866679	0.179188003324157	0.839380183130856	60	ABCC8; ACACB; ACLY; ADCY1; ADCY2; ADCY3; ADCY4; ADCY5; ADCY6; ADCY7; ADCY9; ADIPOQ; ADIPOR1; ADIPOR2; ADRA2A; ADRA2C; AGPAT1; AHCYL1; ARL2; ARL2BP; CACNA1A; CACNA1C; CACNA1D; CACNA1E; CACNA2D2; CACNB2; CACNB3; CHRM3; FASN; FFAR1; GCG; GLP1R; GNA11; GNA14; GNA15; GNAI1; GNAI2; GNAQ; GNAS; GNB1; GNB2; GNB3; GNB4; GNB5; GNG10; GNG11; GNG12; GNG2; GNG3; GNG4; GNG5; GNG7; GNGT2; IQGAP1; ITPR1; ITPR2; …
R-HSA-5684264	MAP3K8 (TPL2)-dependent MAPK1/3 activation	0.0770876591486268	0.382684123378389	0.840355011979499	13	BTRC; CHUK; CUL1; FBXW11; IKBKB; MAP2K1; MAP2K4; MAP3K8; NFKB1; SKP1; TNIP2; UBA52; UBC
R-HSA-6804760	Regulation of TP53 Activity through Methylation	0.0694050023622294	0.345228093558158	0.840666512397468	16	ATM; CHEK2; EHMT1; EHMT2; EP300; JMY; KMT5A; L3MBTL1; MDM2; MDM4; PRMT5; SETD9; SMYD2; TTC5; UBA52; UBC
R-HSA-392154	Nitric oxide stimulates guanylate cyclase	0.0565970294835253	0.282284380273452	0.84109229714331	24	GUCY1A2; GUCY1A3; GUCY1B3; ITPR1; KCNMA1; KCNMB1; KCNMB2; KCNMB3; KCNMB4; MRVI1; NOS1; NOS2; NOS3; PDE10A; PDE11A; PDE1A; PDE1B; PDE2A; PDE3A; PDE3B; PDE5A; PDE9A; PRKG1; PRKG2
R-HSA-74217	Purine salvage	-0.079940846392609	0.39957383263073	0.841429535363355	12	ADA; ADAL; ADK; AMPD1; AMPD2; AMPD3; APRT; DCK; DGUOK; GMPR; GMPR2; PNP
R-HSA-1296065	Inwardly rectifying K+ channels	-0.0524245872615003	0.262090571041433	0.841461265402766	28	ABCC8; ABCC9; GABBR1; GABBR2; GNB1; GNB2; GNB3; GNG10; GNG12; GNG2; GNG3; GNG4; GNG5; GNG7; GNGT2; KCNJ1; KCNJ10; KCNJ11; KCNJ12; KCNJ14; KCNJ15; KCNJ16; KCNJ2; KCNJ3; KCNJ4; KCNJ5; KCNJ6; KCNJ8
R-HSA-75153	Apoptotic execution phase	0.0419860633757628	0.21136011514235	0.842538846340338	43	ADD1; APC; BIRC2; CASP3; CASP6; CASP7; CASP8; CDH1; CTNNB1; DBNL; DFFA; DFFB; DNM1L; DSG1; DSG2; DSG3; DSP; FNTA; GAS2; GSN; H1F0; HIST1H1C; HIST1H1D; HIST1H1E; HMGB2; KPNA1; KPNB1; LMNA; LMNB1; MAPT; OCLN; PAK2; PKP1; PLEC; PRKCD; PRKCQ; PTK2; ROCK1; SATB1; STK24; TJP1; TJP2; VIM
R-HSA-450513	Tristetraprolin (TTP, ZFP36) binds and destabilizes mRNA	0.0707411053695404	0.356488539395692	0.842701878411424	15	DCP2; DIS3; EXOSC1; EXOSC2; EXOSC3; EXOSC4; EXOSC5; EXOSC6; EXOSC7; EXOSC8; EXOSC9; MAPKAPK2; TNPO1; XRN1; YWHAB
R-HSA-3000171	Non-integrin membrane-ECM interactions	0.0439941641440036	0.221848176331396	0.842804459676918	39	ACTN1; AGRN; DAG1; DDR1; DDR2; FGF2; HSPG2; ITGA2; ITGA6; ITGAV; ITGB1; ITGB3; ITGB4; ITGB5; LAMA1; LAMA2; LAMA3; LAMA4; LAMA5; LAMB1; LAMB2; LAMB3; LAMC1; LAMC2; LAMC3; NRXN1; NTN4; PDGFB; PRKCA; SDC1; SDC2; SDC3; SDC4; TGFB1; THBS1; TNC; TRAPPC4; TTR; VTN
R-HSA-420029	Tight junction interactions	-0.0528028926284453	0.266878802122037	0.843159723003933	27	CLDN1; CLDN10; CLDN11; CLDN12; CLDN14; CLDN15; CLDN16; CLDN18; CLDN19; CLDN20; CLDN23; CLDN3; CLDN4; CLDN5; CLDN6; CLDN7; CLDN8; CLDN9; CRB3; F11R; MPP5; PARD3; PARD6A; PARD6B; PARD6G; PATJ; PRKCI
R-HSA-211935	Fatty acids	-0.0759633336497541	0.383986158970897	0.843179394163125	13	CYP2A13; CYP2A7; CYP2D6; CYP2F1; CYP2J2; CYP4A11; CYP4A22; CYP4B1; CYP4F11; CYP4F12; CYP4F2; CYP4F22; CYP4F3
R-HSA-389957	Prefoldin mediated transfer of substrate to CCT/TriC	0.0573671832159907	0.294774203972747	0.845695152074696	22	CCT2; CCT3; CCT4; CCT5; CCT6A; CCT6B; CCT7; CCT8; PFDN1; PFDN5; PFDN6; TCP1; TUBA1A; TUBA1C; TUBA3C; TUBA4A; TUBB1; TUBB2A; TUBB2B; TUBB3; TUBB4A; TUBB6
R-HSA-1980143	Signaling by NOTCH1	0.0349509792408655	0.182235815297958	0.847906823790584	58	ADAM10; ADAM17; APH1A; APH1B; ARRB1; ARRB2; CCNC; CDK8; CNTN1; CUL1; DLK1; DLL1; DNER; DTX1; DTX2; DTX4; EP300; FBXW7; HDAC1; HDAC10; HDAC11; HDAC2; HDAC3; HDAC4; HDAC5; HDAC7; HDAC9; HES1; HES5; HEY1; HEY2; HEYL; HIF1A; ITCH; JAG1; JAG2; KAT2A; KAT2B; MAML1; MAML2; MAML3; MIB1; MIB2; MYC; NCOR1; NCSTN; NEURL1; NEURL1B; NOTCH1; NUMB; PSEN1; PSEN2; RBPJ; SKP1; SNW1; TBL1XR1; TLE1; TLE2
R-HSA-2173796	SMAD2/SMAD3:SMAD4 heterotrimer regulates transcription	-0.0511444877472803	0.266886812234222	0.848029200355438	27	CCNC; CCNK; CCNT1; CCNT2; CDK8; CDK9; CDKN2B; E2F4; E2F5; HDAC1; JUNB; MEN1; MYC; RBL1; RNF111; SERPINE1; SMAD2; SMAD3; SMAD4; SNW1; SP1; TFDP1; TGIF1; TGIF2; UBA52; UBC; WWTR1
R-HSA-5693579	Homologous DNA Pairing and Strand Exchange	0.0401420938469795	0.213867152666418	0.851114655383318	42	ATM; ATR; ATRIP; BARD1; BLM; BRCA1; BRCA2; BRIP1; CHEK1; DNA2; EXO1; HUS1; KAT5; MRE11; NBN; PALB2; RAD1; RAD17; RAD50; RAD51; RAD51AP1; RAD51B; RAD51C; RAD51D; RAD9A; RAD9B; RBBP8; RFC2; RFC3; RFC4; RFC5; RHNO1; RMI1; RMI2; RPA1; RPA2; RPA3; TOP3A; TOPBP1; WRN; XRCC2; XRCC3
R-HSA-442660	Na+/Cl- dependent neurotransmitter transporters	-0.0670262141650673	0.357631819382031	0.851333844909536	15	SLC18A1; SLC18A2; SLC22A1; SLC22A2; SLC6A1; SLC6A11; SLC6A12; SLC6A13; SLC6A15; SLC6A19; SLC6A2; SLC6A3; SLC6A6; SLC6A7; SLC6A9
R-HSA-1980145	Signaling by NOTCH2	-0.0493651721520515	0.266894769054153	0.853259481879018	27	ADAM10; APH1A; APH1B; CNTN1; DLL1; EP300; FCER2; GZMB; HES1; HES5; JAG1; JAG2; MAML1; MAML2; MAML3; MDK; MIB1; MIB2; NCSTN; NEURL1; NEURL1B; NOTCH2; PSEN1; PSEN2; RBPJ; UBA52; UBC
R-HSA-76002	Platelet activation, signaling and aggregation	0.0330366944085919	0.179215672947944	0.853746397947662	60	A1BG; A2M; ABCC4; ABHD12; ABHD6; ACTN1; ACTN2; ACTN4; ADRA2A; ADRA2C; AKT1; AKT2; AKT3; ALB; ANXA5; APBB1IP; APLP2; APOA1; APOH; APP; ARRB1; ARRB2; BCAR1; BRPF3; CALM1; CALU; CAP1; CD109; CD36; CD63; CD9; CDC37L1; CDC42; CFD; CFL1; CHID1; CLEC1B; CLEC3B; CLU; CRK; CSF2RB; CSK; CTSW; CYB5R1; DAGLA; DAGLB; DGKA; DGKB; DGKD; DGKE; DGKG; DGKH; DGKI; DGKQ; ECM1; EGF; ENDOD1; F13A1; F2; F2R
R-HSA-170822	Regulation of Glucokinase by Glucokinase Regulatory Protein	-0.0489474952352111	0.266896541297816	0.854488086871016	27	GCK; GCKR; NDC1; NUP107; NUP133; NUP153; NUP155; NUP160; NUP188; NUP205; NUP210; NUP214; NUP35; NUP43; NUP50; NUP54; NUP58; NUP62; NUP85; NUP88; NUP93; NUP98; NUPL2; POM121; RAE1; RANBP2; SEH1L
R-HSA-442742	CREB phosphorylation through the activation of Ras	0.0524213308323622	0.288409222348802	0.855770884874638	23	ACTN2; AKAP9; BRAF; CALM1; CAMK2A; CAMK2B; CAMK2D; CAMK2G; DLG4; GRIN1; GRIN2A; GRIN2B; GRIN2C; GRIN2D; HRAS; MAPK1; PDPK1; RAF1; RASGRF1; RASGRF2; RPS6KA1; RPS6KA2; RRAS
R-HSA-5696399	Global Genome Nucleotide Excision Repair (GG-NER)	-0.0330392773804944	0.184093941946292	0.857568937444167	57	ACTL6A; ACTR5; ACTR8; CCNH; CDK7; CHD1L; COPS2; COPS3; COPS6; COPS7A; COPS7B; COPS8; CUL4A; DDB1; DDB2; ERCC3; ERCC4; ERCC5; GPS1; GTF2H1; GTF2H2; GTF2H3; GTF2H4; GTF2H5; INO80; INO80B; INO80C; INO80D; INO80E; LIG1; LIG3; MCRS1; MNAT1; NFRKB; PARP1; PARP2; PCNA; PIAS1; PIAS3; POLD1; POLD2; POLD3; POLE; POLE2; POLE3; POLE4; POLK; RAD23B; RFC1; RFC2; RFC3; RFC4; RFC5; RNF111; RPA1; RPA2; RPA3
R-HSA-176033	Interactions of Vpr with host cellular proteins	-0.0447282789015031	0.2532696252546	0.859819917158583	30	BANF1; HMGA1; KPNA1; NDC1; NUP107; NUP133; NUP153; NUP155; NUP160; NUP188; NUP205; NUP210; NUP214; NUP35; NUP43; NUP50; NUP54; NUP58; NUP62; NUP85; NUP88; NUP93; NUP98; NUPL2; POM121; PSIP1; RAE1; RANBP2; SEH1L; SLC25A4
R-HSA-6781827	Transcription-Coupled Nucleotide Excision Repair (TC-NER)	0.0318457203170243	0.180724355767976	0.860127740814675	59	AQR; CCNH; CDK7; COPS2; COPS3; COPS6; COPS7A; COPS7B; COPS8; CUL4A; DDB1; ELL; EP300; ERCC3; ERCC4; ERCC5; ERCC6; ERCC8; GPS1; GTF2H1; GTF2H2; GTF2H3; GTF2H4; GTF2H5; HMGN1; ISY1; LIG1; LIG3; MNAT1; PCNA; POLD1; POLD2; POLD3; POLE; POLE2; POLE3; POLE4; POLK; POLR2A; POLR2B; POLR2C; POLR2D; POLR2E; POLR2F; POLR2H; POLR2I; POLR2J; POLR2K; POLR2L; PPIE; PRPF19; RFC1; RFC2; RFC3; RFC4; RFC5; RPA1; RP…
R-HSA-438066	Unblocking of NMDA receptor, glutamate binding and activation	0.0621513291502083	0.356711564725335	0.861681463860819	15	ACTN2; AKAP9; CAMK2A; CAMK2B; CAMK2D; CAMK2G; DLG4; GRIA1; GRIA2; GRIA4; GRIN1; GRIN2A; GRIN2B; GRIN2C; GRIN2D
R-HSA-1834941	STING mediated induction of host immune responses	0.0618496117758528	0.356719038407875	0.862349076341952	15	DDX41; DTX4; IFI16; IRF3; MB21D1; MRE11; NLRP4; PRKDC; STAT6; TBK1; TMEM173; TREX1; TRIM21; XRCC5; XRCC6
R-HSA-1222556	ROS, RNS production in phagocytes	-0.0438714294448022	0.253272232457126	0.862479703505299	30	ATP6V0A1; ATP6V0A2; ATP6V0A4; ATP6V0B; ATP6V0C; ATP6V0D1; ATP6V0D2; ATP6V0E1; ATP6V0E2; ATP6V1A; ATP6V1B1; ATP6V1B2; ATP6V1C1; ATP6V1C2; ATP6V1D; ATP6V1E1; ATP6V1E2; ATP6V1F; ATP6V1G1; ATP6V1G2; ATP6V1H; CYBA; NCF1; NCF2; NCF4; NOS1; NOS2; NOS3; SLC11A1; TCIRG1
R-HSA-69620	Cell Cycle Checkpoints	-0.0312248730744756	0.182514508011123	0.864159607859163	58	AHCTF1; ANAPC1; ANAPC10; ANAPC11; ANAPC15; ANAPC16; ANAPC2; ANAPC4; ANAPC5; ANAPC7; ATM; ATR; ATRIP; AURKB; B9D2; BABAM1; BARD1; BIRC5; BLM; BRCA1; BRIP1; BUB1B; BUB3; CCNA1; CCNA2; CCNB1; CCNB2; CCNE1; CCNE2; CDC16; CDC25A; CDC26; CDC27; CDC45; CDC6; CDC7; CDK1; CDK2; CDKN1B; CDKN2A; CENPA; CENPC; CENPE; CENPF; CENPH; CENPK; CENPL; CENPM; CENPN; CENPO; CENPP; CENPQ; CENPT; CENPU; CHEK1; CHEK2; C…
R-HSA-180910	Vpr-mediated nuclear import of PICs	-0.0438133570638055	0.257583892320734	0.864936570854088	29	BANF1; HMGA1; KPNA1; NDC1; NUP107; NUP133; NUP153; NUP155; NUP160; NUP188; NUP205; NUP210; NUP214; NUP35; NUP43; NUP50; NUP54; NUP58; NUP62; NUP85; NUP88; NUP93; NUP98; NUPL2; POM121; PSIP1; RAE1; RANBP2; SEH1L
R-HSA-3296482	Defects in vitamin and cofactor metabolism	-0.0588533383722071	0.346377103175785	0.86507999757909	16	AMN; CD320; CUBN; GIF; MCCC1; MCCC2; MMAA; MMACHC; MMADHC; MTR; MTRR; MUT; PC; PCCA; PCCB; TCN2
R-HSA-418346	Platelet homeostasis	0.0301079981082665	0.177777102334807	0.865514952922751	61	APOB; ATP2A1; ATP2A2; ATP2A3; ATP2B1; ATP2B2; ATP2B4; CALM1; FGR; GNAS; GNB1; GNB2; GNB3; GNB4; GNB5; GNG10; GNG11; GNG12; GNG2; GNG3; GNG4; GNG5; GNG7; GNGT2; GUCY1A2; GUCY1A3; GUCY1B3; ITPR1; ITPR2; ITPR3; KCNMA1; KCNMB1; KCNMB2; KCNMB3; KCNMB4; LRP8; MAPK14; MRVI1; NOS1; NOS2; NOS3; ORAI2; P2RX1; P2RX2; P2RX3; P2RX4; P2RX5; P2RX6; P2RX7; PAFAH2; PDE10A; PDE11A; PDE1A; PDE1B; PDE2A; PDE3A; PDE3…
R-HSA-9012852	Signaling by NOTCH3	-0.0369037836630656	0.219507188158784	0.866488032671189	40	ADAM10; APH1A; APH1B; DLL1; EGF; EGFR; EP300; FABP7; HES1; HES5; HEY1; HEY2; HEYL; IKZF1; JAG1; JAG2; KAT2A; KAT2B; MAML1; MAML2; MAML3; MIB1; MIB2; NCSTN; NEURL1; NEURL1B; NOTCH1; NOTCH3; PBX1; PLXND1; PSEN1; PSEN2; RBPJ; SNW1; STAT1; TACC3; UBA52; UBC; WWC1; WWP2
R-HSA-156842	Eukaryotic Translation Elongation	-0.0316390638615796	0.189095170087825	0.867119682914353	54	EEF1A2; EEF1B2; EEF1D; EEF1G; EEF2; FAU; RPL10A; RPL12; RPL13; RPL13A; RPL14; RPL15; RPL17; RPL18; RPL18A; RPL19; RPL21; RPL22L1; RPL23A; RPL26; RPL26L1; RPL27A; RPL28; RPL29; RPL3; RPL30; RPL31; RPL32; RPL34; RPL35; RPL35A; RPL36; RPL36AL; RPL37; RPL38; RPL39L; RPL3L; RPL4; RPL41; RPL5; RPL7; RPL7A; RPL8; RPL9; RPLP0; RPLP2; RPS10; RPS11; RPS12; RPS13; RPS14; RPS15; RPS15A; RPS16
R-HSA-5674135	MAP2K and MAPK activation	0.0391000866356478	0.234177217116488	0.867395277972141	35	APBB1IP; ARRB1; ARRB2; BRAF; CNKSR1; CSK; FGA; FGB; FGG; FN1; HRAS; IL17RD; IQGAP1; ITGA2B; ITGB3; KRAS; KSR1; KSR2; LAMTOR2; LAMTOR3; MAP2K1; MAP2K2; MAPK1; MAPK3; MARK3; NRAS; PEBP1; RAF1; RAP1A; RAP1B; SRC; TLN1; VCL; VWF; YWHAB
R-HSA-140875	Common Pathway of Fibrin Clot Formation	-0.0527507020273232	0.31792988832218	0.868220464978604	19	F10; F13A1; F2; F2R; F5; FGA; FGB; FGG; PF4; PF4V1; PROC; PROCR; PROS1; PRTN3; SERPINA5; SERPINC1; SERPIND1; SERPINE2; THBD
R-HSA-399956	CRMPs in Sema3A signaling	-0.0632487454593643	0.384146061530362	0.869221325418976	13	CDK5R1; CRMP1; DPYSL2; DPYSL4; DPYSL5; FES; FYN; GSK3B; NRP1; PLXNA1; PLXNA2; PLXNA4; SEMA3A
R-HSA-2162123	Synthesis of Prostaglandins (PG) and Thromboxanes (TX)	0.0603797174821726	0.369250357659016	0.870109242708122	14	AKR1C3; CBR1; CYP8B1; FAM213B; HPGD; HPGDS; PTGDS; PTGES; PTGES2; PTGIS; PTGR2; PTGS1; PTGS2; TBXAS1
R-HSA-400253	Circadian Clock	-0.0300620225534303	0.184094818633499	0.87028506220481	57	ARNTL; ARNTL2; ATF2; BHLHE40; BHLHE41; BTRC; CARM1; CHD9; CLOCK; CPT1A; CREM; CRTC1; CRTC2; CRTC3; CRY1; CRY2; CSNK1D; CSNK1E; CUL1; DBP; ELOVL3; EP300; F7; FBXL3; HDAC3; HIF1A; KLF15; MEF2C; MEF2D; NAMPT; NCOA1; NCOA2; NCOA6; NCOR1; NFIL3; NOCT; NPAS2; NR1D1; NR3C1; NRIP1; PER2; PPARA; PPARGC1A; PPP1CB; RAI1; RBM4; RORA; RXRA; SERPINE1; SIK1; SIRT1; SKP1; SMARCD3; SREBF1; TBL1XR1; TGS1; UBA52
R-HSA-168256	Immune System	0.0287226833078281	0.177787741083104	0.8716554778859	61	A1BG; ABCA13; ABCE1; ABI1; ABL1; ACAA1; ACLY; ACPP; ACTG1; ACTR10; ACTR1A; ACTR1B; ACTR2; ACTR3; ADAM10; ADAM17; ADAM8; ADAR; ADGRG3; AGA; AGER; AGL; AGPAT2; AHCYL1; AIM2; AIP; AKT1; AKT2; AKT3; ALAD; ALDH3B1; ALDOC; ALOX15; ALOX5; AMPD3; ANAPC1; ANAPC10; ANAPC11; ANAPC13; ANAPC2; ANAPC4; ANAPC5; ANAPC7; ANO6; ANPEP; ANXA1; ANXA2; AOC1; AP1B1; AP1G1; AP1M1; AP1M2; AP1S1; AP1S3; AP2A1; AP2A2; AP2B…
R-HSA-109606	Intrinsic Pathway for Apoptosis	-0.0353729307715901	0.219509017524544	0.871978659773355	40	AKT1; AKT2; AKT3; APAF1; BAD; BAK1; BAX; BBC3; BCL2; BCL2L1; BCL2L11; BID; BMF; CASP3; CASP7; CASP8; CASP9; CYCS; DIABLO; DYNLL1; DYNLL2; E2F1; GZMB; MAPK8; NMT1; PMAIP1; PPP1R13B; PPP3CC; PPP3R1; SFN; TFDP1; TP53BP2; TP63; TP73; YWHAB; YWHAE; YWHAG; YWHAH; YWHAQ; YWHAZ
R-HSA-418990	Adherens junctions interactions	0.0426054386977876	0.266421752285616	0.872946245870736	27	AFDN; ANG; CADM1; CADM2; CADM3; CDH1; CDH10; CDH11; CDH12; CDH13; CDH15; CDH17; CDH18; CDH2; CDH24; CDH3; CDH4; CDH5; CDH6; CDH7; CDH8; CTNNA1; CTNNB1; CTNND1; JUP; NECTIN1; NECTIN3
R-HSA-445989	TAK1 activates NFkB by phosphorylation and activation of IKKs complex	-0.0451794120619871	0.283038740622416	0.873178284893204	24	AGER; APP; CHUK; IKBKB; IRAK2; MAP3K7; MYD88; NFKB1; NFKB2; NFKBIA; NFKBIB; NKIRAS1; NOD1; NOD2; RELA; RIPK2; S100A12; S100B; SAA1; TAB1; TAB2; TRAF6; UBE2N; UBE2V1
R-HSA-6803211	TP53 Regulates Transcription of Death Receptors and Ligands	0.0660417584145312	0.416314094876167	0.873956883495186	11	FAS; IGFBP3; PPP1R13B; TMEM219; TNFRSF10A; TNFRSF10B; TNFRSF10C; TNFRSF10D; TP53BP2; TP63; TP73
R-HSA-6803205	TP53 regulates transcription of several additional cell death genes whose specific roles in p53-dependent apoptosis remain uncertain	-0.066012975179921	0.41751741993131	0.874371449678609	11	BCL2L14; BIRC5; NDRG1; PERP; PPP1R13B; RABGGTA; RABGGTB; TP53BP2; TP53I3; TP63; TP73
R-HSA-75876	Synthesis of very long-chain fatty acyl-CoAs	0.0454923702392003	0.288527429074876	0.87471615712772	23	ACSBG1; ACSBG2; ACSF3; ACSL1; ACSL3; ACSL5; ACSL6; ELOVL1; ELOVL2; ELOVL3; ELOVL4; ELOVL5; ELOVL6; ELOVL7; HACD1; HACD2; HACD3; HACD4; HSD17B12; HSD17B3; SLC27A3; TECR; TECRL
R-HSA-5686938	Regulation of TLR by endogenous ligand	-0.056280085636518	0.35773279863201	0.874989218311803	15	APOB; CD14; CD36; FGA; FGB; FGG; LBP; LY96; S100A1; S100A8; S100A9; TLR1; TLR2; TLR4; TLR6
R-HSA-5685942	HDR through Homologous Recombination (HRR)	-0.0274594572902083	0.176581014283626	0.876422200585109	62	ATM; ATR; ATRIP; BARD1; BLM; BRCA1; BRCA2; BRIP1; CHEK1; DNA2; EME1; EME2; EXO1; GEN1; HUS1; KAT5; MRE11; MUS81; NBN; PALB2; PCNA; POLD1; POLD2; POLD3; POLE; POLE2; POLE3; POLE4; POLK; RAD1; RAD17; RAD50; RAD51; RAD51AP1; RAD51B; RAD51C; RAD51D; RAD9A; RAD9B; RBBP8; RFC1; RFC2; RFC3; RFC4; RFC5; RHNO1; RMI1; RMI2; RPA1; RPA2; RPA3; RTEL1; SLX1A; SLX4; SPIDR; TOP3A; TOPBP1; UBA52; UBC; WRN; XRCC2;…
R-HSA-6803207	TP53 Regulates Transcription of Caspase Activators and Caspases	-0.0677419726725717	0.43783966433044	0.877043106857601	10	APAF1; ATM; CASP1; CASP10; CASP6; CRADD; NLRC4; PIDD1; TP63; TP73
R-HSA-419037	NCAM1 interactions	-0.0362138260197013	0.234582293446634	0.877313444457533	35	AGRN; ARTN; CACNA1C; CACNA1D; CACNA1G; CACNA1H; CACNA1I; CACNA1S; CACNB1; CACNB2; CACNB3; CACNB4; CNTN2; COL4A1; COL4A2; COL4A3; COL4A4; COL6A1; COL6A2; COL6A3; COL6A5; COL6A6; COL9A1; COL9A2; COL9A3; GDNF; GFRA1; GFRA2; GFRA4; NCAM1; NRTN; PRNP; PSPN; ST8SIA2; ST8SIA4
R-HSA-432040	Vasopressin regulates renal water homeostasis via Aquaporins	-0.0361006188214175	0.237990580599065	0.879432015950103	34	ADCY1; ADCY2; ADCY3; ADCY4; ADCY5; ADCY6; ADCY7; ADCY9; AQP1; AQP3; AQP4; GNAS; GNB1; GNB2; GNB3; GNB4; GNB5; GNG10; GNG11; GNG12; GNG2; GNG3; GNG4; GNG5; GNG7; GNGT2; MYO5B; PRKACB; PRKAR1A; PRKAR1B; PRKAR2A; PRKAR2B; RAB11A; RAB11FIP2
R-HSA-8951664	Neddylation	-0.0277488728977784	0.184094659747356	0.880187486464369	57	ANKRD9; ASB1; ASB13; ASB14; ASB15; ASB16; ASB18; ASB2; ASB3; ASB4; ASB5; ASB6; ASB7; ASB8; BIRC5; BTBD1; BTBD6; BTRC; CAND1; CCDC8; CCNF; CISH; COMMD10; COMMD2; COMMD3; COMMD4; COMMD5; COMMD6; COMMD7; COMMD8; COMMD9; COPS2; COPS3; COPS6; COPS7A; COPS7B; COPS8; CUL1; CUL2; CUL3; CUL4A; CUL5; CUL7; CUL9; DCAF10; DCAF11; DCAF13; DCAF16; DCAF17; DCAF4; DCAF5; DCAF6; DCAF7; DCAF8; DCUN1D2; DCUN1D3; DC…
R-HSA-114604	GPVI-mediated activation cascade	0.0321529296884935	0.213950517597569	0.880542067241128	42	AKT1; AKT2; AKT3; CDC42; CLEC1B; CSF2RB; FCER1G; FYN; GAB2; GP6; GRB2; IL2RA; IL2RB; IL5; JAK1; JAK2; JAK3; LAT; LCP2; LYN; PDPK1; PDPN; PIK3CA; PIK3CB; PIK3CD; PIK3CG; PIK3R1; PIK3R2; PIK3R3; PIK3R5; PLCG2; PRKCZ; PTPN6; RAC1; RAC2; RHOB; RHOG; SHC1; SYK; VAV1; VAV2; VAV3
R-HSA-156590	Glutathione conjugation	0.03603821379392	0.241172238464071	0.881214844073632	33	AKR1A1; CHAC1; CHAC2; CNDP2; ESD; GCLC; GCLM; GGCT; GGT1; GGT5; GGT6; GGT7; GSS; GSTA1; GSTA2; GSTA3; GSTA4; GSTK1; GSTM1; GSTM2; GSTM3; GSTM4; GSTM5; GSTO1; GSTO2; GSTP1; GSTT2B; GSTZ1; HPGDS; MGST1; MGST2; MGST3; OPLAH
R-HSA-264876	Insulin processing	0.0424912038813284	0.288575402300737	0.882938864973611	23	CPE; ERO1A; ERO1B; EXOC1; EXOC2; EXOC3; EXOC4; EXOC5; EXOC6; EXOC7; KIF5A; KIF5B; KIF5C; MYO5A; MYRIP; PCSK1; PCSK2; RAB27A; SLC30A5; SLC30A6; SLC30A8; STX1A; VAMP2
R-HSA-71406	Pyruvate metabolism and Citric Acid (TCA) cycle	0.0309399864882242	0.211474492379508	0.883679831729436	43	ACO2; ADHFE1; BSG; CS; D2HGDH; DLAT; DLD; DLST; GLO1; HAGH; IDH2; IDH3A; IDH3B; L2HGDH; LDHA; LDHAL6A; LDHAL6B; LDHB; LDHC; MDH2; MPC1; MPC2; NNT; OGDH; PDHB; PDHX; PDK1; PDK2; PDK4; PDP1; PDPR; PPARD; RXRA; SDHA; SDHB; SDHC; SDHD; SLC16A1; SLC16A3; SLC16A8; SUCLA2; SUCLG1; SUCLG2
R-HSA-110373	Resolution of AP sites via the multiple-nucleotide patch replacement pathway	0.0421408302337488	0.288580875672665	0.883899442878111	23	ADPRHL2; APEX1; LIG1; PARG; PARP1; PARP2; PCNA; POLB; POLD1; POLD2; POLD3; POLE; POLE2; POLE3; POLE4; RFC1; RFC2; RFC3; RFC4; RFC5; RPA1; RPA2; RPA3
R-HSA-1912422	Pre-NOTCH Expression and Processing	0.031583063002687	0.216534454242409	0.884034288039239	41	AGO1; AGO2; AGO3; AGO4; ATP2A1; ATP2A2; ATP2A3; B4GALT1; CCND1; E2F1; ELF3; EP300; FURIN; KAT2A; KAT2B; LFNG; MAML1; MAML2; MAML3; MFNG; MOV10; NOTCH1; NOTCH2; NOTCH3; NOTCH4; POFUT1; POGLUT1; PRKCI; RAB6A; RBPJ; RFNG; SEL1L; SNW1; ST3GAL3; ST3GAL4; ST3GAL6; TFDP1; TMED2; TNRC6A; TNRC6B; TNRC6C
R-HSA-5693554	Resolution of D-loop Structures through Synthesis-Dependent Strand Annealing (SDSA)	-0.0393198285199818	0.271992361702405	0.885056502086717	26	ATM; BARD1; BLM; BRCA1; BRCA2; BRIP1; DNA2; EXO1; KAT5; MRE11; NBN; PALB2; RAD50; RAD51; RAD51AP1; RAD51B; RAD51C; RAD51D; RBBP8; RMI1; RMI2; RTEL1; TOP3A; WRN; XRCC2; XRCC3
R-HSA-6804115	TP53 regulates transcription of additional cell cycle genes whose exact role in the p53 pathway remain uncertain	-0.0496715203281753	0.346441825445532	0.885993060461458	16	CENPJ; CNOT1; CNOT11; CNOT2; CNOT3; CNOT4; CNOT6; CNOT6L; CNOT7; CNOT8; NPM1; PLAGL1; PLK2; PLK3; RGCC; TNKS1BP1
R-HSA-5205647	Mitophagy	0.0427018620519046	0.301950666146072	0.88753815835561	21	ATG12; ATG5; CSNK2A2; CSNK2B; MAP1LC3A; MAP1LC3B; MFN1; MFN2; MTERF3; PGAM5; PINK1; SRC; TOMM20; TOMM22; TOMM5; TOMM7; TOMM70; UBA52; UBC; ULK1; VDAC1
R-HSA-2980766	Nuclear Envelope Breakdown	0.0276622160805006	0.202360912167874	0.891269963156039	47	BANF1; CCNB1; CCNB2; CDK1; CNEP1R1; CTDNEP1; LEMD2; LEMD3; LMNA; LMNB1; LPIN1; LPIN2; LPIN3; NDC1; NEK6; NEK7; NEK9; NUP107; NUP133; NUP153; NUP155; NUP160; NUP188; NUP205; NUP210; NUP214; NUP35; NUP43; NUP50; NUP54; NUP58; NUP62; NUP85; NUP88; NUP93; NUP98; NUPL2; PLK1; POM121; PRKCA; PRKCB; RAE1; RANBP2; SEH1L; TMPO; VRK1; VRK2
R-HSA-5617833	Cilium Assembly	0.0238099173366822	0.175003735730051	0.891778776840595	63	ACTR1A; AHI1; AKAP9; ALMS1; ARF4; ARL13B; ARL3; ASAP1; ATAT1; B9D1; B9D2; BBIP1; BBS1; BBS10; BBS12; BBS2; BBS4; BBS5; BBS7; BBS9; C2CD3; CC2D2A; CCP110; CCT2; CCT3; CCT4; CCT5; CCT8; CDK1; CDK5RAP2; CENPJ; CEP131; CEP135; CEP152; CEP162; CEP164; CEP192; CEP250; CEP290; CEP41; CEP57; CEP63; CEP70; CEP72; CEP76; CEP78; CEP83; CEP89; CEP97; CKAP5; CLASP1; CLUAP1; CNGA4; CNTRL; CSNK1D; CSNK1E; CYS1;…
R-HSA-381340	Transcriptional regulation of white adipocyte differentiation	-0.0253937046458386	0.187382216455019	0.892202158768038	55	ADIPOQ; ADIRF; ANGPTL4; CARM1; CCNC; CCND3; CD36; CDK19; CDK4; CDK8; CEBPB; CHD9; EBF1; EP300; FABP4; FAM120B; HDAC3; KLF5; LPL; MED10; MED11; MED13; MED13L; MED15; MED16; MED17; MED19; MED20; MED21; MED22; MED23; MED24; MED25; MED26; MED27; MED28; MED29; MED30; MED31; MED4; MED6; MED7; MED8; MED9; NCOA1; NCOA2; NCOA3; NCOA6; NCOR1; NFKB1; PCK1; PLIN1; PPARA; PPARG; PPARGC1A
R-HSA-203927	MicroRNA (miRNA) biogenesis	0.0409155613655845	0.301979697521855	0.892223600619534	21	AGO1; AGO2; AGO3; AGO4; BCDIN3D; DGCR8; DICER1; DROSHA; POLR2A; POLR2B; POLR2C; POLR2D; POLR2E; POLR2F; POLR2H; POLR2I; POLR2J; POLR2K; POLR2L; RAN; TARBP2
R-HSA-189445	Metabolism of porphyrins	-0.0467639256591454	0.346457503299826	0.892629759743637	16	ALAD; ALAS1; BLVRA; BLVRB; COX10; COX15; CPOX; FECH; HMBS; HMOX1; HMOX2; PPOX; UGT1A1; UGT1A4; UROD; UROS
R-HSA-194315	Signaling by Rho GTPases	-0.0244272355122874	0.180973234782023	0.892630010301092	59	A2M; ABI1; ABL1; ABR; ACTG1; ACTR2; ACTR3; AHCTF1; AKAP13; ARAP1; ARAP2; ARAP3; ARHGAP1; ARHGAP10; ARHGAP11A; ARHGAP11B; ARHGAP12; ARHGAP15; ARHGAP17; ARHGAP18; ARHGAP19; ARHGAP20; ARHGAP21; ARHGAP22; ARHGAP24; ARHGAP25; ARHGAP26; ARHGAP27; ARHGAP28; ARHGAP29; ARHGAP30; ARHGAP31; ARHGAP32; ARHGAP33; ARHGAP35; ARHGAP39; ARHGAP40; ARHGAP42; ARHGAP44; ARHGAP5; ARHGAP8; ARHGAP9; ARHGDIA; ARHGDIB; ARH…
R-HSA-421270	Cell-cell junction organization	-0.0249731877025883	0.185715736833958	0.893030963773189	56	AFDN; ANG; CADM1; CADM2; CADM3; CDH1; CDH10; CDH11; CDH12; CDH13; CDH15; CDH17; CDH18; CDH2; CDH24; CDH3; CDH4; CDH5; CDH6; CDH7; CDH8; CLDN1; CLDN10; CLDN11; CLDN12; CLDN14; CLDN15; CLDN16; CLDN18; CLDN19; CLDN20; CLDN23; CLDN3; CLDN4; CLDN5; CLDN6; CLDN7; CLDN8; CLDN9; CRB3; CTNNA1; CTNNB1; CTNND1; F11R; JUP; MPP5; NECTIN1; NECTIN3; PARD3; PARD6A; PARD6B; PARD6G; PATJ; PRKCI; SDK1; SDK2
R-HSA-72165	mRNA Splicing - Minor Pathway	-0.0282235418189208	0.211760621166752	0.893971622136732	43	DDX23; DDX42; EFTUD2; GTF2F1; GTF2F2; LSM2; NCBP1; NCBP2; PDCD7; POLR2A; POLR2B; POLR2C; POLR2D; POLR2E; POLR2F; POLR2H; POLR2I; POLR2J; POLR2K; POLR2L; PRPF6; PRPF8; RNPC3; SF3B1; SF3B2; SF3B3; SF3B5; SF3B6; SNRNP200; SNRNP25; SNRNP35; SNRNP48; SNRPB; SNRPD1; SNRPD3; SNRPE; SNRPF; SNU13; SRSF6; SRSF7; TXNL4A; ZCRB1; ZMAT5
R-HSA-5656121	Translesion synthesis by POLI	-0.0475942741313157	0.357790430878098	0.8941753728131	15	MAD2L2; PCNA; POLI; REV1; REV3L; RFC1; RFC2; RFC3; RFC4; RFC5; RPA1; RPA2; RPA3; UBA52; UBC
R-HSA-1839117	Signaling by cytosolic FGFR1 fusion mutants	0.0429445871338833	0.326039251069502	0.895208926847933	18	BCR; CNTRL; CPSF6; CUX1; FGFR1OP; FGFR1OP2; GAB2; GRB2; LRRFIP1; MYO18A; PIK3CA; PIK3R1; STAT1; STAT3; STAT5A; STAT5B; TRIM24; ZMYM2
R-HSA-3134975	Regulation of innate immune responses to cytosolic DNA	0.0499593963555936	0.383418947087045	0.896329270829628	13	DDX41; DTX4; IRF3; NLRP4; TBK1; TMEM173; TREX1; TRIM21; TRIM32; TRIM56; UBA52; UBC; ZBP1
R-HSA-72764	Eukaryotic Translation Termination	0.0243697102113568	0.188893348851135	0.897347309520074	54	APEH; ETF1; FAU; GSPT1; N6AMT1; RPL10A; RPL12; RPL13; RPL13A; RPL14; RPL15; RPL17; RPL18; RPL18A; RPL19; RPL21; RPL22L1; RPL23A; RPL26; RPL26L1; RPL27A; RPL28; RPL29; RPL3; RPL30; RPL31; RPL32; RPL34; RPL35; RPL35A; RPL36; RPL36AL; RPL37; RPL38; RPL39L; RPL3L; RPL4; RPL41; RPL5; RPL7; RPL7A; RPL8; RPL9; RPLP0; RPLP2; RPS10; RPS11; RPS12; RPS13; RPS14; RPS15; RPS15A; RPS16; RPS18
R-HSA-6802952	Signaling by BRAF and RAF fusions	-0.0239265556043616	0.185715022621777	0.897488377911351	56	AGGF1; AGK; AGTRAP; AKAP9; AP3B1; APBB1IP; ARRB1; ARRB2; ATG7; BCL2L11; BRAF; CLCN6; CNKSR1; CSK; ESRP1; FAM114A2; FAM131B; FGA; FGB; FGG; FN1; FXR1; HRAS; IQGAP1; ITGA2B; ITGB3; JAK2; KDM7A; KIAA1549; KRAS; KSR1; KSR2; LMNA; MAP2K1; MAP2K2; MAPK1; MAPK3; MARK3; MPRIP; NRAS; PAPD7; PAPSS1; PEBP1; QKI; RAF1; RAP1A; RAP1B; SND1; SRC; TLN1; TRAK1; TRIM24; VCL; VWF; YWHAB; ZC3HAV1
[truncated: 115 more rows]
