# Supplementary material for: An analysis of genetically regulated gene expression across multiple tissues implicates novel gene candidates in Alzheimer’s disease
Source: Alzheimers Res Ther. 2020 Apr 16;12:43. doi: 10.1186/s13195-020-00611-8 (PMC7164172; doi:10.1186/s13195-020-00611-8)
Supplement: Supplementary file 10 — Additional file 10: Supplementary Table 10. Pathway analysis of CMC S-PrediXcan results, no APOE region. [file 13195_2020_611_MOESM10_ESM.csv]

pathway	name	coef	se	p	n_genes	genes
R-HSA-399719	Trafficking of AMPA receptors	-0.795869442354053	0.0469457228688375	1.82971828920576e-64	17	AKAP5; AP2A2; AP2B1; AP2M1; CACNG2; CACNG4; CAMK2B; CAMK2D; GRIA1; GRIP1; GRIP2; MDM2; MYO6; NSF; PICK1; PRKCA; PRKCB
R-HSA-399721	Glutamate binding, activation of AMPA receptors and synaptic plasticity	-0.795869442354053	0.0469457228688375	1.82971828920576e-64	17	AKAP5; AP2A2; AP2B1; AP2M1; CACNG2; CACNG4; CAMK2B; CAMK2D; GRIA1; GRIP1; GRIP2; MDM2; MYO6; NSF; PICK1; PRKCA; PRKCB
R-HSA-416993	Trafficking of GluR2-containing AMPA receptors	-0.935142414416772	0.0566663501718266	3.51398350450451e-61	10	AP2A2; AP2B1; AP2M1; GRIA1; GRIP1; GRIP2; NSF; PICK1; PRKCA; PRKCB
R-HSA-164938	Nef-mediates down modulation of cell surface receptors by recruiting them to clathrin adapters	-0.80711483761749	0.0503707051120371	8.75831619377245e-58	11	AP1B1; AP1M1; AP1S1; AP2A2; AP2B1; AP2M1; ARF1; ATP6V1H; CD4; HLA-A; PACS1
R-HSA-8964038	LDL clearance	-0.861240938866584	0.0557743484626089	8.60429325633113e-54	11	AP2A2; AP2B1; AP2M1; APOB; CES3; CLTA; LDLRAP1; LSR; NPC1; NPC2; SOAT1
R-HSA-8964043	Plasma lipoprotein clearance	-0.820617963412302	0.053575195992394	5.87598174720445e-53	17	AP2A2; AP2B1; AP2M1; APOB; CES3; CLTA; CUBN; LDLRAP1; LSR; MYLIP; NPC1; NPC2; NR1H2; NR1H3; SCARB1; SOAT1; VLDLR
R-HSA-164952	The role of Nef in HIV-1 replication and disease pathogenesis	-0.662511705489258	0.045055482889496	6.04462703491786e-49	15	AP1B1; AP1M1; AP1S1; AP2A2; AP2B1; AP2M1; ARF1; ATP6V1H; CD4; DOCK2; ELMO1; FYN; HLA-A; PACS1; PAK2
R-HSA-112316	Neuronal System	-0.557281864665289	0.0382302296598584	3.93458585859474e-48	33	ABAT; ABCC8; ABCC9; ACHE; ADCY3; ADCY6; ADCY7; AKAP5; ALDH2; ALDH5A1; AP2A2; AP2B1; AP2M1; APBA2; ARL6IP5; BCHE; BEGAIN; CACNA1A; CACNA1B; CACNA1E; CACNA2D1; CACNA2D3; CACNB3; CACNG2; CACNG4; CALM1; CAMK2B; CAMK2D; CAMK4; CHRNA2; CHRNA4; CHRNA7; CHRNB2
R-HSA-166058	MyD88:Mal cascade initiated on plasma membrane	0.368443507251786	0.0263471513197291	1.94687209834919e-44	37	APP; ATF1; BTRC; CD14; CD36; CREB1; DUSP3; DUSP4; DUSP6; DUSP7; IRAK2; JUN; MAP2K6; MAP2K7; MAP3K1; MAP3K7; MAP3K8; MAPK1; MAPK10; MAPK11; MAPK14; MAPK3; MAPK8; MEF2A; MEF2C; NFKB1; NFKBIA; NFKBIB; NKIRAS1; NOD1; PELI2; PELI3; PPP2CA; PPP2R1A; PPP2R1B; PPP2R5D; RELA
R-HSA-168179	Toll Like Receptor TLR1:TLR2 Cascade	0.368443507251786	0.0263471513197291	1.94687209834919e-44	37	APP; ATF1; BTRC; CD14; CD36; CREB1; DUSP3; DUSP4; DUSP6; DUSP7; IRAK2; JUN; MAP2K6; MAP2K7; MAP3K1; MAP3K7; MAP3K8; MAPK1; MAPK10; MAPK11; MAPK14; MAPK3; MAPK8; MEF2A; MEF2C; NFKB1; NFKBIA; NFKBIB; NKIRAS1; NOD1; PELI2; PELI3; PPP2CA; PPP2R1A; PPP2R1B; PPP2R5D; RELA
R-HSA-168188	Toll Like Receptor TLR6:TLR2 Cascade	0.368443507251786	0.0263471513197291	1.94687209834919e-44	37	APP; ATF1; BTRC; CD14; CD36; CREB1; DUSP3; DUSP4; DUSP6; DUSP7; IRAK2; JUN; MAP2K6; MAP2K7; MAP3K1; MAP3K7; MAP3K8; MAPK1; MAPK10; MAPK11; MAPK14; MAPK3; MAPK8; MEF2A; MEF2C; NFKB1; NFKBIA; NFKBIB; NKIRAS1; NOD1; PELI2; PELI3; PPP2CA; PPP2R1A; PPP2R1B; PPP2R5D; RELA
R-HSA-181438	Toll Like Receptor 2 (TLR2) Cascade	0.368443507251786	0.0263471513197291	1.94687209834919e-44	37	APP; ATF1; BTRC; CD14; CD36; CREB1; DUSP3; DUSP4; DUSP6; DUSP7; IRAK2; JUN; MAP2K6; MAP2K7; MAP3K1; MAP3K7; MAP3K8; MAPK1; MAPK10; MAPK11; MAPK14; MAPK3; MAPK8; MEF2A; MEF2C; NFKB1; NFKBIA; NFKBIB; NKIRAS1; NOD1; PELI2; PELI3; PPP2CA; PPP2R1A; PPP2R1B; PPP2R5D; RELA
R-HSA-168164	Toll Like Receptor 3 (TLR3) Cascade	0.365449508558726	0.0263696183391537	1.12644517128988e-43	37	APP; ATF1; BIRC2; BTRC; CASP8; CD14; CREB1; DUSP3; DUSP4; DUSP6; DUSP7; FADD; IKBKE; IRAK2; JUN; MAP2K6; MAP2K7; MAP3K7; MAP3K8; MAPK1; MAPK10; MAPK11; MAPK14; MAPK3; MAPK8; MEF2A; MEF2C; NFKB1; NFKBIA; NFKBIB; NKIRAS1; NOD1; PPP2CA; PPP2R1A; PPP2R1B; PPP2R5D; RELA
R-HSA-168181	Toll Like Receptor 7/8 (TLR7/8) Cascade	0.367459521487817	0.0265505482891009	1.46211712617045e-43	36	APP; ATF1; BTRC; CD14; CREB1; DUSP3; DUSP4; DUSP6; DUSP7; IRAK2; JUN; MAP2K6; MAP2K7; MAP3K1; MAP3K7; MAP3K8; MAPK1; MAPK10; MAPK11; MAPK14; MAPK3; MAPK8; MEF2A; MEF2C; NFKB1; NFKBIA; NFKBIB; NKIRAS1; NOD1; PELI2; PELI3; PPP2CA; PPP2R1A; PPP2R1B; PPP2R5D; RELA
R-HSA-975155	MyD88 dependent cascade initiated on endosome	0.367459521487817	0.0265505482891009	1.46211712617045e-43	36	APP; ATF1; BTRC; CD14; CREB1; DUSP3; DUSP4; DUSP6; DUSP7; IRAK2; JUN; MAP2K6; MAP2K7; MAP3K1; MAP3K7; MAP3K8; MAPK1; MAPK10; MAPK11; MAPK14; MAPK3; MAPK8; MEF2A; MEF2C; NFKB1; NFKBIA; NFKBIB; NKIRAS1; NOD1; PELI2; PELI3; PPP2CA; PPP2R1A; PPP2R1B; PPP2R5D; RELA
R-HSA-975138	TRAF6 mediated induction of NFkB and MAP kinases upon TLR7/8 or 9 activation	0.359485182303214	0.0262412253674253	1.02574289976332e-42	38	APP; ATF1; BTRC; CD14; CREB1; DUSP3; DUSP4; DUSP6; DUSP7; IRAK2; JUN; MAP2K6; MAP2K7; MAP3K1; MAP3K7; MAP3K8; MAPK1; MAPK10; MAPK11; MAPK14; MAPK3; MAPK8; MEF2A; MEF2C; NFKB1; NFKBIA; NFKBIB; NKIRAS1; NOD1; PELI2; PELI3; PPP2CA; PPP2R1A; PPP2R1B; PPP2R5D; RELA; RPS6KA1; RPS6KA2
R-HSA-167044	Signalling to RAS	0.671098487459729	0.0492233987585322	2.52348495931611e-42	11	GRB2; KRAS; MAPK11; MAPK12; MAPK13; MAPK14; RALA; RALGDS; SHC2; SHC3; SRC
R-HSA-168138	Toll Like Receptor 9 (TLR9) Cascade	0.355516820309749	0.0266359923799062	1.2292943046403e-40	37	APP; ATF1; BTRC; CD14; CREB1; DUSP3; DUSP4; DUSP6; DUSP7; EEA1; IRAK2; JUN; MAP2K6; MAP2K7; MAP3K1; MAP3K7; MAP3K8; MAPK1; MAPK10; MAPK11; MAPK14; MAPK3; MAPK8; MEF2A; MEF2C; NFKB1; NFKBIA; NFKBIB; NKIRAS1; NOD1; PELI2; PELI3; PIK3C3; PPP2CA; PPP2R1A; PPP2R1B; PPP2R5D
R-HSA-187687	Signalling to ERKs	0.578594364067377	0.0437473250581963	6.22523401955866e-40	18	CRK; CRKL; GRB2; KIDINS220; KRAS; MAPK11; MAPK12; MAPK13; MAPK14; PLCG1; RALA; RALGDS; RAP1A; RIT1; RIT2; SHC2; SHC3; SRC
R-HSA-112315	Transmission across Chemical Synapses	-0.488758420841235	0.0374266955135664	5.64011528705514e-39	32	ABAT; ACHE; ADCY3; ADCY6; ADCY7; AKAP5; ALDH2; ALDH5A1; AP2A2; AP2B1; AP2M1; ARL6IP5; BCHE; CACNA1A; CACNA1B; CACNA1E; CACNA2D1; CACNA2D3; CACNB3; CACNG2; CACNG4; CALM1; CAMK2B; CAMK2D; CAMK4; CHRNA2; CHRNA4; CHRNA7; CHRNB2; COMT; CPLX1; CREB1
R-HSA-354192	Integrin alphaIIb beta3 signaling	0.633590111950411	0.0486005374900031	7.56721126391719e-39	12	AKT1; BCAR1; CRK; GRB2; ITGB3; RAP1A; RAPGEF3; RAPGEF4; RASGRP1; SRC; TLN1; VWF
R-HSA-9006921	Integrin signaling	0.633590111950411	0.0486005374900031	7.56721126391719e-39	12	AKT1; BCAR1; CRK; GRB2; ITGB3; RAP1A; RAPGEF3; RAPGEF4; RASGRP1; SRC; TLN1; VWF
R-HSA-447115	Interleukin-12 family signaling	0.609042189615733	0.0468748935742858	1.34190391764485e-38	32	ANXA2; ARF1; CA1; CANX; CFL1; CNN2; CRLF1; GSTO1; HNRNPDL; HNRNPF; HSPA9; IL12A; IL12RB1; IL12RB2; IL27RA; IL6ST; JAK1; JAK2; LCP1; LMNB1; MTAP; P4HB; PAK2; PITPNA; PSME2; RALA; RPLP0; SNRPA1; SOD1; SOD2; STAT3; TYK2
R-HSA-8950505	Gene and protein expression by JAK-STAT signaling after Interleukin-12 stimulation	0.699943142099605	0.0546184735061472	1.34902397203724e-37	20	ANXA2; ARF1; CA1; CFL1; CNN2; GSTO1; HNRNPDL; HNRNPF; HSPA9; LCP1; LMNB1; MTAP; PAK2; PITPNA; PSME2; RALA; RPLP0; SNRPA1; SOD1; SOD2
R-HSA-112314	Neurotransmitter receptors and postsynaptic signal transmission	-0.509059865797033	0.0398189998862728	2.00543039355651e-37	23	ADCY3; ADCY6; ADCY7; AKAP5; AP2A2; AP2B1; AP2M1; CACNG2; CACNG4; CALM1; CAMK2B; CAMK2D; CAMK4; CHRNA2; CHRNA4; CHRNA7; CHRNB2; CREB1; GABRA2; GABRA4; GABRA6; GABRB1; GABRG3
R-HSA-166166	MyD88-independent TLR4 cascade	0.328493735314146	0.0258889116838667	6.84079001147876e-37	38	APP; ATF1; BIRC2; BTRC; CASP8; CD14; CREB1; DUSP3; DUSP4; DUSP6; DUSP7; FADD; IKBKE; IRAK2; JUN; MAP2K6; MAP2K7; MAP3K7; MAP3K8; MAPK1; MAPK10; MAPK11; MAPK14; MAPK3; MAPK8; MEF2A; MEF2C; NFKB1; NFKBIA; NFKBIB; NKIRAS1; NOD1; PPP2CA; PPP2R1A; PPP2R1B; PPP2R5D; PTPN11; RELA
R-HSA-937061	TRIF(TICAM1)-mediated TLR4 signaling	0.328493735314146	0.0258889116838667	6.84079001147876e-37	38	APP; ATF1; BIRC2; BTRC; CASP8; CD14; CREB1; DUSP3; DUSP4; DUSP6; DUSP7; FADD; IKBKE; IRAK2; JUN; MAP2K6; MAP2K7; MAP3K7; MAP3K8; MAPK1; MAPK10; MAPK11; MAPK14; MAPK3; MAPK8; MEF2A; MEF2C; NFKB1; NFKBIA; NFKBIB; NKIRAS1; NOD1; PPP2CA; PPP2R1A; PPP2R1B; PPP2R5D; PTPN11; RELA
R-HSA-202670	ERKs are inactivated	0.528428133338178	0.0418642926294298	1.5888975420309e-36	11	DUSP3; DUSP4; DUSP6; DUSP7; MAPK1; MAPK3; PPP2CA; PPP2R1A; PPP2R1B; PPP2R5D; VRK3
R-HSA-9020591	Interleukin-12 signaling	0.620811446276756	0.0492056919735301	1.70919546131893e-36	27	ANXA2; ARF1; CA1; CFL1; CNN2; GSTO1; HNRNPDL; HNRNPF; HSPA9; IL12A; IL12RB1; IL12RB2; JAK1; JAK2; LCP1; LMNB1; MTAP; P4HB; PAK2; PITPNA; PSME2; RALA; RPLP0; SNRPA1; SOD1; SOD2; TYK2
R-HSA-437239	Recycling pathway of L1	-0.547292604188076	0.0434213624549405	2.00131160539382e-36	13	AP2A2; AP2B1; AP2M1; CLTA; DNM2; DNM3; MAPK1; NUMB; RPS6KA1; RPS6KA2; RPS6KA5; SH3GL2; SRC
R-HSA-76009	Platelet Aggregation (Plug Formation)	0.596959494538063	0.0474877930301638	3.05620034342067e-36	13	ADRA2C; AKT1; BCAR1; CRK; GRB2; ITGB3; RAP1A; RAPGEF3; RAPGEF4; RASGRP1; SRC; TLN1; VWF
R-HSA-400253	Circadian Clock	-0.436943272064279	0.0352568254191002	2.8462425939978e-35	36	ARNTL2; BHLHE40; BTRC; CARM1; CHD9; CLOCK; CPT1A; CREB1; CRTC1; CRTC2; CRTC3; CRY1; CSNK1D; F7; HDAC3; HIF1A; MEF2C; MEF2D; NAMPT; NCOA1; NCOA6; NCOR1; NFIL3; NPAS2; NR1D1; PER1; PER2; PPP1CB; RBM4; RORA; RXRA; SIRT1; SKP1; SMARCD3; TGS1; UBA52
R-HSA-597592	Post-translational protein modification	0.566175155254732	0.0457040338798339	3.04050503254944e-35	31	AAAS; ACTB; ACTL6A; ACTR10; ACTR8; ADAM10; ADAMTS1; ADAMTS13; ADAMTS14; ADAMTS17; ADAMTS18; ADAMTS19; ADAMTS2; ADAMTS3; ADAMTS5; ADAMTS6; ADAMTS8; ADAMTS9; ADAMTSL1; ADAMTSL2; ADAMTSL3; ADRB2; AGBL3; AGTPBP1; ALG1; ALG10; ALG12; ALG8; ALPL; AMFR; ANK1
R-HSA-168142	Toll Like Receptor 10 (TLR10) Cascade	0.319227546932666	0.0263130103492718	7.1544903281845e-34	38	APP; ATF1; BTRC; CREB1; DUSP3; DUSP4; DUSP6; DUSP7; IRAK2; JUN; MAP2K6; MAP2K7; MAP3K1; MAP3K7; MAP3K8; MAPK1; MAPK10; MAPK11; MAPK14; MAPK3; MAPK8; MEF2A; MEF2C; NFKB1; NFKBIA; NFKBIB; NKIRAS1; NOD1; PELI2; PELI3; PPP2CA; PPP2R1A; PPP2R1B; PPP2R5D; RELA; RPS6KA1; RPS6KA2; RPS6KA5
R-HSA-168176	Toll Like Receptor 5 (TLR5) Cascade	0.319227546932666	0.0263130103492718	7.1544903281845e-34	38	APP; ATF1; BTRC; CREB1; DUSP3; DUSP4; DUSP6; DUSP7; IRAK2; JUN; MAP2K6; MAP2K7; MAP3K1; MAP3K7; MAP3K8; MAPK1; MAPK10; MAPK11; MAPK14; MAPK3; MAPK8; MEF2A; MEF2C; NFKB1; NFKBIA; NFKBIB; NKIRAS1; NOD1; PELI2; PELI3; PPP2CA; PPP2R1A; PPP2R1B; PPP2R5D; RELA; RPS6KA1; RPS6KA2; RPS6KA5
R-HSA-975871	MyD88 cascade initiated on plasma membrane	0.319227546932666	0.0263130103492718	7.1544903281845e-34	38	APP; ATF1; BTRC; CREB1; DUSP3; DUSP4; DUSP6; DUSP7; IRAK2; JUN; MAP2K6; MAP2K7; MAP3K1; MAP3K7; MAP3K8; MAPK1; MAPK10; MAPK11; MAPK14; MAPK3; MAPK8; MEF2A; MEF2C; NFKB1; NFKBIA; NFKBIB; NKIRAS1; NOD1; PELI2; PELI3; PPP2CA; PPP2R1A; PPP2R1B; PPP2R5D; RELA; RPS6KA1; RPS6KA2; RPS6KA5
R-HSA-5673000	RAF activation	0.553320565252831	0.0456758601056159	8.89675578754193e-34	11	JAK2; KRAS; KSR1; PPP2CA; PPP2R1A; PPP2R1B; PPP2R5A; PPP2R5C; PPP2R5D; PPP2R5E; SRC
R-HSA-110320	Translesion Synthesis by POLH	-0.418592347900447	0.0354173622724205	3.11940278936523e-32	13	POLH; RCHY1; RFC1; RFC2; RFC3; RFC4; RFC5; RPA1; RPA2; RPA3; SPRTN; UBA52; UBC
R-HSA-381340	Transcriptional regulation of white adipocyte differentiation	-0.566553636777574	0.0484356991829535	1.31998768347718e-31	33	ANGPTL4; CARM1; CCND3; CD36; CDK8; CEBPB; CHD9; FAM120B; HDAC3; KLF4; MED10; MED13; MED16; MED17; MED19; MED20; MED23; MED24; MED27; MED28; MED30; MED4; MED6; MED7; MED8; MED9; NCOA1; NCOA3; NCOA6; NCOR1; NCOR2; NFKB1; PLIN1
R-HSA-110312	Translesion synthesis by REV1	-0.416386404905189	0.0356714618439613	1.75515963342569e-31	11	REV3L; RFC1; RFC2; RFC3; RFC4; RFC5; RPA1; RPA2; RPA3; UBA52; UBC
R-HSA-5655862	Translesion synthesis by POLK	-0.416386404905189	0.0356714618439613	1.75515963342569e-31	11	REV3L; RFC1; RFC2; RFC3; RFC4; RFC5; RPA1; RPA2; RPA3; UBA52; UBC
R-HSA-5656121	Translesion synthesis by POLI	-0.413729135618304	0.0355643012205755	2.79191829987087e-31	12	POLI; REV3L; RFC1; RFC2; RFC3; RFC4; RFC5; RPA1; RPA2; RPA3; UBA52; UBC
R-HSA-174824	Plasma lipoprotein assembly, remodeling, and clearance	-0.521410840369543	0.0449580750488928	4.23239013214525e-31	33	A2M; ABCA1; ABCG1; ANGPTL3; ANGPTL4; AP2A2; AP2B1; AP2M1; APOB; BMP1; CES3; CLTA; CUBN; FURIN; GPIHBP1; LDLRAP1; LIPG; LMF2; LSR; MBTPS1; MYLIP; NPC1; NPC2; NR1H2; NR1H3; P4HB; PCSK5; PCSK6; PLTP; PRKACA; SAR1B; SCARB1; SOAT1
R-HSA-5689901	Metalloprotease DUBs	-0.454269251549075	0.0394450821106368	1.0894822653109e-30	11	BARD1; HIST1H2AB; HIST1H2AC; KAT2B; MYSM1; NLRP3; STAM; STAMBPL1; UBA52; UBC; UIMC1
R-HSA-198753	ERK/MAPK targets	0.4117966064948	0.0360356998682739	3.04888751541345e-30	18	DUSP3; DUSP4; DUSP6; DUSP7; MAPK1; MAPK11; MAPK14; MAPK3; MEF2A; MEF2C; PPP2CA; PPP2R1A; PPP2R1B; PPP2R5D; RPS6KA1; RPS6KA2; RPS6KA5; VRK3
R-HSA-1368108	BMAL1:CLOCK,NPAS2 activates circadian gene expression	-0.55779877590652	0.0495833019330483	2.3230119159366e-29	25	ARNTL2; BHLHE40; CARM1; CHD9; CLOCK; CREB1; CRTC1; CRY1; F7; HDAC3; HIF1A; NAMPT; NCOA1; NCOA6; NCOR1; NFIL3; NPAS2; NR1D1; PER1; PER2; RBM4; RORA; RXRA; SMARCD3; TGS1
R-HSA-162588	Budding and maturation of HIV virion	-0.497428469246124	0.0442298263832387	2.41105666015434e-29	15	CHMP2A; CHMP2B; CHMP3; CHMP4A; CHMP4B; CHMP7; MVB12A; MVB12B; PDCD6IP; UBA52; UBC; VPS28; VPS37A; VPS4A; VTA1
R-HSA-75893	TNF signaling	-0.427126477818943	0.0383157316491755	7.36063607809142e-29	20	ADAM17; BAG4; BIRC2; CASP8; CLIP3; CYLD; FADD; MADD; MAP3K7; NSMAF; RBCK1; SMPD2; SPPL2A; TAB1; TAB2; TNFAIP3; TRADD; TRAF1; UBA52; UBC
R-HSA-6783310	Fanconi Anemia Pathway	-0.430913444135658	0.0388355105559387	1.31388039130343e-28	19	ATRIP; DCLRE1A; DCLRE1B; EME2; ERCC4; FAN1; FANCA; FANCC; FANCF; FANCG; FANCM; POLN; RPA1; RPA2; RPA3; UBA52; UBC; UBE2T; USP1
R-HSA-73887	Death Receptor Signalling	-0.409271657003089	0.0375880445185045	1.3099686346106e-27	25	ADAM17; BAG4; BIRC2; CASP10; CASP8; CLIP3; CYLD; FADD; FAS; MADD; MAP3K7; NSMAF; RBCK1; SMPD2; SPPL2A; TAB1; TAB2; TNFAIP3; TNFRSF10A; TNFRSF10B; TNFSF10; TRADD; TRAF1; UBA52; UBC
R-HSA-5663213	RHO GTPases Activate WASPs and WAVEs	0.48257532729229	0.0444666009716595	1.93970514968392e-27	22	ABI2; ACTB; ACTG1; ACTR2; ARPC1A; ARPC1B; ARPC2; ARPC3; ARPC4; BRK1; CYFIP1; CYFIP2; GRB2; MAPK1; MAPK3; NCK1; NCKIPSD; WASF1; WASF3; WIPF1; WIPF2; WIPF3
R-HSA-2132295	MHC class II antigen presentation	-0.418807765649454	0.039289487541406	1.57378117487411e-26	30	ACTR10; ACTR1B; AP1B1; AP1M1; AP1S1; AP2A2; AP2B1; AP2M1; ARF1; CANX; CAPZA2; CAPZB; CENPE; CLTA; CTSA; CTSB; CTSC; CTSD; CTSH; CTSK; CTSO; CTSS; DCTN3; DCTN5; DCTN6; DNM2; DNM3; DYNC1H1; DYNC1LI2; DYNLL2
R-HSA-6804760	Regulation of TP53 Activity through Methylation	-0.440908818932744	0.0415671117433383	2.76024507042214e-26	12	ATM; EHMT1; JMY; L3MBTL1; MDM2; MDM4; SETD9; SMYD2; TP53; TTC5; UBA52; UBC
R-HSA-5689896	Ovarian tumor domain proteases	-0.437551389653025	0.0413477709717306	3.60301251810645e-26	16	DDX58; ESR1; NOD1; OTUB1; OTUB2; OTUD3; OTUD7A; PTEN; RNF135; TNFAIP3; TNIP2; TP53; TRAF6; TRIM25; UBA52; UBC
R-HSA-2173788	Downregulation of TGF-beta receptor signaling	-0.464075670510051	0.0441733972083053	8.1254606673445e-26	13	BAMBI; MTMR4; PMEPA1; PPP1CB; PPP1R15A; SMAD3; SMAD7; SMURF1; TGFB1; TGFBR2; UBA52; UBC; XPO1
R-HSA-881907	Gastrin-CREB signalling pathway via PKC and MAPK	0.443525880977408	0.042462874063623	1.54410874233072e-25	10	CCKBR; CREB1; EGFR; GRB2; KRAS; MAPK1; MAPK3; PRKCA; RPS6KA1; RPS6KA2
R-HSA-1368082	RORA activates gene expression	-0.597942794401934	0.0581151254566683	7.90451460199598e-25	15	CARM1; CHD9; CLOCK; CPT1A; HDAC3; NCOA1; NCOA6; NCOR1; NPAS2; NR1D1; RORA; RXRA; SIRT1; SMARCD3; TGS1
R-HSA-917729	Endosomal Sorting Complex Required For Transport (ESCRT)	-0.450679247328883	0.0438172410776042	8.19737629047749e-25	19	CHMP2A; CHMP2B; CHMP3; CHMP4A; CHMP4B; CHMP7; MVB12A; MVB12B; SNF8; STAM; STAM2; UBA52; UBC; VPS25; VPS28; VPS36; VPS37A; VPS4A; VTA1
R-HSA-392499	Metabolism of proteins	0.439612268955091	0.0428879613141207	1.18039449724636e-24	36	AAAS; AARS2; ACADVL; ACE; ACHE; ACTB; ACTL6A; ACTR10; ACTR8; ADAM10; ADAMTS1; ADAMTS13; ADAMTS14; ADAMTS17; ADAMTS18; ADAMTS19; ADAMTS2; ADAMTS3; ADAMTS5; ADAMTS6; ADAMTS8; ADAMTS9; ADAMTSL1; ADAMTSL2; ADAMTSL3; ADD1; ADORA2B; ADRA2C; ADRB2; AGBL3; AGT; AGTPBP1; AIMP1; ALG1; ALG10; ALG12
R-HSA-5357905	Regulation of TNFR1 signaling	-0.447321150007232	0.0437891062719865	1.69263053287932e-24	12	BIRC2; CASP8; CLIP3; CYLD; MADD; RBCK1; SPPL2A; TNFAIP3; TRADD; TRAF1; UBA52; UBC
R-HSA-198725	Nuclear Events (kinase and transcription factor activation)	0.348748408978874	0.0341654322382035	1.83269424645132e-24	20	ATF1; CREB1; DUSP3; DUSP4; DUSP6; DUSP7; MAPK1; MAPK11; MAPK14; MAPK3; MEF2A; MEF2C; PPP2CA; PPP2R1A; PPP2R1B; PPP2R5D; RPS6KA1; RPS6KA2; RPS6KA5; VRK3
R-HSA-8866652	Synthesis of active ubiquitin: roles of E1 and E2 enzymes	-0.467149552012105	0.0467482049966317	1.63741223936519e-23	14	UBA52; UBC; UBE2E1; UBE2E3; UBE2G1; UBE2G2; UBE2H; UBE2K; UBE2L3; UBE2Q2; UBE2R2; UBE2T; UBE2Z; UCHL3
R-HSA-451927	Interleukin-2 family signaling	0.484958839687721	0.048711986053348	2.38292430730753e-23	13	GRB2; HAVCR2; IL15; INPP5D; JAK1; JAK2; JAK3; PIK3CA; PIK3CB; PIK3CD; PIK3R1; SOS2; STAT3
R-HSA-901032	ER Quality Control Compartment (ERQC)	-0.455823141463454	0.0461492094177074	5.22937848007265e-23	12	AMFR; EDEM2; EDEM3; MAN1B1; MARCH6; RNF185; SYVN1; TRIM13; UBA52; UBC; UGGT1; UGGT2
R-HSA-110314	Recognition of DNA damage by PCNA-containing replication complex	-0.326511151723872	0.0333239535171162	1.14732671389178e-22	16	CUL4A; POLD2; POLD3; POLE; RAD18; RFC1; RFC2; RFC3; RFC4; RFC5; RPA1; RPA2; RPA3; UBA52; UBC; USP1
R-HSA-450282	MAPK targets/ Nuclear events mediated by MAP kinases	0.316500739963847	0.0323995606571535	1.53447449821649e-22	23	ATF1; CREB1; DUSP3; DUSP4; DUSP6; DUSP7; JUN; MAPK1; MAPK10; MAPK11; MAPK14; MAPK3; MAPK8; MEF2A; MEF2C; PPP2CA; PPP2R1A; PPP2R1B; PPP2R5D; RPS6KA1; RPS6KA2; RPS6KA5; VRK3
R-HSA-2122948	Activated NOTCH1 Transmits Signal to the Nucleus	-0.3731226951589	0.0383140851517536	2.06529243303798e-22	13	ADAM10; ADAM17; ARRB1; ARRB2; DLL4; JAG1; MIB1; NOTCH1; NUMB; PSEN1; PSEN2; UBA52; UBC
R-HSA-2173789	TGF-beta receptor signaling activates SMADs	-0.399900272906447	0.0413646786076426	4.13668546760945e-22	16	BAMBI; CBL; FKBP1A; FURIN; MTMR4; PMEPA1; PPP1CB; PPP1R15A; SMAD3; SMAD7; SMURF1; TGFB1; TGFBR2; UBA52; UBC; XPO1
R-HSA-8875878	MET promotes cell motility	0.485491927226872	0.0502692179560771	4.55375690756751e-22	17	CRK; CRKL; DOCK7; GAB1; GRB2; ITGA2; ITGA3; LAMA1; LAMA2; LAMA5; LAMB3; LAMC1; LAMC3; MET; RAP1A; SRC; TNS3
R-HSA-5696397	Gap-filling DNA repair synthesis and ligation in GG-NER	-0.318225510452355	0.0329902968092629	5.10938600652642e-22	16	LIG1; LIG3; POLD2; POLD3; POLE; RFC1; RFC2; RFC3; RFC4; RFC5; RPA1; RPA2; RPA3; UBA52; UBC; XRCC1
R-HSA-917937	Iron uptake and transport	-0.379052042539222	0.0397975705434003	1.65835025870552e-21	35	ACO1; ALAD; ATP6V0A2; ATP6V0B; ATP6V0C; ATP6V0D1; ATP6V0E1; ATP6V0E2; ATP6V1C1; ATP6V1C2; ATP6V1E1; ATP6V1E2; ATP6V1G1; ATP6V1H; CAND1; CP; CYBRD1; FLVCR1; FTH1; FTL; GLRX3; HMOX1; HMOX2; IREB2; MCOLN1; SKP1; SLC22A17; SLC40A1; SLC46A1; STEAP2; STEAP3; TF; TFR2; UBA52; UBC
R-HSA-5668914	Diseases of metabolism	-0.410817538650546	0.0436564869135622	4.95057197937916e-21	18	ACACA; CD320; CUBN; FDX1; FDXR; GYG1; MCCC1; MCCC2; MMAA; MTR; MTRR; PCCB; POMC; SFTPD; TCN2; TTF1; UBA52; UBC
R-HSA-69206	G1/S Transition	0.251470187693294	0.0268627355202724	7.87598545937209e-21	38	AKT1; AKT2; AKT3; CCNA1; CCNA2; CDC25A; CDC7; CDK2; CDK7; CDKN1A; CDKN1B; CKS1B; DBF4; DHFR; E2F1; E2F5; HDAC1; LIN52; LIN54; LIN9; MAX; MCM2; MCM3; MCM4; MCM6; MCM7; MCM8; MYC; ORC2; ORC4; ORC5; POLA2; POLE; PPP2CA; PPP2R1A; PPP2R1B; PRIM1; PSMA1
R-HSA-5205685	Pink/Parkin Mediated Mitophagy	-0.43743369949452	0.0469864122964111	1.28083593307599e-20	11	ATG12; MAP1LC3A; MAP1LC3B; MFN1; MFN2; PINK1; TOMM22; TOMM7; UBA52; UBC; VDAC1
R-HSA-381426	Regulation of Insulin-like Growth Factor (IGF) transport and uptake by Insulin-like Growth Factor Binding Proteins (IGFBPs)	0.577325567599718	0.0624422052551388	2.33577471588853e-20	21	ADAM10; APLP2; APOB; APP; BMP4; CALU; CHGB; CP; CSF1; CST3; DNAJC3; F5; FAM20A; FSTL1; FUCA2; GOLM1; IGF1; IGFBP2; IGFBP5; IGFBP7; ITIH2
R-HSA-73893	DNA Damage Bypass	-0.300344824290625	0.0326922571527244	4.03828323139378e-20	23	CUL4A; POLD2; POLD3; POLE; POLH; POLI; RAD18; RCHY1; REV3L; RFC1; RFC2; RFC3; RFC4; RFC5; RPA1; RPA2; RPA3; SPRTN; TRIM25; UBA52; UBC; USP1; USP10
R-HSA-69273	Cyclin A/B1/B2 associated events during G2/M transition	0.392966371571262	0.0428110066562142	4.34722512498191e-20	14	CCNA1; CCNA2; CDC25A; CDC25B; CDK2; CDK7; LCMT1; PLK1; PPME1; PPP2CA; PPP2R1A; PPP2R1B; WEE1; XPO1
R-HSA-202733	Cell surface interactions at the vascular wall	0.514708389962293	0.0565067208975263	8.32985728932705e-20	19	ANGPT1; ANGPT2; APOB; ATP1B1; ATP1B2; ATP1B3; BSG; CAV1; CD44; CD84; CXADR; EPCAM; ESAM; F11R; FYN; GLG1; GRB2; GYPA; GYPC
R-HSA-2029482	Regulation of actin dynamics for phagocytic cup formation	0.42767089628129	0.0471739467835725	1.23661210104892e-19	21	ABI2; ACTB; ACTG1; ACTR2; ARPC1A; ARPC1B; ARPC2; ARPC3; ARPC4; BRK1; CFL1; CRK; CYFIP1; CYFIP2; DOCK1; ELMO1; ELMO2; FCGR2A; GRB2; HSP90AA1; HSP90AB1
R-HSA-5656169	Termination of translesion DNA synthesis	-0.302451080713804	0.0333990410302328	1.35717511830014e-19	17	POLD2; POLD3; POLE; POLH; POLI; RFC1; RFC2; RFC3; RFC4; RFC5; RPA1; RPA2; RPA3; TRIM25; UBA52; UBC; USP10
R-HSA-983705	Signaling by the B Cell Receptor (BCR)	0.43271214602059	0.0481525379469256	2.55741964305836e-19	10	AHCYL1; BLNK; BTRC; CALM1; CARD11; CBL; CD22; FKBP1A; FYN; GRB2
R-HSA-388841	Costimulation by the CD28 family	0.269543105285013	0.0300037172062161	2.6191322549226e-19	26	AKT1; AKT2; AKT3; CD274; CD4; FYN; GRB2; LYN; MAP3K8; MLST8; MTOR; PAK1; PAK2; PIK3CA; PIK3R1; PPP2CA; PPP2R1A; PPP2R1B; PPP2R5A; PPP2R5C; PPP2R5D; PPP2R5E; PRR5; PTPN11; RICTOR; SRC
R-HSA-6782135	Dual incision in TC-NER	-0.211212242872654	0.0236132932196688	3.73187569850844e-19	37	AQR; CDK7; CUL4A; ERCC3; ERCC4; ERCC5; ERCC6; ERCC8; GTF2H1; GTF2H2; GTF2H3; GTF2H4; ISY1; POLD2; POLD3; POLE; POLR2A; POLR2B; POLR2D; POLR2E; POLR2H; POLR2I; POLR2K; POLR2L; PPIE; RFC1; RFC2; RFC3; RFC4; RFC5; RPA1; RPA2; RPA3; UBA52; UBC; UVSSA; XAB2
R-HSA-110313	Translesion synthesis by Y family DNA polymerases bypasses lesions on DNA template	-0.295758061181464	0.0331723739808802	4.84332087507485e-19	20	POLD2; POLD3; POLE; POLH; POLI; RCHY1; REV3L; RFC1; RFC2; RFC3; RFC4; RFC5; RPA1; RPA2; RPA3; SPRTN; TRIM25; UBA52; UBC; USP10
R-HSA-1362300	Transcription of E2F targets under negative control by p107 (RBL1) and p130 (RBL2) in complex with HDAC1	0.503210943482842	0.056472286763919	5.06843328336159e-19	11	CCNA2; E2F1; E2F5; HDAC1; LIN52; LIN54; LIN9; RBBP4; RBL1; RBL2; TFDP1
R-HSA-2032785	YAP1- and WWTR1 (TAZ)-stimulated gene expression	-0.611272864877831	0.0686802025511232	5.57072075913138e-19	11	CARM1; CHD9; KAT2B; NCOA1; NCOA6; RUNX2; RXRA; SMARCD3; TEAD1; TEAD2; TGS1
R-HSA-389356	CD28 co-stimulation	0.306000024048522	0.034715377845259	1.20179398350613e-18	19	AKT1; AKT2; AKT3; FYN; GRB2; LYN; MAP3K8; MLST8; MTOR; PAK1; PAK2; PIK3CA; PIK3R1; PRR5; RICTOR; SRC; THEM4; TRIB3; YES1
R-HSA-375165	NCAM signaling for neurite out-growth	0.330192966361278	0.0375304175928019	1.392643892534e-18	27	CACNA1C; CACNA1D; CACNA1G; CACNA1I; CACNB3; CNTN2; COL4A4; COL6A1; COL6A2; COL6A3; CREB1; FGFR1; FYN; GFRA1; GFRA2; GRB2; KRAS; MAPK1; MAPK3; NCAN; RPS6KA5; SPTB; SPTBN1; SPTBN2; SPTBN4; SPTBN5; SRC
R-HSA-9006936	Signaling by TGF-beta family members	0.376099555732718	0.0428615344086864	1.71273063396253e-18	37	ACVR2B; ACVRL1; ARHGEF18; BAMBI; BMP2; BMPR1A; BMPR1B; CBL; CCNK; CCNT1; CCNT2; CDK8; CDK9; CDKN2B; DRAP1; E2F5; F11R; FKBP1A; FSTL1; FURIN; GREM2; HDAC1; INHBA; MTMR4; MYC; NCOR1; NCOR2; NOG; PARD6A; PARP1; PMEPA1; PPM1A; PPP1CB; PPP1R15A; RBL1; SKIL; SMAD1
R-HSA-6782210	Gap-filling DNA repair synthesis and ligation in TC-NER	-0.204174609188928	0.0234993135541859	3.67142984925573e-18	38	AQR; CDK7; CUL4A; ERCC3; ERCC6; ERCC8; GTF2H1; GTF2H2; GTF2H3; GTF2H4; ISY1; LIG1; LIG3; POLD2; POLD3; POLE; POLR2A; POLR2B; POLR2D; POLR2E; POLR2H; POLR2I; POLR2K; POLR2L; PPIE; RFC1; RFC2; RFC3; RFC4; RFC5; RPA1; RPA2; RPA3; UBA52; UBC; UVSSA; XAB2; XRCC1
R-HSA-5633007	Regulation of TP53 Activity	0.252945860550363	0.0294997877035304	9.9520211022723e-18	40	AKT1; AKT2; AKT3; ATM; ATRIP; BARD1; BLM; BRD7; BRIP1; BRPF1; CCNA1; CCNA2; CCNG1; CDK2; CDK5; CDK5R1; CHEK1; CSNK2A2; DNA2; DYRK2; EHMT1; EXO1; GATAD2A; HDAC1; HDAC2; ING2; JMY; KAT6A; L3MBTL1; MAP2K6; MAPK11; MAPK14; MAPKAPK5; MBD3; MDM2; MDM4; MEAF6; MLST8; MTOR; NBN
R-HSA-937072	TRAF6-mediated induction of TAK1 complex within TLR4 complex	-0.349496950237762	0.0407775079802037	1.02744851442842e-17	11	CD14; IRAK2; MAP3K7; SARM1; TAB1; TAB2; TICAM1; TLR4; TRAF6; UBA52; UBC
R-HSA-9014325	TICAM1,TRAF6-dependent induction of TAK1 complex	-0.348785461257663	0.0408751081184368	1.42656095133701e-17	10	CD14; IRAK2; MAP3K7; TAB1; TAB2; TICAM1; TLR4; TRAF6; UBA52; UBC
R-HSA-975163	IRAK2 mediated activation of TAK1 complex upon TLR7/8 or 9 stimulation	-0.348785461257663	0.0408751081184368	1.42656095133701e-17	10	CD14; IRAK2; MAP3K7; TAB1; TAB2; TICAM1; TLR4; TRAF6; UBA52; UBC
R-HSA-180024	DARPP-32 events	0.39020835648351	0.0458478716271637	1.7253305874977e-17	17	CALM1; CDK5; PDE4A; PDE4B; PDE4C; PDE4D; PPP2CA; PPP2R1A; PPP2R1B; PPP2R5D; PPP3CB; PPP3CC; PPP3R1; PRKACA; PRKAR1A; PRKAR1B; PRKAR2A
R-HSA-936440	Negative regulators of DDX58/IFIH1 signaling	-0.380468923381046	0.0449659915120849	2.64505058169211e-17	15	ATG12; CYLD; DDX58; HERC5; IKBKE; NLRC5; NLRX1; RNF135; RNF216; TBK1; TNFAIP3; TRIM25; UBA52; UBC; UBE2K
R-HSA-8957275	Post-translational protein phosphorylation	0.518384639376082	0.0617191424601379	4.49951422491382e-17	23	ADAM10; APLP2; APOB; APP; BMP4; CALU; CHGB; CP; CSF1; CST3; DNAJC3; F5; FAM20A; FSTL1; FUCA2; GOLM1; IGFBP5; IGFBP7; ITIH2; KTN1; LAMC1; LTBP1; MBTPS1
R-HSA-392451	G beta:gamma signalling through PI3Kgamma	0.271441984984771	0.0326904902017142	1.01179563456794e-16	20	AKT1; AKT2; AKT3; GNB2; GNB3; GNB4; GNB5; GNG11; GNG4; GNG5; GNG7; GRB2; JAK1; JAK2; JAK3; PIK3CA; PIK3CB; PIK3CD; PIK3R1; PIK3R5
R-HSA-8982491	Glycogen metabolism	-0.356468282470794	0.0436288990741071	3.07209506579701e-16	15	AGL; CALM1; GAA; GYG1; NHLRC1; PGM1; PGM2; PGM2L1; PHKB; PHKG1; PYGB; PYGL; PYGM; UBA52; UBC
R-HSA-2029480	Fcgamma receptor (FCGR) dependent phagocytosis	0.356316835060318	0.0436181697846795	3.10955800606605e-16	24	ABI2; ACTB; ACTG1; ACTR2; AHCYL1; ARPC1A; ARPC1B; ARPC2; ARPC3; ARPC4; BRK1; CFL1; CRK; CYFIP1; CYFIP2; DOCK1; ELMO1; ELMO2; FCGR2A; FGR; FYN; GRB2; HSP90AA1; HSP90AB1
R-HSA-397795	G-protein beta:gamma signalling	0.262740098992236	0.0322127436769311	3.45151249705468e-16	22	AKT1; AKT2; AKT3; GNB2; GNB3; GNB4; GNB5; GNG11; GNG4; GNG5; GNG7; GRB2; JAK1; JAK2; JAK3; PIK3CA; PIK3CB; PIK3CD; PIK3R1; PIK3R5; PLCB1; PLCB3
R-HSA-186763	Downstream signal transduction	0.317713344178194	0.0391788399502411	5.09081696837223e-16	17	BCAR1; CRK; CRKL; GRB2; KRAS; NCK1; PDGFA; PDGFRA; PIK3CA; PIK3CB; PIK3R1; PLCG1; PTPN11; RASA1; SRC; STAT3; STAT6
R-HSA-453279	Mitotic G1-G1/S phases	0.239648485420515	0.0296439574154165	6.25596359900213e-16	38	AKT1; AKT2; AKT3; CCNA1; CCNA2; CCND2; CCND3; CDC25A; CDC7; CDK2; CDK6; CDK7; CDKN1A; CDKN1B; CDKN2B; CDKN2C; CKS1B; DBF4; DHFR; E2F1; E2F5; HDAC1; JAK2; LIN52; LIN54; LIN9; LYN; MAX; MCM2; MCM3; MCM4; MCM6; MCM7; MCM8; MYC; ORC2; ORC4; ORC5
R-HSA-113510	E2F mediated regulation of DNA replication	0.398118611058759	0.049340042686563	7.09491613433453e-16	12	E2F1; MCM8; ORC2; ORC4; ORC5; POLA2; PPP2CA; PPP2R1A; PPP2R1B; PRIM1; RB1; TFDP1
R-HSA-1250196	SHC1 events in ERBB2 signaling	0.375712238767904	0.0465821077905135	7.28823037213598e-16	13	BTC; EGF; EGFR; ERBB2; ERBB3; ERBB4; GRB2; KRAS; NRG2; NRG4; PRKCA; PRKCD; PTPN12
R-HSA-901042	Calnexin/calreticulin cycle	-0.359618404366615	0.0450993258159193	1.53719388573542e-15	16	AMFR; CALR; CANX; EDEM2; EDEM3; GANAB; MAN1B1; MARCH6; PDIA3; RNF185; SYVN1; TRIM13; UBA52; UBC; UGGT1; UGGT2
R-HSA-2151201	Transcriptional activation of mitochondrial biogenesis	-0.349830774554701	0.0440338990144256	1.94851944747473e-15	31	ACSS2; CALM1; CAMK4; CARM1; CHD9; CREB1; CRTC1; CRTC2; CRTC3; CYCS; HDAC3; IDH2; MEF2C; MEF2D; NCOA1; NCOA6; NCOR1; NR1D1; NRF1; POLRMT; PPRC1; RXRA; SIRT4; SIRT5; SMARCD3; SOD2; SSBP1; TFAM; TFB1M; TFB2M; TGS1
R-HSA-5696400	Dual Incision in GG-NER	-0.230002227255276	0.0291228669700736	2.84209552768969e-15	24	CHD1L; CUL4A; ERCC3; ERCC4; ERCC5; GTF2H1; GTF2H2; GTF2H3; GTF2H4; PARP1; PARP2; POLD2; POLD3; POLE; RFC1; RFC2; RFC3; RFC4; RFC5; RPA1; RPA2; RPA3; UBA52; UBC
R-HSA-1655829	Regulation of cholesterol biosynthesis by SREBP (SREBF)	-0.431868565722261	0.0550657227460976	4.4066585366998e-15	33	ACACA; ACACB; CARM1; CHD9; CYP51A1; DHCR7; FASN; FDPS; GGPS1; GPAM; HMGCS1; IDI1; INSIG2; LSS; MBTPS1; MVD; MVK; NCOA1; NCOA6; NFYB; NFYC; PMVK; RAN; RXRA; SAR1B; SCAP; SCD; SEC23A; SEC24C; SMARCD3; SQLE; TGS1; TM7SF2
R-HSA-166016	Toll Like Receptor 4 (TLR4) Cascade	0.227532756434286	0.0290152181346373	4.43984770597977e-15	34	APP; ATF1; BIRC2; BTRC; CASP8; CD14; CD36; CREB1; DNM2; DNM3; DUSP3; DUSP4; DUSP6; DUSP7; FADD; IKBKE; IRAK2; ITGB2; JUN; LY86; MAP2K6; MAP2K7; MAP3K1; MAP3K7; MAP3K8; MAPK1; MAPK10; MAPK11; MAPK14; MAPK3; MAPK8; MEF2A; MEF2C; NFKB1
R-HSA-5696398	Nucleotide Excision Repair	0.247194806271075	0.0315337157332056	4.53918258344245e-15	36	ACTB; ACTL6A; ACTR8; AQR; CDK7; CHD1L; COPS2; COPS3; COPS6; COPS7A; CUL4A; ELL; ERCC3; ERCC4; ERCC5; ERCC6; ERCC8; GTF2H1; GTF2H2; GTF2H3; GTF2H4; INO80D; INO80E; ISY1; LIG1; LIG3; NFRKB; PARP1; PARP2; POLD2; POLD3; POLE; POLR2A; POLR2B; POLR2D; POLR2E
R-HSA-8864260	Transcriptional regulation by the AP-2 (TFAP2) family of transcription factors	0.4806014553889	0.0619885839752183	8.9701419251314e-15	20	ATAD2; CDKN1A; CITED4; DEK; EGFR; ERBB2; ESR1; HSPD1; KCTD15; KDM5B; KIT; MYC; NOP2; NPM1; TFAP2E; TGFA; UBE2I; VEGFA; WWOX; YEATS4
R-HSA-453274	Mitotic G2-G2/M phases	0.256738908571473	0.0331999619649701	1.04951761380408e-14	35	AJUBA; ALMS1; BORA; BTRC; CCNA1; CCNA2; CDC25A; CDC25B; CDK11A; CDK11B; CDK2; CDK5RAP2; CDK7; CDKN1A; CENPJ; CEP135; CEP164; CEP192; CEP250; CEP290; CEP41; CEP57; CEP63; CEP72; CEP76; CKAP5; CNTRL; CSNK1D; DCTN3; DYNC1H1; E2F1; HAUS1; HAUS2; HAUS4; HAUS5
R-HSA-2426168	Activation of gene expression by SREBF (SREBP)	-0.453532159339621	0.0586561728839759	1.05832644072149e-14	26	ACACA; ACACB; CARM1; CHD9; CYP51A1; DHCR7; FASN; FDPS; GGPS1; GPAM; HMGCS1; IDI1; LSS; MVD; MVK; NCOA1; NCOA6; NFYB; NFYC; PMVK; RXRA; SCD; SMARCD3; SQLE; TGS1; TM7SF2
R-HSA-1251985	Nuclear signaling by ERBB4	-0.473315004304203	0.0612260940497398	1.07033153552491e-14	12	ADAM17; BTC; ERBB4; ESR1; NCOR1; NRG2; NRG4; PSEN1; PSEN2; S100B; TAB2; WWOX
R-HSA-1433559	Regulation of KIT signaling	0.393453137361569	0.0512811396937689	1.68712053893419e-14	11	CBL; FYN; GRB2; KIT; KITLG; LYN; PRKCA; SH2B2; SH2B3; SRC; YES1
R-HSA-5685942	HDR through Homologous Recombination (HRR)	-0.209617147634169	0.0277065884414665	3.86058850671653e-14	38	ATM; ATRIP; BARD1; BLM; BRCA2; BRIP1; CHEK1; DNA2; EME2; EXO1; NBN; PALB2; POLD2; POLD3; POLE; POLH; RAD1; RAD50; RAD51B; RAD51C; RAD9A; RFC1; RFC2; RFC3; RFC4; RFC5; RMI1; RMI2; RPA1; RPA2; RPA3; SPIDR; TOP3A; TOPBP1; UBA52; UBC; WRN; XRCC2
R-HSA-6781823	Formation of TC-NER Pre-Incision Complex	-0.202932452979959	0.0268799798215417	4.36677209709464e-14	28	AQR; CDK7; COPS2; COPS3; COPS6; COPS7A; CUL4A; ERCC3; ERCC6; ERCC8; GTF2H1; GTF2H2; GTF2H3; GTF2H4; ISY1; POLR2A; POLR2B; POLR2D; POLR2E; POLR2H; POLR2I; POLR2K; POLR2L; PPIE; UBA52; UBC; UVSSA; XAB2
R-HSA-212165	Epigenetic regulation of gene expression	0.21288904948619	0.0284101669418672	6.71064871352535e-14	30	ACTB; AEBP2; ARID4B; CBX3; CDK7; DEK; DNMT3B; ERCC3; ERCC6; EZH2; GATAD2A; GSK3B; GTF2H1; GTF2H2; GTF2H3; GTF2H4; H2AFV; H2AFZ; H3F3A; HDAC1; HDAC2; HIST1H2AB; HIST1H2AC; HIST1H2BB; HIST1H2BC; HIST1H2BD; HIST1H2BJ; HIST1H2BL; HIST1H2BN; KAT2B
R-HSA-8848021	Signaling by PTK6	-0.228422724548732	0.0305066969669248	7.01307519465434e-14	33	AKT1; ARAP1; BCAR1; BTC; CBL; CDK2; CDKN1B; CRK; DOCK1; EGF; EGFR; ELMO1; ELMO2; ERBB2; ERBB3; ERBB4; GPNMB; HIF1A; KHDRBS1; KHDRBS2; KHDRBS3; KRAS; LRRK2; NRG2; NRG4; PELP1; PXN; RASA1; SFPQ; STAP2; STAT3; UBA52; UBC
R-HSA-9006927	Signaling by Non-Receptor Tyrosine Kinases	-0.228422724548732	0.0305066969669248	7.01307519465434e-14	33	AKT1; ARAP1; BCAR1; BTC; CBL; CDK2; CDKN1B; CRK; DOCK1; EGF; EGFR; ELMO1; ELMO2; ERBB2; ERBB3; ERBB4; GPNMB; HIF1A; KHDRBS1; KHDRBS2; KHDRBS3; KRAS; LRRK2; NRG2; NRG4; PELP1; PXN; RASA1; SFPQ; STAP2; STAT3; UBA52; UBC
R-HSA-69275	G2/M Transition	0.251297845061188	0.0338937103082301	1.22276795920242e-13	34	AJUBA; ALMS1; BORA; BTRC; CCNA1; CCNA2; CDC25A; CDC25B; CDK11A; CDK11B; CDK2; CDK5RAP2; CDK7; CDKN1A; CENPJ; CEP135; CEP164; CEP192; CEP250; CEP290; CEP41; CEP57; CEP63; CEP72; CEP76; CKAP5; CNTRL; CSNK1D; DCTN3; DYNC1H1; HAUS1; HAUS2; HAUS4; HAUS5
R-HSA-389513	CTLA4 inhibitory signaling	0.274087428214488	0.0370846338002089	1.45879445932203e-13	15	AKT1; AKT2; AKT3; FYN; LYN; PPP2CA; PPP2R1A; PPP2R1B; PPP2R5A; PPP2R5C; PPP2R5D; PPP2R5E; PTPN11; SRC; YES1
R-HSA-168898	Toll-Like Receptors Cascades	0.2452035611219	0.0331827623213598	1.47397368054436e-13	32	APOB; APP; ATF1; BIRC2; BTRC; CASP8; CD14; CD36; CREB1; CTSB; CTSK; CTSS; DNM2; DNM3; DUSP3; DUSP4; DUSP6; DUSP7; EEA1; FADD; IKBKE; IRAK2; ITGB2; JUN; LGMN; LY86; MAP2K6; MAP2K7; MAP3K1; MAP3K7; MAP3K8; MAPK1
R-HSA-5663205	Infectious disease	-0.227789399882471	0.0309066588706605	1.70325001975103e-13	41	AAAS; ANTXR1; ANTXR2; AP1B1; AP1M1; AP1S1; AP2A2; AP2B1; AP2M1; APOBEC3G; ARF1; ATP6V1H; BANF1; BTRC; CALM1; CALR; CANX; CBL; CBLL1; CCNK; CCNT1; CCNT2; CD4; CD9; CDH1; CDK7; CDK9; CHMP2A; CHMP2B; CHMP3; CHMP4A; CHMP4B; CHMP7; CLTA; CPSF4; CUL5; DNAJC3; DOCK2; EEF2; ELL; ELMO1
R-HSA-6781827	Transcription-Coupled Nucleotide Excision Repair (TC-NER)	-0.186301410262597	0.0252888344585807	1.7458465726454e-13	40	AQR; CDK7; COPS2; COPS3; COPS6; COPS7A; CUL4A; ELL; ERCC3; ERCC4; ERCC5; ERCC6; ERCC8; GTF2H1; GTF2H2; GTF2H3; GTF2H4; ISY1; LIG1; LIG3; POLD2; POLD3; POLE; POLR2A; POLR2B; POLR2D; POLR2E; POLR2H; POLR2I; POLR2K; POLR2L; PPIE; RFC1; RFC2; RFC3; RFC4; RFC5; RPA1; RPA2; RPA3
R-HSA-114604	GPVI-mediated activation cascade	0.264807511743832	0.0359860163796336	1.85817615552188e-13	22	AKT1; AKT2; AKT3; FYN; GRB2; JAK1; JAK2; JAK3; LCP2; LYN; PDPN; PIK3CA; PIK3CB; PIK3CD; PIK3R1; PIK3R5; PLCG2; PTPN11; RHOB; RHOG; VAV2; VAV3
R-HSA-73864	RNA Polymerase I Transcription	0.182950949494509	0.0249406470150964	2.20972413218966e-13	35	CBX3; CDK7; ERCC3; ERCC6; GATAD2A; GTF2H1; GTF2H2; GTF2H3; GTF2H4; H2AFV; H2AFZ; H3F3A; HDAC1; HDAC2; HIST1H2AB; HIST1H2AC; HIST1H2BB; HIST1H2BC; HIST1H2BD; HIST1H2BJ; HIST1H2BL; HIST1H2BN; KAT2B; MAPK3; MBD3; MTA3; POLR1A; POLR1B; POLR1C; POLR1D; POLR1E; POLR2E; POLR2H; POLR2K; POLR2L
R-HSA-6804758	Regulation of TP53 Activity through Acetylation	0.320652226735725	0.0444825040468144	5.65706724223263e-13	17	AKT1; AKT2; AKT3; BRD7; BRPF1; GATAD2A; HDAC1; HDAC2; ING2; KAT6A; MAP2K6; MBD3; MEAF6; PIP4K2A; PML; RBBP4; TP53
R-HSA-73854	RNA Polymerase I Promoter Clearance	0.178960299806043	0.0248591817737874	6.06727472947883e-13	35	CDK7; ERCC3; ERCC6; GATAD2A; GTF2H1; GTF2H2; GTF2H3; GTF2H4; H2AFV; H2AFZ; H3F3A; HDAC1; HDAC2; HIST1H2AB; HIST1H2AC; HIST1H2BB; HIST1H2BC; HIST1H2BD; HIST1H2BJ; HIST1H2BL; HIST1H2BN; KAT2B; MAPK3; MBD3; MTA3; POLR1A; POLR1B; POLR1C; POLR1D; POLR1E; POLR2E; POLR2H; POLR2K; POLR2L; RBBP4
R-HSA-2559585	Oncogene Induced Senescence	-0.260056309177652	0.0361788285544823	6.57088236349988e-13	15	CDK6; CDKN2B; CDKN2C; E2F1; ERF; ID1; MAPK1; MAPK3; MDM2; MDM4; RB1; TFDP1; TP53; UBA52; UBC
R-HSA-933542	TRAF6 mediated NF-kB activation	0.402721070448953	0.0561987283838322	7.72109144312323e-13	12	APP; DDX58; MAP3K1; NFKB1; NFKBIA; NFKBIB; NKIRAS1; RELA; RNF135; S100B; TRAF6; TRIM25
R-HSA-186797	Signaling by PDGF	0.263834713693247	0.0371594476377927	1.24692882440338e-12	27	BCAR1; COL4A4; COL6A1; COL6A2; COL6A3; CRK; CRKL; FURIN; GRB2; KRAS; NCK1; PDGFA; PDGFD; PDGFRA; PIK3CA; PIK3CB; PIK3R1; PLCG1; PTPN11; PTPN12; RASA1; SRC; STAT3; STAT6; THBS2; THBS3; THBS4
R-HSA-6807070	PTEN Regulation	0.244005235351146	0.0344664432300672	1.44673970214948e-12	28	AGO2; AKT1; AKT2; AKT3; ATN1; CBX4; CNOT6L; CSNK2A2; EGR1; EZH2; FRK; GATAD2A; HDAC1; HDAC2; HDAC3; HDAC5; JUN; LAMTOR3; LAMTOR4; LAMTOR5; MAPK1; MAPK3; MBD3; MLST8; MTA3; MTOR; NEDD4; NR2E1
R-HSA-1433557	Signaling by SCF-KIT	0.260927825111881	0.0369793894537362	1.7132206266798e-12	22	CBL; CHEK1; FER; FES; FYN; GRB2; JAK2; KIT; KITLG; KRAS; LYN; PIK3CA; PIK3R1; PRKCA; PTPN11; PTPRU; SH2B2; SH2B3; SRC; STAT3; TEC; YES1
R-HSA-2565942	Regulation of PLK1 Activity at G2/M Transition	0.249497803744274	0.035508847934647	2.11997280051283e-12	40	AJUBA; ALMS1; BORA; BTRC; CDK5RAP2; CENPJ; CEP135; CEP164; CEP192; CEP250; CEP290; CEP41; CEP57; CEP63; CEP72; CEP76; CKAP5; CNTRL; CSNK1D; DCTN3; DYNC1H1; HAUS1; HAUS2; HAUS4; HAUS5; HSP90AA1; MAPRE1; NDE1; NEDD1; NEK2; NINL; ODF2; OPTN; PAFAH1B1; PCM1; PCNT; PLK1; PLK4; PPP1CB; PPP2R1A
R-HSA-168928	DDX58/IFIH1-mediated induction of interferon-alpha/beta	0.355732754040974	0.050691638703023	2.25739956940625e-12	24	APP; ATG12; CASP10; CASP8; CYLD; DDX58; DHX58; FADD; HERC5; IKBKE; IRF2; MAP3K1; NFKB1; NFKBIA; NFKBIB; NKIRAS1; NLRC5; NLRX1; RELA; RNF135; RNF216; S100B; SIKE1; TBK1
R-HSA-2172127	DAP12 interactions	0.302617468064585	0.0433457035817786	2.92071841791045e-12	15	FYN; GRB2; HLA-B; HLA-C; HLA-E; KLRC2; KRAS; LCP2; PIK3CA; PIK3CB; PIK3R1; PLCG1; PLCG2; VAV2; VAV3
R-HSA-5653656	Vesicle-mediated transport	-0.223580019109218	0.0321629933710256	3.61504426695482e-12	39	ACBD3; ACTR10; ACTR2; ADRB2; AGPAT3; AKT1; AKT2; AKT3; ALS2; ALS2CL; AMPH; ANK1; ANKRD27; ANKRD28; AP1B1; AP1M1; AP1S1; AP2A2; AP2B1; AP2M1; AP3B1; AP4B1; AP4E1; AP4S1; APOB; APP; ARF1; ARF3; ARF4; ARF6; ARFGAP3; ARFRP1; ARL1; ARPC1A; ARPC2; ARPC3; ARPC4; ARRB1; ARRB2
R-HSA-1500931	Cell-Cell communication	0.394353087276402	0.0569696529162324	4.44806521069792e-12	25	CADM3; CD151; CD2AP; CDH1; CDH10; CDH13; CDH18; CDH3; CDH4; CDH6; CDH8; CDH9; CLDN1; CLDN11; CLDN12; CLDN15; CLDN16; CTNNA1; F11R; FBLIM1; FLNC; FYN; GRB2; ILK; IQGAP1
R-HSA-539107	Activation of E2F1 target genes at G1/S	0.370437515149367	0.0537258065054315	5.3878350987637e-12	14	CCNA1; CDC25A; DHFR; E2F1; E2F5; HDAC1; LIN52; LIN54; LIN9; RBBP4; RBL1; RBL2; TFDP1; TYMS
R-HSA-69205	G1/S-Specific Transcription	0.370437515149367	0.0537258065054315	5.3878350987637e-12	14	CCNA1; CDC25A; DHFR; E2F1; E2F5; HDAC1; LIN52; LIN54; LIN9; RBBP4; RBL1; RBL2; TFDP1; TYMS
R-HSA-937041	IKK complex recruitment mediated by RIP1	-0.298716775739583	0.043900252917464	1.01440827860649e-11	10	BIRC2; CD14; SARM1; TICAM1; TLR4; TRAF6; UBA52; UBC; UBE2N; UBE2V1
R-HSA-162906	HIV Infection	-0.194585761393822	0.0286689310426434	1.14220397523199e-11	40	AAAS; AP1B1; AP1M1; AP1S1; AP2A2; AP2B1; AP2M1; APOBEC3G; ARF1; ATP6V1H; BANF1; BTRC; CCNK; CCNT1; CCNT2; CD4; CDK7; CDK9; CHMP2A; CHMP2B; CHMP3; CHMP4A; CHMP4B; CHMP7; CUL5; DOCK2; ELL; ELMO1; ERCC3; FEN1; FURIN; FYN; GTF2A1; GTF2A2; GTF2E1; GTF2F2; GTF2H1; GTF2H2; GTF2H3; GTF2H4
R-HSA-1538133	G0 and Early G1	0.304282340056113	0.0449277710030326	1.26400392347368e-11	16	CCNA1; CCNA2; CDC25A; CDK2; E2F1; E2F5; HDAC1; LIN52; LIN54; LIN9; MAX; MYC; RBBP4; RBL1; RBL2; TFDP1
R-HSA-6811434	COPI-dependent Golgi-to-ER retrograde traffic	0.395783822420628	0.0585597012557096	1.39294933406062e-11	38	ARF1; ARF3; ARF4; ARFGAP3; BNIP1; CENPE; COPA; COPE; COPG2; COPZ1; COPZ2; GBF1; KDELR1; KDELR2; KDELR3; KIF13B; KIF15; KIF16B; KIF19; KIF20B; KIF21A; KIF21B; KIF22; KIF27; KIF2A; KIF3B; KIF5A; KIF5C; KIF6; KIF9; KIFAP3; KIFC2; KLC1; KLC2; NAPA; NAPB; NAPG; NBAS
R-HSA-199991	Membrane Trafficking	-0.216157098516232	0.0320292241032271	1.49128374000981e-11	41	ACBD3; ACTR10; ACTR2; ADRB2; AGPAT3; AKT1; AKT2; AKT3; ALS2; ALS2CL; AMPH; ANK1; ANKRD27; ANKRD28; AP1B1; AP1M1; AP1S1; AP2A2; AP2B1; AP2M1; AP3B1; AP4B1; AP4E1; AP4S1; APOB; APP; ARF1; ARF3; ARF4; ARF6; ARFGAP3; ARFRP1; ARL1; ARPC1A; ARPC2; ARPC3; ARPC4; ARRB1; ARRB2; ASPSCR1; BET1
R-HSA-1280215	Cytokine Signaling in Immune system	0.232981104608293	0.0349972676400035	2.79240077033235e-11	31	AAAS; ABCE1; ADAM17; ADAR; AKT1; ALOX5; ANXA1; ANXA2; APP; ARF1; ATF1; BCL2; BCL6; BIRC2; BLNK; BRWD1; BTRC; CA1; CAMK2B; CAMK2D; CANX; CASP3; CBL; CCL2; CCR1; CD36; CD4; CD44; CDKN1A; CFL1; CIITA
R-HSA-166520	Signalling by NGF	-0.229710968205748	0.0345792781922646	3.07312181233317e-11	38	AATF; ABR; ADAM17; ADCYAP1; ADCYAP1R1; AKAP13; AP2A2; AP2B1; AP2M1; ARHGEF1; ARHGEF10; ARHGEF10L; ARHGEF11; ARHGEF12; ARHGEF18; ARHGEF3; ARHGEF33; ARHGEF4; ARHGEF40; ATF1; BCL2L11; CASP3; CLTA; CREB1; CRK; CRKL; DNM2; DNM3; DUSP3; DUSP4; DUSP6; DUSP7; ECT2; FGD2; FGD3; FGD4; FURIN; GNA13
R-HSA-532668	N-glycan trimming in the ER and Calnexin/Calreticulin cycle	-0.26892722591078	0.0405712889840405	3.39090391249097e-11	23	AMFR; CALR; CANX; DERL1; EDEM2; EDEM3; ENGASE; GANAB; MAN1B1; MARCH6; MLEC; MOGS; PDIA3; PSMC1; RAD23B; RNF185; SYVN1; TRIM13; UBA52; UBC; UBXN1; UGGT1; UGGT2
R-HSA-193368	Synthesis of bile acids and bile salts via 7alpha-hydroxycholesterol	-0.494306489795978	0.0745986147830204	3.44402523447647e-11	15	ACOT8; ACOX2; AKR1C1; AKR1C2; AKR1C3; AMACR; BAAT; CYP7B1; HSD17B4; HSD3B7; NCOA1; RXRA; SCP2; SLC27A2; SLC27A5
R-HSA-157118	Signaling by NOTCH	0.238813743203143	0.036409170460214	5.41100380149595e-11	26	ADAM10; ADAM17; AGO2; ARRB1; ARRB2; ATP2A2; CDK8; CREB1; DLL4; E2F1; EGF; EGFR; FURIN; HDAC1; HDAC2; HDAC3; HDAC4; HDAC5; HES1; HEY2; HIF1A; JAG1; JUN; KAT2B; LFNG; MAML1
R-HSA-382551	Transport of small molecules	-0.359813220427051	0.0554156259540861	8.41481145266915e-11	34	A2M; ABCA1; ABCA10; ABCA4; ABCA5; ABCA6; ABCA7; ABCA8; ABCA9; ABCB10; ABCB8; ABCB9; ABCC1; ABCC10; ABCC4; ABCC5; ABCC8; ABCC9; ABCG1; ACO1; ADCY3; ADCY6; ADCY7; ADD1; ADD2; AKAP1; ALAD; ANGPTL3; ANGPTL4; ANKH; ANO10; ANO2; ANO3; ANO5
R-HSA-5696395	Formation of Incision Complex in GG-NER	-0.206796416503586	0.0318852474157218	8.83525936748796e-11	22	CDK7; CHD1L; CUL4A; ERCC3; ERCC4; ERCC5; GTF2H1; GTF2H2; GTF2H3; GTF2H4; PARP1; PARP2; RAD23A; RAD23B; RPA1; RPA2; RPA3; UBA52; UBC; UBE2I; UBE2N; USP45
R-HSA-187037	NGF signalling via TRKA from the plasma membrane	0.165971129257446	0.0257042051265242	1.06824238227755e-10	43	ADCYAP1; ADCYAP1R1; AP2A2; AP2B1; AP2M1; ATF1; CLTA; CREB1; CRK; CRKL; DNM2; DNM3; DUSP3; DUSP4; DUSP6; DUSP7; GRB2; KIDINS220; KRAS; MAP2K5; MAPK1; MAPK11; MAPK12; MAPK13; MAPK14; MAPK3; MEF2A; MEF2C; PIK3CA; PIK3CB; PIK3R1; PLCG1; PPP2CA; PPP2R1A; PPP2R1B; PPP2R5D; RALA; RALGDS; RAP1A; RIT1; RIT2; RPS6KA1; RPS6KA2
R-HSA-1839126	FGFR2 mutant receptor activation	-0.201160042974103	0.0313167457171678	1.33262064586316e-10	17	FGF1; FGF10; FGF17; FGF5; FGF9; FGFR2; GTF2F2; NCBP1; NCBP2; POLR2A; POLR2B; POLR2D; POLR2E; POLR2H; POLR2I; POLR2K; POLR2L
R-HSA-2424491	DAP12 signaling	0.284708279205633	0.0443354363633079	1.34772640445231e-10	13	FYN; GRB2; HLA-E; KLRC2; KRAS; LCP2; PIK3CA; PIK3CB; PIK3R1; PLCG1; PLCG2; VAV2; VAV3
R-HSA-5635838	Activation of SMO	-0.517678673084801	0.0814261984320074	2.04873370560166e-10	11	ARRB1; ARRB2; BOC; CDON; EFCAB7; EVC2; GAS1; GAS8; IQCE; PTCH1; SMO
R-HSA-3928665	EPH-ephrin mediated repulsion of cells	-0.281235314961537	0.0442771196672241	2.12937871580106e-10	27	ADAM10; AP2A2; AP2B1; AP2M1; CLTA; CLTCL1; EFNA3; EFNA5; EFNB2; EFNB3; EPHA10; EPHA2; EPHA3; EPHA5; EPHA7; EPHB1; EPHB2; EPHB4; FYN; LYN; MMP2; PSEN1; PSEN2; SRC; VAV2; VAV3; YES1
R-HSA-8856828	Clathrin-mediated endocytosis	-0.220116064272826	0.0349782050451397	3.11490484648496e-10	34	ACTR2; ADRB2; AMPH; AP2A2; AP2B1; AP2M1; APOB; ARF6; ARPC1A; ARPC2; ARPC3; ARPC4; ARRB1; ARRB2; CBL; CD4; CFTR; CLTA; CLTCL1; COPS2; COPS3; COPS6; COPS7A; DAB2; DNAJC6; DNM2; DNM3; DVL2; EGF; EGFR; EPN2; EPS15; FCHO1; GRB2
R-HSA-180292	GAB1 signalosome	0.273337926782869	0.0435333419566719	3.41156877174495e-10	10	EGF; EGFR; GAB1; GRB2; PAG1; PIK3CA; PIK3R1; PTPN11; PXN; SRC
R-HSA-5250913	Positive epigenetic regulation of rRNA expression	0.16907645657919	0.0274201039062998	6.99729877707351e-10	34	ACTB; CBX3; DEK; ERCC6; GATAD2A; GSK3B; H2AFV; H2AFZ; H3F3A; HDAC1; HDAC2; HIST1H2AB; HIST1H2AC; HIST1H2BB; HIST1H2BC; HIST1H2BD; HIST1H2BJ; HIST1H2BL; HIST1H2BN; KAT2B; MBD3; MTA3; MYBBP1A; POLR1A; POLR1B; POLR1C; POLR1D; POLR1E; POLR2E; POLR2H; POLR2K; POLR2L; RBBP4; SF3B1
R-HSA-201681	TCF dependent signaling in response to WNT	0.181127331299072	0.0293961280886451	7.20112737792729e-10	33	AKT1; AKT2; ASH2L; AXIN1; BTRC; CAV1; CBY1; CCDC88C; CSNK2A2; CTNNBIP1; CUL3; DACT1; DKK1; DVL1; DVL2; FRAT1; FRAT2; FZD1; FZD6; FZD8; GSK3B; H2AFV; H2AFZ; H3F3A; HDAC1; HIST1H2AB; HIST1H2AC; HIST1H2BB; HIST1H2BC; HIST1H2BD; HIST1H2BJ; HIST1H2BL; HIST1H2BN
R-HSA-192105	Synthesis of bile acids and bile salts	-0.436098583838263	0.0711048188498193	8.6140115691882e-10	20	ACOT8; ACOX2; AKR1C1; AKR1C2; AKR1C3; AMACR; BAAT; CYP39A1; CYP7B1; HSD17B4; HSD3B7; NCOA1; OSBP; OSBPL1A; OSBPL6; OSBPL9; RXRA; SCP2; SLC27A2; SLC27A5
R-HSA-2990846	SUMOylation	0.188986822899378	0.0309029038962504	9.62524535776862e-10	34	AAAS; BLM; CBX4; EID3; HDAC1; HDAC2; HDAC4; HIC1; HNRNPK; INCENP; L3MBTL2; MDC1; MDM2; MITF; NDC1; NOP58; NSMCE1; NSMCE2; NSMCE4A; NUP107; NUP205; NUP214; NUP35; NUP37; NUP43; NUP50; NUP54; NUP62; NUP85; NUP88; NUP93; PARP1; PHC2; PIAS2
R-HSA-3108232	SUMO E3 ligases SUMOylate target proteins	0.188986822899378	0.0309029038962504	9.62524535776862e-10	34	AAAS; BLM; CBX4; EID3; HDAC1; HDAC2; HDAC4; HIC1; HNRNPK; INCENP; L3MBTL2; MDC1; MDM2; MITF; NDC1; NOP58; NSMCE1; NSMCE2; NSMCE4A; NUP107; NUP205; NUP214; NUP35; NUP37; NUP43; NUP50; NUP54; NUP62; NUP85; NUP88; NUP93; PARP1; PHC2; PIAS2
R-HSA-5637810	Constitutive Signaling by EGFRvIII	0.244557195559083	0.0403476319734819	1.3506538528092e-09	11	CBL; CDC37; EGF; EGFR; GAB1; GRB2; HSP90AA1; KRAS; PIK3CA; PIK3R1; PLCG1
R-HSA-5637812	Signaling by EGFRvIII in Cancer	0.244557195559083	0.0403476319734819	1.3506538528092e-09	11	CBL; CDC37; EGF; EGFR; GAB1; GRB2; HSP90AA1; KRAS; PIK3CA; PIK3R1; PLCG1
R-HSA-70171	Glycolysis	0.170064176058406	0.0283303839578638	1.93836051468278e-09	40	AAAS; ADPGK; ALDOB; ALDOC; BPGM; ENO1; ENO3; GNPDA1; GNPDA2; HK1; NDC1; NUP107; NUP205; NUP214; NUP35; NUP37; NUP43; NUP50; NUP54; NUP62; NUP85; NUP88; NUP93; PFKFB2; PFKFB4; PFKL; PFKP; PGAM1; PGM2L1; PGP; PKM; POM121; POM121C; PPP2CA; PPP2R1A; PPP2R1B; PPP2R5D; PRKACA; RAE1; RANBP2
R-HSA-195253	Degradation of beta-catenin by the destruction complex	0.123051164525052	0.0205005644023366	1.94505179945628e-09	35	AXIN1; BTRC; CTBP2; FRAT1; FRAT2; GSK3B; HDAC1; MYC; PPP2CA; PPP2R1A; PPP2R1B; PPP2R5A; PPP2R5C; PPP2R5D; PPP2R5E; PSMA1; PSMA4; PSMA5; PSMA7; PSMB10; PSMB2; PSMB4; PSMB5; PSMB6; PSMC1; PSMC3; PSMC5; PSMD11; PSMD13; PSMD2; PSMD4; PSMD5; PSMD6; PSMD7; PSME2
R-HSA-1362277	Transcription of E2F targets under negative control by DREAM complex	0.340245278617692	0.0567398111468016	2.01506260444682e-09	13	CDC25A; E2F1; E2F5; HDAC1; LIN52; LIN54; LIN9; MAX; MYC; RBBP4; RBL1; RBL2; TFDP1
R-HSA-5685938	HDR through Single Strand Annealing (SSA)	-0.220837080922803	0.0369088318525217	2.18644484572004e-09	25	ATM; ATRIP; BARD1; BLM; BRIP1; DNA2; ERCC4; EXO1; NBN; RAD1; RAD50; RAD52; RAD9A; RFC2; RFC3; RFC4; RFC5; RMI1; RMI2; RPA1; RPA2; RPA3; TOP3A; TOPBP1; WRN
R-HSA-5260271	Diseases of Immune System	0.376942138716711	0.0632751510992659	2.56610820975136e-09	13	CD14; CD36; NFKB1; NFKBIA; NFKBIB; RELA; TICAM1; TIRAP; TLR1; TLR10; TLR4; TLR5; TLR6
R-HSA-5602358	Diseases associated with the TLR signaling cascade	0.376942138716711	0.0632751510992659	2.56610820975136e-09	13	CD14; CD36; NFKB1; NFKBIA; NFKBIB; RELA; TICAM1; TIRAP; TLR1; TLR10; TLR4; TLR5; TLR6
R-HSA-6802946	Signaling by moderate kinase activity BRAF mutants	0.248794180798603	0.0419620623690158	3.04735865059117e-09	16	ARRB1; ARRB2; IQGAP1; ITGB3; JAK2; KRAS; KSR1; KSR2; MAPK1; MAPK3; PEBP1; RAP1A; SRC; TLN1; VCL; VWF
R-HSA-6802955	Paradoxical activation of RAF signaling by kinase inactive BRAF	0.248794180798603	0.0419620623690158	3.04735865059117e-09	16	ARRB1; ARRB2; IQGAP1; ITGB3; JAK2; KRAS; KSR1; KSR2; MAPK1; MAPK3; PEBP1; RAP1A; SRC; TLN1; VCL; VWF
R-HSA-201722	Formation of the beta-catenin:TCF transactivating complex	0.206634525547116	0.0349328168900491	3.31476760236826e-09	23	ASH2L; H2AFV; H2AFZ; H3F3A; HDAC1; HIST1H2AB; HIST1H2AC; HIST1H2BB; HIST1H2BC; HIST1H2BD; HIST1H2BJ; HIST1H2BL; HIST1H2BN; KMT2D; LEO1; MYC; PYGO2; RBBP5; RUVBL1; SMARCA4; TLE3; TLE4; TRRAP
R-HSA-983169	Class I MHC mediated antigen processing & presentation	0.299280692659169	0.0507663820805065	3.74106552462792e-09	29	ANAPC13; ANAPC4; ANAPC5; AREL1; ASB1; ASB13; ASB14; ASB2; ASB4; ASB5; ASB6; ATG7; BLMH; BTBD1; BTRC; CALR; CANX; CD14; CD36; CDC16; CTSS; CUL3; CUL5; CUL7; DET1; DTX3L; DZIP3; ERAP1; ERAP2
R-HSA-6798695	Neutrophil degranulation	-0.312933787794845	0.0531880920603544	4.016048626453e-09	33	ACLY; ACTR10; ACTR1B; ACTR2; ADAM10; ADAM8; AGA; AGL; ALAD; ALDOC; ALOX5; AMPD3; ANXA2; AP1M1; AP2A2; APRT; ARHGAP9; ARMC8; ARSA; ARSB; ASAH1; ATAD3B; ATG7; ATP11A; ATP11B; ATP6V0C; ATP8A1; ATP8B4; BIN2; C6orf120; CAB39; CAND1; CANT1
R-HSA-194068	Bile acid and bile salt metabolism	-0.414930126644848	0.070715585377611	4.42172551718884e-09	22	ACOT8; ACOX2; AKR1C1; AKR1C2; AKR1C3; AMACR; BAAT; CYP39A1; CYP7B1; HSD17B4; HSD3B7; NCOA1; OSBP; OSBPL1A; OSBPL6; OSBPL9; RXRA; SCP2; SLC27A2; SLC27A5; SLCO1A2; STARD5
R-HSA-6802949	Signaling by RAS mutants	0.235710067241622	0.0405231589502597	6.0029501270567e-09	25	ARRB1; ARRB2; IQGAP1; ITGB3; JAK2; KRAS; KSR1; KSR2; MAPK1; MAPK3; NF1; PEBP1; RAP1A; RASA1; RASA2; RASA3; RASA4; RASAL1; RASAL2; RASAL3; SPRED2; SRC; TLN1; VCL; VWF
R-HSA-72649	Translation initiation complex formation	-0.297676648299674	0.051388741347806	6.92871624160899e-09	33	EIF2S1; EIF3A; EIF3B; EIF3C; EIF3E; EIF3F; EIF3H; EIF3I; EIF3L; EIF4A1; EIF4A2; EIF4B; EIF4E; RPS12; RPS13; RPS14; RPS15; RPS19; RPS2; RPS20; RPS23; RPS24; RPS25; RPS26; RPS27; RPS27L; RPS28; RPS3; RPS5; RPS7; RPS8; RPS9; RPSA
R-HSA-72702	Ribosomal scanning and start codon recognition	-0.297676648299674	0.051388741347806	6.92871624160899e-09	33	EIF2S1; EIF3A; EIF3B; EIF3C; EIF3E; EIF3F; EIF3H; EIF3I; EIF3L; EIF4A1; EIF4A2; EIF4B; EIF4E; RPS12; RPS13; RPS14; RPS15; RPS19; RPS2; RPS20; RPS23; RPS24; RPS25; RPS26; RPS27; RPS27L; RPS28; RPS3; RPS5; RPS7; RPS8; RPS9; RPSA
R-HSA-5601884	PIWI-interacting RNA (piRNA) biogenesis	-0.223417947005745	0.0386344243253811	7.34357558471454e-09	18	HENMT1; HSP90AA1; MAEL; MOV10L1; MYBL1; PIWIL2; PIWIL4; PLD6; POLR2A; POLR2B; POLR2D; POLR2E; POLR2H; POLR2I; POLR2K; POLR2L; TDRD6; TDRD9
R-HSA-2555396	Mitotic Metaphase and Anaphase	-0.244220629329449	0.042350656910885	8.08716451851872e-09	26	ANAPC16; ANAPC4; ANAPC5; ANKLE2; BANF1; BUB3; CDC16; CENPC; CENPE; CENPH; CENPL; CENPN; CENPP; CENPQ; CENPT; CKAP5; CLIP1; DSN1; DYNC1H1; DYNC1LI2; DYNLL2; INCENP; ITGB3BP; KIF2A; LEMD2; LEMD3
R-HSA-68882	Mitotic Anaphase	-0.244220629329449	0.042350656910885	8.08716451851872e-09	26	ANAPC16; ANAPC4; ANAPC5; ANKLE2; BANF1; BUB3; CDC16; CENPC; CENPE; CENPH; CENPL; CENPN; CENPP; CENPQ; CENPT; CKAP5; CLIP1; DSN1; DYNC1H1; DYNC1LI2; DYNLL2; INCENP; ITGB3BP; KIF2A; LEMD2; LEMD3
R-HSA-9006934	Signaling by Receptor Tyrosine Kinases	-0.19662853853843	0.0341493108225219	8.51635047357095e-09	37	AATF; ABI2; ABR; ADAM10; ADAM17; ADCYAP1; ADCYAP1R1; AHCYL1; AKAP13; AKT1; AKT2; AKT3; AP2A2; AP2B1; AP2M1; ARF6; ARHGEF1; ARHGEF10; ARHGEF10L; ARHGEF11; ARHGEF12; ARHGEF18; ARHGEF3; ARHGEF33; ARHGEF4; ARHGEF40; ATF1; ATP6V0A2; ATP6V0B; ATP6V0C; ATP6V0D1; ATP6V0E1; ATP6V0E2; ATP6V1C1; ATP6V1C2; ATP6V1E1; ATP6V1E2
R-HSA-74160	Gene expression (Transcription)	0.205565479814727	0.0359757054096103	1.1034560379507e-08	29	AAAS; ACTB; ACTL6A; ACTL6B; AEBP2; AFF4; AGO2; AIFM2; AKT1; AKT2; AKT3; ARID1A; ARID3A; ARID4B; ASH2L; ATAD2; ATM; ATRIP; AXIN1; BARD1; BCL2L11; BCL6; BID; BLM; BMP2; BRD7; BRF1; BRIP1; BRPF1
R-HSA-449147	Signaling by Interleukins	0.211773376083842	0.0375273919685879	1.66949330627397e-08	28	AKT1; ALOX5; ANXA1; ANXA2; APP; ARF1; ATF1; BCL2; BCL6; BLNK; BRWD1; BTRC; CA1; CANX; CASP3; CBL; CCL2; CCR1; CD36; CD4; CDKN1A; CFL1; CNN2; CREB1; CRK; CRKL; CRLF1; CSF1
R-HSA-1980145	Signaling by NOTCH2	-0.226448947840699	0.0402127382196348	1.78883254406303e-08	13	ADAM10; CREB1; DLL4; HES1; JAG1; MAML1; MDK; MIB1; PSEN1; PSEN2; RBPJ; UBA52; UBC
R-HSA-1989781	PPARA activates gene expression	-0.314595973718086	0.0563516696760185	2.36776602033857e-08	32	ABCA1; ACADM; ACSL1; AGT; ANGPTL4; ARNT; ARNT2; CARM1; CD36; CDK8; CHD9; CLOCK; CPT1A; CPT2; FADS1; FAM120B; FHL2; G0S2; GLIPR1; GRHL1; HDAC3; HMGCS1; MED10; MED13; MED16; MED17; MED19; MED20; MED23; MED24; MED27; MED28
R-HSA-400206	Regulation of lipid metabolism by Peroxisome proliferator-activated receptor alpha (PPARalpha)	-0.314595973718086	0.0563516696760185	2.36776602033857e-08	32	ABCA1; ACADM; ACSL1; AGT; ANGPTL4; ARNT; ARNT2; CARM1; CD36; CDK8; CHD9; CLOCK; CPT1A; CPT2; FADS1; FAM120B; FHL2; G0S2; GLIPR1; GRHL1; HDAC3; HMGCS1; MED10; MED13; MED16; MED17; MED19; MED20; MED23; MED24; MED27; MED28
R-HSA-427389	ERCC6 (CSB) and EHMT2 (G9a) positively regulate rRNA expression	0.190053739326627	0.0342909689202961	2.98379981496538e-08	20	CBX3; ERCC6; GATAD2A; H2AFV; H2AFZ; H3F3A; HDAC1; HDAC2; HIST1H2AB; HIST1H2AC; HIST1H2BB; HIST1H2BC; HIST1H2BD; HIST1H2BJ; HIST1H2BL; HIST1H2BN; MBD3; MTA3; RBBP4; TTF1
R-HSA-983231	Factors involved in megakaryocyte development and platelet production	0.291103507785129	0.0527210610210653	3.35966538189016e-08	25	AK3; AKAP1; AKAP10; CABLES1; CABLES2; CAPZA2; CAPZB; CDK2; CDK5; CENPE; DOCK1; DOCK2; DOCK4; DOCK7; DOCK8; EHD1; EHD2; EHD3; H3F3A; HDAC1; HDAC2; HMG20B; IRF2; JAK2; JMJD1C
R-HSA-3858494	Beta-catenin independent WNT signaling	-0.178120467690064	0.0324235799977716	3.9393971668806e-08	34	AGO2; AP2A2; AP2B1; AP2M1; ARRB2; CALM1; CLTA; DAAM1; DVL1; DVL2; FZD1; FZD3; FZD6; FZD8; GNAO1; GNB2; GNB3; GNB4; GNB5; GNG11; GNG4; GNG5; GNG7; ITPR2; ITPR3; MAP3K7; MYC; NFATC1; NLK; PARD6A; PFN1; PLCB1; PLCB3; PPP3CB
R-HSA-111996	Ca-dependent events	-0.228440972944521	0.0415873593701461	3.95076255203543e-08	15	ADCY3; ADCY6; ADCY7; CALM1; CAMK4; CREB1; MAPK1; PDE1B; PDE1C; PRKACA; PRKAR1A; PRKAR1B; PRKAR2A; PRKCA; PRKCD
R-HSA-72662	Activation of the mRNA upon binding of the cap-binding complex and eIFs, and subsequent binding to 43S	-0.278269283957985	0.0510398963083476	4.98077224832642e-08	34	EIF2S1; EIF3A; EIF3B; EIF3C; EIF3E; EIF3F; EIF3H; EIF3I; EIF3L; EIF4A1; EIF4A2; EIF4B; EIF4E; EIF4EBP1; RPS12; RPS13; RPS14; RPS15; RPS19; RPS2; RPS20; RPS23; RPS24; RPS25; RPS26; RPS27; RPS27L; RPS28; RPS3; RPS5; RPS7; RPS8; RPS9; RPSA
R-HSA-176187	Activation of ATR in response to replication stress	-0.19940896349149	0.0368990730106838	6.5108186798357e-08	24	ATRIP; CDC25A; CDC7; CDK2; CHEK1; DBF4; MCM2; MCM3; MCM4; MCM6; MCM7; MCM8; ORC2; ORC4; ORC5; RAD1; RAD9A; RFC2; RFC3; RFC4; RFC5; RPA1; RPA2; RPA3
R-HSA-1280218	Adaptive Immune System	-0.191352778577853	0.0354596827716098	6.80110790210625e-08	34	ACTR10; ACTR1B; AHCYL1; AKT1; AKT2; AKT3; ANAPC13; ANAPC4; ANAPC5; AP1B1; AP1M1; AP1S1; AP2A2; AP2B1; AP2M1; AREL1; ARF1; ASB1; ASB13; ASB14; ASB2; ASB4; ASB5; ASB6; ATG7; BLMH; BLNK; BTBD1; BTN2A1; BTN2A2; BTN3A2; BTN3A3; BTNL9; BTRC
R-HSA-5687128	MAPK6/MAPK4 signaling	-0.128283091401464	0.0238111529299579	7.14360484242035e-08	31	AGO2; CCND3; CDC14A; CDC14B; CDC42EP2; CDC42EP3; FOXO1; JUN; KALRN; MAPK4; MAPKAPK5; MMP2; MYC; NCOA3; PAK1; PAK2; PRKACA; PSMA1; PSMA4; PSMA5; PSMA7; PSMB10; PSMB2; PSMB4; PSMB5; PSMB6; PSMC1; PSMC3; PSMC5; PSMD11; PSMD13
R-HSA-5250941	Negative epigenetic regulation of rRNA expression	0.138849214743977	0.0259096954710994	8.36989304291666e-08	38	ARID4B; CDK7; DNMT3B; ERCC3; GTF2H1; GTF2H2; GTF2H3; GTF2H4; H2AFV; H2AFZ; H3F3A; HDAC1; HDAC2; HIST1H2AB; HIST1H2AC; HIST1H2BB; HIST1H2BC; HIST1H2BD; HIST1H2BJ; HIST1H2BL; HIST1H2BN; POLR1A; POLR1B; POLR1C; POLR1D; POLR1E; POLR2E; POLR2H; POLR2K; POLR2L; RRP8; SAP130; SAP18; SAP30; SAP30BP; SAP30L; SIN3B; SIRT1
R-HSA-202424	Downstream TCR signaling	-0.121529035236121	0.0227521522040558	9.22160708498509e-08	26	BTRC; CARD11; CD4; INPP5D; MALT1; MAP3K7; NFKB1; NFKBIA; PIK3CA; PIK3CB; PIK3R1; PRKCQ; PSMA1; PSMA4; PSMA5; PSMA7; PSMB10; PSMB2; PSMB4; PSMB5; PSMB6; PSMC1; PSMC3; PSMC5; PSMD11; PSMD13
R-HSA-380320	Recruitment of NuMA to mitotic centrosomes	0.192088369315516	0.0359804808006973	9.36243463233355e-08	42	ALMS1; CDK5RAP2; CENPJ; CEP135; CEP164; CEP192; CEP250; CEP290; CEP41; CEP57; CEP63; CEP72; CEP76; CKAP5; CNTRL; CSNK1D; DCTN3; DYNC1H1; HAUS1; HAUS2; HAUS4; HAUS5; HSP90AA1; MAPRE1; MZT2A; MZT2B; NDE1; NEDD1; NEK2; NINL; ODF2; PAFAH1B1; PCM1; PCNT; PLK1; PLK4; PPP2R1A; PRKACA; SFI1; SSNA1; TUBA1A; TUBA4A
R-HSA-5205647	Mitophagy	-0.233506872995989	0.0438032951470537	9.77777735716067e-08	14	ATG12; CSNK2A2; MAP1LC3A; MAP1LC3B; MFN1; MFN2; PINK1; SRC; TOMM22; TOMM7; UBA52; UBC; ULK1; VDAC1
R-HSA-8854518	AURKA Activation by TPX2	0.191587067352525	0.0360368494413391	1.05828069628903e-07	42	ALMS1; CDK5RAP2; CENPJ; CEP135; CEP164; CEP192; CEP250; CEP290; CEP41; CEP57; CEP63; CEP72; CEP76; CKAP5; CNTRL; CSNK1D; DCTN3; DYNC1H1; HAUS1; HAUS2; HAUS4; HAUS5; HMMR; HSP90AA1; MAPRE1; NDE1; NEDD1; NEK2; NINL; ODF2; PAFAH1B1; PCM1; PCNT; PLK1; PLK4; PPP2R1A; PRKACA; SFI1; SSNA1; TPX2; TUBA1A; TUBA4A
R-HSA-5693616	Presynaptic phase of homologous DNA pairing and strand exchange	-0.189881776118633	0.0357838711292401	1.11841573650004e-07	28	ATM; ATRIP; BARD1; BLM; BRCA2; BRIP1; CHEK1; DNA2; EXO1; NBN; RAD1; RAD50; RAD51B; RAD51C; RAD9A; RFC2; RFC3; RFC4; RFC5; RMI1; RMI2; RPA1; RPA2; RPA3; TOP3A; TOPBP1; WRN; XRCC2
R-HSA-429914	Deadenylation-dependent mRNA decay	-0.296531795396592	0.0559572590317919	1.1627602430752e-07	35	CNOT11; CNOT2; CNOT4; CNOT6L; CNOT7; CNOT8; DCP1A; DCP1B; DCP2; DCPS; DDX6; EDC3; EIF4A1; EIF4A2; EIF4B; EIF4E; EXOSC2; EXOSC3; EXOSC4; EXOSC5; EXOSC6; EXOSC8; EXOSC9; HBS1L; LSM5; LSM6; LSM7; NT5C3B; PAIP1; PAN2; PAN3; PARN; PATL1; TNKS1BP1; TTC37
R-HSA-380270	Recruitment of mitotic centrosome proteins and complexes	0.188747897237029	0.035704084538638	1.24712129031272e-07	44	ALMS1; CDK11A; CDK11B; CDK5RAP2; CENPJ; CEP135; CEP164; CEP192; CEP250; CEP290; CEP41; CEP57; CEP63; CEP72; CEP76; CKAP5; CNTRL; CSNK1D; DCTN3; DYNC1H1; HAUS1; HAUS2; HAUS4; HAUS5; HSP90AA1; MAPRE1; MZT2A; MZT2B; NDE1; NEDD1; NEK2; NINL; ODF2; PAFAH1B1; PCM1; PCNT; PLK1; PLK4; PPP2R1A; PRKACA; SFI1; SSNA1; TUBA1A; TUBA4A
R-HSA-380287	Centrosome maturation	0.188747897237029	0.035704084538638	1.24712129031272e-07	44	ALMS1; CDK11A; CDK11B; CDK5RAP2; CENPJ; CEP135; CEP164; CEP192; CEP250; CEP290; CEP41; CEP57; CEP63; CEP72; CEP76; CKAP5; CNTRL; CSNK1D; DCTN3; DYNC1H1; HAUS1; HAUS2; HAUS4; HAUS5; HSP90AA1; MAPRE1; MZT2A; MZT2B; NDE1; NEDD1; NEK2; NINL; ODF2; PAFAH1B1; PCM1; PCNT; PLK1; PLK4; PPP2R1A; PRKACA; SFI1; SSNA1; TUBA1A; TUBA4A
R-HSA-429947	Deadenylation of mRNA	-0.409450823573087	0.0784611486219295	1.80361604718932e-07	15	CNOT11; CNOT2; CNOT4; CNOT6L; CNOT7; CNOT8; EIF4A1; EIF4A2; EIF4B; EIF4E; PAIP1; PAN2; PAN3; PARN; TNKS1BP1
R-HSA-69278	Cell Cycle, Mitotic	0.158533909835804	0.0304142485968625	1.8632449247593e-07	33	AAAS; AJUBA; AKT1; AKT2; AKT3; ALMS1; ANAPC16; ANAPC4; ANAPC5; ANKLE2; ARPP19; BANF1; BLZF1; BORA; BTRC; BUB3; CCNA1; CCNA2; CCND2; CCND3; CDC14A; CDC16; CDC25A; CDC25B; CDC7; CDK11A; CDK11B; CDK2; CDK5RAP2; CDK6; CDK7; CDKN1A; CDKN1B
R-HSA-194315	Signaling by Rho GTPases	0.286451811813857	0.0558699665915931	2.94213913452807e-07	39	A2M; ABI2; ABR; ACTB; ACTG1; ACTR2; AKAP13; ARAP1; ARAP2; ARAP3; ARHGAP1; ARHGAP11A; ARHGAP12; ARHGAP15; ARHGAP18; ARHGAP19; ARHGAP20; ARHGAP21; ARHGAP22; ARHGAP24; ARHGAP25; ARHGAP26; ARHGAP27; ARHGAP28; ARHGAP29; ARHGAP30; ARHGAP31; ARHGAP32; ARHGAP39; ARHGAP42; ARHGAP9; ARHGEF1; ARHGEF10; ARHGEF10L; ARHGEF11; ARHGEF12; ARHGEF18; ARHGEF3; ARHGEF33
R-HSA-70326	Glucose metabolism	0.176759593244892	0.0344854517354844	2.96547786423911e-07	35	AAAS; ADPGK; ALDOB; ALDOC; BPGM; ENO1; ENO3; G6PC3; GNPDA1; GNPDA2; GOT2; HK1; MDH2; NDC1; NUP107; NUP205; NUP214; NUP35; NUP37; NUP43; NUP50; NUP54; NUP62; NUP85; NUP88; NUP93; PCK2; PFKFB2; PFKFB4; PFKL; PFKP; PGAM1; PGM2L1; PGP; PKM
R-HSA-438064	Post NMDA receptor activation events	-0.230939531941235	0.0451015937992339	3.04840546526232e-07	14	ADCY3; CALM1; CAMK2B; CAMK2D; CAMK4; CREB1; GRIN2A; GRIN2D; MAPK1; NEFL; PRKACA; RASGRF2; RPS6KA1; RPS6KA2
R-HSA-167238	Pausing and recovery of Tat-mediated HIV elongation	-0.175276302384092	0.0343005179132662	3.22126209779637e-07	17	CCNT1; CDK9; ELL; GTF2F2; NELFA; NELFB; NELFCD; POLR2A; POLR2B; POLR2D; POLR2E; POLR2H; POLR2I; POLR2K; POLR2L; SUPT16H; SUPT5H
R-HSA-167243	Tat-mediated HIV elongation arrest and recovery	-0.175276302384092	0.0343005179132662	3.22126209779637e-07	17	CCNT1; CDK9; ELL; GTF2F2; NELFA; NELFB; NELFCD; POLR2A; POLR2B; POLR2D; POLR2E; POLR2H; POLR2I; POLR2K; POLR2L; SUPT16H; SUPT5H
R-HSA-390471	Association of TriC/CCT with target proteins during biosynthesis	-0.331444918223855	0.0649478816321297	3.33879224501103e-07	20	AP3M1; ARFGEF2; CCT3; CCT4; CCT5; CCT6B; CCT8; DCAF7; FBXO6; FBXW2; FBXW9; FKBP9; HDAC3; KIF13A; KIFC3; LONP2; NOP56; SPHK1; STAT3; TP53
R-HSA-442742	CREB phosphorylation through the activation of Ras	-0.259520596168743	0.0508683025576967	3.36414063097015e-07	11	CALM1; CAMK2B; CAMK2D; CREB1; GRIN2A; GRIN2D; MAPK1; NEFL; RASGRF2; RPS6KA1; RPS6KA2
R-HSA-5693567	HDR through Homologous Recombination (HR) or Single Strand Annealing (SSA)	0.154137171539792	0.0302799722271152	3.57308911823316e-07	30	ATM; ATRIP; BARD1; BLM; BRCA2; BRIP1; CCNA1; CCNA2; CDK2; CHEK1; DNA2; EME2; ERCC4; EXO1; HIST1H2BB; HIST1H2BC; HIST1H2BD; HIST1H2BJ; HIST1H2BL; HIST1H2BN; MDC1; NBN; PALB2; POLD2; POLD3; POLE; POLH; PPP4C; RAD1; RAD50
R-HSA-380259	Loss of Nlp from mitotic centrosomes	0.182287896107039	0.0358428526568265	3.66170309598807e-07	41	ALMS1; CDK5RAP2; CENPJ; CEP135; CEP164; CEP192; CEP250; CEP290; CEP41; CEP57; CEP63; CEP72; CEP76; CKAP5; CNTRL; CSNK1D; DCTN3; DYNC1H1; HAUS1; HAUS2; HAUS4; HAUS5; HSP90AA1; MAPRE1; NDE1; NEDD1; NEK2; NINL; ODF2; PAFAH1B1; PCM1; PCNT; PLK1; PLK4; PPP2R1A; PRKACA; SFI1; SSNA1; TUBA1A; TUBA4A; YWHAE
R-HSA-380284	Loss of proteins required for interphase microtubule organization from the centrosome	0.182287896107039	0.0358428526568265	3.66170309598807e-07	41	ALMS1; CDK5RAP2; CENPJ; CEP135; CEP164; CEP192; CEP250; CEP290; CEP41; CEP57; CEP63; CEP72; CEP76; CKAP5; CNTRL; CSNK1D; DCTN3; DYNC1H1; HAUS1; HAUS2; HAUS4; HAUS5; HSP90AA1; MAPRE1; NDE1; NEDD1; NEK2; NINL; ODF2; PAFAH1B1; PCM1; PCNT; PLK1; PLK4; PPP2R1A; PRKACA; SFI1; SSNA1; TUBA1A; TUBA4A; YWHAE
R-HSA-427413	NoRC negatively regulates rRNA expression	0.131490650246213	0.0259413618346754	4.00406573479094e-07	37	ARID4B; CDK7; DNMT3B; ERCC3; GTF2H1; GTF2H2; GTF2H3; GTF2H4; H2AFV; H2AFZ; H3F3A; HDAC1; HDAC2; HIST1H2AB; HIST1H2AC; HIST1H2BB; HIST1H2BC; HIST1H2BD; HIST1H2BJ; HIST1H2BL; HIST1H2BN; POLR1A; POLR1B; POLR1C; POLR1D; POLR1E; POLR2E; POLR2H; POLR2K; POLR2L; SAP130; SAP18; SAP30; SAP30BP; SAP30L; SIN3B; SUDS3
R-HSA-442755	Activation of NMDA receptor and postsynaptic events	-0.226629647643597	0.0447155037855096	4.01475920432892e-07	15	ADCY3; CALM1; CAMK2B; CAMK2D; CAMK4; CREB1; GRIA1; GRIN2A; GRIN2D; MAPK1; NEFL; PRKACA; RASGRF2; RPS6KA1; RPS6KA2
R-HSA-204998	Cell death signalling via NRAGE, NRIF and NADE	-0.243204594777102	0.0480175894589793	4.08601125290519e-07	35	AATF; ABR; AKAP13; ARHGEF1; ARHGEF10; ARHGEF10L; ARHGEF11; ARHGEF12; ARHGEF18; ARHGEF3; ARHGEF33; ARHGEF4; ARHGEF40; BCL2L11; CASP3; ECT2; FGD2; FGD3; FGD4; GNA13; ITGB3BP; ITSN1; KALRN; MAPK8; MCF2L; OBSCN; PLEKHG2; PLEKHG5; PREX1; PSEN1; PSEN2; RASGRF2; SOS2; TIAM2; TRAF6
R-HSA-73762	RNA Polymerase I Transcription Initiation	0.162292041506752	0.0321097902120376	4.32005363405363e-07	31	CDK7; ERCC3; ERCC6; GATAD2A; GTF2H1; GTF2H2; GTF2H3; GTF2H4; HDAC1; HDAC2; KAT2B; MBD3; MTA3; POLR1A; POLR1B; POLR1C; POLR1D; POLR1E; POLR2E; POLR2H; POLR2K; POLR2L; RBBP4; RRN3; TAF1A; TAF1B; TAF1C; TAF1D; TTF1; UBTF; ZNRD1
R-HSA-69242	S Phase	0.153210449924261	0.0304273134590552	4.77117532508725e-07	40	CCNA1; CCNA2; CDC25A; CDC25B; CDK2; CDK7; CDKN1A; CDKN1B; CKS1B; DNA2; E2F1; E2F5; ESCO1; ESCO2; FEN1; GINS2; GINS4; LIG1; LIN52; LIN54; LIN9; MAX; MCM2; MCM3; MCM4; MCM6; MCM7; MCM8; MYC; ORC2; ORC4; ORC5; PDS5A; PDS5B; POLA2; POLD2; POLD3; POLE; PRIM1; PSMA1
R-HSA-3928662	EPHB-mediated forward signaling	0.238111928761822	0.0475275695256327	5.44371445286803e-07	23	ACTB; ACTG1; ACTR2; ARHGEF28; ARPC1A; ARPC1B; ARPC2; ARPC3; ARPC4; CFL1; FYN; ITSN1; KALRN; LIMK1; LIMK2; LYN; PAK1; RASA1; ROCK1; ROCK2; SDC2; SRC; YES1
R-HSA-452723	Transcriptional regulation of pluripotent stem cells	-0.193403806448057	0.0392365941421476	8.25800859032199e-07	17	DKK1; FOXP1; HHEX; HIF3A; KLF4; NR6A1; PBX1; POLR2A; POLR2B; POLR2D; POLR2E; POLR2H; POLR2I; POLR2K; POLR2L; SALL1; STAT3
R-HSA-8863795	Downregulation of ERBB2 signaling	-0.163010988287661	0.0331724708588951	8.92166188821727e-07	18	AKT1; AKT2; AKT3; BTC; CDC37; CUL5; EGF; EGFR; ERBB2; ERBB3; ERBB4; HSP90AA1; NRG2; NRG4; PTPN12; PTPN18; UBA52; UBC
R-HSA-5633008	TP53 Regulates Transcription of Cell Death Genes	-0.344050636226803	0.0704602753865169	1.04535707097137e-06	22	AIFM2; ATM; BCL6; BID; CASP10; CRADD; FAS; NDRG1; NLRC4; PERP; PPP1R13B; RABGGTA; STEAP3; TMEM219; TNFRSF10A; TNFRSF10B; TNFRSF10D; TP53; TP53BP2; TP53I3; TP53INP1; ZNF420
R-HSA-140534	Ligand-dependent caspase activation	0.417897382084736	0.0857817021332529	1.10676932398015e-06	10	CASP8; CD14; FADD; FAS; TICAM1; TLR4; TNFRSF10A; TNFRSF10B; TNFSF10; TRADD
R-HSA-192823	Viral mRNA Translation	0.219823676977277	0.0451666826522363	1.13337610806678e-06	28	DNAJC3; RPL10A; RPL12; RPL13; RPL14; RPL15; RPL17; RPL23; RPL26; RPL26L1; RPL27; RPL27A; RPL29; RPL3; RPL31; RPL35; RPL36; RPL36AL; RPL37A; RPL4; RPL6; RPL7; RPL8; RPL9; RPLP0; RPS12; RPS13; RPS14
R-HSA-446203	Asparagine N-linked glycosylation	0.24796543371795	0.0509894365155233	1.15576260773999e-06	36	ACTR10; ALG1; ALG10; ALG12; ALG8; AMFR; ANK1; ANKRD28; ARF1; ARF3; ARF4; ARFGAP3; ASGR1; B4GALT2; B4GALT3; B4GALT4; B4GALT5; B4GALT6; BET1; CALR; CANX; CAPZA2; CAPZB; CD55; CD59; CHST10; CHST8; CNIH3; COG1; COG2; COG3; COG4; COG6; COG7; COG8; COPA
R-HSA-3700989	Transcriptional Regulation by TP53	0.148545133624856	0.0306589695990694	1.26561229446646e-06	34	AGO2; AIFM2; AKT1; AKT2; AKT3; ARID3A; ATM; ATRIP; BARD1; BCL6; BID; BLM; BRD7; BRIP1; BRPF1; CARM1; CASP10; CCNA1; CCNA2; CCNG1; CCNK; CCNT1; CCNT2; CDK12; CDK13; CDK2; CDK5; CDK5R1; CDK7; CDK9; CDKN1A; CDKN1B; CENPJ; CHEK1
R-HSA-73728	RNA Polymerase I Promoter Opening	0.175328772145507	0.0362385788812547	1.31033366228179e-06	13	H2AFV; H2AFZ; H3F3A; HIST1H2AB; HIST1H2AC; HIST1H2BB; HIST1H2BC; HIST1H2BD; HIST1H2BJ; HIST1H2BL; HIST1H2BN; MAPK3; UBTF
R-HSA-8953854	Metabolism of RNA	0.19647171741842	0.0406938101648184	1.37877037207351e-06	41	AAAS; ACTB; ADAR; ADARB1; ADAT1; ADAT2; AKT1; ALKBH8; ANP32A; AQR; BCAS2; BMS1; BYSL; C1D; C2orf49; CASC3; CCAR1; CD44; CDC40; CDK7; CDKAL1; CHERP; CHTOP; CNOT11; CNOT2; CNOT4; CNOT6L; CNOT7; CNOT8; CPSF1; CPSF2; CPSF3; CPSF4; CPSF7; CSNK1D; CSTF1; CSTF2T; CTNNBL1; CTU1; CTU2; CWC15
R-HSA-8878159	Transcriptional regulation by RUNX3	-0.104015748898695	0.0216100036400017	1.48447220116774e-06	33	BCL2L11; CARM1; CDKN1A; CHD9; HDAC4; HES1; ITGA4; JAG1; KAT2B; KRAS; MAML1; MDM2; MYC; NCOA1; NCOA6; NOTCH1; PSMA1; PSMA4; PSMA5; PSMA7; PSMB10; PSMB2; PSMB4; PSMB5; PSMB6; PSMC1; PSMC3; PSMC5; PSMD11; PSMD13; PSMD2; PSMD4; PSMD5
R-HSA-445144	Signal transduction by L1	0.246963548651217	0.0514128848069015	1.55889275500785e-06	11	CSNK2A2; EGFR; FGFR1; ITGA9; ITGAV; ITGB3; MAPK1; MAPK3; NRP1; PAK1; VAV2
R-HSA-6807878	COPI-mediated anterograde transport	0.213285173939841	0.0445647074869602	1.7016688164521e-06	43	ACTR10; ANK1; ARF1; ARF3; ARF4; ARFGAP3; BET1; CAPZA2; CAPZB; CD55; CD59; COG1; COG2; COG3; COG4; COG6; COG7; COG8; COPA; COPE; COPG2; COPZ1; COPZ2; DCTN3; DCTN5; DCTN6; DYNC1H1; DYNC1LI2; DYNLL2; GBF1; GOLGA2; GOLGB1; GORASP1; GOSR1; GOSR2; KDELR1; KDELR2; KDELR3; NAPA; NAPB; NAPG; NSF; RAB1A
R-HSA-6802952	Signaling by BRAF and RAF fusions	0.186864263107207	0.0393330599122515	2.02594039996236e-06	29	AGGF1; AGTRAP; AP3B1; ARRB1; ARRB2; ATG7; BCL2L11; CLCN6; FAM114A2; IQGAP1; ITGB3; JAK2; KIAA1549; KRAS; KSR1; KSR2; MAPK1; MAPK3; MPRIP; PAPSS1; PEBP1; RAP1A; SND1; SRC; TLN1; TRAK1; TRIM24; VCL; VWF
R-HSA-71387	Metabolism of carbohydrates	0.234280863453647	0.0493774619305816	2.0882351711446e-06	38	AAAS; ABCC5; ACAN; ADPGK; AGL; ALDH1A1; ALDOB; ALDOC; ARSB; B3GALT6; B3GAT1; B3GAT2; B4GALT2; B4GALT3; B4GALT4; B4GALT5; B4GALT6; BPGM; CALM1; CD44; CHPF; CHST1; CHST11; CHST12; CHST3; CHST6; CHST9; CHSY3; CRYL1; CSGALNACT1; CSGALNACT2; DCN; DCXR; DSE; ENO1; ENO3; EXT1; EXT2
R-HSA-5693565	Recruitment and ATM-mediated phosphorylation of repair and signaling proteins at DNA double strand breaks	-0.145270996822955	0.0307181228874006	2.25447815951187e-06	22	ATM; BAP1; BARD1; EYA4; HIST1H2BB; HIST1H2BC; HIST1H2BD; HIST1H2BJ; HIST1H2BL; HIST1H2BN; MAPK8; MDC1; NBN; PPP5C; RAD50; RNF8; TP53; UBA52; UBC; UBE2I; UBE2N; UIMC1
R-HSA-5693606	DNA Double Strand Break Response	-0.145270996822955	0.0307181228874006	2.25447815951187e-06	22	ATM; BAP1; BARD1; EYA4; HIST1H2BB; HIST1H2BC; HIST1H2BD; HIST1H2BJ; HIST1H2BL; HIST1H2BN; MAPK8; MDC1; NBN; PPP5C; RAD50; RNF8; TP53; UBA52; UBC; UBE2I; UBE2N; UIMC1
R-HSA-72306	tRNA processing	0.312943806203897	0.0662483618684251	2.31481605776862e-06	18	AAAS; ADAT1; ADAT2; ALKBH8; C2orf49; CDKAL1; CPSF1; CPSF4; CTU1; CTU2; DUS2; ELAC2; GTPBP3; LCMT2; MTO1; NDC1; NSUN2; NSUN6
R-HSA-112409	RAF-independent MAPK1/3 activation	0.232113584521974	0.0491600383826603	2.34007129860897e-06	11	DUSP16; DUSP4; DUSP6; DUSP7; IL6ST; JAK1; JAK2; MAPK1; MAPK3; PTPN11; TYK2
R-HSA-6802948	Signaling by high-kinase activity BRAF mutants	0.203662671171278	0.0431743430384529	2.39094644001864e-06	15	ARRB1; ARRB2; IQGAP1; ITGB3; KRAS; KSR1; KSR2; MAPK1; MAPK3; PEBP1; RAP1A; SRC; TLN1; VCL; VWF
R-HSA-203927	MicroRNA (miRNA) biogenesis	-0.18542043957186	0.0394806821572701	2.64676398936488e-06	13	AGO2; DGCR8; DICER1; POLR2A; POLR2B; POLR2D; POLR2E; POLR2H; POLR2I; POLR2K; POLR2L; PRKRA; RAN
R-HSA-4641262	Disassembly of the destruction complex and recruitment of AXIN to the membrane	0.238908646135151	0.0510205634428614	2.83265540959758e-06	17	AXIN1; CAV1; DVL1; DVL2; FRAT1; FRAT2; FZD1; GSK3B; LRP5; LRP6; PPP2CA; PPP2R1A; PPP2R1B; PPP2R5A; PPP2R5C; PPP2R5D; PPP2R5E
R-HSA-5693579	Homologous DNA Pairing and Strand Exchange	-0.166664598975532	0.0356677291998488	2.97265783712772e-06	29	ATM; ATRIP; BARD1; BLM; BRCA2; BRIP1; CHEK1; DNA2; EXO1; NBN; PALB2; RAD1; RAD50; RAD51B; RAD51C; RAD9A; RFC2; RFC3; RFC4; RFC5; RMI1; RMI2; RPA1; RPA2; RPA3; TOP3A; TOPBP1; WRN; XRCC2
R-HSA-9013507	NOTCH3 Activation and Transmission of Signal to the Nucleus	-0.190497170637398	0.0408338956559545	3.08358118329733e-06	14	ADAM10; DLL4; EGF; EGFR; JAG1; MIB1; NOTCH3; PSEN1; PSEN2; TACC3; UBA52; UBC; WWP2; YBX1
R-HSA-69306	DNA Replication	0.112872807446374	0.0242226954568861	3.16523683368436e-06	36	CCNA1; CCNA2; CDC7; CDK2; CDKN1A; CDKN1B; DBF4; DNA2; E2F1; FEN1; GINS2; GINS4; LIG1; MCM2; MCM3; MCM4; MCM6; MCM7; MCM8; ORC2; ORC4; ORC5; POLA2; POLD2; POLD3; POLE; PRIM1; PSMA1; PSMA4; PSMA5; PSMA7; PSMB10; PSMB2; PSMB4; PSMB5; PSMB6
R-HSA-2173795	Downregulation of SMAD2/3:SMAD4 transcriptional activity	-0.20242938090778	0.0436460940165233	3.51843697601112e-06	10	HDAC1; NCOR1; NCOR2; PARP1; PPM1A; SKIL; SMAD3; TRIM33; UBA52; UBC
R-HSA-5693538	Homology Directed Repair	0.138381615535776	0.0298684793266287	3.60349102813469e-06	32	ATM; ATRIP; BARD1; BLM; BRCA2; BRIP1; CCNA1; CCNA2; CDK2; CHEK1; DNA2; EME2; ERCC4; EXO1; FEN1; HIST1H2BB; HIST1H2BC; HIST1H2BD; HIST1H2BJ; HIST1H2BL; HIST1H2BN; LIG3; MDC1; NBN; PALB2; PARP1; PARP2; POLD2; POLD3; POLE; POLH; POLQ
R-HSA-1445148	Translocation of GLUT4 to the plasma membrane	0.219595563409316	0.0475733042377252	3.91318201164279e-06	33	AKT1; AKT2; ASPSCR1; CALM1; EXOC1; EXOC2; EXOC3; EXOC4; EXOC6; EXOC7; KIF3B; KIFAP3; MYH3; MYO5A; PRKAA2; PRKAB2; PRKAG2; RAB11A; RAB14; RAB8A; RALA; RALGAPA2; RALGAPB; SLC2A4; SNAP23; STX4; TBC1D1; TBC1D4; VAMP2; YWHAE; YWHAG; YWHAQ; YWHAZ
R-HSA-1963642	PI3K events in ERBB2 signaling	0.204472110266294	0.0443075134965407	3.93397210212885e-06	12	BTC; EGF; EGFR; ERBB2; ERBB3; ERBB4; GAB1; GRB2; NRG2; NRG4; PIK3CA; PIK3R1
R-HSA-156842	Eukaryotic Translation Elongation	0.201986914804448	0.0442573748619568	5.02083172888602e-06	32	EEF1A1; EEF1A1P5; EEF1A2; EEF2; RPL10A; RPL12; RPL13; RPL14; RPL15; RPL17; RPL23; RPL26; RPL26L1; RPL27; RPL27A; RPL29; RPL3; RPL31; RPL35; RPL36; RPL36AL; RPL37A; RPL4; RPL6; RPL7; RPL8; RPL9; RPLP0; RPS12; RPS13; RPS14; RPS15
R-HSA-927802	Nonsense-Mediated Decay (NMD)	0.169424962882195	0.0374486280914363	6.06252976647537e-06	32	CASC3; DCP1A; ETF1; MAGOHB; NCBP1; NCBP2; PPP2CA; PPP2R1A; RNPS1; RPL10A; RPL12; RPL13; RPL14; RPL15; RPL17; RPL23; RPL26; RPL26L1; RPL27; RPL27A; RPL29; RPL3; RPL31; RPL35; RPL36; RPL36AL; RPL37A; RPL4; RPL6; RPL7; RPL8; RPL9
R-HSA-975957	Nonsense Mediated Decay (NMD) enhanced by the Exon Junction Complex (EJC)	0.169424962882195	0.0374486280914363	6.06252976647537e-06	32	CASC3; DCP1A; ETF1; MAGOHB; NCBP1; NCBP2; PPP2CA; PPP2R1A; RNPS1; RPL10A; RPL12; RPL13; RPL14; RPL15; RPL17; RPL23; RPL26; RPL26L1; RPL27; RPL27A; RPL29; RPL3; RPL31; RPL35; RPL36; RPL36AL; RPL37A; RPL4; RPL6; RPL7; RPL8; RPL9
R-HSA-72764	Eukaryotic Translation Termination	0.201938117892874	0.0446368323243571	6.06747292795397e-06	30	ETF1; N6AMT1; RPL10A; RPL12; RPL13; RPL14; RPL15; RPL17; RPL23; RPL26; RPL26L1; RPL27; RPL27A; RPL29; RPL3; RPL31; RPL35; RPL36; RPL36AL; RPL37A; RPL4; RPL6; RPL7; RPL8; RPL9; RPLP0; RPS12; RPS13; RPS14; RPS15
R-HSA-8957322	Metabolism of steroids	-0.263188796696352	0.0585421555540391	6.9336836034599e-06	32	ACACA; ACACB; ACOT8; ACOX2; AKR1C1; AKR1C2; AKR1C3; AMACR; ARV1; BAAT; CARM1; CHD9; CUBN; CYP2R1; CYP39A1; CYP51A1; CYP7B1; DHCR24; DHCR7; FASN; FDPS; FDX1; FDXR; GGPS1; GPAM; HMGCS1; HSD17B1; HSD17B11; HSD17B12; HSD17B14; HSD17B4; HSD17B7
R-HSA-156902	Peptide chain elongation	0.194823319890154	0.0433844216845361	7.10133214912571e-06	33	EEF1A1; EEF2; RPL10A; RPL12; RPL13; RPL14; RPL15; RPL17; RPL23; RPL26; RPL26L1; RPL27; RPL27A; RPL29; RPL3; RPL31; RPL35; RPL36; RPL36AL; RPL37A; RPL4; RPL6; RPL7; RPL8; RPL9; RPLP0; RPS12; RPS13; RPS14; RPS15; RPS19; RPS2; RPS20
R-HSA-373076	Class A/1 (Rhodopsin-like receptors)	0.296473145492835	0.0662141126775266	7.55251332659314e-06	19	ACKR3; ACKR4; ADORA2B; ADRA1A; ADRA1B; ADRA2C; ADRB2; AGT; ANXA1; APLNR; APP; C5; CCKBR; CCR1; CCR6; CHRM1; CHRM4; CHRM5; CMKLR1
R-HSA-162599	Late Phase of HIV Life Cycle	0.121618489662525	0.027173135107964	7.6165447437144e-06	41	AAAS; CCNK; CCNT1; CCNT2; CDK7; CDK9; CHMP2A; CHMP2B; CHMP3; CHMP4A; CHMP4B; CHMP7; ELL; ERCC3; FURIN; GTF2A1; GTF2A2; GTF2E1; GTF2F2; GTF2H1; GTF2H2; GTF2H3; GTF2H4; MVB12A; MVB12B; NCBP1; NCBP2; NDC1; NELFA; NELFB; NELFCD; NMT1; NMT2; NUP107; NUP205; NUP214; NUP35; NUP37; NUP43; NUP50; NUP54
R-HSA-68874	M/G1 Transition	-0.0951737834623736	0.0212912123088726	7.8184144378216e-06	34	CDC7; CDK2; DBF4; E2F1; MCM2; MCM3; MCM4; MCM6; MCM7; MCM8; ORC2; ORC4; ORC5; POLA2; POLE; PRIM1; PSMA1; PSMA4; PSMA5; PSMA7; PSMB10; PSMB2; PSMB4; PSMB5; PSMB6; PSMC1; PSMC3; PSMC5; PSMD11; PSMD13; PSMD2; PSMD4; PSMD5; PSMD6
R-HSA-69002	DNA Replication Pre-Initiation	-0.0951737834623736	0.0212912123088726	7.8184144378216e-06	34	CDC7; CDK2; DBF4; E2F1; MCM2; MCM3; MCM4; MCM6; MCM7; MCM8; ORC2; ORC4; ORC5; POLA2; POLE; PRIM1; PSMA1; PSMA4; PSMA5; PSMA7; PSMB10; PSMB2; PSMB4; PSMB5; PSMB6; PSMC1; PSMC3; PSMC5; PSMD11; PSMD13; PSMD2; PSMD4; PSMD5; PSMD6
R-HSA-1912422	Pre-NOTCH Expression and Processing	0.231542118549132	0.0518093278943948	7.85419533601053e-06	21	AGO2; ATP2A2; E2F1; FURIN; JUN; KAT2B; LFNG; MAML1; NOTCH1; NOTCH3; POGLUT1; RAB6A; RBPJ; RFNG; SNW1; ST3GAL3; ST3GAL4; ST3GAL6; TFDP1; TMED2; TP53
R-HSA-512988	Interleukin-3, 5 and GM-CSF signaling	0.17413533277506	0.0389724888305444	7.8895125675511e-06	20	BLNK; CBL; CRK; CRKL; FYN; GRB2; INPP5D; JAK1; JAK2; JAK3; LYN; PIK3CA; PIK3CB; PIK3CD; PIK3R1; PRKACA; PTPN11; TEC; YES1; YWHAZ
R-HSA-186712	Regulation of beta-cell development	0.23365470747704	0.052332739508895	8.01472131211721e-06	13	AKT1; AKT2; AKT3; FGF10; FOXO1; HES1; HNF1A; INSM1; NEUROD1; NKX2-2; NOTCH1; PAX6; RBPJ
R-HSA-5674135	MAP2K and MAPK activation	0.189946094904689	0.04275020361168	8.86462266709447e-06	17	ARRB1; ARRB2; IQGAP1; ITGB3; KRAS; KSR1; KSR2; LAMTOR3; MAPK1; MAPK3; PEBP1; RAP1A; SRC; TLN1; VCL; VWF; WDR83
R-HSA-8936459	RUNX1 regulates genes involved in megakaryocyte differentiation and platelet function	0.153896628149878	0.0346786256204935	9.08851541075559e-06	26	ASH2L; DPY30; H2AFV; H2AFZ; H3F3A; HDAC1; HIST1H2AB; HIST1H2AC; HIST1H2BB; HIST1H2BC; HIST1H2BD; HIST1H2BJ; HIST1H2BL; HIST1H2BN; KAT2B; KMT2B; KMT2C; KMT2D; KMT2E; PRKCQ; PRMT1; PRMT6; RBBP5; RUNX1; SIN3B; WDR5
R-HSA-450321	JNK (c-Jun kinases) phosphorylation and activation mediated by activated human TAK1	-0.2516278295456	0.0568437903135499	9.57057672079958e-06	11	IRAK2; MAP2K7; MAP3K7; MAPK10; MAPK8; NOD1; TAB1; TAB2; TRAF6; UBE2N; UBE2V1
R-HSA-114608	Platelet degranulation	0.225980363669198	0.0515671581633321	1.17457981087005e-05	24	A2M; ABCC4; ANXA5; APLP2; APP; CALM1; CALU; CD109; CD36; CD9; CDC37L1; CFL1; CHID1; CLEC3B; EGF; ENDOD1; F5; FERMT3; HABP4; HSPA5; IGF1; ISLR; ITGB3; MMRN1
R-HSA-76005	Response to elevated platelet cytosolic Ca2+	0.225980363669198	0.0515671581633321	1.17457981087005e-05	24	A2M; ABCC4; ANXA5; APLP2; APP; CALM1; CALU; CD109; CD36; CD9; CDC37L1; CFL1; CHID1; CLEC3B; EGF; ENDOD1; F5; FERMT3; HABP4; HSPA5; IGF1; ISLR; ITGB3; MMRN1
R-HSA-1483257	Phospholipid metabolism	0.281226564953854	0.064551139735696	1.32069672673219e-05	36	ABHD4; ACHE; ACP6; AGPAT3; AGPAT4; ARF1; ARF3; BCHE; CDS1; CDS2; CEPT1; CHKA; CHKB; CHPT1; CPNE1; CPNE3; CPNE6; CPNE7; CRLS1; CSNK2A2; DDHD1; DDHD2; DGAT2; ENPP6; ETNK1; FIG4; GPAM; GPAT2; GPCPD1; GPD1L; GPD2; HADHA; HADHB; INPP4B; INPP5D; INPP5E
R-HSA-74751	Insulin receptor signalling cascade	0.132450754116752	0.0304112220394821	1.32869662358747e-05	23	AKT2; FGF1; FGF10; FGF17; FGF5; FGF9; FGFR1; FGFR2; GAB1; GRB2; KL; KLB; KRAS; MAPK1; MAPK3; PDE3B; PIK3C3; PIK3CA; PIK3CB; PIK3R1; PTPN11; THEM4; TRIB3
R-HSA-5693571	Nonhomologous End-Joining (NHEJ)	0.176515995085649	0.0406657339864923	1.42057449571736e-05	22	ATM; BARD1; HIST1H2BB; HIST1H2BC; HIST1H2BD; HIST1H2BJ; HIST1H2BL; HIST1H2BN; LIG4; MDC1; NBN; POLL; POLM; RAD50; RIF1; RNF8; TDP1; TDP2; UBE2N; UIMC1; XRCC4; XRCC6
R-HSA-9013508	NOTCH3 Intracellular Domain Regulates Transcription	0.332009847521146	0.0770965914047753	1.65922326191633e-05	10	HES1; HEY2; KAT2B; MAML1; NOTCH1; NOTCH3; PBX1; PLXND1; RBPJ; SNW1
R-HSA-69202	Cyclin E associated events during G1/S transition	0.0829752603146089	0.019278790850319	1.67767422450657e-05	39	AKT1; AKT2; AKT3; CCNA1; CCNA2; CDC25A; CDK2; CDK7; CDKN1A; CDKN1B; CKS1B; E2F1; E2F5; LIN52; LIN54; LIN9; MAX; MYC; PSMA1; PSMA4; PSMA5; PSMA7; PSMB10; PSMB2; PSMB4; PSMB5; PSMB6; PSMC1; PSMC3; PSMC5; PSMD11; PSMD13; PSMD2; PSMD4; PSMD5; PSMD6; PSMD7; PSME2; PSMF1
R-HSA-975956	Nonsense Mediated Decay (NMD) independent of the Exon Junction Complex (EJC)	0.175111090642128	0.0408736690447388	1.83395509070685e-05	31	ETF1; NCBP1; NCBP2; RPL10A; RPL12; RPL13; RPL14; RPL15; RPL17; RPL23; RPL26; RPL26L1; RPL27; RPL27A; RPL29; RPL3; RPL31; RPL35; RPL36; RPL36AL; RPL37A; RPL4; RPL6; RPL7; RPL8; RPL9; RPLP0; RPS12; RPS13; RPS14; RPS15
R-HSA-5218921	VEGFR2 mediated cell proliferation	0.20261991412741	0.0474070678874458	1.91958764141696e-05	14	AHCYL1; CALM1; ITPR2; ITPR3; KDR; KRAS; PLCG1; PRKCA; PRKCB; PRKCD; RASA1; SPHK1; SRC; VEGFA
R-HSA-5620920	Cargo trafficking to the periciliary membrane	0.284090373028411	0.0665059459862163	1.94028688189124e-05	35	ARF4; ARL3; ASAP1; BBS1; BBS10; BBS12; BBS2; BBS4; BBS5; BBS7; BBS9; CCT3; CCT4; CCT5; CCT8; CYS1; EXOC1; EXOC2; EXOC3; EXOC4; EXOC6; EXOC7; GBF1; INPP5E; MCHR1; MKKS; NPHP3; PDE6D; PKD2; RAB11A; RAB3IP; RAB8A; SMO; SSTR3; TTC8
R-HSA-2408522	Selenoamino acid metabolism	0.207645923287543	0.0486362540826951	1.96030211315798e-05	31	AHCY; AIMP1; CBS; EEFSEC; IARS; INMT; KARS; LARS; PAPSS1; PSTK; QARS; RARS; RPL10A; RPL12; RPL13; RPL14; RPL15; RPL17; RPL23; RPL26; RPL26L1; RPL27; RPL27A; RPL29; RPL3; RPL31; RPL35; RPL36; RPL36AL; RPL37A; RPL4
R-HSA-5617833	Cilium Assembly	0.18783221503605	0.0440087214675961	1.97173244166711e-05	41	AHI1; ALMS1; ARF4; ARL3; ASAP1; BBS1; BBS10; BBS12; BBS2; BBS4; BBS5; BBS7; BBS9; C2CD3; CC2D2A; CCT3; CCT4; CCT5; CCT8; CDK5RAP2; CENPJ; CEP135; CEP164; CEP192; CEP250; CEP290; CEP41; CEP57; CEP63; CEP72; CEP76; CEP89; CKAP5; CLUAP1; CNTRL; CSNK1D; CYS1; DCTN3; DYNC1H1; DYNC2H1; DYNC2LI1
R-HSA-162909	Host Interactions of HIV factors	-0.108202735865483	0.0254492457877539	2.12147319330727e-05	41	AAAS; AP1B1; AP1M1; AP1S1; AP2A2; AP2B1; AP2M1; APOBEC3G; ARF1; ATP6V1H; BANF1; BTRC; CCNT1; CD4; CDK9; CUL5; DOCK2; ELMO1; FYN; HLA-A; HMGA1; NDC1; NPM1; NUP107; NUP205; NUP214; NUP35; NUP37; NUP43; NUP50; NUP54; NUP62; NUP85; NUP88; NUP93; PACS1; PAK2; POM121; POM121C; PSIP1; PSMA1
R-HSA-5627117	RHO GTPases Activate ROCKs	0.34064647952535	0.0801413098692327	2.1322442494237e-05	12	CFL1; LIMK1; LIMK2; MYH10; MYH11; MYH14; MYH9; PAK1; PPP1CB; RHOB; ROCK1; ROCK2
R-HSA-114508	Effects of PIP2 hydrolysis	-0.346420019713615	0.0816564143645065	2.21131858982916e-05	14	ABHD12; ABHD6; DAGLB; DGKA; DGKE; DGKG; DGKQ; ITPR2; ITPR3; MGLL; PRKCD; PRKCQ; RASGRP1; TRPC6
R-HSA-4791275	Signaling by WNT in cancer	0.222817638318584	0.0525473394850745	2.23199396721875e-05	20	AXIN1; CTBP2; DKK1; FZD6; FZD8; GSK3B; KREMEN1; KREMEN2; LRP5; LRP6; PPP2CA; PPP2R1A; PPP2R1B; PPP2R5A; PPP2R5C; PPP2R5D; PPP2R5E; RNF43; TNKS; TNKS2
R-HSA-912631	Regulation of signaling by CBL	0.192670961232223	0.0455559505881539	2.34392600445204e-05	12	BLNK; CBL; CRK; CRKL; FYN; GRB2; LYN; PIK3CA; PIK3CB; PIK3CD; PIK3R1; YES1
R-HSA-8856688	Golgi-to-ER retrograde transport	0.205227485139709	0.0485695468208611	2.38479174311078e-05	38	ACTR10; AGPAT3; ARF1; ARF3; ARF4; ARFGAP3; BICD1; BICD2; BNIP1; CAPZA2; CAPZB; CENPE; COPA; COPE; COPG2; COPZ1; COPZ2; DCTN3; DCTN5; DCTN6; DYNC1H1; DYNC1LI2; DYNLL2; GALNT1; GALNT2; GBF1; KDELR1; KDELR2; KDELR3; KIF13B; KIF15; KIF16B; KIF19; KIF20B; KIF21A; KIF21B; KIF22; KIF27
R-HSA-8878166	Transcriptional regulation by RUNX2	-0.0992359130786263	0.0235043973246443	2.42128220338902e-05	27	AKT1; AKT2; AKT3; BMP2; CDKN1A; DLX6; ESR1; GSK3B; HDAC3; HDAC4; HES1; HEY2; LGALS3; MAPK1; MAPK3; PPM1D; PSMA1; PSMA4; PSMA5; PSMA7; PSMB10; PSMB2; PSMB4; PSMB5; PSMB6; PSMC1; PSMC3
R-HSA-8948216	Collagen chain trimerization	-0.331043127619483	0.0786401050640967	2.55826920438178e-05	20	COL11A2; COL12A1; COL14A1; COL15A1; COL16A1; COL18A1; COL19A1; COL22A1; COL23A1; COL24A1; COL26A1; COL27A1; COL28A1; COL4A4; COL5A2; COL5A3; COL6A1; COL6A2; COL6A3; COL8A1
R-HSA-75153	Apoptotic execution phase	-0.226219331182491	0.0539046600392231	2.70884539099115e-05	33	ACIN1; ADD1; BIRC2; CASP3; CASP7; CASP8; CDH1; DBNL; DFFB; DNM1L; DSG2; DSP; GAS2; GSN; H1F0; HIST1H1A; HIST1H1C; HIST1H1D; HMGB2; LMNB1; MAPT; OCLN; PAK2; PKP1; PLEC; PRKCD; PRKCQ; ROCK1; SATB1; STK24; TJP1; TJP2; VIM
R-HSA-2404192	Signaling by Type 1 Insulin-like Growth Factor 1 Receptor (IGF1R)	0.137389321278544	0.0328287883107178	2.85133897188203e-05	23	AKT2; FGF1; FGF10; FGF17; FGF5; FGF9; FGFR1; FGFR2; GAB1; GRB2; IGF1; IGF1R; KL; KLB; KRAS; PDE3B; PIK3C3; PIK3CA; PIK3CB; PIK3R1; PTPN11; THEM4; TRIB3
R-HSA-2428924	IGF1R signaling cascade	0.137389321278544	0.0328287883107178	2.85133897188203e-05	23	AKT2; FGF1; FGF10; FGF17; FGF5; FGF9; FGFR1; FGFR2; GAB1; GRB2; IGF1; IGF1R; KL; KLB; KRAS; PDE3B; PIK3C3; PIK3CA; PIK3CB; PIK3R1; PTPN11; THEM4; TRIB3
R-HSA-2428928	IRS-related events triggered by IGF1R	0.137389321278544	0.0328287883107178	2.85133897188203e-05	23	AKT2; FGF1; FGF10; FGF17; FGF5; FGF9; FGFR1; FGFR2; GAB1; GRB2; IGF1; IGF1R; KL; KLB; KRAS; PDE3B; PIK3C3; PIK3CA; PIK3CB; PIK3R1; PTPN11; THEM4; TRIB3
R-HSA-1236974	ER-Phagosome pathway	0.0888478263328418	0.0212524307347139	2.90746065350252e-05	33	CALR; CD14; CD36; HLA-A; HLA-B; HLA-C; HLA-E; PDIA3; PSMA1; PSMA4; PSMA5; PSMA7; PSMB10; PSMB2; PSMB4; PSMB5; PSMB6; PSMC1; PSMC3; PSMC5; PSMD11; PSMD13; PSMD2; PSMD4; PSMD5; PSMD6; PSMD7; PSME2; PSME4; PSMF1; SEC61A2; SEC61B; SEC61G
R-HSA-1799339	SRP-dependent cotranslational protein targeting to membrane	0.186188363744519	0.0451593597672169	3.74101948210266e-05	29	RPL10A; RPL12; RPL13; RPL14; RPL15; RPL17; RPL23; RPL26; RPL26L1; RPL27; RPL27A; RPL29; RPL3; RPL31; RPL35; RPL36; RPL36AL; RPL37A; RPL4; RPL6; RPL7; RPL8; RPL9; RPLP0; RPN1; RPS12; RPS13; RPS14; RPS15
R-HSA-1592230	Mitochondrial biogenesis	-0.174584212799192	0.0423818708308529	3.80002842384876e-05	28	ACSS2; CALM1; CAMK4; CARM1; CHCHD6; CHD9; CREB1; CRTC1; CRTC2; CRTC3; CYCS; DNAJC11; HDAC3; HSPA9; IDH2; IMMT; MAPK11; MAPK12; MAPK14; MEF2C; MEF2D; MTX1; MTX2; NCOA1; NCOA6; NCOR1; NR1D1; NRF1
R-HSA-948021	Transport to the Golgi and subsequent modification	0.184629584351101	0.0448231766769006	3.80412611985419e-05	40	ACTR10; ANK1; ANKRD28; ARF1; ARF3; ARF4; ARFGAP3; B4GALT2; B4GALT3; B4GALT4; B4GALT5; B4GALT6; BET1; CAPZA2; CAPZB; CD55; CD59; CHST10; CHST8; CNIH3; COG1; COG2; COG3; COG4; COG6; COG7; COG8; COPA; COPE; COPG2; COPZ1; COPZ2; CSNK1D; CTSC; CTSZ; DCTN3; DCTN5; DCTN6; DYNC1H1; DYNC1LI2
R-HSA-211000	Gene Silencing by RNA	0.108530336018608	0.0263541051497977	3.81914894760687e-05	33	AAAS; AGO2; DGCR8; DICER1; H2AFV; H2AFZ; H3F3A; HENMT1; HIST1H2AB; HIST1H2AC; HIST1H2BB; HIST1H2BC; HIST1H2BD; HIST1H2BJ; HIST1H2BL; HIST1H2BN; HSP90AA1; IPO8; MAEL; MOV10L1; MYBL1; NDC1; NUP107; NUP205; NUP214; NUP35; NUP37; NUP43; NUP50; NUP54; NUP62; NUP85; NUP88
R-HSA-112399	IRS-mediated signalling	0.135864733872206	0.0330627904641399	3.96870173446184e-05	21	AKT2; FGF1; FGF10; FGF17; FGF5; FGF9; FGFR1; FGFR2; GAB1; GRB2; KL; KLB; KRAS; PDE3B; PIK3C3; PIK3CA; PIK3CB; PIK3R1; PTPN11; THEM4; TRIB3
R-HSA-5654732	Negative regulation of FGFR3 signaling	-0.119843982336976	0.0292852870081973	4.27128018493521e-05	16	CBL; FGF1; FGF17; FGF5; FGF9; GRB2; MAPK1; MAPK3; MKNK1; PPP2CA; PPP2R1A; PTPN11; SPRY2; SRC; UBA52; UBC
R-HSA-6802957	Oncogenic MAPK signaling	0.159080931966961	0.0389022899040622	4.32782548154036e-05	34	AGGF1; AGTRAP; AP3B1; ARRB1; ARRB2; ATG7; BCL2L11; CLCN6; FAM114A2; IQGAP1; ITGB3; JAK2; KIAA1549; KRAS; KSR1; KSR2; MAPK1; MAPK3; MPRIP; NF1; PAPSS1; PEBP1; RAP1A; RASA1; RASA2; RASA3; RASA4; RASAL1; RASAL2; RASAL3; SND1; SPRED2; SRC; TLN1
R-HSA-418555	G alpha (s) signalling events	-0.157876582936524	0.0386418261195496	4.39555236586319e-05	26	ADCY3; ADCY6; ADCY7; ADCYAP1; ADCYAP1R1; ADM; ADORA2B; ADRB2; ARRB1; ARRB2; CALCRL; CRH; CRHR1; CRHR2; DRD5; GLP2R; GNAI2; GNAZ; GNB2; GNB3; GNB4; GNB5; GNG11; GNG4; GNG5; GNG7
R-HSA-6811442	Intra-Golgi and retrograde Golgi-to-ER traffic	0.1886392405162	0.0462188844642279	4.47590465679682e-05	43	ACTR10; AGPAT3; ARF1; ARF3; ARF4; ARFGAP3; ARFRP1; ARL1; BICD1; BICD2; BNIP1; CAPZA2; CAPZB; CENPE; COG1; COG2; COG3; COG4; COG6; COG7; COG8; COPA; COPE; COPG2; COPZ1; COPZ2; CYTH1; CYTH2; DCTN3; DCTN5; DCTN6; DYNC1H1; DYNC1LI2; DYNLL2; GALNT1; GALNT2; GBF1; GCC1; GCC2; GOLGA1; GOLGA5; GOLIM4; GOSR1
R-HSA-381676	Glucagon-like Peptide-1 (GLP1) regulates insulin secretion	0.167153183206521	0.0409603944646835	4.48715072044344e-05	22	ADCY6; AKAP5; GNB2; GNB3; GNB4; GNB5; GNG11; GNG4; GNG5; GNG7; IQGAP1; ITPR2; ITPR3; KCNB1; KCNC2; PRKACA; PRKAR1A; PRKAR1B; PRKAR2A; RAP1A; RAPGEF3; RAPGEF4
R-HSA-74752	Signaling by Insulin receptor	0.121895973676441	0.0299161427434166	4.60957650693306e-05	32	AKT2; ATP6V0A2; ATP6V0B; ATP6V0C; ATP6V0D1; ATP6V0E1; ATP6V0E2; ATP6V1C1; ATP6V1C2; ATP6V1E1; ATP6V1E2; ATP6V1G1; ATP6V1H; FGF1; FGF10; FGF17; FGF5; FGF9; FGFR1; FGFR2; GAB1; GRB2; KL; KLB; KRAS; MAPK1; MAPK3; PDE3B; PIK3C3; PIK3CA; PIK3CB; PIK3R1
R-HSA-390466	Chaperonin-mediated protein folding	0.164435065650191	0.040505984818516	4.91726035857913e-05	32	ACTB; AP3M1; ARFGEF2; CCT3; CCT4; CCT5; CCT6B; CCT8; CSNK2A2; DCAF7; FBXO6; FBXW2; FBXW9; FKBP9; GNAI2; GNAO1; GNAZ; GNB2; GNB3; GNB4; GNB5; GNG11; GNG4; GNG5; GNG7; HDAC3; KIF13A; KIFC3; LONP2; NOP56; PFDN4; PFDN5
R-HSA-391251	Protein folding	0.164435065650191	0.040505984818516	4.91726035857913e-05	32	ACTB; AP3M1; ARFGEF2; CCT3; CCT4; CCT5; CCT6B; CCT8; CSNK2A2; DCAF7; FBXO6; FBXW2; FBXW9; FKBP9; GNAI2; GNAO1; GNAZ; GNB2; GNB3; GNB4; GNB5; GNG11; GNG4; GNG5; GNG7; HDAC3; KIF13A; KIFC3; LONP2; NOP56; PFDN4; PFDN5
R-HSA-3928663	EPHA-mediated growth cone collapse	0.27071572244755	0.0667992595263737	5.06352134335798e-05	10	FYN; LYN; MYH10; MYH11; MYH14; MYH9; ROCK1; ROCK2; SRC; YES1
R-HSA-69620	Cell Cycle Checkpoints	-0.135271442896076	0.0334269638087623	5.19278362405875e-05	27	ANAPC16; ANAPC4; ANAPC5; ATM; ATRIP; BARD1; BLM; BRIP1; BUB3; CCNA1; CCNA2; CDC16; CDC25A; CDC7; CDK2; CDKN1A; CDKN1B; CENPC; CENPE; CENPH; CENPL; CENPN; CENPP; CENPQ; CENPT; CHEK1; CKAP5
R-HSA-1168372	Downstream signaling events of B Cell Receptor (BCR)	0.0832651362060387	0.0205913145513009	5.26138246051363e-05	35	BTRC; CALM1; CARD11; FKBP1A; KRAS; MALT1; MAP3K7; NFATC1; NFKB1; NFKBIA; NFKBIB; NFKBIE; PPP3CB; PPP3R1; PRKCB; PSMA1; PSMA4; PSMA5; PSMA7; PSMB10; PSMB2; PSMB4; PSMB5; PSMB6; PSMC1; PSMC3; PSMC5; PSMD11; PSMD13; PSMD2; PSMD4; PSMD5; PSMD6; PSMD7; PSME2
R-HSA-5628897	TP53 Regulates Metabolic Genes	0.184633262082934	0.045682686255904	5.30772392819903e-05	33	AGO2; AKT1; AKT2; AKT3; COX11; COX14; COX16; COX18; COX20; COX4I1; COX5A; COX6A1; COX6B1; COX6C; COX7A2L; CYCS; DDIT4; LAMTOR3; LAMTOR4; LAMTOR5; LRPPRC; MLST8; MTOR; PRDX2; PRKAA2; PRKAB2; PRKAG2; PTEN; RPTOR; SCO1; SCO2; SESN1; SESN2
R-HSA-3371453	Regulation of HSF1-mediated heat shock response	0.114486928273812	0.0283858886438112	5.50144720992409e-05	36	AAAS; ATM; BAG2; BAG4; BAG5; DNAJC7; GSK3B; HSBP1; HSF1; HSPA12B; HSPA2; HSPA4; HSPA5; HSPA6; HSPA8; HSPA9; HSPH1; MAPK1; MAPK3; MRPL18; NDC1; NUP107; NUP205; NUP214; NUP35; NUP37; NUP43; NUP50; NUP54; NUP62; NUP85; NUP88; NUP93; POM121; POM121C; RAE1
R-HSA-195721	Signaling by WNT	-0.138623948577346	0.0343879575323379	5.54981928018054e-05	32	AGO2; AKT1; AKT2; AP2A2; AP2B1; AP2M1; ARRB2; ASH2L; AXIN1; BTRC; CALM1; CAV1; CBY1; CCDC88C; CLTA; CSNK2A2; CTBP2; CTNNBIP1; CUL3; DAAM1; DACT1; DKK1; DVL1; DVL2; FRAT1; FRAT2; FZD1; FZD3; FZD6; FZD8; GNAO1; GNB2
R-HSA-176408	Regulation of APC/C activators between G1/S and early anaphase	0.0832607763095909	0.0206657116603033	5.60304833433772e-05	30	ANAPC16; ANAPC4; ANAPC5; BTRC; BUB3; CCNA1; CCNA2; CDC16; CDK2; PLK1; PSMA1; PSMA4; PSMA5; PSMA7; PSMB10; PSMB2; PSMB4; PSMB5; PSMB6; PSMC1; PSMC3; PSMC5; PSMD11; PSMD13; PSMD2; PSMD4; PSMD5; PSMD6; PSMD7; PSME2
R-HSA-9008059	Interleukin-37 signaling	-0.3374355427702	0.0838805064233156	5.75072971350616e-05	16	IL18BP; IL18R1; PTPN11; PTPN12; PTPN13; PTPN14; PTPN18; PTPN2; PTPN23; PTPN4; PTPN5; PTPN9; SIGIRR; SMAD3; STAT3; TBK1
R-HSA-389957	Prefoldin mediated transfer of substrate to CCT/TriC	0.298282077714663	0.0744143919573923	6.11335003286347e-05	15	ACTB; CCT3; CCT4; CCT5; CCT6B; CCT8; PFDN4; PFDN5; TUBA1A; TUBA1C; TUBA4A; TUBB2A; TUBB2B; TUBB3; TUBB6
R-HSA-389958	Cooperation of Prefoldin and TriC/CCT in actin and tubulin folding	0.298282077714663	0.0744143919573923	6.11335003286347e-05	15	ACTB; CCT3; CCT4; CCT5; CCT6B; CCT8; PFDN4; PFDN5; TUBA1A; TUBA1C; TUBA4A; TUBB2A; TUBB2B; TUBB3; TUBB6
R-HSA-5620916	VxPx cargo-targeting to cilium	0.389880649476768	0.0973140346324549	6.16466486751939e-05	13	ARF4; ASAP1; EXOC1; EXOC2; EXOC3; EXOC4; EXOC6; EXOC7; GBF1; PKD2; RAB11A; RAB3IP; RAB8A
R-HSA-166208	mTORC1-mediated signalling	-0.309534210959392	0.0773551009368031	6.29498499329452e-05	12	EEF2K; EIF4B; EIF4E; EIF4EBP1; LAMTOR3; LAMTOR4; LAMTOR5; MLST8; MTOR; RPS6KB1; RPTOR; SLC38A9
R-HSA-5654726	Negative regulation of FGFR1 signaling	-0.111890740702259	0.0282577438584412	7.50600741658654e-05	19	CBL; FGF1; FGF10; FGF17; FGF5; FGF9; FGFR1; GRB2; KL; MAPK1; MAPK3; MKNK1; PPP2CA; PPP2R1A; PTPN11; SPRY2; SRC; UBA52; UBC
R-HSA-72163	mRNA Splicing - Major Pathway	0.214333115046568	0.0542907881698955	7.88487427792569e-05	32	AQR; BCAS2; CASC3; CCAR1; CDC40; CHERP; CPSF1; CPSF2; CPSF3; CPSF4; CPSF7; CSTF1; CSTF2T; CTNNBL1; CWC15; CWC25; DDX23; DDX5; DHX38; ELAVL1; ELAVL2; FUS; GCFC2; GTF2F2; HNRNPD; HNRNPF; HNRNPK; HSPA8; ISY1; LSM5; LSM6; LSM7
R-HSA-72172	mRNA Splicing	0.214333115046568	0.0542907881698955	7.88487427792569e-05	32	AQR; BCAS2; CASC3; CCAR1; CDC40; CHERP; CPSF1; CPSF2; CPSF3; CPSF4; CPSF7; CSTF1; CSTF2T; CTNNBL1; CWC15; CWC25; DDX23; DDX5; DHX38; ELAVL1; ELAVL2; FUS; GCFC2; GTF2F2; HNRNPD; HNRNPF; HNRNPK; HSPA8; ISY1; LSM5; LSM6; LSM7
R-HSA-5654736	Signaling by FGFR1	-0.0995738621960796	0.0252781077740722	8.1776136039965e-05	27	CBL; FGF1; FGF10; FGF17; FGF5; FGF9; FGFR1; FLRT1; FLRT2; GAB1; GRB2; KL; KRAS; MAPK1; MAPK3; MKNK1; PIK3CA; PIK3R1; PLCG1; PPP2CA; PPP2R1A; PTPN11; SPRED2; SPRY2; SRC; UBA52; UBC
R-HSA-190236	Signaling by FGFR	0.101045121157709	0.0256610342062179	8.22708074940133e-05	32	CBL; FGF1; FGF10; FGF17; FGF5; FGF9; FGFR1; FGFR2; FLRT1; FLRT2; GAB1; GALNT3; GRB2; GTF2F2; HNRNPF; KL; KLB; KRAS; MAPK1; MAPK3; MKNK1; NCBP1; NCBP2; PIK3CA; PIK3R1; PLCG1; POLR2A; POLR2B; POLR2D; POLR2E; POLR2H; POLR2I
R-HSA-6807505	RNA polymerase II transcribes snRNA genes	-0.121053266743828	0.0307677942770248	8.33996277359859e-05	41	CCNK; CCNT1; CCNT2; CDK7; CDK9; ELL; GTF2A1; GTF2A2; GTF2E1; GTF2F2; INTS1; INTS10; INTS12; INTS2; INTS4; INTS6; INTS7; INTS8; INTS9; NCBP1; NCBP2; PCF11; PHAX; POLR2A; POLR2B; POLR2D; POLR2E; POLR2H; POLR2I; POLR2K; POLR2L; POU2F1; RPAP2; RPRD1A; RPRD2; SNAPC1; SNAPC2; SNAPC3; SNAPC4; SNAPC5; SRRT
R-HSA-111465	Apoptotic cleavage of cellular proteins	-0.239391450226049	0.0608527273516426	8.35619535454215e-05	25	ACIN1; ADD1; BIRC2; CASP3; CASP7; CASP8; CDH1; DBNL; DSG2; DSP; GAS2; GSN; LMNB1; MAPT; OCLN; PKP1; PLEC; PRKCD; PRKCQ; ROCK1; SATB1; STK24; TJP1; TJP2; VIM
R-HSA-196299	Beta-catenin phosphorylation cascade	0.216126285783754	0.0551071231633552	8.78424733024992e-05	11	AXIN1; FRAT1; FRAT2; GSK3B; PPP2CA; PPP2R1A; PPP2R1B; PPP2R5A; PPP2R5C; PPP2R5D; PPP2R5E
R-HSA-5654741	Signaling by FGFR3	-0.102130198793555	0.0260562054799275	8.86918763808353e-05	22	CBL; FGF1; FGF17; FGF5; FGF9; GAB1; GALNT3; GRB2; KRAS; MAPK1; MAPK3; MKNK1; PIK3CA; PIK3R1; PLCG1; PPP2CA; PPP2R1A; PTPN11; SPRY2; SRC; UBA52; UBC
R-HSA-5654689	PI-3K cascade:FGFR1	-0.151770491922161	0.0387485422711914	8.9730196591286e-05	12	FGF1; FGF10; FGF17; FGF5; FGF9; FGFR1; GAB1; GRB2; KL; PIK3CA; PIK3R1; PTPN11
R-HSA-112040	G-protein mediated events	-0.145749679515217	0.037277105917164	9.23351267325061e-05	23	ADCY3; ADCY6; ADCY7; AHCYL1; CALM1; CAMK4; CREB1; GNAI2; GNAO1; GNAZ; ITPR2; ITPR3; MAPK1; PDE1B; PDE1C; PLCB1; PLCB3; PRKACA; PRKAR1A; PRKAR1B; PRKAR2A; PRKCA; PRKCD
R-HSA-112043	PLC beta mediated events	-0.145749679515217	0.037277105917164	9.23351267325061e-05	23	ADCY3; ADCY6; ADCY7; AHCYL1; CALM1; CAMK4; CREB1; GNAI2; GNAO1; GNAZ; ITPR2; ITPR3; MAPK1; PDE1B; PDE1C; PLCB1; PLCB3; PRKACA; PRKAR1A; PRKAR1B; PRKAR2A; PRKCA; PRKCD
R-HSA-6783783	Interleukin-10 signaling	-0.366505249008666	0.0938204768992739	9.36609930285328e-05	12	CCL2; CCR1; CSF1; FPR1; ICAM1; IL10RB; IL12A; IL1R1; JAK1; PTAFR; STAT3; TYK2
R-HSA-2467813	Separation of Sister Chromatids	-0.164450038120623	0.042249446536012	9.92739586646776e-05	26	ANAPC16; ANAPC4; ANAPC5; BUB3; CDC16; CENPC; CENPE; CENPH; CENPL; CENPN; CENPP; CENPQ; CENPT; CKAP5; CLIP1; DSN1; DYNC1H1; DYNC1LI2; DYNLL2; INCENP; ITGB3BP; KIF2A; MAD1L1; MAPRE1; MIS12; NDE1
R-HSA-176814	Activation of APC/C and APC/C:Cdc20 mediated degradation of mitotic proteins	0.0798625396639946	0.020572812281063	0.000103624029526335	31	ANAPC16; ANAPC4; ANAPC5; BUB3; CCNA1; CCNA2; CDC16; NEK2; PLK1; PSMA1; PSMA4; PSMA5; PSMA7; PSMB10; PSMB2; PSMB4; PSMB5; PSMB6; PSMC1; PSMC3; PSMC5; PSMD11; PSMD13; PSMD2; PSMD4; PSMD5; PSMD6; PSMD7; PSME2; PSME4; PSMF1
R-HSA-418885	DCC mediated attractive signaling	0.286262892794267	0.0737520173965811	0.000103846360376623	10	ABLIM1; ABLIM2; ABLIM3; DCC; DOCK1; FYN; NCK1; NTN1; SRC; TRIO
R-HSA-5654727	Negative regulation of FGFR2 signaling	-0.110680691473429	0.0285375278802763	0.000105134475817692	18	CBL; FGF1; FGF10; FGF17; FGF5; FGF9; FGFR2; GRB2; MAPK1; MAPK3; MKNK1; PPP2CA; PPP2R1A; PTPN11; SPRY2; SRC; UBA52; UBC
R-HSA-2408557	Selenocysteine synthesis	0.17000353657759	0.0438652115157024	0.000106367038909098	33	EEFSEC; PSTK; RPL10A; RPL12; RPL13; RPL14; RPL15; RPL17; RPL23; RPL26; RPL26L1; RPL27; RPL27A; RPL29; RPL3; RPL31; RPL35; RPL36; RPL36AL; RPL37A; RPL4; RPL6; RPL7; RPL8; RPL9; RPLP0; RPS12; RPS13; RPS14; RPS15; RPS19; RPS2; RPS20
R-HSA-5654695	PI-3K cascade:FGFR2	-0.151235998423411	0.0395171954103166	0.000129665314682987	11	FGF1; FGF10; FGF17; FGF5; FGF9; FGFR2; GAB1; GRB2; PIK3CA; PIK3R1; PTPN11
R-HSA-8874081	MET activates PTK2 signaling	0.300917689522747	0.0787327530970406	0.0001323661393057	10	ITGA2; ITGA3; LAMA1; LAMA2; LAMA5; LAMB3; LAMC1; LAMC3; MET; SRC
R-HSA-167287	HIV elongation arrest and recovery	-0.127842739755261	0.0336216786180727	0.000143306811319793	19	CCNK; CCNT1; CCNT2; CDK9; ELL; GTF2F2; NELFA; NELFB; NELFCD; POLR2A; POLR2B; POLR2D; POLR2E; POLR2H; POLR2I; POLR2K; POLR2L; SUPT16H; SUPT5H
R-HSA-167290	Pausing and recovery of HIV elongation	-0.127842739755261	0.0336216786180727	0.000143306811319793	19	CCNK; CCNT1; CCNT2; CDK9; ELL; GTF2F2; NELFA; NELFB; NELFCD; POLR2A; POLR2B; POLR2D; POLR2E; POLR2H; POLR2I; POLR2K; POLR2L; SUPT16H; SUPT5H
R-HSA-5218920	VEGFR2 mediated vascular permeability	0.156493730680667	0.041217260749988	0.000146575448568314	19	AKT1; AKT2; AKT3; CALM1; CAV1; CTNNA1; HSP90AA1; JUP; MLST8; MTOR; NOS3; PAK1; PAK2; PRR5; RICTOR; THEM4; TRIB3; VAV2; VAV3
R-HSA-69618	Mitotic Spindle Checkpoint	-0.158245531089014	0.0417140803777481	0.00014849319727642	29	ANAPC16; ANAPC4; ANAPC5; BUB3; CDC16; CENPC; CENPE; CENPH; CENPL; CENPN; CENPP; CENPQ; CENPT; CKAP5; CLIP1; DSN1; DYNC1H1; DYNC1LI2; DYNLL2; INCENP; ITGB3BP; KIF2A; MAD1L1; MAPRE1; MIS12; NDE1; NDEL1; NSL1; NUDC
R-HSA-194138	Signaling by VEGF	0.108083360310083	0.0288302573077836	0.000177572375644639	43	ABI2; AHCYL1; AKT1; AKT2; AKT3; AXL; BCAR1; BRK1; CALM1; CAV1; CRK; CTNNA1; CYFIP1; CYFIP2; DOCK1; ELMO1; ELMO2; FLT1; FYN; HSP90AA1; ITGAV; ITGB3; ITPR2; ITPR3; JUP; KDR; KRAS; MAPK11; MAPK12; MAPK13; MAPK14; MLST8; MTOR; NCK1; NOS3; NRP1; NRP2; PAK1; PAK2; PGF; PIK3CA; PIK3CB; PIK3R1
R-HSA-1912420	Pre-NOTCH Processing in Golgi	0.3280866147241	0.0881192130780249	0.000196703304646322	11	ATP2A2; FURIN; LFNG; NOTCH1; NOTCH3; RAB6A; RFNG; ST3GAL3; ST3GAL4; ST3GAL6; TMED2
R-HSA-5223345	Miscellaneous transport and binding events	-0.530123007413564	0.142598331063008	0.000201127443752598	16	ADD1; ADD2; ANKH; AZGP1; CTNS; DMTN; LRRC8A; LRRC8B; LRRC8C; LRRC8D; MRS2; NIPA1; NIPAL1; NIPAL2; NIPAL3; NIPAL4
R-HSA-264870	Caspase-mediated cleavage of cytoskeletal proteins	-0.336980924030431	0.091086847059544	0.000215976678483384	10	ADD1; CASP3; CASP7; CASP8; DBNL; GAS2; GSN; MAPT; PLEC; VIM
R-HSA-1430728	Metabolism	0.197896609156998	0.0539351109171757	0.00024334773085125	39	AAAS; AADAT; AASS; ABCA1; ABCC1; ABCC5; ABCC8; ABCD4; ABHD10; ABHD14B; ABHD4; ABHD5; ACAA2; ACACA; ACACB; ACAD8; ACAD9; ACADL; ACADM; ACADS; ACADSB; ACADVL; ACAN; ACAT1; ACBD4; ACBD5; ACBD6; ACBD7; ACER2; ACHE; ACLY; ACOT1; ACOT11; ACOT2; ACOT4; ACOT8; ACOX2; ACOX3; ACP6
R-HSA-8856825	Cargo recognition for clathrin-mediated endocytosis	-0.136753416924251	0.037288327842674	0.000244972728699857	35	ADRB2; AP2A2; AP2B1; AP2M1; APOB; ARRB1; ARRB2; CBL; CD4; CFTR; CLTA; CLTCL1; COPS2; COPS3; COPS6; COPS7A; DAB2; DVL2; EGF; EGFR; EPN2; EPS15; FCHO1; GRB2; IL7R; ITSN1; KIAA0319; LDLRAP1; LRP2; M6PR; NECAP1; REPS1; SCARB2; SGIP1; SH3GL2
R-HSA-8854214	TBC/RABGAPs	-0.343582065195798	0.0937792563102547	0.000248566834892521	24	ARF6; GGA2; MAP1LC3B; OPTN; POLG; RAB11A; RAB33B; RAB5A; RAB5C; RAB6A; RAB6B; RAB8A; RABEP1; RABGAP1; TBC1D10A; TBC1D10C; TBC1D14; TBC1D15; TBC1D16; TBC1D2; TBC1D24; TBC1D7; TSC1; ULK1
R-HSA-500792	GPCR ligand binding	0.230834042493766	0.0631966875102227	0.000259569299898431	19	ACKR3; ACKR4; ADCYAP1; ADCYAP1R1; ADM; ADORA2B; ADRA1A; ADRA1B; ADRA2C; ADRB2; AGT; ANXA1; APLNR; APP; C5; CALCRL; CCKBR; CCR1; CCR6
R-HSA-3371556	Cellular response to heat stress	0.125600024712805	0.0344382639882056	0.000265209772029631	32	AAAS; ATM; BAG2; BAG4; BAG5; CAMK2B; CAMK2D; DNAJC7; EEF1A1; GSK3B; HSBP1; HSF1; HSP90AA1; HSP90AB1; HSPA12B; HSPA2; HSPA4; HSPA5; HSPA6; HSPA8; HSPA9; HSPB8; HSPH1; MAPK1; MAPK3; MLST8; MRPL18; MTOR; NDC1; NUP107; NUP205; NUP214
R-HSA-432142	Platelet sensitization by LDL	0.177927953432797	0.0488989860226412	0.000274034903282293	12	APOB; FGR; LRP8; MAPK14; PPP2CA; PPP2R1A; PPP2R1B; PPP2R5A; PPP2R5C; PPP2R5D; PPP2R5E; PTPN11
R-HSA-73884	Base Excision Repair	-0.147923362144043	0.040909374622651	0.000299329796174599	23	FEN1; LIG1; LIG3; NEIL1; NEIL2; OGG1; PARP1; PARP2; PNKP; POLD2; POLD3; POLE; RFC1; RFC2; RFC3; RFC4; RFC5; RPA1; RPA2; RPA3; TDG; UNG; XRCC1
R-HSA-73933	Resolution of Abasic Sites (AP sites)	-0.147923362144043	0.040909374622651	0.000299329796174599	23	FEN1; LIG1; LIG3; NEIL1; NEIL2; OGG1; PARP1; PARP2; PNKP; POLD2; POLD3; POLE; RFC1; RFC2; RFC3; RFC4; RFC5; RPA1; RPA2; RPA3; TDG; UNG; XRCC1
R-HSA-3214847	HATs acetylate histones	0.138368733141318	0.0384044930043115	0.000314649239369249	24	ACTB; ACTL6A; ATXN7L3; BRPF1; CLOCK; DMAP1; DR1; ELP3; ELP4; EP400; HAT1; HIST1H2AB; HIST1H2AC; HIST1H2BB; HIST1H2BC; HIST1H2BD; HIST1H2BJ; HIST1H2BL; HIST1H2BN; HIST2H2BF; KANSL1; KANSL2; KAT2B; KAT6A
R-HSA-422475	Axon guidance	-0.145901949808496	0.0405313511996678	0.000318546892891035	36	ABL2; ABLIM1; ABLIM2; ABLIM3; ACTB; ACTG1; ACTR2; ADAM10; AKAP5; ALCAM; ANK1; AP2A2; AP2B1; AP2M1; ARHGAP39; ARHGEF11; ARHGEF12; ARHGEF28; ARPC1A; ARPC1B; ARPC2; ARPC3; ARPC4; CACNA1C; CACNA1D; CACNA1G; CACNA1I; CACNB3; CASC3; CDK5; CDK5R1; CFL1; CHL1; CLTA; CLTCL1; CNTN2
R-HSA-72689	Formation of a pool of free 40S subunits	0.155871540800627	0.0433082501273188	0.000319297207220858	32	EIF3A; EIF3B; EIF3C; EIF3E; EIF3F; EIF3H; EIF3I; EIF3L; RPL10A; RPL12; RPL13; RPL14; RPL15; RPL17; RPL23; RPL26; RPL26L1; RPL27; RPL27A; RPL29; RPL3; RPL31; RPL35; RPL36; RPL36AL; RPL37A; RPL4; RPL6; RPL7; RPL8; RPL9; RPLP0
R-HSA-5651801	PCNA-Dependent Long Patch Base Excision Repair	-0.155004063710337	0.043268445960292	0.000340476577985172	13	FEN1; LIG1; POLD2; POLD3; POLE; RFC1; RFC2; RFC3; RFC4; RFC5; RPA1; RPA2; RPA3
R-HSA-111447	Activation of BAD and translocation to mitochondria	0.198472313602812	0.0554732437115786	0.000346495018006823	11	AKT1; AKT2; AKT3; BCL2; BID; PPP3CC; PPP3R1; YWHAE; YWHAG; YWHAQ; YWHAZ
R-HSA-1474290	Collagen formation	-0.220693219015001	0.0616949617405481	0.000347337466823628	32	ADAMTS14; ADAMTS2; ADAMTS3; BMP1; CD151; COL11A2; COL12A1; COL14A1; COL15A1; COL16A1; COL18A1; COL19A1; COL22A1; COL23A1; COL24A1; COL26A1; COL27A1; COL28A1; COL4A4; COL5A2; COL5A3; COL6A1; COL6A2; COL6A3; COL8A1; COLGALT2; CRTAP; CTSB; CTSS; ITGA6; LAMB3; LOX
R-HSA-174417	Telomere C-strand (Lagging Strand) Synthesis	-0.145329708942312	0.0406631300360906	0.000351579427740991	16	DNA2; FEN1; LIG1; POLA2; POLD2; POLD3; POLE; PRIM1; RFC1; RFC2; RFC3; RFC4; RFC5; RPA1; RPA2; RPA3
R-HSA-1852241	Organelle biogenesis and maintenance	0.164017057514708	0.0460574964776551	0.000369252261935978	33	ACSS2; AHI1; ALMS1; ARF4; ARL3; ASAP1; BBS1; BBS10; BBS12; BBS2; BBS4; BBS5; BBS7; BBS9; C2CD3; CALM1; CAMK4; CARM1; CC2D2A; CCT3; CCT4; CCT5; CCT8; CDK5RAP2; CENPJ; CEP135; CEP164; CEP192; CEP250; CEP290; CEP41; CEP57; CEP63
R-HSA-1500620	Meiosis	-0.104473670892867	0.0293482669089426	0.000371151286659209	33	ACD; ATM; BLM; BRCA2; CDK2; DIDO1; DMC1; H2AFV; H2AFZ; H3F3A; HIST1H2AB; HIST1H2AC; HIST1H2BB; HIST1H2BC; HIST1H2BD; HIST1H2BJ; HIST1H2BL; HIST1H2BN; HSPA2; LMNB1; MLH1; MLH3; MSH4; NBN; POT1; PSMC3IP; RAD21; RAD50; RAD51C; RPA1; RPA2; RPA3; SMC3
R-HSA-72203	Processing of Capped Intron-Containing Pre-mRNA	0.167346377299885	0.0471213845804119	0.000383203268556371	34	AAAS; AQR; BCAS2; CASC3; CCAR1; CDC40; CHERP; CHTOP; CPSF1; CPSF2; CPSF3; CPSF4; CPSF7; CSTF1; CSTF2T; CTNNBL1; CWC15; CWC25; DDX23; DDX39B; DDX5; DHX38; EIF4E; ELAVL1; ELAVL2; FUS; FYTTD1; GCFC2; GLE1; GTF2F2; HNRNPD; HNRNPF; HNRNPK; HSPA8
R-HSA-446652	Interleukin-1 family signaling	0.106079704828143	0.0300422027311908	0.00041395595854975	28	ALOX5; APP; BTRC; IL18BP; IL18R1; IL1R1; IL1RAP; IL1RL1; IL1RL2; IL33; IRAK2; MAP2K6; MAP3K3; MAP3K7; MAP3K8; MAPK8; NFKB1; NFKBIA; NFKBIB; NKIRAS1; NOD1; PELI2; PELI3; PSMA1; PSMA4; PSMA5; PSMA7; PSMB10
R-HSA-69304	Regulation of DNA replication	0.0719365827248766	0.0203848686458421	0.00041725831463164	35	CCNA1; CCNA2; CDK2; CDKN1A; CDKN1B; E2F1; MCM2; MCM3; MCM4; MCM6; MCM7; MCM8; ORC2; ORC4; ORC5; PSMA1; PSMA4; PSMA5; PSMA7; PSMB10; PSMB2; PSMB4; PSMB5; PSMB6; PSMC1; PSMC3; PSMC5; PSMD11; PSMD13; PSMD2; PSMD4; PSMD5; PSMD6; PSMD7; PSME2
R-HSA-69186	Lagging Strand Synthesis	-0.147380783548394	0.0419674008348054	0.000445096164032568	15	DNA2; FEN1; LIG1; POLA2; POLD2; POLD3; PRIM1; RFC1; RFC2; RFC3; RFC4; RFC5; RPA1; RPA2; RPA3
R-HSA-3214858	RMTs methylate histone arginines	-0.174216007607482	0.0498385944413724	0.000472989465530912	21	ACTL6A; ACTL6B; ARID1A; CARM1; H2AFV; H2AFZ; HIST1H2AB; HIST1H2AC; JAK2; PBRM1; PRMT1; PRMT6; PRMT7; RPS2; SMARCA4; SMARCC1; SMARCD2; SMARCD3; SMARCE1; WDR5; WDR77
R-HSA-1650814	Collagen biosynthesis and modifying enzymes	-0.228602933453533	0.0654233818617415	0.000475469625364731	33	ADAMTS14; ADAMTS2; ADAMTS3; BMP1; COL11A2; COL12A1; COL14A1; COL15A1; COL16A1; COL18A1; COL19A1; COL22A1; COL23A1; COL24A1; COL26A1; COL27A1; COL28A1; COL4A4; COL5A2; COL5A3; COL6A1; COL6A2; COL6A3; COL8A1; COLGALT2; CRTAP; P4HB; PCOLCE2; PLOD1; PLOD3; PPIB; TLL1; TLL2
R-HSA-5689603	UCH proteinases	-0.0809985750101762	0.0232906330077025	0.000505675617101039	31	ACTB; ACTL6A; ACTR8; ASXL1; ASXL2; BAP1; BARD1; FOXK1; FOXK2; HIST1H2AB; HIST1H2AC; INO80D; INO80E; KDM1B; MBD5; NFRKB; PSMA1; PSMA4; PSMA5; PSMA7; PSMB10; PSMB2; PSMB4; PSMB5; PSMB6; PSMC1; PSMC3; PSMC5; PSMD11; PSMD13; PSMD2
R-HSA-3781865	Diseases of glycosylation	0.195572028735451	0.0566987326294239	0.000562001877904258	27	ACAN; ADAMTS1; ADAMTS13; ADAMTS14; ADAMTS17; ADAMTS18; ADAMTS19; ADAMTS2; ADAMTS3; ADAMTS5; ADAMTS6; ADAMTS8; ADAMTS9; ADAMTSL1; ADAMTSL2; ADAMTSL3; DAG1; DCN; FMOD; GPC5; HSPG2; LUM; MUC12; MUC20; NCAN; NOTCH1; NOTCH3
R-HSA-72695	Formation of the ternary complex, and subsequently, the 43S complex	-0.203614258534315	0.0590728232208441	0.000567195448424184	29	EIF2S1; EIF3A; EIF3B; EIF3C; EIF3E; EIF3F; EIF3H; EIF3I; EIF3L; RPS12; RPS13; RPS14; RPS15; RPS19; RPS2; RPS20; RPS23; RPS24; RPS25; RPS26; RPS27; RPS27L; RPS28; RPS3; RPS5; RPS7; RPS8; RPS9; RPSA
R-HSA-418457	cGMP effects	-0.392472536317781	0.114303413875741	0.000595616022835257	12	KCNMA1; KCNMB4; MRVI1; PDE10A; PDE1B; PDE2A; PDE3A; PDE3B; PDE5A; PDE9A; PRKG1; PRKG2
R-HSA-375276	Peptide ligand-binding receptors	0.279072006005212	0.0813005837886883	0.000597833621923316	13	ACKR3; ACKR4; AGT; ANXA1; APLNR; APP; C5; CCKBR; CCR1; CCR6; CORT; CX3CL1; CXCL5
R-HSA-76002	Platelet activation, signaling and aggregation	0.127342435516544	0.0371515525896995	0.000608834901954765	32	A2M; ABCC4; ABHD12; ABHD6; ADRA2C; AKT1; AKT2; AKT3; ANXA5; APLP2; APP; ARRB1; ARRB2; BCAR1; CALM1; CALU; CD109; CD36; CD9; CDC37L1; CFL1; CHID1; CLEC3B; CRK; DAGLB; DGKA; DGKE; DGKG; DGKQ; EGF; ENDOD1; F2R
R-HSA-6804115	TP53 regulates transcription of additional cell cycle genes whose exact role in the p53 pathway remain uncertain	-0.298032229588317	0.0873739152832425	0.000647256224980289	11	CENPJ; CNOT11; CNOT2; CNOT4; CNOT6L; CNOT7; CNOT8; NPM1; PLAGL1; TNKS1BP1; TP53
R-HSA-3247509	Chromatin modifying enzymes	0.136361303897973	0.0399840217527674	0.000648688799240066	33	ACTB; ACTL6A; ACTL6B; AEBP2; ARID1A; ARID4A; ARID4B; ARID5B; ASH1L; ASH2L; ATXN7L3; BRMS1; BRPF1; BRWD1; CARM1; CLOCK; DMAP1; DPY30; DR1; EHMT1; ELP3; ELP4; EP400; EZH2; GATAD2A; H2AFV; H2AFZ; HAT1; HDAC1; HDAC2; HDAC3; HIST1H2AB; HIST1H2AC
R-HSA-4839726	Chromatin organization	0.136361303897973	0.0399840217527674	0.000648688799240066	33	ACTB; ACTL6A; ACTL6B; AEBP2; ARID1A; ARID4A; ARID4B; ARID5B; ASH1L; ASH2L; ATXN7L3; BRMS1; BRPF1; BRWD1; CARM1; CLOCK; DMAP1; DPY30; DR1; EHMT1; ELP3; ELP4; EP400; EZH2; GATAD2A; H2AFV; H2AFZ; HAT1; HDAC1; HDAC2; HDAC3; HIST1H2AB; HIST1H2AC
R-HSA-199977	ER to Golgi Anterograde Transport	0.151547637532681	0.0444560954485143	0.000652186420014365	40	ACTR10; ANK1; ANKRD28; ARF1; ARF3; ARF4; ARFGAP3; BET1; CAPZA2; CAPZB; CD55; CD59; CNIH3; COG1; COG2; COG3; COG4; COG6; COG7; COG8; COPA; COPE; COPG2; COPZ1; COPZ2; CSNK1D; CTSC; CTSZ; DCTN3; DCTN5; DCTN6; DYNC1H1; DYNC1LI2; DYNLL2; F5; GBF1; GOLGA2; GOLGB1; GORASP1; GOSR1
R-HSA-2022090	Assembly of collagen fibrils and other multimeric structures	-0.260780312065238	0.0765979017007083	0.000662765693646438	23	BMP1; CD151; COL11A2; COL15A1; COL18A1; COL24A1; COL27A1; COL4A4; COL5A2; COL5A3; COL6A1; COL6A2; COL6A3; COL8A1; CTSB; CTSS; ITGA6; LAMB3; LOX; PLEC; PXDN; TLL1; TLL2
R-HSA-3108214	SUMOylation of DNA damage response and repair proteins	-0.0979177222393123	0.0290068771968374	0.000736354727196826	36	AAAS; BLM; CBX4; EID3; MDC1; NDC1; NSMCE1; NSMCE2; NSMCE4A; NUP107; NUP205; NUP214; NUP35; NUP37; NUP43; NUP50; NUP54; NUP62; NUP85; NUP88; NUP93; PARP1; PHC2; PIAS2; PML; POM121; POM121C; RAD21; RAD52; RAE1; RANBP2; RNF2; RPA1; SEH1L; SMC3; SMC5
R-HSA-1169408	ISG15 antiviral mechanism	-0.0882197276364505	0.0264425179933596	0.000849066338494241	37	AAAS; DDX58; EIF4A1; EIF4A2; EIF4E; EIF4E3; FLNB; HERC5; JAK1; KPNA3; KPNA4; KPNA5; MAPK3; MX1; MX2; NDC1; NEDD4; NUP107; NUP205; NUP214; NUP35; NUP37; NUP43; NUP50; NUP54; NUP62; NUP85; NUP88; NUP93; PLCG1; POM121; POM121C; RAE1; RANBP2; SEH1L; TRIM25; UBA52
R-HSA-1169410	Antiviral mechanism by IFN-stimulated genes	-0.0882197276364505	0.0264425179933596	0.000849066338494241	37	AAAS; DDX58; EIF4A1; EIF4A2; EIF4E; EIF4E3; FLNB; HERC5; JAK1; KPNA3; KPNA4; KPNA5; MAPK3; MX1; MX2; NDC1; NEDD4; NUP107; NUP205; NUP214; NUP35; NUP37; NUP43; NUP50; NUP54; NUP62; NUP85; NUP88; NUP93; PLCG1; POM121; POM121C; RAE1; RANBP2; SEH1L; TRIM25; UBA52
R-HSA-68949	Orc1 removal from chromatin	0.0664317035178653	0.0199589344963927	0.000873402932695883	37	CCNA1; CCNA2; CDK2; CDKN1A; CDKN1B; MCM2; MCM3; MCM4; MCM6; MCM7; MCM8; ORC2; ORC4; ORC5; PSMA1; PSMA4; PSMA5; PSMA7; PSMB10; PSMB2; PSMB4; PSMB5; PSMB6; PSMC1; PSMC3; PSMC5; PSMD11; PSMD13; PSMD2; PSMD4; PSMD5; PSMD6; PSMD7; PSME2; PSME4; PSMF1; RB1
R-HSA-69052	Switching of origins to a post-replicative state	0.0664317035178653	0.0199589344963927	0.000873402932695883	37	CCNA1; CCNA2; CDK2; CDKN1A; CDKN1B; MCM2; MCM3; MCM4; MCM6; MCM7; MCM8; ORC2; ORC4; ORC5; PSMA1; PSMA4; PSMA5; PSMA7; PSMB10; PSMB2; PSMB4; PSMB5; PSMB6; PSMC1; PSMC3; PSMC5; PSMD11; PSMD13; PSMD2; PSMD4; PSMD5; PSMD6; PSMD7; PSME2; PSME4; PSMF1; RB1
R-HSA-69300	Removal of licensing factors from origins	0.0664317035178653	0.0199589344963927	0.000873402932695883	37	CCNA1; CCNA2; CDK2; CDKN1A; CDKN1B; MCM2; MCM3; MCM4; MCM6; MCM7; MCM8; ORC2; ORC4; ORC5; PSMA1; PSMA4; PSMA5; PSMA7; PSMB10; PSMB2; PSMB4; PSMB5; PSMB6; PSMC1; PSMC3; PSMC5; PSMD11; PSMD13; PSMD2; PSMD4; PSMD5; PSMD6; PSMD7; PSME2; PSME4; PSMF1; RB1
R-HSA-69656	Cyclin A:Cdk2-associated events at S phase entry	0.0664740456739978	0.0199881879312453	0.000882074208307905	37	CCNA1; CCNA2; CDC25A; CDC25B; CDK2; CDK7; CDKN1A; CDKN1B; CKS1B; E2F1; E2F5; LIN52; LIN54; LIN9; MAX; MYC; PSMA1; PSMA4; PSMA5; PSMA7; PSMB10; PSMB2; PSMB4; PSMB5; PSMB6; PSMC1; PSMC3; PSMC5; PSMD11; PSMD13; PSMD2; PSMD4; PSMD5; PSMD6; PSMD7; PSME2; PSMF1
R-HSA-373760	L1CAM interactions	-0.124313990262041	0.0376140016400504	0.000949789690582757	33	ALCAM; ANK1; AP2A2; AP2B1; AP2M1; CHL1; CLTA; CNTN2; CSNK2A2; DNM2; DNM3; EGFR; EPHB2; FGFR1; GAP43; HSPA8; ITGA1; ITGA2; ITGA9; ITGAV; ITGB3; KCNQ2; KCNQ3; LAMA1; LAMC1; MAPK1; MAPK3; NCAN; NRP1; NRP2; NUMB; PAK1; RANBP9
R-HSA-432722	Golgi Associated Vesicle Biogenesis	-0.168343928045831	0.0510668980495911	0.000978846579576941	33	ACBD3; AP1B1; AP1M1; AP1S1; AP3B1; AP4B1; AP4E1; ARF1; ARRB1; CLTA; CPD; DNAJC6; DNM2; DTNBP1; FTH1; FTL; GOLGB1; HIP1R; HSPA8; NAPA; NECAP1; PUM1; RAB5C; SH3D19; SH3GL2; SNAPIN; SNX9; SORT1; TPD52; TPD52L1; TXNDC5; VAMP2; VAMP8
R-HSA-888590	GABA synthesis, release, reuptake and degradation	0.37847970182375	0.115270251178589	0.00102558734952138	10	ABAT; ALDH5A1; CPLX1; DNAJC5; GAD1; GAD2; HSPA8; SLC6A13; SYT1; VAMP2
R-HSA-1566948	Elastic fibre formation	0.265680054798866	0.0814378731598994	0.00110486842327184	19	BMP2; BMP4; EFEMP1; FBLN1; FBLN2; FBN2; FURIN; ITGA8; ITGAV; ITGB3; ITGB5; LOX; LTBP1; LTBP2; LTBP4; MFAP3; TGFB1; TGFB2; TGFB3
R-HSA-4086400	PCP/CE pathway	-0.0680073711485759	0.0208596491991684	0.00111319698302273	37	AP2A2; AP2B1; AP2M1; ARRB2; CLTA; DAAM1; DVL1; DVL2; FZD1; FZD3; FZD6; FZD8; PARD6A; PFN1; PRICKLE1; PRKCA; PRKCB; PSMA1; PSMA4; PSMA5; PSMA7; PSMB10; PSMB2; PSMB4; PSMB5; PSMB6; PSMC1; PSMC3; PSMC5; PSMD11; PSMD13; PSMD2; PSMD4; PSMD5; PSMD6; PSMD7; PSME2
R-HSA-983189	Kinesins	0.313977941644076	0.0965937487527061	0.00115202430676109	20	CENPE; KIF13B; KIF15; KIF16B; KIF19; KIF20B; KIF21A; KIF21B; KIF22; KIF27; KIF2A; KIF3B; KIF5A; KIF5C; KIF6; KIF9; KIFAP3; KIFC2; KLC1; KLC2
R-HSA-166658	Complement cascade	0.435434248931151	0.133973148795371	0.00115339854705266	11	C1QA; C1QC; C1R; C5; C7; CD46; CD55; CD59; CD81; CFH; CR1
R-HSA-977606	Regulation of Complement cascade	0.435434248931151	0.133973148795371	0.00115339854705266	11	C1QA; C1QC; C1R; C5; C7; CD46; CD55; CD59; CD81; CFH; CR1
R-HSA-1912408	Pre-NOTCH Transcription and Translation	0.194091033567567	0.0598077437748279	0.00117347875584878	11	AGO2; E2F1; JUN; KAT2B; MAML1; NOTCH1; NOTCH3; RBPJ; SNW1; TFDP1; TP53
R-HSA-392518	Signal amplification	0.143726963934093	0.0442940823615739	0.00117518927685233	15	GNA13; GNA15; GNAI2; GNB2; GNB3; GNB4; GNB5; GNG11; GNG4; GNG5; GNG7; MAPK14; P2RY1; P2RY12; SRC
R-HSA-72766	Translation	-0.180800655387164	0.0560024456240719	0.00124466434982539	36	AARS2; AIMP1; CARS; CARS2; DARS2; EARS2; EEF1A1; EEF1A1P5; EEF1A2; EEF2; EIF2B1; EIF2B2; EIF2B3; EIF2B4; EIF2B5; EIF2S1; EIF3A; EIF3B; EIF3C; EIF3E; EIF3F; EIF3H; EIF3I; EIF3L; EIF4A1; EIF4A2; EIF4B; EIF4E; EIF4EBP1; ETF1; FARS2; FARSA; FARSB; GARS; GFM1; GFM2
R-HSA-1640170	Cell Cycle	0.100485032555686	0.0311378198121241	0.00125049302535854	32	AAAS; ACD; AJUBA; AKT1; AKT2; AKT3; ALMS1; ANAPC16; ANAPC4; ANAPC5; ANKLE2; ARPP19; ATM; ATRIP; BANF1; BARD1; BLM; BLZF1; BORA; BRCA2; BRIP1; BTRC; BUB3; CCNA1; CCNA2; CCND2; CCND3; CDC14A; CDC16; CDC25A; CDC25B; CDC7
R-HSA-176409	APC/C:Cdc20 mediated degradation of mitotic proteins	0.0662281612830822	0.0206377661156473	0.00133162258197133	30	ANAPC16; ANAPC4; ANAPC5; BUB3; CCNA1; CCNA2; CDC16; NEK2; PSMA1; PSMA4; PSMA5; PSMA7; PSMB10; PSMB2; PSMB4; PSMB5; PSMB6; PSMC1; PSMC3; PSMC5; PSMD11; PSMD13; PSMD2; PSMD4; PSMD5; PSMD6; PSMD7; PSME2; PSME4; PSMF1
R-HSA-3214815	HDACs deacetylate histones	0.113467323422984	0.0354311396438196	0.00136252333149223	28	ARID4A; ARID4B; BRMS1; GATAD2A; HDAC1; HDAC2; HDAC3; HIST1H2AB; HIST1H2AC; HIST1H2BB; HIST1H2BC; HIST1H2BD; HIST1H2BJ; HIST1H2BL; HIST1H2BN; HIST2H2BF; HMG20B; MBD3; MTA3; NCOR1; NCOR2; RBBP4; RCOR1; REST; SAP18; SAP30; SAP30L; SUDS3
R-HSA-418597	G alpha (z) signalling events	-0.130408917099917	0.0407886104108158	0.0013877372397228	19	ADCY3; ADCY6; ADCY7; ADRA2C; GNAI2; GNAZ; GNB2; GNB3; GNB4; GNB5; GNG11; GNG4; GNG5; GNG7; PRKCA; PRKCB; PRKCD; PRKCQ; RGS4
R-HSA-416476	G alpha (q) signalling events	0.152491245430909	0.0484153498777258	0.00163468032573459	28	ABHD12; ABHD6; ADRA1A; ADRA1B; AGT; ANXA1; APP; CCKBR; CHRM1; CHRM5; CREB1; CYSLTR2; DAGLB; DGKA; DGKE; DGKG; DGKQ; EDN1; EDN3; EDNRA; EGFR; F2R; F2RL1; FFAR4; GNA15; GNB2; GNB3; GNB4
R-HSA-68875	Mitotic Prophase	0.0931099861480858	0.0297114315115749	0.00172552447267385	32	AAAS; ARPP19; BANF1; BLZF1; CNEP1R1; GOLGA2; GORASP1; H2AFV; H2AFZ; H3F3A; HIST1H2AB; HIST1H2AC; HIST1H2BB; HIST1H2BC; HIST1H2BD; HIST1H2BJ; HIST1H2BL; HIST1H2BN; LEMD2; LEMD3; LMNB1; LPIN1; LPIN2; LPIN3; MAPK1; MAPK3; MASTL; MCPH1; NCAPG2; NDC1; NEK6; NUP107
R-HSA-3928664	Ephrin signaling	0.216248823065247	0.0693380425090611	0.00181612853741561	11	EFNB2; EFNB3; EPHB1; EPHB2; EPHB4; FYN; GIT1; MYL12A; PAK1; PAK2; SRC
R-HSA-68962	Activation of the pre-replicative complex	-0.135116068932957	0.0434425782907873	0.00186946689889637	18	CDC7; CDK2; DBF4; MCM2; MCM3; MCM4; MCM6; MCM7; MCM8; ORC2; ORC4; ORC5; POLA2; POLE; PRIM1; RPA1; RPA2; RPA3
R-HSA-5358351	Signaling by Hedgehog	-0.116969618688798	0.0376822756325799	0.00190857665016068	40	ADAM17; ADCY10; ADCY3; ADCY6; ADCY7; ARRB1; ARRB2; BOC; BTRC; CDON; CUL3; DISP2; DYNC2H1; DZIP1; EFCAB7; ERLEC1; EVC2; FUZ; GAS1; GAS8; GPC5; GPR161; GSK3B; HHAT; HHIP; IFT122; IFT52; IFT57; IFT88; INTU; IQCE; KIF7; MKS1; NUMB; P4HB; PRKACA; PRKAR1A; PRKAR1B; PRKAR2A; PSMA1
R-HSA-111933	Calmodulin induced events	-0.143113286627959	0.0461125799334265	0.00191205665603949	14	ADCY3; ADCY6; ADCY7; CALM1; CAMK4; CREB1; PDE1B; PDE1C; PRKACA; PRKAR1A; PRKAR1B; PRKAR2A; PRKCA; PRKCD
R-HSA-111997	CaM pathway	-0.143113286627959	0.0461125799334265	0.00191205665603949	14	ADCY3; ADCY6; ADCY7; CALM1; CAMK4; CREB1; PDE1B; PDE1C; PRKACA; PRKAR1A; PRKAR1B; PRKAR2A; PRKCA; PRKCD
R-HSA-418592	ADP signalling through P2Y purinoceptor 1	0.142023304980202	0.0458219049159233	0.00193871704013499	12	GNA15; GNB2; GNB3; GNB4; GNB5; GNG11; GNG4; GNG5; GNG7; MAPK14; P2RY1; SRC
R-HSA-8853659	RET signaling	0.1237145007551	0.0402940901646777	0.00213851749480627	19	DOK4; DOK5; DOK6; GAB1; GFRA1; GFRA2; GRB2; PDLIM7; PIK3CA; PIK3CB; PIK3CD; PIK3R1; PLCG1; PRKACA; PRKCA; PTPN11; RET; SHC3; SRC
R-HSA-8876725	Protein methylation	0.249769758094546	0.081933407302205	0.00230026471826212	10	CALM1; CAMKMT; EEF1A1; EEF2; ETFB; HSPA8; METTL21A; METTL22; RPS2; VCPKMT
R-HSA-199418	Negative regulation of the PI3K/AKT network	0.0874886376969278	0.028720790530218	0.0023177064982748	34	AKT1; AKT2; AKT3; BTC; EGF; EGFR; ERBB2; ERBB3; ERBB4; ESR1; ESR2; FGF1; FGF10; FGF17; FGF5; FGF9; FGFR1; FGFR2; FYN; GAB1; GRB2; IL1RAP; IL1RL1; IL33; KIT; KITLG; KL; KLB; MAPK1; MAPK3; MET; NRG2; NRG4; PDGFA
R-HSA-3371511	HSF1 activation	-0.179623830042781	0.059043204015244	0.00234821503825035	12	EEF1A1; HSBP1; HSF1; HSP90AA1; HSP90AB1; HSPA6; HSPH1; MRPL18; RPA1; RPA2; RPA3; YWHAE
R-HSA-5357769	Caspase activation via extrinsic apoptotic signalling pathway	0.222723203953828	0.0732173756097432	0.00235055113217582	18	APPL1; CASP3; CASP8; CASP9; CD14; DAPK2; DAPK3; DCC; FADD; FAS; TICAM1; TLR4; TNFRSF10A; TNFRSF10B; TNFSF10; TRADD; UNC5A; UNC5B
R-HSA-69190	DNA strand elongation	-0.114946137079179	0.0378619176207981	0.00239794912410548	23	DNA2; FEN1; GINS2; GINS4; LIG1; MCM2; MCM3; MCM4; MCM6; MCM7; MCM8; POLA2; POLD2; POLD3; PRIM1; RFC1; RFC2; RFC3; RFC4; RFC5; RPA1; RPA2; RPA3
R-HSA-6785807	Interleukin-4 and 13 signaling	0.14721641344857	0.0487737337080899	0.00254151500717857	23	AKT1; ALOX5; ANXA1; BCL2; BCL6; CCL2; CD36; CDKN1A; FOXO1; FSCN1; HIF1A; HMOX1; HSP90AA1; HSPA8; ICAM1; IL12A; IL4R; ITGAX; ITGB2; JAK1; JAK2; JAK3; LAMA5
R-HSA-73857	RNA Polymerase II Transcription	-0.110132385918986	0.036770565655242	0.00274333727566286	29	ACTL6A; ACTL6B; AFF4; AGO2; AIFM2; AKT1; AKT2; AKT3; ARID1A; ARID3A; ASH2L; ATAD2; ATM; ATRIP; AXIN1; BARD1; BCL2L11; BCL6; BID; BLM; BMP2; BRD7; BRIP1; BRPF1; CARM1; CASC3; CASP10; CBX3; CBX4
R-HSA-450302	activated TAK1 mediates p38 MAPK activation	-0.160232916379952	0.0535793501930796	0.00278455272976389	11	IRAK2; MAP2K6; MAP3K7; MAPK11; MAPK14; NOD1; TAB1; TAB2; TRAF6; UBE2N; UBE2V1
R-HSA-5250924	B-WICH complex positively regulates rRNA expression	0.085543092265964	0.0286213318877544	0.00280086429168558	32	ACTB; DEK; ERCC6; GSK3B; H2AFV; H2AFZ; H3F3A; HIST1H2AB; HIST1H2AC; HIST1H2BB; HIST1H2BC; HIST1H2BD; HIST1H2BJ; HIST1H2BL; HIST1H2BN; KAT2B; MYBBP1A; POLR1A; POLR1B; POLR1C; POLR1D; POLR1E; POLR2E; POLR2H; POLR2K; POLR2L; SF3B1; TAF1A; TAF1B; TAF1C; TAF1D; ZNRD1
R-HSA-69541	Stabilization of p53	-0.0589605760818621	0.019819660421131	0.00293128987753908	28	ATM; MDM2; MDM4; PSMA1; PSMA4; PSMA5; PSMA7; PSMB10; PSMB2; PSMB4; PSMB5; PSMB6; PSMC1; PSMC3; PSMC5; PSMD11; PSMD13; PSMD2; PSMD4; PSMD5; PSMD6; PSMD7; PSME2; PSME4; PSMF1; TP53; UBA52; UBC
R-HSA-1980143	Signaling by NOTCH1	0.112868994861726	0.0382837538661514	0.0031960774029148	28	ADAM10; ADAM17; ARRB1; ARRB2; CDK8; DLL4; HDAC1; HDAC2; HDAC3; HDAC4; HDAC5; HES1; HEY2; HIF1A; JAG1; KAT2B; MAML1; MIB1; MYC; NCOR1; NCOR2; NOTCH1; NUMB; PSEN1; PSEN2; RBPJ; SKP1; SNW1
R-HSA-975634	Retinoid metabolism and transport	-0.21473304482421	0.0729935256600868	0.00326300625138511	18	AKR1C1; AKR1C3; APOB; BCO2; GPC5; GPIHBP1; HSPG2; LRAT; LRP12; LRP2; LRP8; PLB1; RBP1; RBP4; RDH11; RETSAT; SDC2; SDC3
R-HSA-5675221	Negative regulation of MAPK pathway	0.0930561144736483	0.031739751071533	0.00336952002793325	19	DUSP16; DUSP4; DUSP6; DUSP7; KRAS; KSR1; MAPK1; MAPK3; PEBP1; PPP2CA; PPP2R1A; PPP2R1B; PPP2R5A; PPP2R5C; PPP2R5D; PPP2R5E; PPP5C; UBA52; UBC
R-HSA-349425	Autodegradation of the E3 ubiquitin ligase COP1	-0.0581910081933681	0.0199459023556826	0.00352915564278096	26	ATM; PSMA1; PSMA4; PSMA5; PSMA7; PSMB10; PSMB2; PSMB4; PSMB5; PSMB6; PSMC1; PSMC3; PSMC5; PSMD11; PSMD13; PSMD2; PSMD4; PSMD5; PSMD6; PSMD7; PSME2; PSME4; PSMF1; TP53; UBA52; UBC
R-HSA-389960	Formation of tubulin folding intermediates by CCT/TriC	-0.250703696333315	0.0860082646458758	0.00355826313179741	12	CCT3; CCT4; CCT5; CCT6B; CCT8; TUBA1A; TUBA1C; TUBA4A; TUBB2A; TUBB2B; TUBB3; TUBB6
R-HSA-167169	HIV Transcription Elongation	-0.0823221800479993	0.0283274031481705	0.00365968031873064	25	CCNT1; CDK7; CDK9; ELL; ERCC3; GTF2F2; GTF2H1; GTF2H2; GTF2H3; GTF2H4; NCBP1; NCBP2; NELFA; NELFB; NELFCD; POLR2A; POLR2B; POLR2D; POLR2E; POLR2H; POLR2I; POLR2K; POLR2L; SUPT16H; SUPT5H
R-HSA-167200	Formation of HIV-1 elongation complex containing HIV-1 Tat	-0.0823221800479993	0.0283274031481705	0.00365968031873064	25	CCNT1; CDK7; CDK9; ELL; ERCC3; GTF2F2; GTF2H1; GTF2H2; GTF2H3; GTF2H4; NCBP1; NCBP2; NELFA; NELFB; NELFCD; POLR2A; POLR2B; POLR2D; POLR2E; POLR2H; POLR2I; POLR2K; POLR2L; SUPT16H; SUPT5H
R-HSA-167246	Tat-mediated elongation of the HIV-1 transcript	-0.0823221800479993	0.0283274031481705	0.00365968031873064	25	CCNT1; CDK7; CDK9; ELL; ERCC3; GTF2F2; GTF2H1; GTF2H2; GTF2H3; GTF2H4; NCBP1; NCBP2; NELFA; NELFB; NELFCD; POLR2A; POLR2B; POLR2D; POLR2E; POLR2H; POLR2I; POLR2K; POLR2L; SUPT16H; SUPT5H
R-HSA-3906995	Diseases associated with O-glycosylation of proteins	0.180912957028641	0.0622751425256762	0.00367183995848867	27	ADAMTS1; ADAMTS13; ADAMTS14; ADAMTS17; ADAMTS18; ADAMTS19; ADAMTS2; ADAMTS3; ADAMTS5; ADAMTS6; ADAMTS8; ADAMTS9; ADAMTSL1; ADAMTSL2; ADAMTSL3; DAG1; MUC12; MUC20; NOTCH1; NOTCH3; SEMA5B; SPON1; SPON2; SSPO; THBS2; THSD1; THSD7A
R-HSA-2559580	Oxidative Stress Induced Senescence	0.0829733913131058	0.0286453870976136	0.00377265525157414	30	CBX4; CDK6; CDKN2B; CDKN2C; E2F1; EZH2; H2AFV; H2AFZ; H3F3A; HIST1H2AB; HIST1H2AC; HIST1H2BB; HIST1H2BC; HIST1H2BD; HIST1H2BJ; HIST1H2BL; HIST1H2BN; JUN; KDM6B; MAP2K6; MAP2K7; MAP3K5; MAP4K4; MAPK1; MAPK10; MAPK11; MAPK14; MAPK3; MAPK8; MAPKAPK5
R-HSA-5607764	CLEC7A (Dectin-1) signaling	-0.0640078801874127	0.0222865310815034	0.00407827204023554	32	AHCYL1; BTRC; CALM1; CARD11; CASP8; CLEC7A; ITPR2; ITPR3; MALT1; MAP3K7; NFATC1; NFKB1; NFKBIA; PLCG2; PPP3CB; PPP3R1; PRKCD; PSMA1; PSMA4; PSMA5; PSMA7; PSMB10; PSMB2; PSMB4; PSMB5; PSMB6; PSMC1; PSMC3; PSMC5; PSMD11; PSMD13; PSMD2
R-HSA-912446	Meiotic recombination	-0.0860033013673078	0.0300238813097684	0.00417672838971783	28	ATM; BLM; BRCA2; CDK2; DMC1; H2AFV; H2AFZ; H3F3A; HIST1H2AB; HIST1H2AC; HIST1H2BB; HIST1H2BC; HIST1H2BD; HIST1H2BJ; HIST1H2BL; HIST1H2BN; MLH1; MLH3; MSH4; NBN; PSMC3IP; RAD50; RAD51C; RPA1; RPA2; RPA3; TEX15; TOP3A
R-HSA-6806667	Metabolism of fat-soluble vitamins	-0.206856154344533	0.0725784978297803	0.0043705149115259	20	AKR1C1; AKR1C3; APOB; BCO2; GPC5; GPIHBP1; HSPG2; LRAT; LRP12; LRP2; LRP8; PLB1; RBP1; RBP4; RDH11; RETSAT; SDC2; SDC3; TTPA; UBIAD1
R-HSA-5668541	TNFR2 non-canonical NF-kB pathway	0.0604276752323545	0.0212496477359889	0.004459267064093	26	BIRC2; BTRC; LTBR; PSMA1; PSMA4; PSMA5; PSMA7; PSMB10; PSMB2; PSMB4; PSMB5; PSMB6; PSMC1; PSMC3; PSMC5; PSMD11; PSMD13; PSMD2; PSMD4; PSMD5; PSMD6; PSMD7; PSME2; PSME4; PSMF1; SKP1
R-HSA-6796648	TP53 Regulates Transcription of DNA Repair Genes	-0.0764257862862086	0.0268863939011668	0.00447549035053336	36	ATM; CCNK; CCNT1; CCNT2; CDK12; CDK13; CDK7; CDK9; CHEK1; ELL; ERCC3; FANCC; GTF2F2; GTF2H1; GTF2H2; GTF2H3; GTF2H4; JUN; MDC1; MLH1; MSH2; NELFA; NELFB; NELFCD; PMS2; POLR2A; POLR2B; POLR2D; POLR2E; POLR2H; POLR2I; POLR2K; POLR2L; SUPT16H; SUPT5H; TP53
R-HSA-163841	Gamma carboxylation, hypusine formation and arylsulfatase activation	0.32030894058276	0.112905681937937	0.00455452706475154	17	ARSA; ARSB; DHPS; DOHH; DPH1; DPH3; EEF2; EIF5A; EIF5A2; F7; FN3KRP; FURIN; GGCX; ICMT; PROS1; SUMF1; SUMF2
R-HSA-389357	CD28 dependent PI3K/Akt signaling	0.118789621188917	0.041910380988764	0.00459158109525965	13	AKT1; AKT2; AKT3; FYN; MAP3K8; MLST8; MTOR; PIK3CA; PIK3R1; PRR5; RICTOR; THEM4; TRIB3
R-HSA-109581	Apoptosis	0.106642020327882	0.0383808574095183	0.00546069745994822	39	ACIN1; ADD1; AKT1; AKT2; AKT3; APPL1; BAK1; BCL2; BCL2L11; BID; BIRC2; BMF; CASP3; CASP7; CASP8; CASP9; CD14; CDH1; CYCS; DAPK2; DAPK3; DBNL; DCC; DFFB; DNM1L; DSG2; DSP; DYNLL2; E2F1; FADD; FAS; GAS2; GSN; H1F0; HIST1H1A; HIST1H1C; HIST1H1D; HMGB2; LMNB1
R-HSA-72312	rRNA processing	-0.173728947516786	0.0630275464990894	0.00584419947253357	31	BMS1; BYSL; C1D; CSNK1D; DCAF13; DDX47; DDX52; DHX37; DIMT1; EBNA1BP2; ELAC2; ERI1; EXOSC10; EXOSC2; EXOSC3; EXOSC4; EXOSC5; EXOSC6; EXOSC8; EXOSC9; FBL; FTSJ3; GAR1; GNL3; HEATR1; IMP4; ISG20L2; KRR1; LTV1; MPHOSPH10; MPHOSPH6
R-HSA-174084	Autodegradation of Cdh1 by Cdh1:APC/C	-0.0552598136351213	0.0200691762956832	0.00589677237864099	28	ANAPC16; ANAPC4; ANAPC5; CDC16; PSMA1; PSMA4; PSMA5; PSMA7; PSMB10; PSMB2; PSMB4; PSMB5; PSMB6; PSMC1; PSMC3; PSMC5; PSMD11; PSMD13; PSMD2; PSMD4; PSMD5; PSMD6; PSMD7; PSME2; PSMF1; UBA52; UBC; UBE2E1
R-HSA-110373	Resolution of AP sites via the multiple-nucleotide patch replacement pathway	-0.115978868514117	0.0422363403773943	0.00603360033709116	15	FEN1; LIG1; PARP1; PARP2; POLD2; POLD3; POLE; RFC1; RFC2; RFC3; RFC4; RFC5; RPA1; RPA2; RPA3
R-HSA-190828	Gap junction trafficking	-0.229045822735394	0.0834541509831502	0.00605900902726653	12	AP2M1; CLTA; CLTCL1; DAB2; DNM2; GJA1; GJB2; GJB6; GJC1; GJC2; GJD2; MYO6
R-HSA-4551638	SUMOylation of chromatin organization proteins	0.0813208266674254	0.0296646888405779	0.00611902302007675	30	AAAS; CBX4; HDAC1; HDAC2; HDAC4; L3MBTL2; NDC1; NUP107; NUP205; NUP214; NUP35; NUP37; NUP43; NUP50; NUP54; NUP62; NUP85; NUP88; NUP93; PHC2; PIAS2; POM121; POM121C; RAE1; RANBP2; RNF2; SATB1; SATB2; SEH1L; UBE2I
R-HSA-5357801	Programmed Cell Death	0.106753037011676	0.0389465816447187	0.00612503213895124	38	ACIN1; ADD1; AKT1; AKT2; AKT3; APPL1; BAK1; BCL2; BCL2L11; BID; BIRC2; BMF; CASP3; CASP7; CASP8; CASP9; CD14; CDH1; CYCS; DAPK2; DAPK3; DBNL; DCC; DFFB; DNM1L; DSG2; DSP; DYNLL2; E2F1; FADD; FAS; GAS2; GSN; H1F0; HIST1H1A; HIST1H1C; HIST1H1D; HMGB2
R-HSA-2299718	Condensation of Prophase Chromosomes	0.102312020834306	0.0373490786576184	0.00615616903447893	16	H2AFV; H2AFZ; H3F3A; HIST1H2AB; HIST1H2AC; HIST1H2BB; HIST1H2BC; HIST1H2BD; HIST1H2BJ; HIST1H2BL; HIST1H2BN; MCPH1; NCAPG2; PLK1; RB1; SMC2
R-HSA-6811438	Intra-Golgi traffic	0.200080365626735	0.0738316449700375	0.00672925290868067	27	ARF1; COG1; COG2; COG3; COG4; COG6; COG7; COG8; CYTH1; CYTH2; GOLGA5; GOLIM4; GOSR1; GOSR2; MAN2A1; MAN2A2; NAPA; NAPB; NAPG; NSF; RAB30; RAB33B; RAB36; RGP1; SNAP29; STX6; TRIP11
R-HSA-5173105	O-linked glycosylation	0.163399824162356	0.0609781986735119	0.00737006403040034	37	ADAMTS1; ADAMTS13; ADAMTS14; ADAMTS17; ADAMTS18; ADAMTS19; ADAMTS2; ADAMTS3; ADAMTS5; ADAMTS6; ADAMTS8; ADAMTS9; ADAMTSL1; ADAMTSL2; ADAMTSL3; B3GALNT2; B3GNTL1; B4GALT5; B4GALT6; C1GALT1; DAG1; GALNT1; GALNT10; GALNT13; GALNT14; GALNT15; GALNT16; GALNT18; GALNT2; GALNT3; GALNT6; GALNT7; GALNT9; GALNTL5; GALNTL6; GCNT1; GCNT4
R-HSA-389977	Post-chaperonin tubulin folding pathway	-0.314510152284897	0.117838037216222	0.00760766218865262	11	TBCA; TBCC; TBCD; TBCE; TUBA1A; TUBA1C; TUBA4A; TUBB2A; TUBB2B; TUBB3; TUBB6
R-HSA-445989	TAK1 activates NFkB by phosphorylation and activation of IKKs complex	0.128288606206621	0.0482737719190735	0.00787174751970356	15	APP; IRAK2; MAP3K7; NFKB1; NFKBIA; NFKBIB; NKIRAS1; NOD1; RELA; S100B; TAB1; TAB2; TRAF6; UBE2N; UBE2V1
R-HSA-5696394	DNA Damage Recognition in GG-NER	-0.111175841783997	0.0421186107429818	0.0083006507644785	19	ACTB; ACTL6A; ACTR8; COPS2; COPS3; COPS6; COPS7A; CUL4A; INO80D; INO80E; NFRKB; PARP1; PARP2; RAD23A; RAD23B; RUVBL1; TFPT; UBA52; UBC
R-HSA-418346	Platelet homeostasis	-0.0943749620474744	0.0359048194135647	0.00857683656961823	39	APOB; ATP2A2; ATP2B1; ATP2B4; CALM1; FGR; GNB2; GNB3; GNB4; GNB5; GNG11; GNG4; GNG5; GNG7; GUCY1A2; ITPR2; ITPR3; KCNMA1; KCNMB4; LRP8; MAPK14; MRVI1; NOS1; NOS2; NOS3; ORAI2; P2RX4; P2RX5; P2RX6; P2RX7; PAFAH2; PDE10A; PDE1B; PDE2A; PDE3A; PDE3B; PDE5A; PDE9A; PPP2CA
R-HSA-936837	Ion transport by P-type ATPases	-0.156422506866826	0.0595433482608677	0.00861322745062422	29	ATP10B; ATP10D; ATP11A; ATP11B; ATP13A2; ATP13A5; ATP1A1; ATP1A3; ATP1B1; ATP1B2; ATP1B3; ATP2A2; ATP2B1; ATP2B4; ATP2C1; ATP2C2; ATP7B; ATP8A1; ATP8A2; ATP8B2; ATP8B4; ATP9A; ATP9B; CALM1; CAMK2B; CAMK2D; FXYD6; PLN; SRI
R-HSA-15869	Metabolism of nucleotides	-0.247421700900385	0.0947130823164049	0.00899277524323216	36	ADA; ADAL; ADK; ADPRM; ADSSL1; AK5; AK7; AK8; AK9; AMPD3; APRT; ATIC; CMPK1; CTPS1; DCK; DCTD; DHODH; DNPH1; DTYMK; DUT; ENTPD1; ENTPD5; ENTPD6; GART; GDA; GLRX; GPX1; GUK1; IMPDH1; ITPA; LHPP; NME1; NME6; NME7; NT5C; NT5C1A
R-HSA-8866654	E3 ubiquitin ligases ubiquitinate target proteins	-0.0884588429801737	0.0340393193637338	0.0093570598606143	25	DERL1; HIST1H2BB; HIST1H2BC; HIST1H2BD; HIST1H2BJ; HIST1H2BL; HIST1H2BN; HLA-A; HLA-B; HLTF; LEO1; PEX10; PEX5; RAD18; RNF152; RNF181; RNF40; SHPRH; TMEM129; UBA52; UBC; UBE2E1; UBE2L3; UBE2N; WAC
R-HSA-6811436	COPI-independent Golgi-to-ER retrograde traffic	-0.161095929955986	0.0620212357951547	0.00939237705958808	17	ACTR10; AGPAT3; BICD1; BICD2; CAPZA2; CAPZB; DCTN3; DCTN5; DCTN6; DYNC1H1; DYNC1LI2; DYNLL2; GALNT1; GALNT2; PAFAH1B1; RAB6A; RAB6B
R-HSA-4420097	VEGFA-VEGFR2 Pathway	0.0716483429477577	0.0276228202103347	0.0094918969082657	42	ABI2; AHCYL1; AKT1; AKT2; AKT3; AXL; BCAR1; BRK1; CALM1; CAV1; CRK; CTNNA1; CYFIP1; CYFIP2; DOCK1; ELMO1; ELMO2; FYN; HSP90AA1; ITGAV; ITGB3; ITPR2; ITPR3; JUP; KDR; KRAS; MAPK11; MAPK12; MAPK13; MAPK14; MLST8; MTOR; NCK1; NOS3; PAK1; PAK2; PIK3CA; PIK3CB; PIK3R1; PLCG1; PRKACA; PRKCA
R-HSA-202131	Metabolism of nitric oxide	-0.14923028972116	0.05762164898149	0.00960232682041309	11	AKT1; CALM1; CAV1; DDAH1; DDAH2; DNM2; HSP90AA1; NOS3; NOSIP; NOSTRIN; ZDHHC21
R-HSA-203765	eNOS activation and regulation	-0.14923028972116	0.05762164898149	0.00960232682041309	11	AKT1; CALM1; CAV1; DDAH1; DDAH2; DNM2; HSP90AA1; NOS3; NOSIP; NOSTRIN; ZDHHC21
R-HSA-8953750	Transcriptional Regulation by E2F6	0.18666153297102	0.0721508735165695	0.00967874668176849	13	CBX3; CDC7; CHEK1; E2F1; EHMT1; EZH2; L3MBTL2; MAX; MGA; PCGF6; RBBP4; RNF2; TFDP1
R-HSA-8939243	RUNX1 interacts with co-factors whose precise effect on RUNX1 targets is not known	-0.212086866319834	0.0825576545157793	0.0102005820435611	14	ACTL6A; ACTL6B; ARID1A; CBX4; CSNK2A2; PBRM1; PHC2; RNF2; RUNX1; SMARCA4; SMARCC1; SMARCD2; SMARCD3; SMARCE1
R-HSA-9010553	Regulation of expression of SLITs and ROBOs	0.0550328856517171	0.0214474076879033	0.0102894905165999	29	CASC3; DAG1; ETF1; LDB1; LHX2; MAGOHB; NCBP1; NCBP2; PSMA1; PSMA4; PSMA5; PSMA7; PSMB10; PSMB2; PSMB4; PSMB5; PSMB6; PSMC1; PSMC3; PSMC5; PSMD11; PSMD13; PSMD2; PSMD4; PSMD5; PSMD6; PSMD7; PSME2; PSME4
R-HSA-2142845	Hyaluronan metabolism	0.340011071715688	0.133100587899047	0.0106327532993666	10	ABCC5; CD44; HAS1; HAS2; HEXA; HEXB; HMMR; HYAL1; HYAL3; LYVE1
R-HSA-180786	Extension of Telomeres	-0.103564784617944	0.0405424445731749	0.0106347135759597	18	DNA2; FEN1; LIG1; POLA2; POLD2; POLD3; POLE; PRIM1; RFC1; RFC2; RFC3; RFC4; RFC5; RPA1; RPA2; RPA3; RUVBL1; RUVBL2
R-HSA-390918	Peroxisomal lipid metabolism	-0.269046624472676	0.105336930202673	0.0106446505098815	19	ACBD4; ACBD5; ACOT4; ACOT8; ACOX2; ACOX3; ALDH3A2; AMACR; CRAT; ECI2; HACL1; HSD17B4; MLYCD; NUDT7; PECR; PHYH; SCP2; SLC25A17; SLC27A2
R-HSA-109582	Hemostasis	0.0902833699047721	0.035350809778874	0.0106515738417002	39	A2M; ABCC4; ABHD12; ABHD6; ADRA2C; AK3; AKAP1; AKAP10; AKT1; AKT2; AKT3; ANGPT1; ANGPT2; ANXA2; ANXA5; APLP2; APOB; APP; ARRB1; ARRB2; ATP1B1; ATP1B2; ATP1B3; ATP2A2; ATP2B1; ATP2B4; BCAR1; BSG; C1QBP; CABLES1; CABLES2; CALM1; CALU; CAPZA2; CAPZB; CAV1; CD109; CD36; CD44
R-HSA-8852135	Protein ubiquitination	-0.0856434495400235	0.033547614964093	0.0106832510153994	34	DERL1; HIST1H2BB; HIST1H2BC; HIST1H2BD; HIST1H2BJ; HIST1H2BL; HIST1H2BN; HLA-A; HLA-B; HLTF; LEO1; PEX10; PEX5; RAD18; RNF152; RNF181; RNF40; SHPRH; TMEM129; UBA52; UBC; UBE2E1; UBE2E3; UBE2G1; UBE2G2; UBE2H; UBE2K; UBE2L3; UBE2N; UBE2Q2; UBE2R2; UBE2T; UBE2Z; UCHL3
R-HSA-422356	Regulation of insulin secretion	0.0901201816412764	0.0353774237423126	0.0108531306059876	35	ABCC8; ADCY6; ADRA2C; AHCYL1; AKAP5; CACNA1A; CACNA1C; CACNA1D; CACNA1E; CACNB3; GNA15; GNAI2; GNB2; GNB3; GNB4; GNB5; GNG11; GNG4; GNG5; GNG7; IQGAP1; ITPR2; ITPR3; KCNB1; KCNC2; KCNJ11; MARCKS; PLCB1; PLCB3; PRKACA; PRKAR1A; PRKAR1B; PRKAR2A; PRKCA; RAP1A
R-HSA-1236975	Antigen processing-Cross presentation	-0.0588400244199441	0.0233749464619726	0.0118282909808585	28	CALR; CD14; CD36; CTSS; HLA-A; HLA-B; HLA-C; HLA-E; ITGAV; ITGB5; MRC2; PDIA3; PSMA1; PSMA4; PSMA5; PSMA7; PSMB10; PSMB2; PSMB4; PSMB5; PSMB6; PSMC1; PSMC3; PSMC5; PSMD11; PSMD13; PSMD2; PSMD4
R-HSA-5673001	RAF/MAP kinase cascade	-0.086808942614253	0.03452051076469	0.0119131613105196	24	ANGPT1; ARRB1; ARRB2; BTC; CALM1; CAMK2B; CAMK2D; CUL3; DUSP16; DUSP4; DUSP6; DUSP7; EGF; EGFR; ERBB2; ERBB3; ERBB4; FGF1; FGF10; FGF17; FGF5; FGF9; FGFR1; FGFR2
R-HSA-5684996	MAPK1/MAPK3 signaling	-0.086808942614253	0.03452051076469	0.0119131613105196	24	ANGPT1; ARRB1; ARRB2; BTC; CALM1; CAMK2B; CAMK2D; CUL3; DUSP16; DUSP4; DUSP6; DUSP7; EGF; EGFR; ERBB2; ERBB3; ERBB4; FGF1; FGF10; FGF17; FGF5; FGF9; FGFR1; FGFR2
R-HSA-983170	Antigen Presentation: Folding, assembly and peptide loading of class I MHC	0.227818303765924	0.0907475587907277	0.0120573276471631	14	CALR; CANX; ERAP1; ERAP2; HLA-A; HLA-B; HLA-C; HLA-E; HSPA5; PDIA3; SAR1B; SEC13; SEC23A; SEC24C
R-HSA-72165	mRNA Splicing - Minor Pathway	-0.0896807809683782	0.0357513016111638	0.01212580152349	28	DDX23; GTF2F2; NCBP1; NCBP2; POLR2A; POLR2B; POLR2D; POLR2E; POLR2H; POLR2I; POLR2K; POLR2L; PRPF6; RNPC3; SF3B1; SF3B2; SF3B3; SF3B5; SNRNP200; SNRNP25; SNRNP35; SNRNP40; SNRNP48; SNRPF; SRSF7; TXNL4A; YBX1; ZCRB1
R-HSA-427359	SIRT1 negatively regulates rRNA expression	0.0935960418157923	0.0374984582865585	0.0125603640874302	17	H2AFV; H2AFZ; H3F3A; HIST1H2AB; HIST1H2AC; HIST1H2BB; HIST1H2BC; HIST1H2BD; HIST1H2BJ; HIST1H2BL; HIST1H2BN; RRP8; SIRT1; TAF1A; TAF1B; TAF1C; TAF1D
R-HSA-375170	CDO in myogenesis	0.148300512951746	0.0602911432078225	0.0139037852508576	17	BNIP2; BOC; CDH4; CDON; CTNNA1; CTNNA2; MAP2K6; MAPK11; MAPK12; MAPK14; MEF2A; MEF2C; MEF2D; NEO1; SPAG9; TCF12; TCF3
R-HSA-525793	Myogenesis	0.148300512951746	0.0602911432078225	0.0139037852508576	17	BNIP2; BOC; CDH4; CDON; CTNNA1; CTNNA2; MAP2K6; MAPK11; MAPK12; MAPK14; MEF2A; MEF2C; MEF2D; NEO1; SPAG9; TCF12; TCF3
R-HSA-109704	PI3K Cascade	0.0843880822392333	0.0343926050358749	0.0141406922269224	20	AKT2; FGF1; FGF10; FGF17; FGF5; FGF9; FGFR1; FGFR2; GAB1; GRB2; KL; KLB; PDE3B; PIK3C3; PIK3CA; PIK3CB; PIK3R1; PTPN11; THEM4; TRIB3
R-HSA-674695	RNA Polymerase II Pre-transcription Events	-0.065585777725566	0.0269127579199422	0.0148106127336303	37	AFF4; CCNK; CCNT1; CCNT2; CDK7; CDK9; EAF2; ELL; ERCC3; GTF2A1; GTF2A2; GTF2E1; GTF2F2; GTF2H1; GTF2H2; GTF2H3; GTF2H4; LEO1; MLLT1; NCBP1; NCBP2; NELFA; NELFB; NELFCD; POLR2A; POLR2B; POLR2D; POLR2E; POLR2H; POLR2I; POLR2K; POLR2L; SUPT16H; SUPT5H; TAF10; TAF11; TAF12
R-HSA-1442490	Collagen degradation	0.173935405871003	0.0714812025687948	0.0149617854769536	17	ADAM10; ADAM17; ADAM9; COL12A1; COL14A1; COL15A1; COL16A1; COL18A1; COL19A1; COL23A1; COL26A1; CTSB; CTSD; CTSK; FURIN; MMP2; PHYKPL
R-HSA-156580	Phase II - Conjugation of compounds	-0.199910644675027	0.0823660751266864	0.0152200886756577	37	ABHD10; ABHD14B; ACSM5; AHCY; AS3MT; BPNT1; CHAC1; CHAC2; CNDP2; COMT; ESD; GCLC; GCLM; GGCT; GGT7; GLYATL2; GSS; GSTA4; GSTM1; GSTM2; GSTM3; GSTM4; GSTM5; GSTO1; GSTO2; GSTP1; GSTT1; GSTZ1; MAT2A; MGST1; MGST2; MGST3; MTR; MTRR; N6AMT1; PAPSS1; SLC26A1
R-HSA-195258	RHO GTPase Effectors	-0.0953163253528941	0.039294058641612	0.0152781153460667	34	ABI2; ACTB; ACTG1; ACTR2; ARPC1A; ARPC1B; ARPC2; ARPC3; ARPC4; BRK1; BUB3; CALM1; CDH1; CDKN1B; CENPC; CENPE; CENPH; CENPL; CENPN; CENPP; CENPQ; CENPT; CFL1; CFTR; CIT; CKAP5; CLIP1; CTNNA1; CYFIP1; CYFIP2; DAAM1; DIAPH1; DSN1; DVL1
R-HSA-159227	Transport of the SLBP independent Mature mRNA	-0.0722719480954161	0.0298529239832949	0.0154807027553684	23	AAAS; EIF4E; NCBP1; NCBP2; NDC1; NUP107; NUP205; NUP214; NUP35; NUP37; NUP43; NUP50; NUP54; NUP62; NUP85; NUP88; NUP93; NXF1; POM121; POM121C; RAE1; RANBP2; SEH1L
R-HSA-159230	Transport of the SLBP Dependant Mature mRNA	-0.0722719480954161	0.0298529239832949	0.0154807027553684	23	AAAS; EIF4E; NCBP1; NCBP2; NDC1; NUP107; NUP205; NUP214; NUP35; NUP37; NUP43; NUP50; NUP54; NUP62; NUP85; NUP88; NUP93; NXF1; POM121; POM121C; RAE1; RANBP2; SEH1L
R-HSA-5576892	Phase 0 - rapid depolarisation	-0.153047784475606	0.0632396352965508	0.0155151982984622	18	CACNA1C; CACNA1D; CACNA2D1; CACNA2D3; CACNB3; CACNG2; CACNG4; CALM1; CAMK2B; CAMK2D; SCN11A; SCN1A; SCN1B; SCN4B; SCN5A; SCN7A; SCN8A; SCN9A
R-HSA-3299685	Detoxification of Reactive Oxygen Species	-0.272045502617834	0.113513265262778	0.0165481320773543	16	CAT; CYCS; GPX1; GPX3; GPX7; GSTP1; NOX4; NUDT2; P4HB; PRDX2; PRDX6; SOD1; SOD2; TXN; TXNRD1; TXNRD2
R-HSA-5610787	Hedgehog 'off' state	-0.0585969101043477	0.0246345097699225	0.0173761017139601	33	ADCY10; ADCY3; ADCY6; ADCY7; BTRC; DYNC2H1; FUZ; GPR161; GSK3B; IFT122; IFT52; IFT57; IFT88; INTU; KIF7; MKS1; NUMB; PRKACA; PRKAR1A; PRKAR1B; PRKAR2A; PSMA1; PSMA4; PSMA5; PSMA7; PSMB10; PSMB2; PSMB4; PSMB5; PSMB6; PSMC1; PSMC3; PSMC5
R-HSA-1638091	Heparan sulfate/heparin (HS-GAG) metabolism	-0.190926769887407	0.0803158960239083	0.0174447315971732	23	B3GALT6; B3GAT1; B3GAT2; DCN; EXT1; EXT2; GLB1; GLCE; GPC5; HPSE; HPSE2; HS3ST1; HS3ST3B1; HS3ST5; HS6ST3; HSPG2; NAGLU; NCAN; NDST1; SDC2; SDC3; XYLT1; XYLT2
R-HSA-5083635	Defective B3GALTL causes Peters-plus syndrome (PpS)	0.16540725229301	0.0697153458114924	0.0176629538563591	22	ADAMTS1; ADAMTS13; ADAMTS14; ADAMTS17; ADAMTS18; ADAMTS19; ADAMTS2; ADAMTS3; ADAMTS5; ADAMTS6; ADAMTS8; ADAMTS9; ADAMTSL1; ADAMTSL2; ADAMTSL3; SEMA5B; SPON1; SPON2; SSPO; THBS2; THSD1; THSD7A
R-HSA-5173214	O-glycosylation of TSR domain-containing proteins	0.16540725229301	0.0697153458114924	0.0176629538563591	22	ADAMTS1; ADAMTS13; ADAMTS14; ADAMTS17; ADAMTS18; ADAMTS19; ADAMTS2; ADAMTS3; ADAMTS5; ADAMTS6; ADAMTS8; ADAMTS9; ADAMTSL1; ADAMTSL2; ADAMTSL3; SEMA5B; SPON1; SPON2; SSPO; THBS2; THSD1; THSD7A
R-HSA-392154	Nitric oxide stimulates guanylate cyclase	-0.242108068799211	0.102053932612235	0.0176751407019527	16	GUCY1A2; KCNMA1; KCNMB4; MRVI1; NOS1; NOS2; NOS3; PDE10A; PDE1B; PDE2A; PDE3A; PDE3B; PDE5A; PDE9A; PRKG1; PRKG2
R-HSA-264876	Insulin processing	0.2520868005687	0.106328690098971	0.0177483944734165	16	EXOC1; EXOC2; EXOC3; EXOC4; EXOC6; EXOC7; KIF5A; KIF5C; MYO5A; MYRIP; PCSK2; RAB27A; SLC30A5; SLC30A6; SLC30A7; VAMP2
R-HSA-373753	Nephrin family interactions	-0.139635273257323	0.0590101492669849	0.0179672432002413	10	CD2AP; FYN; IQGAP1; KIRREL3; MAGI2; NCK1; PIK3CA; PIK3CB; PIK3R1; SPTBN1
R-HSA-6782315	tRNA modification in the nucleus and cytosol	-0.294154674726858	0.124800496921495	0.0184232852279294	27	ADAT1; ADAT2; ALKBH8; CDKAL1; CTU1; CTU2; DUS2; LCMT2; NSUN2; NSUN6; OSGEP; PUS3; PUS7; THADA; THG1L; TPRKB; TRIT1; TRMT10A; TRMT11; TRMT112; TRMT44; TRMT5; TRMT61A; TYW1; TYW3; TYW5; URM1
R-HSA-5620922	BBSome-mediated cargo-targeting to cilium	0.216251985880062	0.0918087030306341	0.0184996485942785	18	BBS1; BBS10; BBS12; BBS2; BBS4; BBS5; BBS7; BBS9; CCT3; CCT4; CCT5; CCT8; MCHR1; MKKS; RAB3IP; SMO; SSTR3; TTC8
R-HSA-69017	CDK-mediated phosphorylation and removal of Cdc6	-0.0471275465558511	0.0200581900066678	0.0187965568950839	25	CDK2; PSMA1; PSMA4; PSMA5; PSMA7; PSMB10; PSMB2; PSMB4; PSMB5; PSMB6; PSMC1; PSMC3; PSMC5; PSMD11; PSMD13; PSMD2; PSMD4; PSMD5; PSMD6; PSMD7; PSME2; PSME4; PSMF1; UBA52; UBC
R-HSA-8873719	RAB geranylgeranylation	-0.214780366554112	0.0914498222640997	0.0188434112804526	30	CHML; PTP4A2; RAB11A; RAB14; RAB15; RAB1A; RAB21; RAB22A; RAB24; RAB26; RAB27A; RAB27B; RAB2A; RAB2B; RAB30; RAB31; RAB33B; RAB34; RAB36; RAB37; RAB3B; RAB3C; RAB3D; RAB40B; RAB5A; RAB5C; RAB6A; RAB6B; RAB8A; RABGGTA
R-HSA-162582	Signal Transduction	0.103725922176559	0.044378170933804	0.0194226266662184	30	A2M; AATF; ABCA4; ABHD12; ABHD6; ABI2; ABR; ACKR3; ACKR4; ACTB; ACTG1; ACTR2; ACVR2B; ACVRL1; ADAM10; ADAM17; ADCY10; ADCY3; ADCY6; ADCY7; ADCYAP1; ADCYAP1R1; ADM; ADORA2B; ADRA1A; ADRA1B; ADRA2C; ADRB2; AGO2; AGT
R-HSA-168638	NOD1/2 Signaling Pathway	-0.108717137721699	0.0466517143298385	0.0197850394200952	19	BIRC2; CASP4; CASP8; CASP9; CYLD; IRAK2; MAP2K6; MAP3K7; MAPK11; MAPK12; MAPK13; MAPK14; NOD1; TAB1; TAB2; TNFAIP3; TRAF6; UBE2N; UBE2V1
R-HSA-422085	Synthesis, secretion, and deacylation of Ghrelin	-0.310975028098512	0.133475705099318	0.0198154048627097	11	ACHE; BCHE; CRHR2; IGF1; KLF4; PLA2G7; SEC11A; SEC11C; SPCS1; SPCS3; UCN
R-HSA-168325	Viral Messenger RNA Synthesis	-0.0586613443008273	0.0252085567601969	0.01996308494529	28	AAAS; GTF2F2; NDC1; NUP107; NUP205; NUP214; NUP35; NUP37; NUP43; NUP50; NUP54; NUP62; NUP85; NUP88; NUP93; POLR2A; POLR2B; POLR2D; POLR2E; POLR2H; POLR2I; POLR2K; POLR2L; POM121; POM121C; RAE1; RANBP2; SEH1L
R-HSA-8854050	FBXL7 down-regulates AURKA during mitotic entry and in early mitosis	-0.0469361007690568	0.0201714491002944	0.0199728161577781	25	PSMA1; PSMA4; PSMA5; PSMA7; PSMB10; PSMB2; PSMB4; PSMB5; PSMB6; PSMC1; PSMC3; PSMC5; PSMD11; PSMD13; PSMD2; PSMD4; PSMD5; PSMD6; PSMD7; PSME2; PSME4; PSMF1; SKP1; UBA52; UBC
R-HSA-75876	Synthesis of very long-chain fatty acyl-CoAs	0.341512018109947	0.147794513606194	0.0208482212273605	11	ACSF3; ACSL1; ACSL5; ACSL6; ELOVL1; ELOVL2; ELOVL4; ELOVL5; ELOVL7; HSD17B12; TECR
R-HSA-6790901	rRNA modification in the nucleus and cytosol	-0.171987255362569	0.0749268407831721	0.0217100699681083	39	BMS1; DCAF13; DDX47; DDX52; DHX37; DIMT1; FBL; GAR1; HEATR1; IMP4; KRR1; MPHOSPH10; NAT10; NOL11; NOL6; NOP10; NOP14; NOP2; NOP56; NOP58; PDCD11; PNO1; PWP2; RCL1; RPS14; RPS2; RPS7; RPS9; RRP36; RRP7A; TBL3; THUMPD1; TRMT112; TSR3; UTP18; UTP20; UTP6; WDR36; WDR75
R-HSA-5619084	ABC transporter disorders	-0.0457970602974321	0.0200341522650911	0.0222572132586375	32	ABCC8; CFTR; DERL1; ERLEC1; ERLIN2; KCNJ11; PSMA1; PSMA4; PSMA5; PSMA7; PSMB10; PSMB2; PSMB4; PSMB5; PSMB6; PSMC1; PSMC3; PSMC5; PSMD11; PSMD13; PSMD2; PSMD4; PSMD5; PSMD6; PSMD7; PSME2; PSME4; PSMF1; RNF185; SFTPD; UBA52; UBC
R-HSA-5693532	DNA Double-Strand Break Repair	0.0710991145161472	0.0311517273797824	0.0224687424793338	29	ATM; ATRIP; BAP1; BARD1; BLM; BRCA2; BRIP1; CCNA1; CCNA2; CDK2; CHEK1; DNA2; EME2; ERCC4; EXO1; EYA4; FEN1; HIST1H2BB; HIST1H2BC; HIST1H2BD; HIST1H2BJ; HIST1H2BL; HIST1H2BN; LIG3; LIG4; MAPK8; MDC1; NBN; PALB2
R-HSA-193648	NRAGE signals death through JNK	-0.122092232297253	0.0537802324940915	0.0231950580363396	33	AATF; ABR; AKAP13; ARHGEF1; ARHGEF10; ARHGEF10L; ARHGEF11; ARHGEF12; ARHGEF18; ARHGEF3; ARHGEF33; ARHGEF4; ARHGEF40; BCL2L11; ECT2; FGD2; FGD3; FGD4; GNA13; ITSN1; KALRN; MAPK8; MCF2L; OBSCN; PLEKHG2; PLEKHG5; PREX1; RASGRF2; SOS2; TIAM2; TRIO; VAV2; VAV3
R-HSA-5688426	Deubiquitination	0.0714963151997375	0.0315014540687651	0.0232306779639685	32	ACTB; ACTL6A; ACTR8; ADRB2; ARRB1; ARRB2; ASXL1; ASXL2; ATXN3; AXIN1; BAP1; BARD1; BIRC2; CCNA1; CCNA2; CDC25A; CFTR; CYLD; DDX58; ESR1; FKBP8; FOXK1; FOXK2; HIF1A; HIST1H2AB; HIST1H2AC; HIST1H2BB; HIST1H2BC; HIST1H2BD; HIST1H2BJ; HIST1H2BL; HIST1H2BN
R-HSA-351202	Metabolism of polyamines	-0.0506366559145568	0.0225166689075612	0.0245219137089511	38	ADI1; AGMAT; AMD1; APIP; ARG2; ASL; ASS1; AZIN1; CKMT2; CPS1; ENOPH1; MRI1; MTAP; NAGS; NMRAL1; OAZ1; OAZ2; ODC1; PAOX; PSMA1; PSMA4; PSMA5; PSMA7; PSMB10; PSMB2; PSMB4; PSMB5; PSMB6; PSMC1; PSMC3; PSMC5; PSMD11; PSMD13; PSMD2; PSMD4; PSMD5; PSMD6; PSMD7
R-HSA-4419969	Depolymerisation of the Nuclear Lamina	-0.206759715895225	0.0921194008655551	0.02480183919473	10	CNEP1R1; LEMD2; LEMD3; LMNB1; LPIN1; LPIN2; LPIN3; PRKCA; PRKCB; TMPO
R-HSA-350562	Regulation of ornithine decarboxylase (ODC)	0.048770137269173	0.0217454957310148	0.0249116742852672	26	AZIN1; OAZ1; OAZ2; ODC1; PSMA1; PSMA4; PSMA5; PSMA7; PSMB10; PSMB2; PSMB4; PSMB5; PSMB6; PSMC1; PSMC3; PSMC5; PSMD11; PSMD13; PSMD2; PSMD4; PSMD5; PSMD6; PSMD7; PSME2; PSME4; PSMF1
R-HSA-1489509	DAG and IP3 signaling	-0.0922289674211501	0.0411599623293707	0.0250426168906357	18	ADCY3; ADCY6; ADCY7; AHCYL1; CALM1; CAMK4; CREB1; ITPR2; ITPR3; PDE1B; PDE1C; PLCG1; PRKACA; PRKAR1A; PRKAR1B; PRKAR2A; PRKCA; PRKCD
R-HSA-5663202	Diseases of signal transduction	0.0725286375805986	0.0323818642569652	0.0251044353599468	33	ADAM10; ADAM17; AGGF1; AGTRAP; AKT1; AKT2; AKT3; AP3B1; ARRB1; ARRB2; ATG7; AXIN1; BAG4; BCL2L11; BCR; BTC; CASP9; CBL; CDC37; CDK8; CDKN1A; CDKN1B; CLCN6; CNTRL; CREB1; CTBP2; DKK1; DLL4; EGF; EGFR; ERBB2; ERBB3; ERBB4
R-HSA-74259	Purine catabolism	-0.302642232936256	0.135491366467563	0.0255051673722842	14	ADPRM; DNPH1; GDA; GPX1; ITPA; NT5C; NT5C1A; NT5C2; NT5E; NUDT16; NUDT18; NUDT5; NUDT9; PNP
R-HSA-381042	PERK regulates gene expression	-0.157682628374897	0.0707242980987303	0.0257780187591217	19	ASNS; ATF3; ATF4; ATF6; CCL2; DCP2; EIF2AK3; EIF2S1; EXOSC2; EXOSC3; EXOSC4; EXOSC5; EXOSC6; EXOSC8; EXOSC9; HSPA5; NFYB; NFYC; PARN
R-HSA-1643685	Disease	-0.0687578694212994	0.030973342656011	0.026425236346253	41	AAAS; ABCC8; ACACA; ACAN; ADAM10; ADAM17; ADAMTS1; ADAMTS13; ADAMTS14; ADAMTS17; ADAMTS18; ADAMTS19; ADAMTS2; ADAMTS3; ADAMTS5; ADAMTS6; ADAMTS8; ADAMTS9; ADAMTSL1; ADAMTSL2; ADAMTSL3; AGGF1; AGTRAP; AKT1; AKT2; AKT3; ANTXR1; ANTXR2; AP1B1; AP1M1; AP1S1; AP2A2; AP2B1; AP2M1; AP3B1; APOBEC3G; APP; ARF1; ARRB1; ARRB2; ATG7
R-HSA-5389840	Mitochondrial translation elongation	-0.160697559377427	0.0723970291005673	0.0264411337562766	35	GFM1; MRPL1; MRPL10; MRPL13; MRPL14; MRPL17; MRPL18; MRPL2; MRPL21; MRPL22; MRPL23; MRPL24; MRPL28; MRPL34; MRPL35; MRPL38; MRPL39; MRPL4; MRPL40; MRPL42; MRPL43; MRPL44; MRPL45; MRPL48; MRPL50; MRPL51; MRPL52; MRPL54; MRPL55; MRPS10; MRPS12; MRPS16; MRPS18C; MRPS21; MRPS22
R-HSA-5358346	Hedgehog ligand biogenesis	-0.0442522405550315	0.0199934564357356	0.026874476810319	32	ADAM17; DISP2; ERLEC1; GPC5; HHAT; P4HB; PSMA1; PSMA4; PSMA5; PSMA7; PSMB10; PSMB2; PSMB4; PSMB5; PSMB6; PSMC1; PSMC3; PSMC5; PSMD11; PSMD13; PSMD2; PSMD4; PSMD5; PSMD6; PSMD7; PSME2; PSME4; PSMF1; SCUBE2; SYVN1; UBA52; UBC
R-HSA-1236978	Cross-presentation of soluble exogenous antigens (endosomes)	0.0480644009053137	0.0217839129755773	0.0273547997934103	23	MRC2; PSMA1; PSMA4; PSMA5; PSMA7; PSMB10; PSMB2; PSMB4; PSMB5; PSMB6; PSMC1; PSMC3; PSMC5; PSMD11; PSMD13; PSMD2; PSMD4; PSMD5; PSMD6; PSMD7; PSME2; PSME4; PSMF1
R-HSA-1236394	Signaling by ERBB4	-0.0692107159697939	0.0313974168809638	0.0275001418459829	23	ADAM17; BTC; EGF; EGFR; ERBB3; ERBB4; ESR1; GRB2; KRAS; NCOR1; NEDD4; NRG2; NRG4; PIK3CA; PIK3R1; PSEN1; PSEN2; S100B; TAB2; UBA52; UBC; WWOX; WWP1
R-HSA-1234176	Oxygen-dependent proline hydroxylation of Hypoxia-inducible Factor Alpha	-0.0441045673682246	0.0201096906997171	0.0282929950221095	31	AJUBA; EGLN1; EGLN2; HIF1A; HIF3A; LIMD1; PSMA1; PSMA4; PSMA5; PSMA7; PSMB10; PSMB2; PSMB4; PSMB5; PSMB6; PSMC1; PSMC3; PSMC5; PSMD11; PSMD13; PSMD2; PSMD4; PSMD5; PSMD6; PSMD7; PSME2; PSME4; PSMF1; UBA52; UBC; VHL
R-HSA-1474165	Reproduction	-0.0711854454703099	0.0326368440638468	0.0291732456390105	27	ACD; ADAM21; ATM; BLM; BRCA2; CATSPER2; CD9; CDK2; DIDO1; DMC1; H2AFV; H2AFZ; H3F3A; HIST1H2AB; HIST1H2AC; HIST1H2BB; HIST1H2BC; HIST1H2BD; HIST1H2BJ; HIST1H2BL; HIST1H2BN; HSPA2; HVCN1; IZUMO4; LMNB1; MLH1; MLH3
R-HSA-5368287	Mitochondrial translation	-0.157286005426996	0.072437346308612	0.0299055872362939	35	GFM1; GFM2; MRPL1; MRPL10; MRPL13; MRPL14; MRPL17; MRPL18; MRPL2; MRPL21; MRPL22; MRPL23; MRPL24; MRPL28; MRPL34; MRPL35; MRPL38; MRPL39; MRPL4; MRPL40; MRPL42; MRPL43; MRPL44; MRPL45; MRPL48; MRPL50; MRPL51; MRPL52; MRPL54; MRPL55; MRPS10; MRPS12; MRPS16; MRPS18C; MRPS21
R-HSA-4086398	Ca2+ pathway	0.0804566745221414	0.0376094909769319	0.0324141979314951	27	AGO2; CALM1; FZD3; FZD6; GNAO1; GNB2; GNB3; GNB4; GNB5; GNG11; GNG4; GNG5; GNG7; ITPR2; ITPR3; MAP3K7; MYC; NFATC1; NLK; PLCB1; PLCB3; PPP3CB; PPP3R1; PRKCA; PRKG1; PRKG2; WNT5A
R-HSA-201451	Signaling by BMP	-0.260260254317182	0.121797516513008	0.0326120435078248	14	ACVR2B; ACVRL1; BMP2; BMPR1A; BMPR1B; FSTL1; GREM2; NOG; SMAD1; SMAD5; SMAD7; SMAD9; SMURF1; ZFYVE16
R-HSA-8941858	Regulation of RUNX3 expression and activity	-0.0427935498805117	0.0201288083632146	0.0335044868813567	27	MDM2; PSMA1; PSMA4; PSMA5; PSMA7; PSMB10; PSMB2; PSMB4; PSMB5; PSMB6; PSMC1; PSMC3; PSMC5; PSMD11; PSMD13; PSMD2; PSMD4; PSMD5; PSMD6; PSMD7; PSME2; PSMF1; SMURF1; SRC; TGFB1; UBA52; UBC
R-HSA-375280	Amine ligand-binding receptors	0.234906871909044	0.11066222205085	0.0337758370741862	15	ADRA1A; ADRA1B; ADRA2C; ADRB2; CHRM1; CHRM4; CHRM5; DRD5; HRH1; HRH2; HTR1A; HTR1E; HTR1F; HTR2A; HTR4
R-HSA-1268020	Mitochondrial protein import	0.264217465343343	0.124991083348522	0.0345246196822833	30	BCS1L; CHCHD2; CHCHD4; CHCHD5; CHCHD7; CMC2; COA6; COX17; DNAJC19; FXN; GRPEL1; GRPEL2; HSPA9; HSPD1; MTX1; MTX2; PAM16; PITRM1; SAMM50; SLC25A12; SLC25A13; TIMM10; TIMM13; TIMM22; TIMM44; TIMM8B; TIMM9; TOMM22; TOMM7; VDAC1
R-HSA-191273	Cholesterol biosynthesis	0.249854889390395	0.118214684666008	0.034552098409639	17	ARV1; CYP51A1; DHCR24; DHCR7; FDPS; GGPS1; HMGCS1; HSD17B7; IDI1; LBR; LSS; MSMO1; MVD; MVK; PMVK; SQLE; TM7SF2
R-HSA-196807	Nicotinate metabolism	-0.320201658296377	0.151767999507519	0.0348747161133668	17	CD38; NADK2; NADSYN1; NAMPT; NMNAT1; NMNAT2; NMNAT3; NMRK1; NT5E; NUDT12; PARP10; PARP14; PARP4; PARP6; PARP8; PARP9; QPRT
R-HSA-1834949	Cytosolic sensors of pathogen-associated DNA	-0.0647824389184012	0.0308414544456444	0.0356849835999575	30	APP; CRCP; DDX41; IFI16; LRRFIP1; NFKB1; NFKBIA; NFKBIB; NKIRAS1; NLRC3; POLR1C; POLR1D; POLR2E; POLR2H; POLR2K; POLR2L; POLR3E; POLR3G; POLR3H; POLR3K; RELA; S100B; STAT6; TBK1; TICAM1; TMEM173; TRIM21; UBA52; UBC; XRCC6
R-HSA-8956319	Nucleobase catabolism	-0.258007724414645	0.123143142748271	0.0361545076808412	20	ADPRM; DNPH1; ENTPD1; ENTPD5; ENTPD6; GDA; GPX1; ITPA; NT5C; NT5C1A; NT5C2; NT5C3A; NT5E; NT5M; NUDT16; NUDT18; NUDT5; NUDT9; PNP; TYMP
R-HSA-156590	Glutathione conjugation	-0.231283473511084	0.110583345218707	0.0364845564393599	23	CHAC1; CHAC2; CNDP2; ESD; GCLC; GCLM; GGCT; GGT7; GSS; GSTA4; GSTM1; GSTM2; GSTM3; GSTM4; GSTM5; GSTO1; GSTO2; GSTP1; GSTT1; GSTZ1; MGST1; MGST2; MGST3
R-HSA-3000178	ECM proteoglycans	0.140699454236811	0.0672963128340303	0.0365508959062784	25	ACAN; ASPN; DAG1; DCN; FMOD; HSPG2; ITGA2; ITGA8; ITGA9; ITGAV; ITGAX; ITGB3; ITGB5; LAMA1; LAMA2; LAMA5; LAMC1; LRP4; LUM; NCAN; SPARC; TGFB1; TGFB2; TGFB3; TNC
R-HSA-1474228	Degradation of the extracellular matrix	0.0998578654313164	0.0481116342869127	0.0379360461587478	41	A2M; ACAN; ADAM10; ADAM15; ADAM17; ADAM8; ADAM9; ADAMTS1; ADAMTS18; ADAMTS5; ADAMTS8; ADAMTS9; BMP1; BSG; CAPN1; CAPN10; CAPN14; CAPN15; CAPN2; CAPN3; CAPN5; CAPN7; CASP3; CAST; CD44; CDH1; COL12A1; COL14A1; COL15A1; COL16A1; COL18A1; COL19A1; COL23A1; COL26A1; CTSB; CTSD; CTSK; CTSS; DCN; FURIN; HSPG2
R-HSA-5368286	Mitochondrial translation initiation	-0.151930902764604	0.0732721199145475	0.0381242966242831	34	MRPL1; MRPL10; MRPL13; MRPL14; MRPL17; MRPL18; MRPL2; MRPL21; MRPL22; MRPL23; MRPL24; MRPL28; MRPL34; MRPL35; MRPL38; MRPL39; MRPL4; MRPL40; MRPL42; MRPL43; MRPL44; MRPL45; MRPL48; MRPL50; MRPL51; MRPL52; MRPL54; MRPL55; MRPS10; MRPS12; MRPS16; MRPS18C; MRPS21; MRPS22
R-HSA-5621481	C-type lectin receptors (CLRs)	0.0818371856577433	0.0395069876124724	0.0383157316788993	22	AHCYL1; BTRC; CALM1; CARD11; CASP8; CLEC4A; CLEC7A; FYN; ICAM3; ITPR2; ITPR3; KRAS; LYN; MALT1; MAP3K7; MUC12; MUC20; NFATC1; NFKB1; NFKBIA; PAK1; PAK2
R-HSA-6807004	Negative regulation of MET activity	-0.0861885272219201	0.0417305787808247	0.0388892697382149	12	CBL; EPS15; GRB2; LRIG1; MET; PTPN2; PTPRJ; SH3GL2; STAM; STAM2; UBA52; UBC
R-HSA-187577	SCF(Skp2)-mediated degradation of p27/p21	-0.0399678862615459	0.0194402451867998	0.0397887532998768	31	CCNA1; CCNA2; CDK2; CDKN1A; CDKN1B; CKS1B; PSMA1; PSMA4; PSMA5; PSMA7; PSMB10; PSMB2; PSMB4; PSMB5; PSMB6; PSMC1; PSMC3; PSMC5; PSMD11; PSMD13; PSMD2; PSMD4; PSMD5; PSMD6; PSMD7; PSME2; PSMF1; SKP1; SKP2; UBA52; UBC
R-HSA-1266738	Developmental Biology	-0.0715310357584181	0.0349941286051755	0.040944974637469	41	ABL2; ABLIM1; ABLIM2; ABLIM3; ACTB; ACTG1; ACTR2; ACVR2B; ADAM10; ADAM22; ADAM23; AJUBA; AKAP5; AKT1; AKT2; AKT3; ALCAM; ANGPTL4; ANK1; AP2A2; AP2B1; AP2M1; ARHGAP39; ARHGEF11; ARHGEF12; ARHGEF28; ARPC1A; ARPC1B; ARPC2; ARPC3; ARPC4; ASH2L; BNIP2; BOC; CACNA1C; CACNA1D; CACNA1G; CACNA1I; CACNB3; CACNG2; CACNG4
R-HSA-5419276	Mitochondrial translation termination	-0.148276528493316	0.0725419488007715	0.0409524779255438	35	GFM2; MRPL1; MRPL10; MRPL13; MRPL14; MRPL17; MRPL18; MRPL2; MRPL21; MRPL22; MRPL23; MRPL24; MRPL28; MRPL34; MRPL35; MRPL38; MRPL39; MRPL4; MRPL40; MRPL42; MRPL43; MRPL44; MRPL45; MRPL48; MRPL50; MRPL51; MRPL52; MRPL54; MRPL55; MRPS10; MRPS12; MRPS16; MRPS18C; MRPS21; MRPS22
R-HSA-1428517	The citric acid (TCA) cycle and respiratory electron transport	0.151159492961523	0.0742200469199223	0.0416861628630669	33	ACAD9; ADHFE1; BSG; COQ10A; COQ10B; COX11; COX14; COX16; COX18; COX20; COX4I1; COX5A; COX6A1; COX6B1; COX6C; COX7A2L; CYCS; D2HGDH; DLAT; DLD; DLST; ETFB; ETFDH; GLO1; HAGH; IDH2; IDH3A; IDH3B; LDHB; LRPPRC; MDH2; MPC1; MPC2
R-HSA-9012852	Signaling by NOTCH3	-0.0753005733497253	0.0369796550595059	0.0417232203161511	23	ADAM10; DLL4; EGF; EGFR; HES1; HEY2; JAG1; KAT2B; MAML1; MIB1; NOTCH1; NOTCH3; PBX1; PLXND1; PSEN1; PSEN2; RBPJ; SNW1; TACC3; UBA52; UBC; WWP2; YBX1
R-HSA-69615	G1/S DNA Damage Checkpoints	-0.0381297498287568	0.0188132371446031	0.0426878695823868	36	ATM; CCNA1; CCNA2; CDC25A; CDK2; CDKN1A; CDKN1B; CHEK1; MDM2; MDM4; PCBP4; PSMA1; PSMA4; PSMA5; PSMA7; PSMB10; PSMB2; PSMB4; PSMB5; PSMB6; PSMC1; PSMC3; PSMC5; PSMD11; PSMD13; PSMD2; PSMD4; PSMD5; PSMD6; PSMD7; PSME2; PSME4; PSMF1; TP53; UBA52; UBC
R-HSA-202403	TCR signaling	0.0516528021926017	0.0255536442649442	0.0432437759767406	28	BTRC; CARD11; CD4; ENAH; INPP5D; LCP2; MALT1; MAP3K7; NCK1; NFKB1; NFKBIA; PAG1; PAK1; PAK2; PIK3CA; PIK3CB; PIK3R1; PLCG1; PRKCQ; PSMA1; PSMA4; PSMA5; PSMA7; PSMB10; PSMB2; PSMB4; PSMB5; PSMB6
R-HSA-8878171	Transcriptional regulation by RUNX1	-0.069354616230867	0.0343310210994665	0.0433654025515588	28	ACTL6A; ACTL6B; AGO2; ARID1A; ASH2L; AXIN1; CBX4; CCND2; CCND3; CDK6; CDK7; CR1; CSNK2A2; CTSK; DPY30; ELF1; ELF2; ESR1; GPAM; H2AFV; H2AFZ; H3F3A; HDAC1; HIST1H2AB; HIST1H2AC; HIST1H2BB; HIST1H2BC; HIST1H2BD
R-HSA-449836	Other interleukin signaling	-0.193911557014786	0.096324904858948	0.0441042292171828	12	CASP3; CD4; CSF1; FLT3; IFNLR1; IL10RB; IL16; JAK1; STX3; STX4; TYK2; VAMP2
R-HSA-4641257	Degradation of AXIN	-0.0406452447085391	0.0201929634455771	0.0441312550080547	28	AXIN1; PSMA1; PSMA4; PSMA5; PSMA7; PSMB10; PSMB2; PSMB4; PSMB5; PSMB6; PSMC1; PSMC3; PSMC5; PSMD11; PSMD13; PSMD2; PSMD4; PSMD5; PSMD6; PSMD7; PSME2; PSME4; PSMF1; RNF146; TNKS; TNKS2; UBA52; UBC
R-HSA-69563	p53-Dependent G1 DNA Damage Response	-0.0380562195865256	0.0189765803941858	0.0449170073285937	34	ATM; CCNA1; CCNA2; CDK2; CDKN1A; CDKN1B; MDM2; MDM4; PCBP4; PSMA1; PSMA4; PSMA5; PSMA7; PSMB10; PSMB2; PSMB4; PSMB5; PSMB6; PSMC1; PSMC3; PSMC5; PSMD11; PSMD13; PSMD2; PSMD4; PSMD5; PSMD6; PSMD7; PSME2; PSME4; PSMF1; TP53; UBA52; UBC
R-HSA-69580	p53-Dependent G1/S DNA damage checkpoint	-0.0380562195865256	0.0189765803941858	0.0449170073285937	34	ATM; CCNA1; CCNA2; CDK2; CDKN1A; CDKN1B; MDM2; MDM4; PCBP4; PSMA1; PSMA4; PSMA5; PSMA7; PSMB10; PSMB2; PSMB4; PSMB5; PSMB6; PSMC1; PSMC3; PSMC5; PSMD11; PSMD13; PSMD2; PSMD4; PSMD5; PSMD6; PSMD7; PSME2; PSME4; PSMF1; TP53; UBA52; UBC
R-HSA-399956	CRMPs in Sema3A signaling	-0.1631769364818	0.0814174581928938	0.0450485527657825	12	CDK5; CDK5R1; DPYSL4; DPYSL5; FES; FYN; GSK3B; NRP1; PLXNA1; PLXNA2; PLXNA4; SEMA3A
R-HSA-4608870	Asymmetric localization of PCP proteins	-0.0400567789240268	0.0200717288547196	0.0459685967341162	33	DVL2; FZD1; FZD3; FZD8; PARD6A; PRICKLE1; PSMA1; PSMA4; PSMA5; PSMA7; PSMB10; PSMB2; PSMB4; PSMB5; PSMB6; PSMC1; PSMC3; PSMC5; PSMD11; PSMD13; PSMD2; PSMD4; PSMD5; PSMD6; PSMD7; PSME2; PSME4; PSMF1; SMURF1; UBA52; UBC; VANGL2; WNT5A
R-HSA-73777	RNA Polymerase I Chain Elongation	0.0525415289196194	0.0264790136802086	0.0472256794763273	33	CBX3; CDK7; ERCC3; GTF2H1; GTF2H2; GTF2H3; GTF2H4; H2AFV; H2AFZ; H3F3A; HIST1H2AB; HIST1H2AC; HIST1H2BB; HIST1H2BC; HIST1H2BD; HIST1H2BJ; HIST1H2BL; HIST1H2BN; POLR1A; POLR1B; POLR1C; POLR1D; POLR1E; POLR2E; POLR2H; POLR2K; POLR2L; TAF1A; TAF1B; TAF1C; TAF1D; UBTF; ZNRD1
R-HSA-193704	p75 NTR receptor-mediated signalling	-0.0806844399555193	0.0408224060944993	0.0481010741457027	37	AATF; ABR; ADAM17; AKAP13; ARHGEF1; ARHGEF10; ARHGEF10L; ARHGEF11; ARHGEF12; ARHGEF18; ARHGEF3; ARHGEF33; ARHGEF4; ARHGEF40; BCL2L11; CASP3; ECT2; FGD2; FGD3; FGD4; GNA13; HDAC1; HDAC2; HDAC3; ITGB3BP; ITSN1; KALRN; LINGO1; MAG; MAPK8; MCF2L; NFKB1; NFKBIA; OBSCN; OMG; PLEKHG2; PLEKHG5
R-HSA-157858	Gap junction trafficking and regulation	0.136204645964274	0.0691118769734825	0.0487484805955788	14	AP2M1; CLTA; CLTCL1; DAB2; DNM2; GJA1; GJB2; GJB6; GJC1; GJC2; GJD2; MYO6; SRC; TJP1
R-HSA-68877	Mitotic Prometaphase	-0.0792062718225022	0.0403231587230425	0.0494967743139326	30	ALMS1; BUB3; CDK5RAP2; CENPC; CENPE; CENPH; CENPJ; CENPL; CENPN; CENPP; CENPQ; CENPT; CEP135; CEP164; CEP192; CEP250; CEP290; CEP41; CEP57; CEP63; CEP72; CEP76; CKAP5; CLIP1; CNTRL; CSNK1D; CSNK2A2; DCTN3; DSN1; DYNC1H1
R-HSA-202040	G-protein activation	0.0980989959976418	0.0502620895166385	0.0509679811187049	12	GNAI2; GNAO1; GNAZ; GNB2; GNB3; GNB4; GNB5; GNG11; GNG4; GNG5; GNG7; POMC
R-HSA-112382	Formation of RNA Pol II elongation complex	-0.0540294338105253	0.0277009966908546	0.0511224006578116	31	AFF4; CCNK; CCNT1; CCNT2; CDK7; CDK9; EAF2; ELL; ERCC3; GTF2F2; GTF2H1; GTF2H2; GTF2H3; GTF2H4; LEO1; MLLT1; NCBP1; NCBP2; NELFA; NELFB; NELFCD; POLR2A; POLR2B; POLR2D; POLR2E; POLR2H; POLR2I; POLR2K; POLR2L; SUPT16H; SUPT5H
R-HSA-75955	RNA Polymerase II Transcription Elongation	-0.0540294338105253	0.0277009966908546	0.0511224006578116	31	AFF4; CCNK; CCNT1; CCNT2; CDK7; CDK9; EAF2; ELL; ERCC3; GTF2F2; GTF2H1; GTF2H2; GTF2H3; GTF2H4; LEO1; MLLT1; NCBP1; NCBP2; NELFA; NELFB; NELFCD; POLR2A; POLR2B; POLR2D; POLR2E; POLR2H; POLR2I; POLR2K; POLR2L; SUPT16H; SUPT5H
R-HSA-2980736	Peptide hormone metabolism	-0.136974156310376	0.0702564963446961	0.0512202633184454	26	ACE; ACHE; AGT; BCHE; CRHR2; CTSD; CTSZ; DPP4; ENPEP; EXOC1; EXOC2; EXOC3; EXOC4; EXOC6; EXOC7; FFAR4; GNB3; IGF1; INHBA; KIF5A; KIF5C; KLF4; MYO5A; MYRIP; PAX6; PCSK2
R-HSA-174154	APC/C:Cdc20 mediated degradation of Securin	-0.0387028040062106	0.0198535477734234	0.0512458835877023	29	ANAPC16; ANAPC4; ANAPC5; CDC16; PSMA1; PSMA4; PSMA5; PSMA7; PSMB10; PSMB2; PSMB4; PSMB5; PSMB6; PSMC1; PSMC3; PSMC5; PSMD11; PSMD13; PSMD2; PSMD4; PSMD5; PSMD6; PSMD7; PSME2; PSME4; PSMF1; UBA52; UBC; UBE2E1
R-HSA-5625886	Activated PKN1 stimulates transcription of AR (androgen receptor) regulated genes KLK2 and KLK3	0.0741768296651532	0.0383717398149698	0.0532225338325127	12	H2AFV; H2AFZ; H3F3A; HIST1H2AB; HIST1H2AC; HIST1H2BB; HIST1H2BC; HIST1H2BD; HIST1H2BJ; HIST1H2BL; HIST1H2BN; KDM4C
R-HSA-8943724	Regulation of PTEN gene transcription	0.0763196698377917	0.0396891227081763	0.0544880025632258	29	ATN1; CBX4; EGR1; EZH2; GATAD2A; HDAC1; HDAC2; HDAC3; HDAC5; JUN; LAMTOR3; LAMTOR4; LAMTOR5; MAPK1; MAPK3; MBD3; MLST8; MTA3; MTOR; NR2E1; PHC2; PTEN; RBBP4; RCOR1; REST; RNF2; RPTOR; SLC38A9; TP53
R-HSA-69601	Ubiquitin Mediated Degradation of Phosphorylated Cdc25A	-0.0382048081464914	0.019887476012023	0.0547255794926185	27	ATM; CDC25A; CHEK1; PSMA1; PSMA4; PSMA5; PSMA7; PSMB10; PSMB2; PSMB4; PSMB5; PSMB6; PSMC1; PSMC3; PSMC5; PSMD11; PSMD13; PSMD2; PSMD4; PSMD5; PSMD6; PSMD7; PSME2; PSME4; PSMF1; UBA52; UBC
R-HSA-69610	p53-Independent DNA Damage Response	-0.0382048081464914	0.019887476012023	0.0547255794926185	27	ATM; CDC25A; CHEK1; PSMA1; PSMA4; PSMA5; PSMA7; PSMB10; PSMB2; PSMB4; PSMB5; PSMB6; PSMC1; PSMC3; PSMC5; PSMD11; PSMD13; PSMD2; PSMD4; PSMD5; PSMD6; PSMD7; PSME2; PSME4; PSMF1; UBA52; UBC
R-HSA-69613	p53-Independent G1/S DNA damage checkpoint	-0.0382048081464914	0.019887476012023	0.0547255794926185	27	ATM; CDC25A; CHEK1; PSMA1; PSMA4; PSMA5; PSMA7; PSMB10; PSMB2; PSMB4; PSMB5; PSMB6; PSMC1; PSMC3; PSMC5; PSMD11; PSMD13; PSMD2; PSMD4; PSMD5; PSMD6; PSMD7; PSME2; PSME4; PSMF1; UBA52; UBC
R-HSA-5362768	Hh mutants that don't undergo autocatalytic processing are degraded by ERAD	-0.038759288076464	0.0202219582415967	0.0552769308272814	26	ERLEC1; PSMA1; PSMA4; PSMA5; PSMA7; PSMB10; PSMB2; PSMB4; PSMB5; PSMB6; PSMC1; PSMC3; PSMC5; PSMD11; PSMD13; PSMD2; PSMD4; PSMD5; PSMD6; PSMD7; PSME2; PSME4; PSMF1; SYVN1; UBA52; UBC
R-HSA-5387390	Hh mutants abrogate ligand secretion	-0.038759288076464	0.0202219582415967	0.0552769308272814	26	ERLEC1; PSMA1; PSMA4; PSMA5; PSMA7; PSMB10; PSMB2; PSMB4; PSMB5; PSMB6; PSMC1; PSMC3; PSMC5; PSMD11; PSMD13; PSMD2; PSMD4; PSMD5; PSMD6; PSMD7; PSME2; PSME4; PSMF1; SYVN1; UBA52; UBC
R-HSA-5678895	Defective CFTR causes cystic fibrosis	-0.0383726852215942	0.0201302776671608	0.0566220077953854	29	CFTR; DERL1; ERLEC1; ERLIN2; PSMA1; PSMA4; PSMA5; PSMA7; PSMB10; PSMB2; PSMB4; PSMB5; PSMB6; PSMC1; PSMC3; PSMC5; PSMD11; PSMD13; PSMD2; PSMD4; PSMD5; PSMD6; PSMD7; PSME2; PSME4; PSMF1; RNF185; UBA52; UBC
R-HSA-418594	G alpha (i) signalling events	-0.0861981418707252	0.0454055391176195	0.057642637308577	20	ABCA4; ACKR3; ADCY3; ADCY6; ADCY7; ADRA2C; AGT; AHCYL1; AKR1C1; AKR1C3; ANXA1; APLNR; APOB; APP; BCO2; C5; CALM1; CAMK4; CAMKMT; CCR1
R-HSA-167152	Formation of HIV elongation complex in the absence of HIV Tat	-0.0528398548078255	0.0279248209805058	0.0584619129107879	27	CCNK; CCNT1; CCNT2; CDK7; CDK9; ELL; ERCC3; GTF2F2; GTF2H1; GTF2H2; GTF2H3; GTF2H4; NCBP1; NCBP2; NELFA; NELFB; NELFCD; POLR2A; POLR2B; POLR2D; POLR2E; POLR2H; POLR2I; POLR2K; POLR2L; SUPT16H; SUPT5H
R-HSA-2559582	Senescence-Associated Secretory Phenotype (SASP)	0.0511982336724416	0.027079116582263	0.0586656456868755	30	ANAPC16; ANAPC4; ANAPC5; CCNA1; CCNA2; CDC16; CDK2; CDK6; CDKN1A; CDKN1B; CDKN2B; CDKN2C; CEBPB; EHMT1; H2AFV; H2AFZ; H3F3A; HIST1H2AB; HIST1H2AC; HIST1H2BB; HIST1H2BC; HIST1H2BD; HIST1H2BJ; HIST1H2BL; HIST1H2BN; IGFBP7; JUN; MAPK1; MAPK3; NFKB1
R-HSA-6803529	FGFR2 alternative splicing	-0.0684280492728178	0.0365717420570323	0.0613362891657798	12	GTF2F2; HNRNPF; NCBP1; NCBP2; POLR2A; POLR2B; POLR2D; POLR2E; POLR2H; POLR2I; POLR2K; POLR2L
R-HSA-72202	Transport of Mature Transcript to Cytoplasm	-0.0520103002085386	0.0277980327430672	0.0613441787859289	40	AAAS; CASC3; CDC40; CHTOP; CPSF1; CPSF2; CPSF3; CPSF4; DDX39B; DHX38; EIF4E; FYTTD1; GLE1; MAGOHB; NCBP1; NCBP2; NDC1; NUP107; NUP205; NUP214; NUP35; NUP37; NUP43; NUP50; NUP54; NUP62; NUP85; NUP88; NUP93; NXF1; POM121; POM121C; RAE1; RANBP2; RNPS1; SEH1L; SLU7; SRSF4; SRSF7; SRSF9
R-HSA-5334118	DNA methylation	0.0714226645569414	0.038263626953606	0.061958276653152	13	DNMT3B; H2AFV; H2AFZ; H3F3A; HIST1H2AB; HIST1H2AC; HIST1H2BB; HIST1H2BC; HIST1H2BD; HIST1H2BJ; HIST1H2BL; HIST1H2BN; UHRF1
R-HSA-77289	Mitochondrial Fatty Acid Beta-Oxidation	0.179517813332403	0.096268783802174	0.062215582544056	22	ACAA2; ACADL; ACADM; ACADS; ACADVL; ACBD6; ACBD7; ACOT1; ACOT11; ACOT2; ACSF2; DECR1; ECHS1; HADH; HADHA; HADHB; MCAT; MMAA; NDUFAB1; PCCB; PCTP; THEM4
R-HSA-376172	DSCAM interactions	-0.124514248283061	0.0667757559170288	0.0622287255968132	10	DCC; DSCAM; DSCAML1; MAPK11; MAPK12; MAPK13; MAPK14; MAPK8; NTN1; PAK1
R-HSA-196849	Metabolism of water-soluble vitamins and cofactors	-0.129543890135299	0.0696562175872805	0.0629194017248653	41	ABCC1; ABCD4; ACACA; ACACB; ALDH1L2; AOX1; CD320; CD38; COASY; CUBN; CYB5A; CYB5R3; DHFR; ENPP1; ENPP2; FASN; GPHN; GSTO1; GSTO2; HLCS; LMBRD1; MCCC1; MCCC2; MMAA; MMAB; MOCS1; MOCS3; MTHFD1; MTHFD1L; MTHFR; MTHFS; MTR; MTRR; NADK2; NADSYN1; NAMPT; NFS1; NMNAT1; NMNAT2; NMNAT3; NMRK1
R-HSA-9020702	Interleukin-1 signaling	-0.0419888505858687	0.0226279786304933	0.063508239653601	30	APP; BTRC; IL1R1; IL1RAP; IRAK2; MAP2K6; MAP3K3; MAP3K7; MAP3K8; NFKB1; NFKBIA; NFKBIB; NKIRAS1; NOD1; PELI2; PELI3; PSMA1; PSMA4; PSMA5; PSMA7; PSMB10; PSMB2; PSMB4; PSMB5; PSMB6; PSMC1; PSMC3; PSMC5; PSMD11; PSMD13
R-HSA-8956320	Nucleobase biosynthesis	-0.379213633449214	0.204408561240883	0.0635712538483057	10	ADSSL1; ATIC; DHODH; GART; IMPDH1; LHPP; PAICS; PFAS; PPAT; UMPS
R-HSA-167172	Transcription of the HIV genome	-0.0497055376527817	0.0268582332840367	0.064218055146055	37	CCNK; CCNT1; CCNT2; CDK7; CDK9; ELL; ERCC3; GTF2A1; GTF2A2; GTF2E1; GTF2F2; GTF2H1; GTF2H2; GTF2H3; GTF2H4; NCBP1; NCBP2; NELFA; NELFB; NELFCD; POLR2A; POLR2B; POLR2D; POLR2E; POLR2H; POLR2I; POLR2K; POLR2L; RNGTT; SUPT16H; SUPT5H; TAF10; TAF11; TAF12; TAF2; TAF4; TAF4B
R-HSA-2173793	Transcriptional activity of SMAD2/SMAD3:SMAD4 heterotrimer	0.0676344349189864	0.0365904181726334	0.0645417097241995	22	CCNK; CCNT1; CCNT2; CDK8; CDK9; CDKN2B; E2F5; HDAC1; MYC; NCOR1; NCOR2; PARP1; PPM1A; RBL1; SKIL; SMAD3; SMAD7; SNW1; TFDP1; TRIM33; UBA52; UBC
R-HSA-180585	Vif-mediated degradation of APOBEC3G	-0.0373514114826091	0.0202326938644735	0.0648788683323161	26	APOBEC3G; CUL5; PSMA1; PSMA4; PSMA5; PSMA7; PSMB10; PSMB2; PSMB4; PSMB5; PSMB6; PSMC1; PSMC3; PSMC5; PSMD11; PSMD13; PSMD2; PSMD4; PSMD5; PSMD6; PSMD7; PSME2; PSME4; PSMF1; UBA52; UBC
R-HSA-5620912	Anchoring of the basal body to the plasma membrane	0.0753630059939821	0.0409378392295647	0.0656342891013319	40	AHI1; ALMS1; C2CD3; CC2D2A; CDK5RAP2; CENPJ; CEP135; CEP164; CEP192; CEP250; CEP290; CEP41; CEP57; CEP63; CEP72; CEP76; CEP89; CKAP5; CNTRL; CSNK1D; DCTN3; DYNC1H1; HAUS1; HAUS2; HAUS4; HAUS5; HSP90AA1; IQCB1; KIF24; MAPRE1; MKS1; NDE1; NEDD1; NEK2; NINL; NPHP1; NPHP4; ODF2; PAFAH1B1; PCM1
R-HSA-163560	Triglyceride catabolism	-0.173516771865543	0.094332350097781	0.0658534962905797	10	ABHD5; CAV1; FABP3; GPD2; MGLL; PLIN1; PLIN3; PNPLA5; PPP1CB; PRKACA
R-HSA-400042	Adrenaline,noradrenaline inhibits insulin secretion	0.0850681205188266	0.046571108130428	0.0677556222121321	14	ADCY6; ADRA2C; CACNA1C; CACNA1D; CACNB3; GNAI2; GNB2; GNB3; GNB4; GNB5; GNG11; GNG4; GNG5; GNG7
R-HSA-6814122	Cooperation of PDCL (PhLP1) and TRiC/CCT in G-protein beta folding	0.0825980903391009	0.045711151346738	0.0707689654567941	18	CCT3; CCT4; CCT5; CCT6B; CCT8; CSNK2A2; GNAI2; GNAO1; GNAZ; GNB2; GNB3; GNB4; GNB5; GNG11; GNG4; GNG5; GNG7; RGS9
R-HSA-2122947	NOTCH1 Intracellular Domain Regulates Transcription	-0.0630844536301242	0.0351314444389942	0.0725471390279566	22	CDK8; HDAC1; HDAC2; HDAC3; HDAC4; HDAC5; HES1; HEY2; HIF1A; KAT2B; MAML1; MYC; NCOR1; NCOR2; NOTCH1; RBPJ; SKP1; SNW1; TLE3; TLE4; UBA52; UBC
R-HSA-165159	mTOR signalling	0.0922850377822914	0.051748510508005	0.0745314483430426	22	AKT1; AKT2; CAB39; CAB39L; EEF2K; EIF4B; EIF4E; EIF4EBP1; LAMTOR3; LAMTOR4; LAMTOR5; MLST8; MTOR; PPM1A; PRKAA2; PRKAB2; PRKAG2; RPS6KB1; RPTOR; SLC38A9; STRADB; TSC1
R-HSA-5655253	Signaling by FGFR2 in disease	-0.0474170824467744	0.0268292421274656	0.0771670024181642	23	FGF1; FGF10; FGF17; FGF5; FGF9; FGFR2; GAB1; GRB2; GTF2F2; KRAS; NCBP1; NCBP2; PIK3CA; PIK3R1; PLCG1; POLR2A; POLR2B; POLR2D; POLR2E; POLR2H; POLR2I; POLR2K; POLR2L
R-HSA-69229	Ubiquitin-dependent degradation of Cyclin D1	-0.0351988672476146	0.0202979828942264	0.0828991606950067	24	PSMA1; PSMA4; PSMA5; PSMA7; PSMB10; PSMB2; PSMB4; PSMB5; PSMB6; PSMC1; PSMC3; PSMC5; PSMD11; PSMD13; PSMD2; PSMD4; PSMD5; PSMD6; PSMD7; PSME2; PSME4; PSMF1; UBA52; UBC
R-HSA-75815	Ubiquitin-dependent degradation of Cyclin D	-0.0351988672476146	0.0202979828942264	0.0828991606950067	24	PSMA1; PSMA4; PSMA5; PSMA7; PSMB10; PSMB2; PSMB4; PSMB5; PSMB6; PSMC1; PSMC3; PSMC5; PSMD11; PSMD13; PSMD2; PSMD4; PSMD5; PSMD6; PSMD7; PSME2; PSME4; PSMF1; UBA52; UBC
R-HSA-2129379	Molecules associated with elastic fibres	0.159479949879669	0.0920736208919912	0.0832572457582792	16	BMP2; BMP4; EFEMP1; FBLN1; FBLN2; ITGA8; ITGAV; ITGB3; ITGB5; LTBP1; LTBP2; LTBP4; MFAP3; TGFB1; TGFB2; TGFB3
R-HSA-6783589	Interleukin-6 family signaling	-0.121945447832576	0.0704130624081116	0.083298791687527	10	CBL; CRLF1; IL6ST; JAK1; JAK2; LIFR; OSMR; PTPN11; STAT3; TYK2
R-HSA-9006925	Intracellular signaling by second messengers	-0.0507524051134213	0.0294251814328311	0.0845644274190571	32	ADCY3; ADCY6; ADCY7; AGO2; AHCYL1; AKT1; AKT2; AKT3; ATN1; BTC; CALM1; CAMK4; CASP9; CBX4; CDKN1A; CDKN1B; CNOT6L; CREB1; CSNK2A2; EGF; EGFR; EGR1; ERBB2; ERBB3; ERBB4; ESR1; ESR2; EZH2; FGF1; FGF10; FGF17; FGF5
R-HSA-5654743	Signaling by FGFR4	-0.045546381138747	0.0264441238933476	0.0850037778699585	21	CBL; FGF1; FGF17; FGF9; GAB1; GRB2; KLB; KRAS; MAPK1; MAPK3; MKNK1; PIK3CA; PIK3R1; PLCG1; PPP2CA; PPP2R1A; PTPN11; SPRY2; SRC; UBA52; UBC
R-HSA-70614	Amino acid synthesis and interconversion (transamination)	0.304819209756802	0.177221187576398	0.0854337061370841	16	ASNS; ASPA; FOLH1; GOT2; GPT; NAALAD2; NAT8L; OAT; PHGDH; PSAT1; PSPH; PYCR1; PYCR2; SERINC1; SERINC3; SERINC5
R-HSA-5610783	Degradation of GLI2 by the proteasome	-0.0338684745481237	0.0196920451192762	0.0854494559017098	29	BTRC; GSK3B; PRKACA; PSMA1; PSMA4; PSMA5; PSMA7; PSMB10; PSMB2; PSMB4; PSMB5; PSMB6; PSMC1; PSMC3; PSMC5; PSMD11; PSMD13; PSMD2; PSMD4; PSMD5; PSMD6; PSMD7; PSME2; PSME4; PSMF1; SKP1; SUFU; UBA52; UBC
R-HSA-5610785	GLI3 is processed to GLI3R by the proteasome	-0.0338684745481237	0.0196920451192762	0.0854494559017098	29	BTRC; GSK3B; PRKACA; PSMA1; PSMA4; PSMA5; PSMA7; PSMB10; PSMB2; PSMB4; PSMB5; PSMB6; PSMC1; PSMC3; PSMC5; PSMD11; PSMD13; PSMD2; PSMD4; PSMD5; PSMD6; PSMD7; PSME2; PSME4; PSMF1; SKP1; SUFU; UBA52; UBC
R-HSA-2022928	HS-GAG biosynthesis	-0.184076594707303	0.107157326136364	0.0858301390068682	12	EXT1; EXT2; GLCE; GPC5; HS3ST1; HS3ST3B1; HS3ST5; HS6ST3; HSPG2; NDST1; SDC2; SDC3
R-HSA-2682334	EPH-Ephrin signaling	-0.0690495402119331	0.0407891669418863	0.0904858946138013	41	ACTB; ACTG1; ACTR2; ADAM10; AP2A2; AP2B1; AP2M1; ARHGEF28; ARPC1A; ARPC1B; ARPC2; ARPC3; ARPC4; CFL1; CLTA; CLTCL1; EFNA3; EFNA5; EFNB2; EFNB3; EPHA10; EPHA2; EPHA3; EPHA5; EPHA7; EPHB1; EPHB2; EPHB4; FYN; GIT1; ITSN1; KALRN; LIMK1; LIMK2; LYN; MMP2; MYH10; MYH11; MYH14; MYH9; MYL12A
R-HSA-446728	Cell junction organization	-0.133493030054332	0.0790471706933498	0.0912622063673633	25	CADM3; CD151; CDH1; CDH10; CDH13; CDH18; CDH3; CDH4; CDH6; CDH8; CDH9; CLDN1; CLDN11; CLDN12; CLDN15; CLDN16; CTNNA1; F11R; FBLIM1; FLNC; ILK; ITGA6; JUP; LAMB3; LIMS1
R-HSA-5663220	RHO GTPases Activate Formins	0.0747785555332641	0.0443908065635325	0.0920753278508178	30	ACTB; ACTG1; BUB3; CENPC; CENPE; CENPH; CENPL; CENPN; CENPP; CENPQ; CENPT; CKAP5; CLIP1; DAAM1; DIAPH1; DSN1; DVL1; DVL2; DYNC1H1; DYNC1LI2; DYNLL2; FMNL2; FMNL3; INCENP; ITGB3BP; KIF2A; MAD1L1; MAPRE1; MIS12; NDE1
R-HSA-5654708	Downstream signaling of activated FGFR3	-0.0639191066983286	0.0382915319428816	0.095062842142497	11	FGF1; FGF17; FGF5; FGF9; GAB1; GRB2; KRAS; PIK3CA; PIK3R1; PLCG1; PTPN11
R-HSA-1855204	Synthesis of IP3 and IP4 in the cytosol	0.117141873248543	0.0701799046768078	0.0950845921621523	12	CALM1; INPP5B; INPP5D; ITPKB; PLCB1; PLCB3; PLCD4; PLCE1; PLCG1; PLCG2; PLCH1; PTEN
R-HSA-5654738	Signaling by FGFR2	-0.0392477006112945	0.0236097435738917	0.0964422497483079	31	CBL; FGF1; FGF10; FGF17; FGF5; FGF9; FGFR2; GAB1; GRB2; GTF2F2; HNRNPF; KRAS; MAPK1; MAPK3; MKNK1; NCBP1; NCBP2; PIK3CA; PIK3R1; PLCG1; POLR2A; POLR2B; POLR2D; POLR2E; POLR2H; POLR2I; POLR2K; POLR2L; PPP2CA; PPP2R1A; PTPN11
R-HSA-111885	Opioid Signalling	0.0491638761545162	0.0298013861924468	0.0990006754639352	35	ADCY3; ADCY6; ADCY7; AHCYL1; CALM1; CAMK4; CDK5; CREB1; GNAI2; GNAO1; GNAZ; GNB2; GNB3; GNB4; GNB5; GNG11; GNG4; GNG5; GNG7; ITPR2; ITPR3; MAPK1; PDE1B; PDE1C; PDE4A; PDE4B; PDE4C; PDE4D; PLCB1; PLCB3; POMC; PPP2CA; PPP2R1A; PPP2R1B; PPP2R5D
R-HSA-373755	Semaphorin interactions	-0.0733759611729823	0.0445446301483745	0.099507504558503	40	ARHGEF11; ARHGEF12; CDK5; CDK5R1; CFL1; DPYSL4; DPYSL5; ERBB2; FARP2; FES; FYN; GSK3B; HSP90AA1; HSP90AB1; ITGA1; LIMK1; LIMK2; MET; MYH10; MYH11; MYH14; MYH9; NRP1; PAK1; PAK2; PLXNA1; PLXNA2; PLXNA4; PLXNB1; PLXNC1; PLXND1; RHOB; RND1; ROCK1; ROCK2; SEMA3A; SEMA3E; SEMA4D; SEMA6A; TLN1
R-HSA-8862803	Deregulated CDK5 triggers multiple neurodegenerative pathways in Alzheimer's disease models	0.100992562983429	0.0615603672023885	0.100891864988056	15	APP; BCL2L11; CAPN1; CAPN2; CAST; CDC25A; CDC25B; CDK5; CDK5R1; GOLGA2; JUN; LMNB1; PRDX2; SOD2; YWHAE
R-HSA-8863678	Neurodegenerative Diseases	0.100992562983429	0.0615603672023885	0.100891864988056	15	APP; BCL2L11; CAPN1; CAPN2; CAST; CDC25A; CDC25B; CDK5; CDK5R1; GOLGA2; JUN; LMNB1; PRDX2; SOD2; YWHAE
R-HSA-5654733	Negative regulation of FGFR4 signaling	-0.0486679711578312	0.0298064109315235	0.102510619660866	16	CBL; FGF1; FGF17; FGF9; GRB2; KLB; MAPK1; MAPK3; MKNK1; PPP2CA; PPP2R1A; PTPN11; SPRY2; SRC; UBA52; UBC
R-HSA-168254	Influenza Infection	0.0408942538325236	0.0250537274083272	0.102624249025228	35	AAAS; CALR; CANX; CLTA; CPSF4; DNAJC3; GTF2F2; HSP90AA1; IPO5; KPNA3; KPNA4; KPNA5; NDC1; NUP107; NUP205; NUP214; NUP35; NUP37; NUP43; NUP50; NUP54; NUP62; NUP85; NUP88; NUP93; POLR2A; POLR2B; POLR2D; POLR2E; POLR2H; POLR2I; POLR2K; POLR2L; POM121; POM121C
R-HSA-211733	Regulation of activated PAK-2p34 by proteasome mediated degradation	-0.0328489477405874	0.020198925467228	0.103891796803995	25	PAK2; PSMA1; PSMA4; PSMA5; PSMA7; PSMB10; PSMB2; PSMB4; PSMB5; PSMB6; PSMC1; PSMC3; PSMC5; PSMD11; PSMD13; PSMD2; PSMD4; PSMD5; PSMD6; PSMD7; PSME2; PSME4; PSMF1; UBA52; UBC
R-HSA-169911	Regulation of Apoptosis	-0.0328331662293258	0.020190142429127	0.1039075731989	27	OMA1; OPA1; PAK2; PSMA1; PSMA4; PSMA5; PSMA7; PSMB10; PSMB2; PSMB4; PSMB5; PSMB6; PSMC1; PSMC3; PSMC5; PSMD11; PSMD13; PSMD2; PSMD4; PSMD5; PSMD6; PSMD7; PSME2; PSME4; PSMF1; UBA52; UBC
R-HSA-1614635	Sulfur amino acid metabolism	-0.188747056320805	0.116535317916755	0.105306323008872	18	ADI1; ADO; AHCY; APIP; BHMT; BHMT2; CBS; CDO1; CSAD; ENOPH1; MRI1; MTAP; MTR; MTRR; SLC25A10; SUOX; TST; TSTD1
R-HSA-4641258	Degradation of DVL	-0.0323378103561879	0.0201513461177342	0.108549514461824	28	CUL3; DACT1; DVL1; DVL2; PSMA1; PSMA4; PSMA5; PSMA7; PSMB10; PSMB2; PSMB4; PSMB5; PSMB6; PSMC1; PSMC3; PSMC5; PSMD11; PSMD13; PSMD2; PSMD4; PSMD5; PSMD6; PSMD7; PSME2; PSME4; PSMF1; UBA52; UBC
R-HSA-1630316	Glycosaminoglycan metabolism	0.0996985926588183	0.0623084808641318	0.109580699796533	35	ABCC5; ACAN; ARSB; B3GALT6; B3GAT1; B3GAT2; B4GALT2; B4GALT3; B4GALT4; B4GALT5; B4GALT6; CD44; CHPF; CHST1; CHST11; CHST12; CHST3; CHST6; CHST9; CHSY3; CSGALNACT1; CSGALNACT2; DCN; DSE; EXT1; EXT2; FMOD; GLB1; GLCE; GPC5; HAS1; HAS2; HEXA; HEXB; HMMR
R-HSA-8852276	The role of GTSE1 in G2/M progression after G2 checkpoint	-0.0313561096825285	0.0196750967260771	0.111004291716468	30	CDKN1A; HSP90AA1; HSP90AB1; MAPRE1; PLK1; PSMA1; PSMA4; PSMA5; PSMA7; PSMB10; PSMB2; PSMB4; PSMB5; PSMB6; PSMC1; PSMC3; PSMC5; PSMD11; PSMD13; PSMD2; PSMD4; PSMD5; PSMD6; PSMD7; PSME2; PSME4; PSMF1; TP53; UBA52; UBC
R-HSA-2559584	Formation of Senescence-Associated Heterochromatin Foci (SAHF)	-0.116270925743007	0.0731473270415707	0.111937533166922	12	ASF1A; CABIN1; CDKN1A; EP400; H1F0; HIST1H1A; HIST1H1C; HIST1H1D; HMGA1; LMNB1; RB1; TP53
R-HSA-5654716	Downstream signaling of activated FGFR4	0.0622296891023609	0.0393978612449746	0.114216953137966	11	FGF1; FGF17; FGF9; GAB1; GRB2; KLB; KRAS; PIK3CA; PIK3R1; PLCG1; PTPN11
R-HSA-383280	Nuclear Receptor transcription pathway	-0.156849574212738	0.0994948284695321	0.114919929886035	19	ESR1; ESR2; NR1D1; NR1D2; NR1H2; NR1H3; NR1I3; NR2C1; NR2C2AP; NR2E1; NR2F1; NR4A1; NR6A1; NRBF2; RARG; RORA; RORB; RXRA; RXRG
R-HSA-69473	G2/M DNA damage checkpoint	-0.046087824968353	0.0292550960022781	0.115169295590661	33	ATM; ATRIP; BARD1; BLM; BRIP1; CHEK1; DNA2; EXO1; HIST1H2BB; HIST1H2BC; HIST1H2BD; HIST1H2BJ; HIST1H2BL; HIST1H2BN; MDC1; NBN; RAD1; RAD50; RAD9A; RFC2; RFC3; RFC4; RFC5; RMI1; RMI2; RNF8; RPA1; RPA2; RPA3; TOP3A; TOPBP1; TP53; UBE2N
R-HSA-5619115	Disorders of transmembrane transporters	0.0336689806398868	0.0214711140022929	0.116856418842063	29	ABCC8; CFTR; DERL1; ERLEC1; ERLIN2; KCNJ11; PSMA1; PSMA4; PSMA5; PSMA7; PSMB10; PSMB2; PSMB4; PSMB5; PSMB6; PSMC1; PSMC3; PSMC5; PSMD11; PSMD13; PSMD2; PSMD4; PSMD5; PSMD6; PSMD7; PSME2; PSME4; PSMF1; RNF185
R-HSA-5625740	RHO GTPases activate PKNs	0.0550827315682867	0.0352408736861382	0.118044278824712	24	H2AFV; H2AFZ; H3F3A; HIST1H2AB; HIST1H2AC; HIST1H2BB; HIST1H2BC; HIST1H2BD; HIST1H2BJ; HIST1H2BL; HIST1H2BN; KDM4C; MYH10; MYH11; MYH14; MYH9; PAK1; PPP1CB; PPP1R14A; RHOB; YWHAE; YWHAG; YWHAQ; YWHAZ
R-HSA-877300	Interferon gamma signaling	-0.0892487958993528	0.0572357061297232	0.118920599945395	25	CAMK2B; CAMK2D; CD44; CIITA; GBP3; HLA-A; HLA-B; HLA-C; HLA-E; ICAM1; IFNGR1; IRF2; IRF5; IRF6; IRF9; JAK1; JAK2; OAS1; OAS2; OAS3; PML; PRKCD; PTAFR; PTPN11; PTPN2
R-HSA-69481	G2/M Checkpoints	0.0462636186183478	0.0297963208877359	0.120503877600718	30	ATM; ATRIP; BARD1; BLM; BRIP1; CDC25A; CDC7; CDK2; CHEK1; DBF4; DNA2; EXO1; HIST1H2BB; HIST1H2BC; HIST1H2BD; HIST1H2BJ; HIST1H2BL; HIST1H2BN; MCM2; MCM3; MCM4; MCM6; MCM7; MCM8; MDC1; NBN; ORC2; ORC4; ORC5; PSMA1
R-HSA-5693607	Processing of DNA double-strand break ends	0.0429332661898219	0.0280740285589918	0.126193140801231	34	ATM; ATRIP; BARD1; BLM; BRIP1; CCNA1; CCNA2; CDK2; CHEK1; DNA2; EXO1; HIST1H2BB; HIST1H2BC; HIST1H2BD; HIST1H2BJ; HIST1H2BL; HIST1H2BN; MDC1; NBN; PPP4C; RAD1; RAD50; RAD9A; RFC2; RFC3; RFC4; RFC5; RMI1; RMI2; RNF8; RPA1; RPA2; RPA3; SIRT6
R-HSA-397014	Muscle contraction	-0.0764644960175694	0.050027648102065	0.126402151701367	28	ABCC9; ACTA2; AHCYL1; ANXA1; ANXA2; ANXA6; ASPH; ATP1A1; ATP1A3; ATP1B1; ATP1B2; ATP1B3; ATP2A2; ATP2B1; ATP2B4; CACNA1C; CACNA1D; CACNA2D1; CACNA2D3; CACNB3; CACNG2; CACNG4; CALM1; CAMK2B; CAMK2D; CORIN; FKBP1B; FXYD6
R-HSA-5654687	Downstream signaling of activated FGFR1	-0.0538988645064595	0.0358285900296591	0.132490372677004	16	FGF1; FGF10; FGF17; FGF5; FGF9; FGFR1; FLRT1; FLRT2; GAB1; GRB2; KL; KRAS; PIK3CA; PIK3R1; PLCG1; PTPN11
R-HSA-212300	PRC2 methylates histones and DNA	0.0544420473750298	0.0369925463300796	0.141101053584396	17	AEBP2; DNMT3B; EZH2; H2AFV; H2AFZ; H3F3A; HIST1H2AB; HIST1H2AC; HIST1H2BB; HIST1H2BC; HIST1H2BD; HIST1H2BJ; HIST1H2BL; HIST1H2BN; MTF2; PHF19; RBBP4
R-HSA-400685	Sema4D in semaphorin signaling	-0.108364936209372	0.073749692313595	0.141734846035512	16	ARHGEF11; ARHGEF12; ERBB2; LIMK1; LIMK2; MET; MYH10; MYH11; MYH14; MYH9; PLXNB1; RHOB; RND1; ROCK1; ROCK2; SEMA4D
R-HSA-69231	Cyclin D associated events in G1	0.0454405736412481	0.0310366570274826	0.143168351760964	25	CCND2; CCND3; CDK6; CDK7; CDKN1A; CDKN1B; CDKN2B; CDKN2C; CKS1B; E2F1; E2F5; JAK2; LYN; PPP2CA; PPP2R1A; PPP2R1B; RB1; RBL1; RBL2; SKP1; SKP2; SRC; TFDP1; UBA52; UBC
R-HSA-69236	G1 Phase	0.0454405736412481	0.0310366570274826	0.143168351760964	25	CCND2; CCND3; CDK6; CDK7; CDKN1A; CDKN1B; CDKN2B; CDKN2C; CKS1B; E2F1; E2F5; JAK2; LYN; PPP2CA; PPP2R1A; PPP2R1B; RB1; RBL1; RBL2; SKP1; SKP2; SRC; TFDP1; UBA52; UBC
R-HSA-5654696	Downstream signaling of activated FGFR2	-0.0534400508250253	0.0365969675950093	0.14422641624556	13	FGF1; FGF10; FGF17; FGF5; FGF9; FGFR2; GAB1; GRB2; KRAS; PIK3CA; PIK3R1; PLCG1; PTPN11
R-HSA-159231	Transport of Mature mRNA Derived from an Intronless Transcript	-0.0422591051354393	0.0290713049383624	0.146047157867616	27	AAAS; CPSF1; CPSF2; CPSF3; CPSF4; EIF4E; NCBP1; NCBP2; NDC1; NUP107; NUP205; NUP214; NUP35; NUP37; NUP43; NUP50; NUP54; NUP62; NUP85; NUP88; NUP93; NXF1; POM121; POM121C; RAE1; RANBP2; SEH1L
R-HSA-159234	Transport of Mature mRNAs Derived from Intronless Transcripts	-0.0422591051354393	0.0290713049383624	0.146047157867616	27	AAAS; CPSF1; CPSF2; CPSF3; CPSF4; EIF4E; NCBP1; NCBP2; NDC1; NUP107; NUP205; NUP214; NUP35; NUP37; NUP43; NUP50; NUP54; NUP62; NUP85; NUP88; NUP93; NXF1; POM121; POM121C; RAE1; RANBP2; SEH1L
R-HSA-419037	NCAM1 interactions	-0.133451139481255	0.092230751042723	0.14791744436726	13	CACNA1C; CACNA1D; CACNA1G; CACNA1I; CACNB3; CNTN2; COL4A4; COL6A1; COL6A2; COL6A3; GFRA1; GFRA2; NCAN
R-HSA-216083	Integrin cell surface interactions	0.0896812253928251	0.0619903858657113	0.147982166074913	30	BSG; CD44; CDH1; COL16A1; COL18A1; COL23A1; COL4A4; F11R; HSPG2; ICAM1; ICAM3; ICAM5; ITGA1; ITGA2; ITGA3; ITGA4; ITGA6; ITGA8; ITGA9; ITGAE; ITGAV; ITGAX; ITGB2; ITGB3; ITGB5; JAM2; KDR; LUM; TNC; VCAM1
R-HSA-392170	ADP signalling through P2Y purinoceptor 12	0.0751617560960949	0.0521589059446536	0.149580497974417	10	GNAI2; GNB2; GNB3; GNB4; GNB5; GNG11; GNG4; GNG5; GNG7; P2RY12
R-HSA-2142753	Arachidonic acid metabolism	-0.14032262164481	0.0984636550239911	0.154122229803533	23	ABCC1; AKR1C3; ALOX5; ALOX5AP; CBR1; CYP1B1; CYP2C8; CYP2J2; CYP2U1; CYP4F11; CYP4F3; EPHX2; FAAH; GPX1; GPX4; HPGD; LTA4H; PON3; PTGDS; PTGR1; PTGR2; PTGS1; TBXAS1
R-HSA-73886	Chromosome Maintenance	-0.0437707664420667	0.0307596964980018	0.154738809859789	30	ACD; CENPC; CENPH; CENPL; CENPN; CENPP; CENPQ; CENPT; DNA2; FEN1; H2AFV; H2AFZ; HIST1H2AB; HIST1H2AC; HIST1H2BB; HIST1H2BC; HIST1H2BD; HIST1H2BJ; HIST1H2BL; HIST1H2BN; ITGB3BP; LIG1; MIS18BP1; NPM1; POLA2; POLD2; POLD3; POLE; POT1; PRIM1
R-HSA-1221632	Meiotic synapsis	0.0528163147951528	0.037239947685926	0.156111840623991	25	ACD; DIDO1; H2AFV; H2AFZ; HIST1H2AB; HIST1H2AC; HIST1H2BB; HIST1H2BC; HIST1H2BD; HIST1H2BJ; HIST1H2BL; HIST1H2BN; HSPA2; LMNB1; POT1; RAD21; SMC3; STAG3; SUN2; SYCP3; SYNE1; SYNE2; TERF1; TINF2; UBE2I
R-HSA-71291	Metabolism of amino acids and derivatives	-0.120489074638166	0.0854497627186888	0.158522719529097	40	AADAT; AASS; ACAD8; ACADSB; ACAT1; ADI1; ADO; AGMAT; AHCY; AIMP1; ALDH4A1; ALDH6A1; ALDH7A1; ALDH9A1; AMD1; AMDHD1; APIP; ARG2; ASL; ASNS; ASPA; ASRGL1; ASS1; AUH; AZIN1; BBOX1; BCAT1; BCKDHA; BCKDHB; BHMT; BHMT2; CBS; CDO1; CHDH; CKMT2; CPS1; CSAD; DBT; DCT; DDO
R-HSA-180534	Vpu mediated degradation of CD4	-0.0276880743078198	0.0198801763834741	0.163696032194479	27	BTRC; CD4; PSMA1; PSMA4; PSMA5; PSMA7; PSMB10; PSMB2; PSMB4; PSMB5; PSMB6; PSMC1; PSMC3; PSMC5; PSMD11; PSMD13; PSMD2; PSMD4; PSMD5; PSMD6; PSMD7; PSME2; PSME4; PSMF1; SKP1; UBA52; UBC
R-HSA-198933	Immunoregulatory interactions between a Lymphoid and a non-Lymphoid cell	-0.134051510239124	0.0967025854794387	0.165678308810464	18	CD200; CD200R1; CD22; CD300A; CD81; CD8A; CDH1; CLEC2D; CLEC4G; COLEC12; CXADR; HLA-A; HLA-B; HLA-C; HLA-E; ICAM1; ICAM3; ICAM5
R-HSA-167242	Abortive elongation of HIV-1 transcript in the absence of Tat	-0.0482073366228985	0.0348380935752172	0.166433921939782	15	GTF2F2; NCBP1; NCBP2; NELFA; NELFB; NELFCD; POLR2A; POLR2B; POLR2D; POLR2E; POLR2H; POLR2I; POLR2K; POLR2L; SUPT5H
R-HSA-167160	RNA Pol II CTD phosphorylation and interaction with CE during HIV infection	-0.0441242714587513	0.0319776859877819	0.167634168416978	17	CDK7; ERCC3; GTF2F2; GTF2H1; GTF2H2; GTF2H3; GTF2H4; POLR2A; POLR2B; POLR2D; POLR2E; POLR2H; POLR2I; POLR2K; POLR2L; RNGTT; SUPT5H
R-HSA-77075	RNA Pol II CTD phosphorylation and interaction with CE	-0.0441242714587513	0.0319776859877819	0.167634168416978	17	CDK7; ERCC3; GTF2F2; GTF2H1; GTF2H2; GTF2H3; GTF2H4; POLR2A; POLR2B; POLR2D; POLR2E; POLR2H; POLR2I; POLR2K; POLR2L; RNGTT; SUPT5H
R-HSA-2219528	PI3K/AKT Signaling in Cancer	0.0387811507918	0.0281321548464138	0.168038271293555	35	AKT1; AKT2; AKT3; BTC; CASP9; CDKN1A; CDKN1B; CREB1; EGF; EGFR; ERBB2; ERBB3; ERBB4; ESR1; ESR2; FGF1; FGF10; FGF17; FGF5; FGF9; FGFR1; FGFR2; FOXO1; FYN; GAB1; GRB2; GSK3B; KIT; KITLG; KL; KLB; MDM2; MET; MLST8; MTOR
R-HSA-1660499	Synthesis of PIPs at the plasma membrane	0.0730936361654207	0.0545377243788237	0.180167352239972	30	ARF1; INPP4B; INPP5D; MTMR2; MTMR3; MTMR6; MTMR9; PI4K2A; PI4K2B; PIK3C2B; PIK3C2G; PIK3CA; PIK3CB; PIK3CD; PIK3R1; PIK3R5; PIP4K2A; PIP5K1A; PLEKHA1; PLEKHA2; PLEKHA3; PLEKHA5; PLEKHA6; PLEKHA8; PTEN; PTPN13; RAB14; RAB5A; RUFY1; SYNJ2
R-HSA-450408	AUF1 (hnRNP D0) binds and destabilizes mRNA	-0.027027036459984	0.0202066925332128	0.181050035528752	26	HNRNPD; HSPA8; PSMA1; PSMA4; PSMA5; PSMA7; PSMB10; PSMB2; PSMB4; PSMB5; PSMB6; PSMC1; PSMC3; PSMC5; PSMD11; PSMD13; PSMD2; PSMD4; PSMD5; PSMD6; PSMD7; PSME2; PSME4; PSMF1; UBA52; UBC
R-HSA-2644602	Signaling by NOTCH1 PEST Domain Mutants in Cancer	-0.0435823769162747	0.0327883101336911	0.18378043502332	26	ADAM10; ADAM17; CDK8; DLL4; HDAC1; HDAC2; HDAC3; HDAC4; HDAC5; HES1; HEY2; JAG1; KAT2B; MAML1; MIB1; MYC; NCOR1; NCOR2; NOTCH1; PSEN1; PSEN2; RBPJ; SKP1; SNW1; UBA52; UBC
R-HSA-2644603	Signaling by NOTCH1 in Cancer	-0.0435823769162747	0.0327883101336911	0.18378043502332	26	ADAM10; ADAM17; CDK8; DLL4; HDAC1; HDAC2; HDAC3; HDAC4; HDAC5; HES1; HEY2; JAG1; KAT2B; MAML1; MIB1; MYC; NCOR1; NCOR2; NOTCH1; PSEN1; PSEN2; RBPJ; SKP1; SNW1; UBA52; UBC
R-HSA-2644606	Constitutive Signaling by NOTCH1 PEST Domain Mutants	-0.0435823769162747	0.0327883101336911	0.18378043502332	26	ADAM10; ADAM17; CDK8; DLL4; HDAC1; HDAC2; HDAC3; HDAC4; HDAC5; HES1; HEY2; JAG1; KAT2B; MAML1; MIB1; MYC; NCOR1; NCOR2; NOTCH1; PSEN1; PSEN2; RBPJ; SKP1; SNW1; UBA52; UBC
R-HSA-2894858	Signaling by NOTCH1 HD+PEST Domain Mutants in Cancer	-0.0435823769162747	0.0327883101336911	0.18378043502332	26	ADAM10; ADAM17; CDK8; DLL4; HDAC1; HDAC2; HDAC3; HDAC4; HDAC5; HES1; HEY2; JAG1; KAT2B; MAML1; MIB1; MYC; NCOR1; NCOR2; NOTCH1; PSEN1; PSEN2; RBPJ; SKP1; SNW1; UBA52; UBC
R-HSA-2894862	Constitutive Signaling by NOTCH1 HD+PEST Domain Mutants	-0.0435823769162747	0.0327883101336911	0.18378043502332	26	ADAM10; ADAM17; CDK8; DLL4; HDAC1; HDAC2; HDAC3; HDAC4; HDAC5; HES1; HEY2; JAG1; KAT2B; MAML1; MIB1; MYC; NCOR1; NCOR2; NOTCH1; PSEN1; PSEN2; RBPJ; SKP1; SNW1; UBA52; UBC
R-HSA-606279	Deposition of new CENPA-containing nucleosomes at the centromere	-0.0457194349279181	0.0345625882739475	0.185901481866367	23	CENPC; CENPH; CENPL; CENPN; CENPP; CENPQ; CENPT; H2AFV; H2AFZ; HIST1H2AB; HIST1H2AC; HIST1H2BB; HIST1H2BC; HIST1H2BD; HIST1H2BJ; HIST1H2BL; HIST1H2BN; ITGB3BP; MIS18BP1; NPM1; RBBP4; RSF1; RUVBL1
R-HSA-774815	Nucleosome assembly	-0.0457194349279181	0.0345625882739475	0.185901481866367	23	CENPC; CENPH; CENPL; CENPN; CENPP; CENPQ; CENPT; H2AFV; H2AFZ; HIST1H2AB; HIST1H2AC; HIST1H2BB; HIST1H2BC; HIST1H2BD; HIST1H2BJ; HIST1H2BL; HIST1H2BN; ITGB3BP; MIS18BP1; NPM1; RBBP4; RSF1; RUVBL1
R-HSA-157579	Telomere Maintenance	-0.0374165517887318	0.0283338724748625	0.186648433712812	32	ACD; DNA2; FEN1; H2AFV; H2AFZ; HIST1H2AB; HIST1H2AC; HIST1H2BB; HIST1H2BC; HIST1H2BD; HIST1H2BJ; HIST1H2BL; HIST1H2BN; LIG1; POLA2; POLD2; POLD3; POLE; POT1; PRIM1; RFC1; RFC2; RFC3; RFC4; RFC5; RPA1; RPA2; RPA3; RUVBL1; RUVBL2; TERF1; TINF2
R-HSA-212436	Generic Transcription Pathway	0.0462122413639744	0.0350124896234674	0.186875500356106	29	ACTL6A; ACTL6B; AGO2; AIFM2; AKT1; AKT2; AKT3; ARID1A; ARID3A; ASH2L; ATAD2; ATM; ATRIP; AXIN1; BARD1; BCL2L11; BCL6; BID; BLM; BMP2; BRD7; BRIP1; BRPF1; CARM1; CASP10; CBX3; CBX4; CCNA1; CCNA2
R-HSA-162710	Synthesis of glycosylphosphatidylinositol (GPI)	0.235677100481365	0.179040214610709	0.188061254433767	12	DPM2; PIGB; PIGC; PIGF; PIGG; PIGH; PIGM; PIGN; PIGP; PIGV; PIGX; PIGZ
R-HSA-162587	HIV Life Cycle	0.0392551556393175	0.0300387990106227	0.191275521151539	40	AAAS; BANF1; CCNK; CCNT1; CCNT2; CD4; CDK7; CDK9; CHMP2A; CHMP2B; CHMP3; CHMP4A; CHMP4B; CHMP7; ELL; ERCC3; FEN1; FURIN; GTF2A1; GTF2A2; GTF2E1; GTF2F2; GTF2H1; GTF2H2; GTF2H3; GTF2H4; HMGA1; LIG1; LIG4; MVB12A; MVB12B; NCBP1; NCBP2; NDC1; NELFA; NELFB; NELFCD; NMT1; NMT2; NUP107
R-HSA-176033	Interactions of Vpr with host cellular proteins	-0.0409985669778701	0.031461924823372	0.192534843542013	22	AAAS; BANF1; HMGA1; NDC1; NUP107; NUP205; NUP214; NUP35; NUP37; NUP43; NUP50; NUP54; NUP62; NUP85; NUP88; NUP93; POM121; POM121C; PSIP1; RAE1; RANBP2; SEH1L
R-HSA-180910	Vpr-mediated nuclear import of PICs	-0.0409985669778701	0.031461924823372	0.192534843542013	22	AAAS; BANF1; HMGA1; NDC1; NUP107; NUP205; NUP214; NUP35; NUP37; NUP43; NUP50; NUP54; NUP62; NUP85; NUP88; NUP93; POM121; POM121C; PSIP1; RAE1; RANBP2; SEH1L
R-HSA-456926	Thrombin signalling through proteinase activated receptors (PARs)	0.0488672132517307	0.0379827629279791	0.198246685260092	17	ARRB1; ARRB2; F2R; GNA12; GNA13; GNA15; GNB2; GNB3; GNB4; GNB5; GNG11; GNG4; GNG5; GNG7; MAPK1; MAPK3; SRC
R-HSA-163685	Integration of energy metabolism	-0.0472427543060925	0.0367726097380957	0.198887797520356	32	ABCC8; ACACA; ACACB; ACLY; ADCY3; ADCY6; ADCY7; ADIPOR1; ADRA2C; AHCYL1; AKAP5; CACNA1A; CACNA1C; CACNA1D; CACNA1E; CACNB3; FASN; GNA15; GNAI2; GNB2; GNB3; GNB4; GNB5; GNG11; GNG4; GNG5; GNG7; IQGAP1; ITPR2; ITPR3; KCNB1; KCNC2
R-HSA-445095	Interaction between L1 and Ankyrins	0.167971759647828	0.132936910042922	0.20639340775974	16	ANK1; KCNQ2; KCNQ3; SCN11A; SCN1A; SCN1B; SCN4B; SCN5A; SCN7A; SCN8A; SCN9A; SPTB; SPTBN1; SPTBN2; SPTBN4; SPTBN5
R-HSA-975577	N-Glycan antennae elongation	0.129198010468533	0.102662252104588	0.208219555587528	12	B4GALT2; B4GALT3; B4GALT4; B4GALT5; B4GALT6; MGAT4A; MGAT4C; MGAT5; ST3GAL4; ST6GAL1; ST8SIA3; ST8SIA6
R-HSA-72613	Eukaryotic Translation Initiation	0.0529174054321564	0.042462708572264	0.212687711691281	36	EIF2B1; EIF2B2; EIF2B3; EIF2B4; EIF2B5; EIF2S1; EIF3A; EIF3B; EIF3C; EIF3E; EIF3F; EIF3H; EIF3I; EIF3L; EIF4A1; EIF4A2; EIF4B; EIF4E; EIF4EBP1; RPL10A; RPL12; RPL13; RPL14; RPL15; RPL17; RPL23; RPL26; RPL26L1; RPL27; RPL27A; RPL29; RPL3; RPL31; RPL35; RPL36; RPL36AL
R-HSA-72737	Cap-dependent Translation Initiation	0.0529174054321564	0.042462708572264	0.212687711691281	36	EIF2B1; EIF2B2; EIF2B3; EIF2B4; EIF2B5; EIF2S1; EIF3A; EIF3B; EIF3C; EIF3E; EIF3F; EIF3H; EIF3I; EIF3L; EIF4A1; EIF4A2; EIF4B; EIF4E; EIF4EBP1; RPL10A; RPL12; RPL13; RPL14; RPL15; RPL17; RPL23; RPL26; RPL26L1; RPL27; RPL27A; RPL29; RPL3; RPL31; RPL35; RPL36; RPL36AL
R-HSA-212676	Dopamine Neurotransmitter Release Cycle	-0.150226055313985	0.120713098826036	0.213319853538666	11	CPLX1; LIN7A; LIN7B; LIN7C; PPFIA1; PPFIA2; PPFIA4; SLC18A2; SYN3; SYT1; VAMP2
R-HSA-189445	Metabolism of porphyrins	0.24862605594683	0.200892464812267	0.215861567879314	11	ALAD; BLVRA; BLVRB; COX10; CPOX; FECH; HMBS; HMOX1; HMOX2; PPOX; UROS
R-HSA-352230	Amino acid transport across the plasma membrane	0.201902127640011	0.163377594063701	0.216532694491141	14	SLC16A10; SLC1A4; SLC25A29; SLC36A1; SLC36A4; SLC38A2; SLC38A3; SLC43A1; SLC6A20; SLC6A6; SLC7A1; SLC7A11; SLC7A2; SLC7A8
R-HSA-6809371	Formation of the cornified envelope	0.145666867520311	0.117944811664545	0.216814648003539	14	CAPN1; DSC1; DSG2; DSP; FLG; FURIN; JUP; LIPJ; PCSK6; PERP; PKP1; PKP4; PPL; SPINK9
R-HSA-8868773	rRNA processing in the nucleus and cytosol	-0.0706678600561054	0.0572424961334604	0.217003644932083	46	BMS1; BYSL; C1D; CSNK1D; DCAF13; DDX47; DDX52; DHX37; DIMT1; EBNA1BP2; ERI1; EXOSC10; EXOSC2; EXOSC3; EXOSC4; EXOSC5; EXOSC6; EXOSC8; EXOSC9; FBL; FTSJ3; GAR1; GNL3; HEATR1; IMP4; ISG20L2; KRR1; LTV1; MPHOSPH10; MPHOSPH6; NAT10; NOB1; NOL11; NOL6; NOP10; NOP14; NOP2; NOP56; NOP58; PDCD11; PELP1; PES1; PNO1; PWP2; RCL1; RIOK2
R-HSA-977225	Amyloid fiber formation	-0.0371196863337661	0.0302121362111548	0.219208707086007	25	APP; CALB1; CST3; FURIN; GGA2; GSN; H2AFZ; H3F3A; HIST1H2AB; HIST1H2AC; HIST1H2BB; HIST1H2BC; HIST1H2BD; HIST1H2BJ; HIST1H2BL; HIST1H2BN; HSPG2; LYZ; MFGE8; SIAH1; SNCA; SNCAIP; TGFBI; UBA52; UBC
R-HSA-211859	Biological oxidations	-0.105837996456539	0.0864674638832501	0.220944284493227	26	ABHD10; ABHD14B; ACSM5; ACSS1; ACSS2; ADH5; AHCY; AKR7L; ALDH1A1; ALDH2; ARNT; ARNT2; AS3MT; BPHL; BPNT1; CBR3; CES3; CHAC1; CHAC2; CMBL; CNDP2; COMT; CYB5R3; CYP1B1; CYP26A1; CYP26B1
R-HSA-1236382	Constitutive Signaling by Ligand-Responsive EGFR Cancer Variants	-0.0394511842755505	0.0322335262892425	0.220983265041144	13	CBL; CDC37; EGF; EGFR; GAB1; GRB2; HSP90AA1; KRAS; PIK3CA; PIK3R1; PLCG1; UBA52; UBC
R-HSA-1643713	Signaling by EGFR in Cancer	-0.0394511842755505	0.0322335262892425	0.220983265041144	13	CBL; CDC37; EGF; EGFR; GAB1; GRB2; HSP90AA1; KRAS; PIK3CA; PIK3R1; PLCG1; UBA52; UBC
R-HSA-5637815	Signaling by Ligand-Responsive EGFR Variants in Cancer	-0.0394511842755505	0.0322335262892425	0.220983265041144	13	CBL; CDC37; EGF; EGFR; GAB1; GRB2; HSP90AA1; KRAS; PIK3CA; PIK3R1; PLCG1; UBA52; UBC
R-HSA-1632852	Macroautophagy	-0.0707733688331628	0.0582351279370242	0.224250265664764	38	AMBRA1; ATG10; ATG12; ATG13; ATG14; ATG3; ATG4C; ATG7; ATG9A; CHMP2A; CHMP2B; CHMP3; CHMP4A; CHMP4B; CHMP7; DYNLL2; GABARAPL1; LAMTOR3; LAMTOR4; LAMTOR5; MAP1LC3A; MAP1LC3B; MLST8; MTMR3; MTOR; PIK3C3; PRKAA2; PRKAB2; PRKAG2; RB1CC1; RPTOR; SLC38A9; TSC1; ULK1; UVRAG; WDR45B; WIPI1; WIPI2
R-HSA-373752	Netrin-1 signaling	-0.0522861826203327	0.0431434900875255	0.225545453543459	36	ABLIM1; ABLIM2; ABLIM3; DCC; DOCK1; DSCAM; DSCAML1; FYN; MAPK11; MAPK12; MAPK13; MAPK14; MAPK8; MYO10; NCK1; NEO1; NTN1; NTN4; PAK1; PITPNA; PLCG1; PRKCQ; PTPN11; RGMB; ROBO1; SIAH1; SLIT1; SLIT2; SLIT3; SRC; TRIO; TRPC1; TRPC6; UNC5A; UNC5B; UNC5D
R-HSA-210991	Basigin interactions	0.123831880538915	0.10266366854824	0.227744275726542	12	ATP1B1; ATP1B2; ATP1B3; BSG; CAV1; ITGA3; ITGA6; MAG; PPIL2; SLC16A1; SLC7A11; SLC7A8
R-HSA-8978934	Metabolism of cofactors	-0.0721404997098244	0.0606669758604394	0.234391247007545	12	AKT1; CALM1; COQ5; COQ7; COQ9; DHFR; GCH1; HSP90AA1; NOS3; PDSS1; PDSS2; PRKG2
R-HSA-380972	Energy dependent regulation of mTOR by LKB1-AMPK	0.100561045346062	0.0846452226411887	0.234821676747669	15	CAB39; CAB39L; LAMTOR3; LAMTOR4; LAMTOR5; MLST8; MTOR; PPM1A; PRKAA2; PRKAB2; PRKAG2; RPTOR; SLC38A9; STRADB; TSC1
R-HSA-70263	Gluconeogenesis	0.153856684925817	0.130079092461365	0.236891058610262	15	ALDOB; ALDOC; ENO1; ENO3; G6PC3; GOT2; MDH2; PCK2; PGAM1; SLC25A1; SLC25A10; SLC25A12; SLC25A13; SLC37A1; SLC37A2
R-HSA-68827	CDT1 association with the CDC6:ORC:origin complex	-0.023607825831835	0.0200118562613877	0.238122754843829	28	MCM8; ORC2; ORC4; ORC5; PSMA1; PSMA4; PSMA5; PSMA7; PSMB10; PSMB2; PSMB4; PSMB5; PSMB6; PSMC1; PSMC3; PSMC5; PSMD11; PSMD13; PSMD2; PSMD4; PSMD5; PSMD6; PSMD7; PSME2; PSME4; PSMF1; UBA52; UBC
R-HSA-72086	mRNA Capping	-0.035731934812311	0.0304859420032803	0.241165308710965	19	CDK7; ERCC3; GTF2F2; GTF2H1; GTF2H2; GTF2H3; GTF2H4; NCBP1; NCBP2; POLR2A; POLR2B; POLR2D; POLR2E; POLR2H; POLR2I; POLR2K; POLR2L; RNGTT; SUPT5H
R-HSA-982772	Growth hormone receptor signaling	0.067926863506118	0.0583731593823248	0.24455937497831	10	ADAM17; GHR; JAK2; LYN; MAPK1; MAPK3; PRLR; SH2B1; SOCS2; STAT3
R-HSA-177929	Signaling by EGFR	0.034133295163131	0.0293891924874357	0.245469767113979	25	ADAM10; ADAM17; CBL; EGF; EGFR; EPS15; GAB1; GRB2; KRAS; LRIG1; PAG1; PIK3CA; PIK3R1; PLCG1; PTPN11; PTPN12; PTPRK; PXN; SH3GL2; SPRY2; SRC; STAM; STAM2; UBA52; UBC
R-HSA-5683057	MAPK family signaling cascades	-0.0418766119004056	0.0369157771011403	0.256634132154993	26	AGO2; ANGPT1; ARRB1; ARRB2; BTC; CALM1; CAMK2B; CAMK2D; CCND3; CDC14A; CDC14B; CDC42EP2; CDC42EP3; CUL3; DUSP16; DUSP4; DUSP6; DUSP7; EGF; EGFR; ERBB2; ERBB3; ERBB4; FGF1; FGF10; FGF17
R-HSA-165054	Rev-mediated nuclear export of HIV RNA	-0.0357110687212938	0.0315718794578606	0.258011459834374	21	AAAS; NDC1; NUP107; NUP205; NUP214; NUP35; NUP37; NUP43; NUP50; NUP54; NUP62; NUP85; NUP88; NUP93; POM121; POM121C; RAE1; RAN; RANBP2; SEH1L; XPO1
R-HSA-168274	Export of Viral Ribonucleoproteins from Nucleus	-0.0357110687212938	0.0315718794578606	0.258011459834374	21	AAAS; NDC1; NUP107; NUP205; NUP214; NUP35; NUP37; NUP43; NUP50; NUP54; NUP62; NUP85; NUP88; NUP93; POM121; POM121C; RAE1; RAN; RANBP2; SEH1L; XPO1
R-HSA-168333	NEP/NS2 Interacts with the Cellular Export Machinery	-0.0357110687212938	0.0315718794578606	0.258011459834374	21	AAAS; NDC1; NUP107; NUP205; NUP214; NUP35; NUP37; NUP43; NUP50; NUP54; NUP62; NUP85; NUP88; NUP93; POM121; POM121C; RAE1; RAN; RANBP2; SEH1L; XPO1
R-HSA-5358508	Mismatch Repair	0.0634137579618957	0.0563392909602055	0.260348006529731	12	EXO1; LIG1; MLH1; MSH2; MSH3; MSH6; PMS2; POLD2; POLD3; RPA1; RPA2; RPA3
R-HSA-425410	Metal ion SLC transporters	0.160555219403287	0.143061172645476	0.261741842609876	14	CP; SLC11A1; SLC30A10; SLC30A3; SLC30A5; SLC30A6; SLC30A7; SLC31A1; SLC39A10; SLC39A3; SLC39A4; SLC39A6; SLC39A8; SLC40A1
R-HSA-5610780	Degradation of GLI1 by the proteasome	-0.0219964354507581	0.0197557346198221	0.265527971717559	29	BTRC; NUMB; PRKACA; PSMA1; PSMA4; PSMA5; PSMA7; PSMB10; PSMB2; PSMB4; PSMB5; PSMB6; PSMC1; PSMC3; PSMC5; PSMD11; PSMD13; PSMD2; PSMD4; PSMD5; PSMD6; PSMD7; PSME2; PSME4; PSMF1; SKP1; SUFU; UBA52; UBC
R-HSA-2980766	Nuclear Envelope Breakdown	-0.0331237954393664	0.0297673643717143	0.265813495173723	33	AAAS; BANF1; CNEP1R1; LEMD2; LEMD3; LMNB1; LPIN1; LPIN2; LPIN3; NDC1; NEK6; NUP107; NUP205; NUP214; NUP35; NUP37; NUP43; NUP50; NUP54; NUP62; NUP85; NUP88; NUP93; PLK1; POM121; POM121C; PRKCA; PRKCB; RAE1; RANBP2; SEH1L; TMPO; VRK1
R-HSA-77595	Processing of Intronless Pre-mRNAs	0.0725625046393728	0.0666576987667849	0.276337373748352	11	CPSF1; CPSF2; CPSF3; CPSF4; CPSF7; CSTF1; CSTF2T; NCBP1; NCBP2; PAPOLA; PCF11
R-HSA-170834	Signaling by TGF-beta Receptor Complex	0.0359531245489984	0.0330993901067719	0.277382940014198	36	ARHGEF18; BAMBI; CBL; CCNK; CCNT1; CCNT2; CDK8; CDK9; CDKN2B; E2F5; F11R; FKBP1A; FURIN; HDAC1; MTMR4; MYC; NCOR1; NCOR2; PARD6A; PARP1; PMEPA1; PPM1A; PPP1CB; PPP1R15A; RBL1; SKIL; SMAD3; SMAD7; SMURF1; SNW1; TFDP1; TGFB1; TGFBR2; TRIM33; UBA52; UBC
R-HSA-390522	Striated Muscle Contraction	-0.211714990752924	0.195387532363703	0.278557945041072	12	MYBPC1; MYH3; MYL3; NEB; TCAP; TNNT1; TNNT2; TPM1; TPM2; TPM4; TTN; VIM
R-HSA-5676590	NIK-->noncanonical NF-kB signaling	-0.0214342546383287	0.0199427189600775	0.282468315606558	27	BTRC; PSMA1; PSMA4; PSMA5; PSMA7; PSMB10; PSMB2; PSMB4; PSMB5; PSMB6; PSMC1; PSMC3; PSMC5; PSMD11; PSMD13; PSMD2; PSMD4; PSMD5; PSMD6; PSMD7; PSME2; PSME4; PSMF1; SKP1; UBA3; UBA52; UBC
R-HSA-2173796	SMAD2/SMAD3:SMAD4 heterotrimer regulates transcription	0.041502004814162	0.0386236182401102	0.282587893475587	16	CCNK; CCNT1; CCNT2; CDK8; CDK9; CDKN2B; E2F5; HDAC1; MYC; RBL1; SMAD3; SMAD7; SNW1; TFDP1; UBA52; UBC
R-HSA-174113	SCF-beta-TrCP mediated degradation of Emi1	-0.0213974262266162	0.0199511895247574	0.283500566263676	26	BTRC; PSMA1; PSMA4; PSMA5; PSMA7; PSMB10; PSMB2; PSMB4; PSMB5; PSMB6; PSMC1; PSMC3; PSMC5; PSMD11; PSMD13; PSMD2; PSMD4; PSMD5; PSMD6; PSMD7; PSME2; PSME4; PSMF1; SKP1; UBA52; UBC
R-HSA-8949215	Mitochondrial calcium ion transport	-0.203600640909482	0.190751672016695	0.28580945456627	12	AKAP1; LETM1; MCU; MICU1; MICU3; PARL; SLC8A3; SPG7; STOML2; VDAC1; VDAC3; YME1L1
R-HSA-500657	Presynaptic function of Kainate receptors	0.0547948084491648	0.051500621892028	0.287345001396631	11	GNB2; GNB3; GNB4; GNB5; GNG11; GNG4; GNG5; GNG7; GRIK3; PLCB1; PLCB3
R-HSA-168256	Immune System	-0.0347824685567671	0.0329666619071765	0.291388697807767	34	AAAS; ABCE1; ABI2; ACLY; ACTB; ACTG1; ACTR10; ACTR1B; ACTR2; ADAM10; ADAM17; ADAM8; ADAR; AGA; AGL; AHCYL1; AKT1; AKT2; AKT3; ALAD; ALDOC; ALOX5; AMPD3; ANAPC13; ANAPC4; ANAPC5; ANXA1; ANXA2; AP1B1; AP1M1; AP1S1; AP2A2; AP2B1; AP2M1
R-HSA-381038	XBP1(S) activates chaperone genes	0.0786486081194338	0.0749659663463357	0.294120967749046	32	ACADVL; ADD1; ATP6V0D1; CUL7; DDX11; DNAJB11; DNAJB9; DNAJC3; EXTL2; GOSR2; HDGF; KDELR3; PDIA6; PLA2G4B; PREB; SEC61A2; SEC61B; SEC61G; SEC62; SEC63; SERP1; SRPRB; SSR1; SYVN1; TATDN2; TLN1; TPP1; WFS1; WIPI1; XBP1; YIF1A; ZBTB17
R-HSA-73772	RNA Polymerase I Promoter Escape	0.0371803442411802	0.0357783357926525	0.298718258691674	22	CDK7; ERCC3; GTF2H1; GTF2H2; GTF2H3; GTF2H4; POLR1A; POLR1B; POLR1C; POLR1D; POLR1E; POLR2E; POLR2H; POLR2K; POLR2L; RRN3; TAF1A; TAF1B; TAF1C; TAF1D; UBTF; ZNRD1
R-HSA-8939236	RUNX1 regulates transcription of genes involved in differentiation of HSCs	-0.0232019720870459	0.0223970554174445	0.300230832894608	25	CDK7; H2AFV; H2AFZ; H3F3A; HIST1H2AB; HIST1H2AC; HIST1H2BB; HIST1H2BC; HIST1H2BD; HIST1H2BJ; HIST1H2BL; HIST1H2BN; LDB1; PSMA1; PSMA4; PSMA5; PSMA7; PSMB10; PSMB2; PSMB4; PSMB5; PSMB6; PSMC1; PSMC3; PSMC5
R-HSA-6811558	PI5P, PP2A and IER3 Regulate PI3K/AKT Signaling	0.0314044534228385	0.0304029564880177	0.30163161566978	33	AKT1; BTC; EGF; EGFR; ERBB2; ERBB3; ERBB4; ESR1; ESR2; FGF1; FGF10; FGF17; FGF5; FGF9; FGFR1; FGFR2; FYN; GAB1; GRB2; IL1RAP; IL1RL1; IL33; KIT; KITLG; KL; KLB; MAPK1; MAPK3; MET; NRG2; NRG4; PDGFA; PDGFRA
R-HSA-8979227	Triglyceride metabolism	-0.0829511911439362	0.0806124455655583	0.303473935077121	17	ABHD5; CAV1; DGAT2; FABP3; GK3P; GPAM; GPAT2; GPD2; LPIN1; LPIN2; LPIN3; MGLL; PLIN1; PLIN3; PNPLA5; PPP1CB; PRKACA
R-HSA-429958	mRNA decay by 3' to 5' exoribonuclease	-0.0926989326100764	0.090739326892263	0.306972155748389	11	DCPS; EXOSC2; EXOSC3; EXOSC4; EXOSC5; EXOSC6; EXOSC8; EXOSC9; HBS1L; NT5C3B; TTC37
R-HSA-204005	COPII (Coat Protein 2) Mediated Vesicle Transport	-0.0689123121185576	0.0674623249286471	0.307020787418545	40	ANKRD28; BET1; CD59; CNIH3; CSNK1D; CTSC; CTSZ; F5; GOLGA2; GORASP1; GOSR2; GRIA1; LMAN1; MCFD2; NAPA; NAPB; NAPG; NSF; PPP6C; PPP6R1; PPP6R3; PREB; RAB1A; SAR1B; SCFD1; SEC13; SEC23A; SEC23IP; SEC24C; SERPINA1; STX17; TFG; TGFA; TMED10; TMED2; TRAPPC1; TRAPPC10; TRAPPC4; TRAPPC5; USO1
R-HSA-8939902	Regulation of RUNX2 expression and activity	0.021712508036209	0.021278794885397	0.307547132207371	30	BMP2; DLX6; ESR1; GSK3B; PSMA1; PSMA4; PSMA5; PSMA7; PSMB10; PSMB2; PSMB4; PSMB5; PSMB6; PSMC1; PSMC3; PSMC5; PSMD11; PSMD13; PSMD2; PSMD4; PSMD5; PSMD6; PSMD7; PSME2; PSME4; PSMF1; RUNX2; SKP1; SKP2; SMURF1
R-HSA-76066	RNA Polymerase III Transcription Initiation From Type 2 Promoter	-0.047415238842104	0.0468518924191601	0.311526585802587	13	BRF1; CRCP; GTF3C2; POLR1C; POLR1D; POLR2E; POLR2H; POLR2K; POLR2L; POLR3E; POLR3G; POLR3H; POLR3K
R-HSA-5576891	Cardiac conduction	-0.0481966319525752	0.0476523151494181	0.311814174084865	27	ABCC9; AHCYL1; ASPH; ATP1A1; ATP1A3; ATP1B1; ATP1B2; ATP1B3; ATP2A2; ATP2B1; ATP2B4; CACNA1C; CACNA1D; CACNA2D1; CACNA2D3; CACNB3; CACNG2; CACNG4; CALM1; CAMK2B; CAMK2D; CORIN; FKBP1B; FXYD6; ITPR2; ITPR3; KAT2B
R-HSA-177243	Interactions of Rev with host cellular proteins	-0.0313606606252752	0.0314130546254793	0.318118349509193	22	AAAS; NDC1; NPM1; NUP107; NUP205; NUP214; NUP35; NUP37; NUP43; NUP50; NUP54; NUP62; NUP85; NUP88; NUP93; POM121; POM121C; RAE1; RAN; RANBP2; SEH1L; XPO1
R-HSA-418217	G beta:gamma signalling through PLC beta	0.0510990762760422	0.0516635529727447	0.322626944202403	10	GNB2; GNB3; GNB4; GNB5; GNG11; GNG4; GNG5; GNG7; PLCB1; PLCB3
R-HSA-1226099	Signaling by FGFR in disease	-0.0256326991157227	0.025919162845585	0.322688681151152	31	BAG4; BCR; CNTRL; ERLIN2; FGF1; FGF10; FGF17; FGF5; FGF9; FGFR1; FGFR2; GAB1; GRB2; GTF2F2; KRAS; LRRFIP1; NCBP1; NCBP2; PIK3CA; PIK3R1; PLCG1; POLR2A; POLR2B; POLR2D; POLR2E; POLR2H; POLR2I; POLR2K; POLR2L; STAT3; TRIM24
R-HSA-141424	Amplification of signal from the kinetochores	-0.035601026510001	0.0362096975506923	0.325513745617328	32	BUB3; CENPC; CENPE; CENPH; CENPL; CENPN; CENPP; CENPQ; CENPT; CKAP5; CLIP1; DSN1; DYNC1H1; DYNC1LI2; DYNLL2; INCENP; ITGB3BP; KIF2A; MAD1L1; MAPRE1; MIS12; NDE1; NDEL1; NSL1; NUDC; NUP107; NUP37; NUP43; NUP85; PAFAH1B1; PLK1; PPP2CA
R-HSA-141444	Amplification of signal from unattached kinetochores via a MAD2 inhibitory signal	-0.035601026510001	0.0362096975506923	0.325513745617328	32	BUB3; CENPC; CENPE; CENPH; CENPL; CENPN; CENPP; CENPQ; CENPT; CKAP5; CLIP1; DSN1; DYNC1H1; DYNC1LI2; DYNLL2; INCENP; ITGB3BP; KIF2A; MAD1L1; MAPRE1; MIS12; NDE1; NDEL1; NSL1; NUDC; NUP107; NUP37; NUP43; NUP85; PAFAH1B1; PLK1; PPP2CA
R-HSA-446193	Biosynthesis of the N-glycan precursor (dolichol lipid-linked oligosaccharide, LLO) and transfer to a nascent protein	0.0695102468539651	0.0712220419286219	0.329081623209931	40	ALG1; ALG10; ALG12; ALG8; CTSA; DHDDS; DPM2; FPGT; GFPT2; GLB1; GNE; GNPNAT1; MPDU1; MPI; MVD; NAGK; NANP; NANS; NEU3; NEU4; NPL; NUDT14; NUS1; PMM1; PMM2; RFT1; SLC17A5; SLC35A1; SLC35C1; SRD5A3; ST3GAL1; ST3GAL2; ST3GAL3; ST3GAL4; ST3GAL5; ST3GAL6; ST6GAL1; ST6GAL2; ST6GALNAC2; ST6GALNAC4
R-HSA-70221	Glycogen breakdown (glycogenolysis)	0.0886102682408071	0.0910943536146824	0.330687196374125	12	AGL; CALM1; GAA; GYG1; PGM1; PGM2; PGM2L1; PHKB; PHKG1; PYGB; PYGL; PYGM
R-HSA-1483255	PI Metabolism	0.0502056667347805	0.0516611607429529	0.331137046264403	36	ARF1; ARF3; ENPP6; FIG4; INPP4B; INPP5D; INPP5E; MTMR2; MTMR3; MTMR4; MTMR6; MTMR7; MTMR9; PI4K2A; PI4K2B; PIK3C2B; PIK3C2G; PIK3C3; PIK3CA; PIK3CB; PIK3CD; PIK3R1; PIK3R5; PIP4K2A; PIP5K1A; PITPNB; PLEKHA1; PLEKHA2; PLEKHA3; PLEKHA5; PLEKHA6; PLEKHA8; PNPLA7; PTEN; PTPN13; RAB14
R-HSA-5358565	Mismatch repair (MMR) directed by MSH2:MSH6 (MutSalpha)	0.0546521241086068	0.0565432121424798	0.333766542237698	11	EXO1; LIG1; MLH1; MSH2; MSH6; PMS2; POLD2; POLD3; RPA1; RPA2; RPA3
R-HSA-450385	Butyrate Response Factor 1 (BRF1) binds and destabilizes mRNA	-0.0632833063124305	0.0661542678348279	0.338768168342928	11	AKT1; DCP1A; DCP2; EXOSC2; EXOSC3; EXOSC4; EXOSC5; EXOSC6; EXOSC8; EXOSC9; ZFP36L1
R-HSA-2187338	Visual phototransduction	-0.0547873871879685	0.0574658428185972	0.340392265579501	22	ABCA4; AKR1C1; AKR1C3; APOB; BCO2; CALM1; CAMKMT; CYP4V2; DHRS3; GNB5; GPC5; GPIHBP1; HSD17B1; HSD17B6; HSPG2; LRAT; LRP12; LRP2; LRP8; MYO7A; NMT1; NMT2
R-HSA-159236	Transport of Mature mRNA derived from an Intron-Containing Transcript	-0.0272357375786674	0.0286198169431697	0.341280031563152	40	AAAS; CASC3; CDC40; CHTOP; DDX39B; DHX38; FYTTD1; GLE1; MAGOHB; NCBP1; NCBP2; NDC1; NUP107; NUP205; NUP214; NUP35; NUP37; NUP43; NUP50; NUP54; NUP62; NUP85; NUP88; NUP93; NXF1; POM121; POM121C; RAE1; RANBP2; RNPS1; SEH1L; SLU7; SRSF4; SRSF7; SRSF9; THOC1; THOC3; THOC5; THOC6; THOC7
R-HSA-5358606	Mismatch repair (MMR) directed by MSH2:MSH3 (MutSbeta)	0.053095049544126	0.0565388565678158	0.347684767523185	11	EXO1; LIG1; MLH1; MSH2; MSH3; PMS2; POLD2; POLD3; RPA1; RPA2; RPA3
R-HSA-975576	N-glycan antennae elongation in the medial/trans-Golgi	0.0888820071802268	0.0946734096902376	0.347819281238495	19	B4GALT2; B4GALT3; B4GALT4; B4GALT5; B4GALT6; CHST10; CHST8; FUT8; MAN2A1; MAN2A2; MGAT2; MGAT3; MGAT4A; MGAT4C; MGAT5; ST3GAL4; ST6GAL1; ST8SIA3; ST8SIA6
R-HSA-5696399	Global Genome Nucleotide Excision Repair (GG-NER)	0.0287079295259728	0.0311124478094894	0.356155625406253	37	ACTB; ACTL6A; ACTR8; CDK7; CHD1L; COPS2; COPS3; COPS6; COPS7A; CUL4A; ERCC3; ERCC4; ERCC5; GTF2H1; GTF2H2; GTF2H3; GTF2H4; INO80D; INO80E; LIG1; LIG3; NFRKB; PARP1; PARP2; POLD2; POLD3; POLE; RAD23A; RAD23B; RFC1; RFC2; RFC3; RFC4; RFC5; RPA1; RPA2; RPA3
R-HSA-76061	RNA Polymerase III Transcription Initiation From Type 1 Promoter	-0.0418475470959235	0.0466188932384288	0.369371057389975	14	BRF1; CRCP; GTF3A; GTF3C2; POLR1C; POLR1D; POLR2E; POLR2H; POLR2K; POLR2L; POLR3E; POLR3G; POLR3H; POLR3K
R-HSA-167161	HIV Transcription Initiation	-0.0275785895253607	0.0308740572002943	0.371717447261764	24	CDK7; ERCC3; GTF2A1; GTF2A2; GTF2E1; GTF2F2; GTF2H1; GTF2H2; GTF2H3; GTF2H4; POLR2A; POLR2B; POLR2D; POLR2E; POLR2H; POLR2I; POLR2K; POLR2L; TAF10; TAF11; TAF12; TAF2; TAF4; TAF4B
R-HSA-167162	RNA Polymerase II HIV Promoter Escape	-0.0275785895253607	0.0308740572002943	0.371717447261764	24	CDK7; ERCC3; GTF2A1; GTF2A2; GTF2E1; GTF2F2; GTF2H1; GTF2H2; GTF2H3; GTF2H4; POLR2A; POLR2B; POLR2D; POLR2E; POLR2H; POLR2I; POLR2K; POLR2L; TAF10; TAF11; TAF12; TAF2; TAF4; TAF4B
R-HSA-73776	RNA Polymerase II Promoter Escape	-0.0275785895253607	0.0308740572002943	0.371717447261764	24	CDK7; ERCC3; GTF2A1; GTF2A2; GTF2E1; GTF2F2; GTF2H1; GTF2H2; GTF2H3; GTF2H4; POLR2A; POLR2B; POLR2D; POLR2E; POLR2H; POLR2I; POLR2K; POLR2L; TAF10; TAF11; TAF12; TAF2; TAF4; TAF4B
R-HSA-73779	RNA Polymerase II Transcription Pre-Initiation And Promoter Opening	-0.0275785895253607	0.0308740572002943	0.371717447261764	24	CDK7; ERCC3; GTF2A1; GTF2A2; GTF2E1; GTF2F2; GTF2H1; GTF2H2; GTF2H3; GTF2H4; POLR2A; POLR2B; POLR2D; POLR2E; POLR2H; POLR2I; POLR2K; POLR2L; TAF10; TAF11; TAF12; TAF2; TAF4; TAF4B
R-HSA-75953	RNA Polymerase II Transcription Initiation	-0.0275785895253607	0.0308740572002943	0.371717447261764	24	CDK7; ERCC3; GTF2A1; GTF2A2; GTF2E1; GTF2F2; GTF2H1; GTF2H2; GTF2H3; GTF2H4; POLR2A; POLR2B; POLR2D; POLR2E; POLR2H; POLR2I; POLR2K; POLR2L; TAF10; TAF11; TAF12; TAF2; TAF4; TAF4B
R-HSA-76042	RNA Polymerase II Transcription Initiation And Promoter Clearance	-0.0275785895253607	0.0308740572002943	0.371717447261764	24	CDK7; ERCC3; GTF2A1; GTF2A2; GTF2E1; GTF2F2; GTF2H1; GTF2H2; GTF2H3; GTF2H4; POLR2A; POLR2B; POLR2D; POLR2E; POLR2H; POLR2I; POLR2K; POLR2L; TAF10; TAF11; TAF12; TAF2; TAF4; TAF4B
R-HSA-9007101	Rab regulation of trafficking	0.0438633837193404	0.0495294745853344	0.375832229725885	42	AKT1; AKT2; AKT3; ALS2; ALS2CL; ANKRD27; ARF6; CCZ1; CCZ1B; CHML; DENND1A; DENND1B; DENND2A; DENND2C; DENND3; DENND4A; DENND4B; DENND4C; DENND5A; DENND5B; DENND6A; DENND6B; GDI2; GGA2; HPS1; HPS4; MADD; MAP1LC3B; MON1B; OPTN; POLG; RAB11A; RAB14; RAB1A; RAB21; RAB27A; RAB27B; RAB31; RAB33B; RAB3IL1; RAB3IP; RAB5A
R-HSA-71403	Citric acid cycle (TCA cycle)	0.11494040180193	0.130129220871564	0.377085573220723	14	DLD; DLST; IDH2; IDH3A; IDH3B; MDH2; NNT; SDHA; SDHB; SDHC; SDHD; SUCLA2; SUCLG1; SUCLG2
R-HSA-450513	Tristetraprolin (TTP, ZFP36) binds and destabilizes mRNA	-0.0763431958954897	0.0868015566255398	0.379122573070485	11	DCP1A; DCP2; EXOSC2; EXOSC3; EXOSC4; EXOSC5; EXOSC6; EXOSC8; EXOSC9; TNPO1; ZFP36
R-HSA-194840	Rho GTPase cycle	0.0557795463239899	0.0634723744831156	0.379509524412726	38	A2M; ABR; AKAP13; ARAP1; ARAP2; ARAP3; ARHGAP1; ARHGAP11A; ARHGAP12; ARHGAP15; ARHGAP18; ARHGAP19; ARHGAP20; ARHGAP21; ARHGAP22; ARHGAP24; ARHGAP25; ARHGAP26; ARHGAP27; ARHGAP28; ARHGAP29; ARHGAP30; ARHGAP31; ARHGAP32; ARHGAP39; ARHGAP42; ARHGAP9; ARHGEF1; ARHGEF10; ARHGEF10L; ARHGEF11; ARHGEF12; ARHGEF18; ARHGEF3; ARHGEF33; ARHGEF4; ARHGEF40; BCR
R-HSA-1474244	Extracellular matrix organization	0.04311623012333	0.0490760097602907	0.379639770546226	41	A2M; ACAN; ADAM10; ADAM15; ADAM17; ADAM19; ADAM8; ADAM9; ADAMTS1; ADAMTS14; ADAMTS18; ADAMTS2; ADAMTS3; ADAMTS5; ADAMTS8; ADAMTS9; ASPN; BMP1; BMP2; BMP4; BSG; CAPN1; CAPN10; CAPN14; CAPN15; CAPN2; CAPN3; CAPN5; CAPN7; CASP3; CAST; CD151; CD44; CDH1; COL11A2; COL12A1; COL14A1; COL15A1; COL16A1; COL18A1; COL19A1
R-HSA-77387	Insulin receptor recycling	-0.0797050537737352	0.0908909531180675	0.380524359924999	12	ATP6V0A2; ATP6V0B; ATP6V0C; ATP6V0D1; ATP6V0E1; ATP6V0E2; ATP6V1C1; ATP6V1C2; ATP6V1E1; ATP6V1E2; ATP6V1G1; ATP6V1H
R-HSA-196854	Metabolism of vitamins and cofactors	-0.0426514927888717	0.0490443508731631	0.384490890181417	31	ABCC1; ABCD4; ACACA; ACACB; AKR1C1; AKR1C3; AKT1; ALDH1L2; AOX1; APOB; BCO2; CALM1; CD320; CD38; COASY; COQ5; COQ7; COQ9; CUBN; CYB5A; CYB5R3; DHFR; ENPP1; ENPP2; FASN; GCH1; GPC5; GPHN; GPIHBP1; GSTO1; GSTO2
R-HSA-5654693	FRS-mediated FGFR1 signaling	0.0380508694621823	0.0439282012930976	0.386377229414638	10	FGF1; FGF10; FGF17; FGF5; FGF9; FGFR1; GRB2; KL; KRAS; PTPN11
R-HSA-191859	snRNP Assembly	-0.0258200691676308	0.0299458495775189	0.388563549380773	29	AAAS; DDX20; GEMIN5; GEMIN6; NCBP1; NCBP2; NDC1; NUP107; NUP205; NUP214; NUP35; NUP37; NUP43; NUP50; NUP54; NUP62; NUP85; NUP88; NUP93; PHAX; POM121; POM121C; RAE1; RANBP2; SEH1L; SNRPF; SNUPN; TGS1; WDR77
R-HSA-194441	Metabolism of non-coding RNA	-0.0258200691676308	0.0299458495775189	0.388563549380773	29	AAAS; DDX20; GEMIN5; GEMIN6; NCBP1; NCBP2; NDC1; NUP107; NUP205; NUP214; NUP35; NUP37; NUP43; NUP50; NUP54; NUP62; NUP85; NUP88; NUP93; PHAX; POM121; POM121C; RAE1; RANBP2; SEH1L; SNRPF; SNUPN; TGS1; WDR77
R-HSA-6804756	Regulation of TP53 Activity through Phosphorylation	-0.025402071419159	0.0297708174453864	0.393518419641481	40	ATM; ATRIP; BARD1; BLM; BRIP1; CCNA1; CCNA2; CDK2; CDK5; CDK5R1; CHEK1; CSNK2A2; DNA2; DYRK2; EXO1; MAPK11; MAPK14; MAPKAPK5; MDM2; MDM4; NBN; PRKAA2; PRKAB2; PRKAG2; RAD1; RAD50; RAD9A; RFC2; RFC3; RFC4; RFC5; RMI1; RMI2; RPA1; RPA2; RPA3; SUPT16H; TAF10; TAF11; TAF12
R-HSA-1296072	Voltage gated Potassium channels	-0.114053920906162	0.133736953630182	0.393757587886086	19	KCNA1; KCNA4; KCNAB1; KCNAB3; KCNB1; KCNB2; KCNC1; KCNC2; KCNC4; KCNG1; KCNH5; KCNH7; KCNH8; KCNQ2; KCNQ3; KCNQ5; KCNS1; KCNS2; KCNV2
R-HSA-388396	GPCR downstream signalling	0.0301328373057713	0.0353502150172531	0.393987191435038	34	ABCA4; ABHD12; ABHD6; ABR; ACKR3; ADCY3; ADCY6; ADCY7; ADCYAP1; ADCYAP1R1; ADM; ADORA2B; ADRA1A; ADRA1B; ADRA2C; ADRB2; AGT; AHCYL1; AKAP13; AKR1C1; AKR1C3; AKT1; AKT2; AKT3; ANXA1; APLNR; APOB; APP; ARHGEF1; ARHGEF10; ARHGEF10L; ARHGEF11; ARHGEF12; ARHGEF18
R-HSA-1483249	Inositol phosphate metabolism	0.0560040603108771	0.0662391064603437	0.397841036140953	24	CALM1; IMPA1; INPP1; INPP4B; INPP5B; INPP5D; IP6K2; IP6K3; IPMK; IPPK; ISYNA1; ITPKB; MINPP1; MTMR7; MTMR9; NUDT4; PLCB1; PLCB3; PLCD4; PLCE1; PLCG1; PLCG2; PLCH1; PTEN
R-HSA-163200	Respiratory electron transport, ATP synthesis by chemiosmotic coupling, and heat production by uncoupling proteins.	0.0760361412379485	0.0915469625014425	0.406216707984474	23	ACAD9; COQ10A; COQ10B; COX11; COX14; COX16; COX18; COX20; COX4I1; COX5A; COX6A1; COX6B1; COX6C; COX7A2L; CYCS; ETFB; ETFDH; LRPPRC; NDUFA10; NDUFA11; NDUFA2; NDUFA6; NDUFAB1
R-HSA-4615885	SUMOylation of DNA replication proteins	-0.02618160390808	0.0315405564143768	0.406486046554956	22	AAAS; INCENP; NDC1; NUP107; NUP205; NUP214; NUP35; NUP37; NUP43; NUP50; NUP54; NUP62; NUP85; NUP88; NUP93; POM121; POM121C; RAE1; RANBP2; SEH1L; TOP1; UBE2I
R-HSA-1971475	A tetrasaccharide linker sequence is required for GAG synthesis	-0.0796152319576323	0.0962514619480837	0.408147129699241	11	B3GALT6; B3GAT1; B3GAT2; DCN; GPC5; HSPG2; NCAN; SDC2; SDC3; XYLT1; XYLT2
R-HSA-428930	Thromboxane signalling through TP receptor	0.0431161860367026	0.052440011798399	0.410962988319624	10	GNA13; GNA15; GNB2; GNB3; GNB4; GNB5; GNG11; GNG4; GNG5; GNG7
R-HSA-71406	Pyruvate metabolism and Citric Acid (TCA) cycle	0.0668001824942563	0.0812906136828684	0.411221852010334	28	ADHFE1; BSG; D2HGDH; DLAT; DLD; DLST; GLO1; HAGH; IDH2; IDH3A; IDH3B; LDHB; MDH2; MPC1; MPC2; NNT; PDHB; PDHX; PDK2; RXRA; SDHA; SDHB; SDHC; SDHD; SLC16A1; SUCLA2; SUCLG1; SUCLG2
R-HSA-180746	Nuclear import of Rev protein	-0.02568805982592	0.0315800319207434	0.415973117373668	21	AAAS; NDC1; NPM1; NUP107; NUP205; NUP214; NUP35; NUP37; NUP43; NUP50; NUP54; NUP62; NUP85; NUP88; NUP93; POM121; POM121C; RAE1; RAN; RANBP2; SEH1L
R-HSA-446219	Synthesis of substrates in N-glycan biosythesis	0.0583447616487852	0.0721249924679872	0.418549896640967	39	CTSA; DHDDS; DPM2; FPGT; GFPT2; GLB1; GNE; GNPNAT1; MPI; MVD; NAGK; NANP; NANS; NEU3; NEU4; NPL; NUDT14; NUS1; PMM1; PMM2; SLC17A5; SLC35A1; SLC35C1; SRD5A3; ST3GAL1; ST3GAL2; ST3GAL3; ST3GAL4; ST3GAL5; ST3GAL6; ST6GAL1; ST6GAL2; ST6GALNAC2; ST6GALNAC4; ST6GALNAC5; ST8SIA1; ST8SIA3; ST8SIA6; TSTA3
R-HSA-909733	Interferon alpha/beta signaling	-0.0579501123323347	0.071699096502399	0.418952157556294	24	ABCE1; ADAR; EGR1; HLA-A; HLA-B; HLA-C; HLA-E; IFITM3; IFNAR2; IP6K2; IRF2; IRF5; IRF6; IRF9; JAK1; MX1; MX2; OAS1; OAS2; OAS3; PTPN11; RNASEL; RSAD2; TYK2
R-HSA-8876198	RAB GEFs exchange GTP for GDP on RABs	0.0402378563061451	0.0498273166468142	0.419351913554905	41	AKT1; AKT2; AKT3; ALS2; ALS2CL; ANKRD27; CCZ1; CCZ1B; CHML; DENND1A; DENND1B; DENND2A; DENND2C; DENND3; DENND4A; DENND4B; DENND4C; DENND5A; DENND5B; DENND6A; DENND6B; GDI2; HPS1; HPS4; MADD; MON1B; RAB14; RAB1A; RAB21; RAB27A; RAB27B; RAB31; RAB3IL1; RAB3IP; RAB5A; RAB5C; RAB6A; RAB6B; RAB8A; RGP1; RIN1
R-HSA-917977	Transferrin endocytosis and recycling	-0.0686418099567013	0.0852193157923683	0.420547105820049	17	ATP6V0A2; ATP6V0B; ATP6V0C; ATP6V0D1; ATP6V0E1; ATP6V0E2; ATP6V1C1; ATP6V1C2; ATP6V1E1; ATP6V1E2; ATP6V1G1; ATP6V1H; MCOLN1; STEAP2; STEAP3; TF; TFR2
R-HSA-5655302	Signaling by FGFR1 in disease	0.0296204971895871	0.037063398830406	0.424183386153266	18	BAG4; BCR; CNTRL; ERLIN2; FGF1; FGF17; FGF5; FGF9; FGFR1; GAB1; GRB2; KRAS; LRRFIP1; PIK3CA; PIK3R1; PLCG1; STAT3; TRIM24
R-HSA-5578775	Ion homeostasis	-0.0385271654068266	0.0483306979351053	0.425359720748416	33	ABCC9; AHCYL1; ASPH; ATP1A1; ATP1A3; ATP1B1; ATP1B2; ATP1B3; ATP2A2; ATP2B1; ATP2B4; CALM1; CAMK2B; CAMK2D; FKBP1B; FXYD6; ITPR2; ITPR3; KCNJ11; NOS1; ORAI2; PLN; PRKACA; RYR1; RYR2; RYR3; SLC8A1; SLC8A2; SLC8A3; SRI; STIM1; TRDN; TRPC1
R-HSA-8851708	Signaling by FGFR2 IIIa TM	-0.027869201339285	0.0351678400074637	0.42809093428373	13	FGF1; FGFR2; GTF2F2; NCBP1; NCBP2; POLR2A; POLR2B; POLR2D; POLR2E; POLR2H; POLR2I; POLR2K; POLR2L
R-HSA-1234174	Regulation of Hypoxia-inducible Factor (HIF) by oxygen	-0.0163246416575609	0.0206943548557754	0.430202511487079	32	AJUBA; ARNT; EGLN1; EGLN2; HIF1A; HIF1AN; HIF3A; HIGD1A; LIMD1; PSMA1; PSMA4; PSMA5; PSMA7; PSMB10; PSMB2; PSMB4; PSMB5; PSMB6; PSMC1; PSMC3; PSMC5; PSMD11; PSMD13; PSMD2; PSMD4; PSMD5; PSMD6; PSMD7; PSME2; PSME4; PSMF1; UBA52
R-HSA-2262749	Cellular response to hypoxia	-0.0163246416575609	0.0206943548557754	0.430202511487079	32	AJUBA; ARNT; EGLN1; EGLN2; HIF1A; HIF1AN; HIF3A; HIGD1A; LIMD1; PSMA1; PSMA4; PSMA5; PSMA7; PSMB10; PSMB2; PSMB4; PSMB5; PSMB6; PSMC1; PSMC3; PSMC5; PSMD11; PSMD13; PSMD2; PSMD4; PSMD5; PSMD6; PSMD7; PSME2; PSME4; PSMF1; UBA52
R-HSA-556833	Metabolism of lipids	0.0489875020569829	0.062193286824539	0.430892431215662	37	ABCA1; ABCC1; ABHD4; ABHD5; ACAA2; ACACA; ACACB; ACADL; ACADM; ACADS; ACADVL; ACAT1; ACBD4; ACBD5; ACBD6; ACBD7; ACER2; ACHE; ACLY; ACOT1; ACOT11; ACOT2; ACOT4; ACOT8; ACOX2; ACOX3; ACP6; ACSF2; ACSF3; ACSL1; ACSL5; ACSL6; ACSS3; AGPAT3; AGPAT4; AGPS; AGT
R-HSA-3000171	Non-integrin membrane-ECM interactions	-0.0491245316355114	0.0629584919287691	0.435232816495014	23	DAG1; DDR2; HSPG2; ITGA2; ITGA6; ITGAV; ITGB3; ITGB5; LAMA1; LAMA2; LAMA5; LAMB3; LAMC1; LAMC3; NRXN1; NTN4; PDGFA; PRKCA; SDC2; SDC3; TGFB1; TNC; TRAPPC4
R-HSA-69183	Processive synthesis on the lagging strand	-0.0407136198027173	0.0522786535992383	0.436108758091508	10	DNA2; FEN1; LIG1; POLA2; POLD2; POLD3; PRIM1; RPA1; RPA2; RPA3
R-HSA-73863	RNA Polymerase I Transcription Termination	0.0277984385415931	0.0357013814484398	0.436193214037651	22	CDK7; ERCC3; GTF2H1; GTF2H2; GTF2H3; GTF2H4; POLR1A; POLR1B; POLR1C; POLR1D; POLR1E; POLR2E; POLR2H; POLR2K; POLR2L; TAF1A; TAF1B; TAF1C; TAF1D; TTF1; UBTF; ZNRD1
R-HSA-70895	Branched-chain amino acid catabolism	-0.0945585857900749	0.1217230207451	0.437256691635399	19	ACAD8; ACADSB; ACAT1; ALDH6A1; ALDH9A1; AUH; BBOX1; BCAT1; BCKDHA; BCKDHB; DBT; DLD; HIBADH; HIBCH; IVD; MCCC1; MCCC2; PPM1K; SHMT1
R-HSA-3301854	Nuclear Pore Complex (NPC) Disassembly	-0.0246614799305993	0.0318737157972779	0.439093633594053	20	AAAS; NDC1; NEK6; NUP107; NUP205; NUP214; NUP35; NUP37; NUP43; NUP50; NUP54; NUP62; NUP85; NUP88; NUP93; POM121; POM121C; RAE1; RANBP2; SEH1L
R-HSA-68867	Assembly of the pre-replicative complex	-0.0151037642720272	0.0195684152880476	0.440206817676687	34	E2F1; MCM2; MCM3; MCM4; MCM6; MCM7; MCM8; ORC2; ORC4; ORC5; PSMA1; PSMA4; PSMA5; PSMA7; PSMB10; PSMB2; PSMB4; PSMB5; PSMB6; PSMC1; PSMC3; PSMC5; PSMD11; PSMD13; PSMD2; PSMD4; PSMD5; PSMD6; PSMD7; PSME2; PSME4; PSMF1; UBA52; UBC
R-HSA-3296482	Defects in vitamin and cofactor metabolism	-0.0872349661312875	0.113287167293989	0.441279747799829	10	ACACA; CD320; CUBN; MCCC1; MCCC2; MMAA; MTR; MTRR; PCCB; TCN2
R-HSA-168271	Transport of Ribonucleoproteins into the Host Nucleus	-0.0244366683052327	0.0319335327424011	0.444131409582676	19	AAAS; NDC1; NUP107; NUP205; NUP214; NUP35; NUP37; NUP43; NUP50; NUP54; NUP62; NUP85; NUP88; NUP93; POM121; POM121C; RAE1; RANBP2; SEH1L
R-HSA-170822	Regulation of Glucokinase by Glucokinase Regulatory Protein	-0.0244366683052327	0.0319335327424011	0.444131409582676	19	AAAS; NDC1; NUP107; NUP205; NUP214; NUP35; NUP37; NUP43; NUP50; NUP54; NUP62; NUP85; NUP88; NUP93; POM121; POM121C; RAE1; RANBP2; SEH1L
R-HSA-6811440	Retrograde transport at the Trans-Golgi-Network	-0.0612729467196756	0.0801442050765379	0.444549253902464	28	ARFRP1; ARL1; COG1; COG2; COG3; COG4; COG6; COG7; COG8; GCC1; GCC2; GOLGA1; M6PR; NAA35; NAPA; NAPB; NAPG; NSF; PLIN3; RAB6A; RAB6B; RABEPK; RGP1; RHOBTB3; STX6; SYS1; USP6NL; VAMP4
R-HSA-3214841	PKMTs methylate histone lysines	-0.0532257521316817	0.0701102792635375	0.447749748332569	22	AEBP2; ASH1L; ASH2L; DPY30; EHMT1; EZH2; KMT2B; KMT2C; KMT2D; KMT2E; NFKB1; RBBP4; RBBP5; RELA; SETD2; SETD6; SETD7; SETDB2; SMYD2; SMYD3; SUV39H2; WDR5
R-HSA-372790	Signaling by GPCR	0.0267105764079263	0.0355055248573306	0.451874561613897	34	ABCA4; ABHD12; ABHD6; ABR; ACKR3; ACKR4; ADCY3; ADCY6; ADCY7; ADCYAP1; ADCYAP1R1; ADM; ADORA2B; ADRA1A; ADRA1B; ADRA2C; ADRB2; AGT; AHCYL1; AKAP13; AKR1C1; AKR1C3; AKT1; AKT2; AKT3; ANXA1; APLNR; APOB; APP; ARHGEF1; ARHGEF10; ARHGEF10L; ARHGEF11; ARHGEF12
R-HSA-451326	Activation of kainate receptors upon glutamate binding	0.0349802334914253	0.0465235011051767	0.452121371736336	14	CALM1; GNB2; GNB3; GNB4; GNB5; GNG11; GNG4; GNG5; GNG7; GRIK1; GRIK3; GRIK4; PLCB1; PLCB3
R-HSA-73980	RNA Polymerase III Transcription Termination	-0.035216788534254	0.0468430350550105	0.452168841060922	15	CRCP; NFIA; NFIB; NFIC; NFIX; POLR1C; POLR1D; POLR2E; POLR2H; POLR2K; POLR2L; POLR3E; POLR3G; POLR3H; POLR3K
R-HSA-6791226	Major pathway of rRNA processing in the nucleolus and cytosol	0.0413743881867487	0.0551832933068562	0.453397493182037	43	BMS1; BYSL; C1D; CSNK1D; DCAF13; DDX47; DDX52; DHX37; EBNA1BP2; ERI1; EXOSC10; EXOSC2; EXOSC3; EXOSC4; EXOSC5; EXOSC6; EXOSC8; EXOSC9; FBL; FTSJ3; GNL3; HEATR1; IMP4; ISG20L2; KRR1; LTV1; MPHOSPH10; MPHOSPH6; NOB1; NOL11; NOL6; NOP14; NOP56; NOP58; PDCD11; PELP1; PES1; PNO1; PWP2; RCL1; RIOK2; RPL10A; RPL12
R-HSA-5658442	Regulation of RAS by GAPs	-0.0146453927385771	0.0198638340011329	0.460946423276056	36	CUL3; KBTBD7; KRAS; NF1; PSMA1; PSMA4; PSMA5; PSMA7; PSMB10; PSMB2; PSMB4; PSMB5; PSMB6; PSMC1; PSMC3; PSMC5; PSMD11; PSMD13; PSMD2; PSMD4; PSMD5; PSMD6; PSMD7; PSME2; PSME4; PSMF1; RASA1; RASA2; RASA3; RASA4; RASAL1; RASAL2; RASAL3; SPRED2; UBA52; UBC
R-HSA-3371571	HSF1-dependent transactivation	-0.0460616571358611	0.063302922545149	0.46683477556754	15	CAMK2B; CAMK2D; HSBP1; HSF1; HSP90AA1; HSP90AB1; HSPA2; HSPA6; HSPA8; HSPB8; HSPH1; MLST8; MRPL18; MTOR; RPTOR
R-HSA-983168	Antigen processing: Ubiquitination & Proteasome degradation	0.042867567482844	0.059070193204677	0.468019294192734	26	ANAPC13; ANAPC4; ANAPC5; AREL1; ASB1; ASB13; ASB14; ASB2; ASB4; ASB5; ASB6; ATG7; BLMH; BTBD1; BTRC; CDC16; CUL3; CUL5; CUL7; DET1; DTX3L; DZIP3; FBXL14; FBXL15; FBXL20; FBXL4
R-HSA-2500257	Resolution of Sister Chromatid Cohesion	0.0282604421448958	0.0391358787320833	0.470226336012236	29	BUB3; CENPC; CENPE; CENPH; CENPL; CENPN; CENPP; CENPQ; CENPT; CKAP5; CLIP1; DSN1; DYNC1H1; DYNC1LI2; DYNLL2; INCENP; ITGB3BP; KIF2A; MAD1L1; MAPRE1; MIS12; NDE1; NDEL1; NSL1; NUDC; NUP107; NUP37; NUP43; NUP85
R-HSA-68886	M Phase	-0.0280332447533328	0.0389660348417504	0.47187743582148	31	AAAS; ALMS1; ANAPC16; ANAPC4; ANAPC5; ANKLE2; ARPP19; BANF1; BLZF1; BUB3; CDC16; CDK5RAP2; CENPC; CENPE; CENPH; CENPJ; CENPL; CENPN; CENPP; CENPQ; CENPT; CEP135; CEP164; CEP192; CEP250; CEP290; CEP41; CEP57; CEP63; CEP72; CEP76
R-HSA-5620924	Intraflagellar transport	0.0767163261208191	0.107790521371833	0.476640155515599	26	CLUAP1; DYNC2H1; DYNC2LI1; DYNLL2; IFT122; IFT27; IFT46; IFT52; IFT57; IFT74; IFT80; IFT88; KIF17; KIF3B; KIFAP3; TCTEX1D1; TCTEX1D2; TNPO1; TRAF3IP1; TRIP11; TTC21B; TTC26; TTC30A; TTC30B; WDR35; WDR60
R-HSA-379726	Mitochondrial tRNA aminoacylation	0.0923987713021321	0.13009049204567	0.4775395910705	17	AARS2; CARS2; DARS2; EARS2; FARS2; GARS; HARS2; KARS; LARS2; NARS2; PARS2; PPA2; QARS; RARS2; TARS2; VARS2; WARS2
R-HSA-913709	O-linked glycosylation of mucins	-0.0554390466588437	0.0808757515197585	0.493038452262514	29	B3GNTL1; B4GALT5; B4GALT6; C1GALT1; GALNT1; GALNT10; GALNT13; GALNT14; GALNT15; GALNT16; GALNT18; GALNT2; GALNT3; GALNT6; GALNT7; GALNT9; GALNTL5; GALNTL6; GCNT1; GCNT4; MUC12; MUC20; ST3GAL1; ST3GAL2; ST3GAL3; ST3GAL4; ST6GAL1; ST6GALNAC2; ST6GALNAC4
R-HSA-174143	APC/C-mediated degradation of cell cycle proteins	0.0141611740441373	0.0208140976578375	0.496273665965019	31	ANAPC16; ANAPC4; ANAPC5; BTRC; BUB3; CCNA1; CCNA2; CDC14A; CDC16; CDK2; NEK2; PLK1; PSMA1; PSMA4; PSMA5; PSMA7; PSMB10; PSMB2; PSMB4; PSMB5; PSMB6; PSMC1; PSMC3; PSMC5; PSMD11; PSMD13; PSMD2; PSMD4; PSMD5; PSMD6; PSMD7
R-HSA-453276	Regulation of mitotic cell cycle	0.0141611740441373	0.0208140976578375	0.496273665965019	31	ANAPC16; ANAPC4; ANAPC5; BTRC; BUB3; CCNA1; CCNA2; CDC14A; CDC16; CDK2; NEK2; PLK1; PSMA1; PSMA4; PSMA5; PSMA7; PSMB10; PSMB2; PSMB4; PSMB5; PSMB6; PSMC1; PSMC3; PSMC5; PSMD11; PSMD13; PSMD2; PSMD4; PSMD5; PSMD6; PSMD7
R-HSA-450531	Regulation of mRNA stability by proteins that bind AU-rich elements	0.0139647588533798	0.0207413547624073	0.500768575537314	40	AKT1; ANP32A; DCP1A; DCP2; ELAVL1; ENPP2; EXOSC2; EXOSC3; EXOSC4; EXOSC5; EXOSC6; EXOSC8; EXOSC9; HNRNPD; HSPA8; MAPK11; MAPK14; NUP214; PARN; PRKCA; PRKCD; PSMA1; PSMA4; PSMA5; PSMA7; PSMB10; PSMB2; PSMB4; PSMB5; PSMB6; PSMC1; PSMC3; PSMC5; PSMD11; PSMD13; PSMD2; PSMD4; PSMD5; PSMD6; PSMD7
R-HSA-73894	DNA Repair	0.0229862625055921	0.034205037125152	0.501574808128518	39	ACTB; ACTL6A; ACTR8; ALKBH2; ALKBH3; ALKBH5; AQR; ASCC1; ASCC2; ASCC3; ATM; ATRIP; BAP1; BARD1; BLM; BRCA2; BRIP1; CCNA1; CCNA2; CDK2; CDK7; CHD1L; CHEK1; COPS2; COPS3; COPS6; COPS7A; CUL4A; DCLRE1A; DCLRE1B; DNA2; ELL; EME2; ERCC3; ERCC4; ERCC5; ERCC6; ERCC8; EXO1
R-HSA-182971	EGFR downregulation	0.026369913774822	0.0393552498800845	0.50282707362479	13	CBL; EGF; EGFR; EPS15; GRB2; PTPN12; PTPRK; SH3GL2; SPRY2; STAM; STAM2; UBA52; UBC
R-HSA-499943	Interconversion of nucleotide di- and triphosphates	-0.0930537965311753	0.139183565154983	0.503770546727627	19	AK5; AK7; AK8; AK9; CMPK1; CTPS1; DCTD; DTYMK; DUT; GLRX; GUK1; NME1; NME6; NME7; NUDT13; RRM1; TXN; TXNRD1; TYMS
R-HSA-1660661	Sphingolipid de novo biosynthesis	0.0831456205840012	0.124761364370395	0.505131659660569	26	ACER2; ALDH3A2; CERS4; CERS5; CERS6; DEGS1; KDSR; ORMDL1; ORMDL2; ORMDL3; OSBP; PPM1L; PRKD1; PRKD2; PRKD3; SAMD8; SGMS2; SGPL1; SGPP1; SGPP2; SPHK1; SPTLC1; SPTLC2; SPTSSA; VAPA; VAPB
R-HSA-196071	Metabolism of steroid hormones	0.0973937786228458	0.147033033185155	0.507718836705894	11	FDX1; FDXR; HSD17B1; HSD17B11; HSD17B12; HSD17B14; POMC; SRD5A1; SRD5A3; STAR; STARD4
R-HSA-450294	MAP kinase activation in TLR cascade	0.0160348621660375	0.0242929350898982	0.509213545258982	40	ATF1; BTRC; CREB1; DUSP3; DUSP4; DUSP6; DUSP7; IRAK2; JUN; MAP2K6; MAP2K7; MAP3K7; MAP3K8; MAPK1; MAPK10; MAPK11; MAPK14; MAPK3; MAPK8; MEF2A; MEF2C; NFKB1; NOD1; PPP2CA; PPP2R1A; PPP2R1B; PPP2R5D; RPS6KA1; RPS6KA2; RPS6KA5; SKP1; TAB1; TAB2; TNIP2; TRAF6; UBA52; UBC; UBE2N; UBE2V1; VRK3
R-HSA-8951664	Neddylation	0.0414451560286594	0.0634251364970514	0.513466207651649	35	ASB1; ASB13; ASB14; ASB2; ASB4; ASB5; ASB6; BTBD1; BTRC; CAND1; CCDC8; COMMD1; COMMD10; COMMD2; COMMD4; COMMD5; COMMD7; COPS2; COPS3; COPS6; COPS7A; CUL3; CUL4A; CUL5; CUL7; CUL9; DCAF11; DCAF13; DCAF16; DCAF17; DCAF4; DCAF7; DCAF8; DCUN1D2; DCUN1D3
R-HSA-6791312	TP53 Regulates Transcription of Cell Cycle Genes	0.0280499189748051	0.0433833018431971	0.517916584013363	25	ARID3A; CARM1; CCNA1; CCNA2; CDK2; CDKN1A; CDKN1B; CENPJ; CNOT11; CNOT2; CNOT4; CNOT6L; CNOT7; CNOT8; E2F1; GADD45A; NPM1; PCBP4; PLAGL1; PRMT1; RBL1; RBL2; TFDP1; TNKS1BP1; TP53
R-HSA-2022870	Chondroitin sulfate biosynthesis	0.0806082297860314	0.124752295298215	0.518184634905349	10	CHPF; CHST11; CHST12; CHST3; CHST9; CHSY3; CSGALNACT1; CSGALNACT2; DCN; NCAN
R-HSA-445355	Smooth Muscle Contraction	-0.0398562979115002	0.0619220404349944	0.51980056992582	21	ACTA2; ANXA1; ANXA2; ANXA6; CALM1; ITGA1; ITGB5; LMOD1; MYH11; MYL12A; MYL5; MYLK; PAK1; PAK2; PXN; SORBS3; TLN1; TPM1; TPM2; TPM4; VCL
R-HSA-72187	mRNA 3'-end processing	0.0332709012809584	0.0516984034840982	0.519862342123541	31	CASC3; CDC40; CHTOP; CPSF1; CPSF2; CPSF3; CPSF4; CPSF7; CSTF1; CSTF2T; DDX39B; DHX38; FYTTD1; MAGOHB; NCBP1; NCBP2; PAPOLA; PCF11; RNPS1; SLU7; SRSF4; SRSF7; SRSF9; THOC1; THOC3; THOC5; THOC6; THOC7; U2AF1L4; U2AF2; ZC3H11A
R-HSA-2559586	DNA Damage/Telomere Stress Induced Senescence	-0.0186592458173556	0.0292178760720445	0.523067365620229	33	ACD; ASF1A; ATM; CABIN1; CCNA1; CCNA2; CDK2; CDKN1A; CDKN1B; EP400; H1F0; H2AFV; H2AFZ; HIST1H1A; HIST1H1C; HIST1H1D; HIST1H2AB; HIST1H2AC; HIST1H2BB; HIST1H2BC; HIST1H2BD; HIST1H2BJ; HIST1H2BL; HIST1H2BN; HMGA1; LMNB1; NBN; POT1; RAD50; RB1; TERF1; TINF2; TP53
R-HSA-75105	Fatty acyl-CoA biosynthesis	0.0648769847181243	0.101857323621096	0.524164048045641	21	ACACA; ACLY; ACSF3; ACSL1; ACSL5; ACSL6; CBR4; ELOVL1; ELOVL2; ELOVL4; ELOVL5; ELOVL7; FASN; HSD17B12; HSD17B8; MORC2; RPP14; SCD; SCD5; SLC25A1; TECR
R-HSA-73780	RNA Polymerase III Chain Elongation	-0.0303518853339581	0.0476668432330732	0.524287386269678	11	CRCP; POLR1C; POLR1D; POLR2E; POLR2H; POLR2K; POLR2L; POLR3E; POLR3G; POLR3H; POLR3K
R-HSA-2453902	The canonical retinoid cycle in rods (twilight vision)	0.0853963987212095	0.134520581728229	0.525545609085995	13	ABCA4; CYP4V2; HSD17B1; HSD17B6; LRAT; MYO7A; RBP1; RBP4; RDH10; RDH11; RDH12; RLBP1; RPE65
R-HSA-5578749	Transcriptional regulation by small RNAs	0.0141164523391871	0.0223929313520036	0.528434417639399	36	AAAS; AGO2; H2AFV; H2AFZ; H3F3A; HIST1H2AB; HIST1H2AC; HIST1H2BB; HIST1H2BC; HIST1H2BD; HIST1H2BJ; HIST1H2BL; HIST1H2BN; IPO8; NDC1; NUP107; NUP205; NUP214; NUP35; NUP37; NUP43; NUP50; NUP54; NUP62; NUP85; NUP88; NUP93; POLR2A; POLR2B; POLR2D; POLR2E; POLR2H; POLR2I; POLR2K; POLR2L; POM121
R-HSA-211945	Phase I - Functionalization of compounds	0.0578314460759797	0.0924770044284468	0.531734620137895	21	ACSS1; ACSS2; ADH5; ALDH1A1; ALDH2; ARNT; ARNT2; BPHL; CBR3; CES3; CMBL; CYB5R3; CYP1B1; CYP26A1; CYP26B1; CYP2C8; CYP2E1; CYP2J2; CYP2R1; CYP2U1; CYP39A1
R-HSA-179419	APC:Cdc20 mediated degradation of cell cycle proteins prior to satisfation of the cell cycle checkpoint	0.0124630889617277	0.0199410783042816	0.531973855002021	31	ANAPC16; ANAPC4; ANAPC5; BUB3; CCNA1; CCNA2; CDC16; NEK2; PSMA1; PSMA4; PSMA5; PSMA7; PSMB10; PSMB2; PSMB4; PSMB5; PSMB6; PSMC1; PSMC3; PSMC5; PSMD11; PSMD13; PSMD2; PSMD4; PSMD5; PSMD6; PSMD7; PSME2; PSME4; PSMF1; UBA52
R-HSA-425366	Transport of bile salts and organic acids, metal ions and amine compounds	0.0608514127609204	0.0992381327228436	0.539753499875504	29	BSG; CP; EMB; RUNX1; SLC11A1; SLC13A3; SLC13A4; SLC14A1; SLC16A1; SLC18A2; SLC22A15; SLC22A18; SLC22A3; SLC22A5; SLC2A13; SLC30A10; SLC30A3; SLC30A5; SLC30A6; SLC30A7; SLC31A1; SLC39A10; SLC39A3; SLC39A4; SLC39A6; SLC39A8; SLC40A1; SLC44A3; SLC44A5
R-HSA-171306	Packaging Of Telomere Ends	0.0236638105910481	0.0386874053399778	0.540758075149811	14	ACD; H2AFV; H2AFZ; HIST1H2AB; HIST1H2AC; HIST1H2BB; HIST1H2BC; HIST1H2BD; HIST1H2BJ; HIST1H2BL; HIST1H2BN; POT1; TERF1; TINF2
R-HSA-1638074	Keratan sulfate/keratin metabolism	-0.0470200904240838	0.077113800006189	0.542027849634955	18	ACAN; B4GALT2; B4GALT3; B4GALT4; B4GALT5; B4GALT6; CHST1; CHST6; FMOD; GLB1; HEXA; HEXB; LUM; ST3GAL1; ST3GAL2; ST3GAL3; ST3GAL4; ST3GAL6
R-HSA-210500	Glutamate Neurotransmitter Release Cycle	-0.0725065827798063	0.119748641171196	0.544853588965753	11	ARL6IP5; CPLX1; PPFIA1; PPFIA2; PPFIA4; SLC1A1; SLC1A3; SLC1A6; SLC38A2; SYT1; VAMP2
R-HSA-6799198	Complex I biogenesis	-0.0704333432186675	0.116534432453805	0.545578122237841	30	ACAD9; NDUFA10; NDUFA11; NDUFA2; NDUFA6; NDUFAB1; NDUFAF1; NDUFAF2; NDUFAF4; NDUFAF5; NDUFAF6; NDUFAF7; NDUFB10; NDUFB4; NDUFB5; NDUFB7; NDUFC1; NDUFS1; NDUFS2; NDUFS4; NDUFS5; NDUFS6; NDUFS7; NDUFS8; NDUFV1; NDUFV2; NDUFV3; NUBPL; TIMMDC1; TMEM126B
R-HSA-448424	Interleukin-17 signaling	0.014698861470941	0.0244810329889832	0.548227460454146	40	ATF1; BTRC; CREB1; DUSP3; DUSP4; DUSP6; DUSP7; IL17RA; IL17RB; IL17RC; IRAK2; JUN; MAP2K6; MAP2K7; MAP3K7; MAP3K8; MAPK1; MAPK10; MAPK11; MAPK14; MAPK3; MAPK8; MEF2A; MEF2C; NFKB1; NOD1; PPP2CA; PPP2R1A; PPP2R1B; PPP2R5D; RPS6KA1; RPS6KA2; RPS6KA5; SKP1; TAB1; TAB2; TNIP2; TRAF6; UBA52; UBC
R-HSA-1660662	Glycosphingolipid metabolism	0.0598059843568711	0.099865327443179	0.549262011021976	21	ARSA; ARSB; ASAH1; ASAH2; B4GALNT1; CTSA; ESYT1; ESYT2; ESYT3; GALC; GBA2; GLB1; GM2A; HEXA; HEXB; NEU3; NEU4; PSAP; SMPD2; SUMF1; SUMF2
R-HSA-8963899	Plasma lipoprotein remodeling	0.058893368287924	0.0986098422327602	0.550349687911151	12	ABCG1; ANGPTL3; ANGPTL4; APOB; FURIN; GPIHBP1; LIPG; LMF2; MBTPS1; PCSK5; PCSK6; PLTP
R-HSA-381119	Unfolded Protein Response (UPR)	0.0345939035802432	0.058526884735846	0.55446873668786	33	ACADVL; ADD1; ASNS; ATF3; ATF4; ATF6; ATP6V0D1; CALR; CCL2; CREB3L4; CREBRF; CUL7; DCP2; DDX11; DNAJB11; DNAJB9; DNAJC3; EIF2AK3; EIF2S1; ERN1; EXOSC2; EXOSC3; EXOSC4; EXOSC5; EXOSC6; EXOSC8; EXOSC9; EXTL2; GOSR2; HDGF; HSPA5; KDELR3; MBTPS1
R-HSA-6788656	Histidine, lysine, phenylalanine, tyrosine, proline and tryptophan catabolism	0.0766714330540224	0.130035849190159	0.555447009561495	20	AADAT; AASS; ALDH4A1; ALDH7A1; AMDHD1; ASRGL1; DLD; DLST; FAH; FTCD; GCDH; GSTZ1; HYKK; PAH; PCBD1; PHYKPL; PIPOX; PRODH; SLC36A4; TDO2
R-HSA-3238698	WNT ligand biogenesis and trafficking	-0.139977077741633	0.23925139629149	0.558505530462792	11	TMED5; VPS29; WLS; WNT10B; WNT16; WNT2; WNT2B; WNT3; WNT5A; WNT7A; WNT7B
R-HSA-418990	Adherens junctions interactions	0.0600806602585322	0.105397679218403	0.568652066543941	12	CADM3; CDH1; CDH10; CDH13; CDH18; CDH3; CDH4; CDH6; CDH8; CDH9; CTNNA1; JUP
R-HSA-163359	Glucagon signaling in metabolic regulation	-0.0243889795999241	0.0438824265563108	0.578361188247356	14	ADCY3; ADCY6; ADCY7; GNB2; GNB3; GNB4; GNG11; GNG4; GNG5; GNG7; PRKACA; PRKAR1A; PRKAR1B; PRKAR2A
R-HSA-382556	ABC-family proteins mediated transport	-0.0162930974481115	0.0294653889451601	0.580292753302073	33	ABCA10; ABCA4; ABCA5; ABCA6; ABCA7; ABCA8; ABCA9; ABCB10; ABCB8; ABCB9; ABCC1; ABCC10; ABCC4; ABCC5; ABCC8; ABCC9; ABCG1; CFTR; DERL1; EIF2S1; ERLEC1; ERLIN2; KCNJ11; PEX3; PSMA1; PSMA4; PSMA5; PSMA7; PSMB10; PSMB2; PSMB4; PSMB5; PSMB6
R-HSA-174184	Cdc20:Phospho-APC/C mediated degradation of Cyclin A	0.0107941225900938	0.0199935828054023	0.589280236243422	30	ANAPC16; ANAPC4; ANAPC5; BUB3; CCNA1; CCNA2; CDC16; PSMA1; PSMA4; PSMA5; PSMA7; PSMB10; PSMB2; PSMB4; PSMB5; PSMB6; PSMC1; PSMC3; PSMC5; PSMD11; PSMD13; PSMD2; PSMD4; PSMD5; PSMD6; PSMD7; PSME2; PSME4; PSMF1; UBA52
R-HSA-199992	trans-Golgi Network Vesicle Budding	0.0246421099525676	0.0458756432994374	0.591163882806158	41	ACBD3; AP1B1; AP1M1; AP1S1; AP3B1; AP4B1; AP4E1; AP4S1; APP; ARF1; ARRB1; CHMP2A; CLTA; CLVS2; CPD; CTSZ; DNAJC6; DNASE2; DNM2; DTNBP1; FTH1; FTL; GBF1; GOLGB1; HIP1R; HSPA8; M6PR; NAPA; NECAP1; PUM1; RAB5C; SH3D19; SH3GL2; SNAP23; SNAPIN; SNX9; SORT1; STX4; TPD52; TPD52L1; TXNDC5
R-HSA-421837	Clathrin derived vesicle budding	0.0246421099525676	0.0458756432994374	0.591163882806158	41	ACBD3; AP1B1; AP1M1; AP1S1; AP3B1; AP4B1; AP4E1; AP4S1; APP; ARF1; ARRB1; CHMP2A; CLTA; CLVS2; CPD; CTSZ; DNAJC6; DNASE2; DNM2; DTNBP1; FTH1; FTL; GBF1; GOLGB1; HIP1R; HSPA8; M6PR; NAPA; NECAP1; PUM1; RAB5C; SH3D19; SH3GL2; SNAP23; SNAPIN; SNX9; SORT1; STX4; TPD52; TPD52L1; TXNDC5
R-HSA-168253	Host Interactions with Influenza Factors	0.0166939150417507	0.0312146940165411	0.592781590053892	24	AAAS; CPSF4; KPNA3; KPNA4; KPNA5; NDC1; NUP107; NUP205; NUP214; NUP35; NUP37; NUP43; NUP50; NUP54; NUP62; NUP85; NUP88; NUP93; POM121; POM121C; RAE1; RANBP2; SEH1L; TGFB1
R-HSA-450604	KSRP (KHSRP) binds and destabilizes mRNA	-0.0290131441334	0.0543694129816979	0.593597620895324	13	AKT1; DCP2; EXOSC2; EXOSC3; EXOSC4; EXOSC5; EXOSC6; EXOSC8; EXOSC9; MAPK11; MAPK14; PARN; YWHAZ
R-HSA-5617472	Activation of anterior HOX genes in hindbrain development during early embryogenesis	-0.0172534039642092	0.0323361174920448	0.593642883325597	28	AJUBA; ASH2L; CTCF; EZH2; H2AFV; H2AFZ; H3F3A; HDAC3; HIST1H2AB; HIST1H2AC; HIST1H2BB; HIST1H2BC; HIST1H2BD; HIST1H2BJ; HIST1H2BL; HIST1H2BN; JUN; KMT2C; KMT2D; MEIS1; NCOA3; NCOA6; NCOR1; PAX6; PBX1; PIAS2; PKNOX1; POLR2A
R-HSA-5619507	Activation of HOX genes during differentiation	-0.0172534039642092	0.0323361174920448	0.593642883325597	28	AJUBA; ASH2L; CTCF; EZH2; H2AFV; H2AFZ; H3F3A; HDAC3; HIST1H2AB; HIST1H2AC; HIST1H2BB; HIST1H2BC; HIST1H2BD; HIST1H2BJ; HIST1H2BL; HIST1H2BN; JUN; KMT2C; KMT2D; MEIS1; NCOA3; NCOA6; NCOR1; PAX6; PBX1; PIAS2; PKNOX1; POLR2A
R-HSA-611105	Respiratory electron transport	0.0440220226261344	0.0829714835106857	0.595718104018333	33	ACAD9; COQ10A; COQ10B; COX11; COX14; COX16; COX18; COX20; COX4I1; COX5A; COX6A1; COX6B1; COX6C; COX7A2L; CYCS; ETFB; ETFDH; LRPPRC; NDUFA10; NDUFA11; NDUFA2; NDUFA6; NDUFAB1; NDUFAF1; NDUFAF2; NDUFAF4; NDUFAF5; NDUFAF6; NDUFAF7; NDUFB10; NDUFB4; NDUFB5; NDUFB7
R-HSA-156581	Methylation	-0.0694023909086498	0.131448470727513	0.597512017033697	10	AHCY; AS3MT; COMT; GSTO1; MAT2A; MTR; MTRR; N6AMT1; TPMT; TRMT112
R-HSA-1483206	Glycerophospholipid biosynthesis	0.0369701605936513	0.0708701216539454	0.601906559582103	39	ABHD4; ACHE; ACP6; AGPAT3; AGPAT4; BCHE; CDS1; CDS2; CEPT1; CHKA; CHKB; CHPT1; CPNE1; CPNE3; CPNE6; CPNE7; CRLS1; CSNK2A2; DDHD1; DDHD2; DGAT2; ETNK1; GPAM; GPAT2; GPCPD1; GPD1L; GPD2; HADHA; HADHB; LCLAT1; LPCAT1; LPCAT2; LPCAT3; LPGAT1; LPIN1; LPIN2; LPIN3; MBOAT1; MGLL
R-HSA-112310	Neurotransmitter release cycle	0.0445642862863674	0.0856566473186318	0.602877823686576	24	ABAT; ALDH5A1; ARL6IP5; CPLX1; DNAJC5; GAD1; GAD2; HSPA8; LIN7A; LIN7B; LIN7C; NAAA; PPFIA1; PPFIA2; PPFIA4; SLC18A2; SLC1A1; SLC1A3; SLC1A6; SLC38A2; SLC6A13; SYN3; SYT1; VAMP2
R-HSA-3371497	HSP90 chaperone cycle for steroid hormone receptors (SHR)	0.0308022074350683	0.0592907813390881	0.603404510754353	16	ACTR10; CAPZA2; CAPZB; DCTN3; DCTN5; DCTN6; DNAJA1; DNAJA4; DYNC1H1; DYNC1LI2; DYNLL2; FKBP5; HSP90AA1; HSP90AB1; HSPA2; HSPA8
R-HSA-4570464	SUMOylation of RNA binding proteins	-0.0159687487199764	0.0310112209242696	0.606598765007556	25	AAAS; CBX4; HNRNPK; NDC1; NOP58; NUP107; NUP205; NUP214; NUP35; NUP37; NUP43; NUP50; NUP54; NUP62; NUP85; NUP88; NUP93; PHC2; POM121; POM121C; RAE1; RANBP2; RNF2; SEH1L; UBE2I
R-HSA-3214842	HDMs demethylate histones	0.109725569479539	0.213905377642544	0.607977120224245	10	ARID5B; KDM1B; KDM2A; KDM2B; KDM3A; KDM4C; KDM5B; KDM6B; KDM8; PHF2
R-HSA-432040	Vasopressin regulates renal water homeostasis via Aquaporins	0.0215238014854371	0.042055356108348	0.608793150173764	17	ADCY3; ADCY6; ADCY7; GNB2; GNB3; GNB4; GNB5; GNG11; GNG4; GNG5; GNG7; MYO5B; PRKACA; PRKAR1A; PRKAR1B; PRKAR2A; RAB11A
R-HSA-5621575	CD209 (DC-SIGN) signaling	-0.0272156581606524	0.0532848968128934	0.609520905309044	10	FYN; ICAM3; KRAS; LYN; NFKB1; PAK1; PAK2; PRKACA; RELA; RPS6KA5
R-HSA-1296065	Inwardly rectifying K+ channels	0.0299903461364112	0.0590251252650887	0.611387017230461	13	ABCC8; ABCC9; GNB2; GNB3; GNG4; GNG5; GNG7; KCNJ11; KCNJ14; KCNJ16; KCNJ3; KCNJ4; KCNJ8
R-HSA-389661	Glyoxylate metabolism and glycine degradation	0.0569468188958144	0.113792625467811	0.616762588047039	19	ALDH4A1; BCKDHA; BCKDHB; DBT; DDO; DLAT; DLD; DLST; GCSH; GLDC; GOT2; GRHPR; HOGA1; LIAS; LIPT1; NDUFAB1; PDHB; PDHX; PXMP2
R-HSA-445717	Aquaporin-mediated transport	0.0207772580270535	0.0420070387805386	0.620872810378348	18	ADCY3; ADCY6; ADCY7; AQP11; GNB2; GNB3; GNB4; GNB5; GNG11; GNG4; GNG5; GNG7; MYO5B; PRKACA; PRKAR1A; PRKAR1B; PRKAR2A; RAB11A
R-HSA-6784531	tRNA processing in the nucleus	0.0152404985044255	0.0309585231704618	0.622516012079558	33	AAAS; C2orf49; CPSF1; CPSF4; ELAC2; NDC1; NUP107; NUP205; NUP214; NUP35; NUP37; NUP43; NUP50; NUP54; NUP62; NUP85; NUP88; NUP93; POM121; POM121C; POP4; POP5; POP7; RAE1; RAN; RANBP2; RPP14; RPP30; RPP38; SEH1L; TRNT1; TSEN15; ZBTB8OS
R-HSA-163125	Post-translational modification: synthesis of GPI-anchored proteins	-0.0591905501982005	0.122261449595131	0.628292946402371	28	ALPL; ART3; CD109; CNTN4; CNTN5; CPM; DPM2; FCGR3B; GPAA1; GPIHBP1; LY6H; LYPD1; LYPD5; LYPD6B; MDGA1; NTM; NTNG1; PIGB; PIGC; PIGF; PIGG; PIGH; PIGK; PIGM; PIGN; PIGP; PIGS; PIGV
R-HSA-373080	Class B/2 (Secretin family receptors)	0.0226021159956928	0.0472621666802326	0.632487566012101	27	ADCYAP1; ADCYAP1R1; ADM; CALCRL; CD55; CRH; CRHR1; CRHR2; FZD1; FZD3; FZD6; FZD8; GLP2R; GNB2; GNB3; GNB4; GNB5; GNG11; GNG4; GNG5; GNG7; PTCH1; PTCH2; PTH1R; PTH2R; PTHLH; RAMP3
R-HSA-199220	Vitamin B5 (pantothenate) metabolism	-0.0781064271600817	0.164537329131791	0.634998404620633	13	COASY; ENPP1; ENPP2; FASN; PANK1; PANK2; PANK3; PANK4; PPCDC; PPCS; SLC25A16; SLC5A6; VNN2
R-HSA-1169091	Activation of NF-kappaB in B cells	-0.00887002711174338	0.0192611092105455	0.645146704031841	36	BTRC; CARD11; MALT1; MAP3K7; NFKB1; NFKBIA; NFKBIB; NFKBIE; PRKCB; PSMA1; PSMA4; PSMA5; PSMA7; PSMB10; PSMB2; PSMB4; PSMB5; PSMB6; PSMC1; PSMC3; PSMC5; PSMD11; PSMD13; PSMD2; PSMD4; PSMD5; PSMD6; PSMD7; PSME2; PSME4; PSMF1; REL; RELA; SKP1; UBA52; UBC
R-HSA-8953897	Cellular responses to external stimuli	0.0182882433656257	0.0401906662255862	0.64908256346561	31	AAAS; ACD; ACTR10; AJUBA; AMBRA1; ANAPC16; ANAPC4; ANAPC5; ARNT; ASF1A; ATG10; ATG12; ATG13; ATG14; ATG3; ATG4C; ATG7; ATG9A; ATM; BAG2; BAG4; BAG5; CABIN1; CAMK2B; CAMK2D; CAPZA2; CAPZB; CAT; CBX4; CCNA1; CCNA2
R-HSA-5694530	Cargo concentration in the ER	0.0440990548109332	0.0979304078896348	0.652486834969291	18	CD59; CNIH3; CTSC; CTSZ; F5; GOSR2; GRIA1; LMAN1; MCFD2; MIA3; PREB; SAR1B; SEC23A; SEC24C; SERPINA1; TGFA; TMED10; TMED2
R-HSA-3000157	Laminin interactions	0.0382804576031522	0.0860315929713685	0.656350005222644	14	COL18A1; HSPG2; ITGA1; ITGA2; ITGA3; ITGA6; ITGAV; LAMA1; LAMA2; LAMA5; LAMB3; LAMC1; LAMC3; NID1
R-HSA-2028269	Signaling by Hippo	0.0548446594081559	0.12340451629969	0.656731784964104	10	CASP3; DVL2; LATS1; MOB1B; NPHP4; SAV1; STK4; TJP1; TJP2; YWHAE
R-HSA-425397	Transport of vitamins, nucleosides, and related molecules	0.0721199102894975	0.163683075905291	0.659497528712216	20	LCN12; LCN15; SLC27A1; SLC27A4; SLC27A6; SLC29A1; SLC29A3; SLC29A4; SLC33A1; SLC35A1; SLC35B3; SLC35B4; SLC35C1; SLC5A6; SLCO1A2; SLCO1C1; SLCO2A1; SLCO3A1; SLCO4A1; SLCO4C1
R-HSA-913531	Interferon Signaling	0.024321795061101	0.0553388217765006	0.660294269696055	22	AAAS; ABCE1; ADAR; CAMK2B; CAMK2D; CD44; CIITA; DDX58; EGR1; EIF4A1; EIF4A2; EIF4E; EIF4E3; FLNB; GBP3; HERC5; HLA-A; HLA-B; HLA-C; HLA-E; ICAM1; IFITM3
R-HSA-416572	Sema4D induced cell migration and growth-cone collapse	-0.0319579046748773	0.0775319629775679	0.68020012027511	15	ARHGEF11; ARHGEF12; ERBB2; LIMK1; LIMK2; MYH10; MYH11; MYH14; MYH9; PLXNB1; RHOB; RND1; ROCK1; ROCK2; SEMA4D
R-HSA-2022854	Keratan sulfate biosynthesis	-0.033897330302316	0.0839663387758309	0.68643229434082	15	ACAN; B4GALT2; B4GALT3; B4GALT4; B4GALT5; B4GALT6; CHST1; CHST6; FMOD; LUM; ST3GAL1; ST3GAL2; ST3GAL3; ST3GAL4; ST3GAL6
R-HSA-2219530	Constitutive Signaling by Aberrant PI3K in Cancer	0.0119528040166158	0.0299042924855514	0.689376055772742	33	BTC; EGF; EGFR; ERBB2; ERBB3; ERBB4; ESR1; ESR2; FGF1; FGF10; FGF17; FGF5; FGF9; FGFR1; FGFR2; FYN; GAB1; GRB2; KIT; KITLG; KL; KLB; MET; NRG2; NRG4; PDGFA; PDGFRA; PIK3CA; PIK3CB; PIK3CD; PIK3R1; PTPN11; SRC
R-HSA-5632684	Hedgehog 'on' state	0.00865609175725541	0.0217213773699442	0.690257489280296	35	ARRB1; ARRB2; BOC; CDON; CUL3; DZIP1; EFCAB7; EVC2; GAS1; GAS8; GPR161; HHIP; IQCE; KIF7; NUMB; PSMA1; PSMA4; PSMA5; PSMA7; PSMB10; PSMB2; PSMB4; PSMB5; PSMB6; PSMC1; PSMC3; PSMC5; PSMD11; PSMD13; PSMD2; PSMD4; PSMD5; PSMD6; PSMD7; PSME2
R-HSA-8955332	Carboxyterminal post-translational modifications of tubulin	-0.0482838869998415	0.121230690145488	0.690423024781282	18	AGBL3; AGTPBP1; NICN1; TPGS2; TTLL1; TTLL11; TTLL12; TTLL3; TTLL5; TTLL6; TTLL7; TTLL9; TUBA1A; TUBA1C; TUBB2A; TUBB2B; TUBB3; TUBB6
R-HSA-1222556	ROS, RNS production in phagocytes	-0.0327152385976515	0.0828494183799213	0.692934477155177	16	ATP6V0A2; ATP6V0B; ATP6V0C; ATP6V0D1; ATP6V0E1; ATP6V0E2; ATP6V1C1; ATP6V1C2; ATP6V1E1; ATP6V1E2; ATP6V1G1; ATP6V1H; NOS1; NOS2; NOS3; SLC11A1
R-HSA-5607761	Dectin-1 mediated noncanonical NF-kB signaling	-0.00779486169661208	0.0198644629513003	0.694760959140121	28	BTRC; PSMA1; PSMA4; PSMA5; PSMA7; PSMB10; PSMB2; PSMB4; PSMB5; PSMB6; PSMC1; PSMC3; PSMC5; PSMD11; PSMD13; PSMD2; PSMD4; PSMD5; PSMD6; PSMD7; PSME2; PSME4; PSMF1; RELA; SKP1; UBA3; UBA52; UBC
R-HSA-5693554	Resolution of D-loop Structures through Synthesis-Dependent Strand Annealing (SDSA)	-0.0202081944636521	0.0521082245714192	0.698155169083088	17	ATM; BARD1; BLM; BRCA2; BRIP1; DNA2; EXO1; NBN; PALB2; RAD50; RAD51B; RAD51C; RMI1; RMI2; TOP3A; WRN; XRCC2
R-HSA-114452	Activation of BH3-only proteins	0.0167768049878477	0.043762972305813	0.701455704603951	20	AKT1; AKT2; AKT3; BCL2; BCL2L11; BID; BMF; DYNLL2; E2F1; MAPK8; PPP1R13B; PPP3CC; PPP3R1; TFDP1; TP53; TP53BP2; YWHAE; YWHAG; YWHAQ; YWHAZ
R-HSA-2672351	Stimuli-sensing channels	0.0289945346962576	0.0776143331339845	0.708722835587111	31	ANO10; ANO2; ANO3; ANO5; ASIC1; ASIC2; ASPH; BEST1; BEST3; CALM1; CLCA4; CLCN2; CLCN3; CLCN6; FKBP1B; MCOLN1; NALCN; OSTM1; RYR1; RYR2; RYR3; SCNN1D; SLC9B1; SLC9B2; SLC9C2; SRI; STOM; TPCN2; TRDN; TRPA1; TRPC1
R-HSA-168643	Nucleotide-binding domain, leucine rich repeat containing receptor (NLR) signaling pathways	0.0158805282545508	0.0427022780476002	0.709975133219116	28	APP; BCL2; BIRC2; CASP4; CASP8; CASP9; CYLD; HSP90AB1; IRAK2; MAP2K6; MAP3K7; MAPK11; MAPK12; MAPK13; MAPK14; NLRC4; NLRP1; NLRP3; NOD1; P2RX7; PANX1; TAB1; TAB2; TNFAIP3; TRAF6; TXN; UBE2N; UBE2V1
R-HSA-6806834	Signaling by MET	-0.0110187601372231	0.0298053408415939	0.711612891524566	36	ARF6; CBL; CRK; CRKL; DOCK7; EPS15; GAB1; GRB2; ITGA2; ITGA3; KRAS; LAMA1; LAMA2; LAMA5; LAMB3; LAMC1; LAMC3; LRIG1; MET; MUC20; PIK3CA; PIK3R1; PTPN11; PTPN2; PTPRJ; RANBP10; RANBP9; RAP1A; SH3GL2; SRC; STAM; STAM2; STAT3; TNS3; UBA52; UBC
R-HSA-109606	Intrinsic Pathway for Apoptosis	-0.0148802225649691	0.0403726093676653	0.712446599568516	27	AKT1; AKT2; AKT3; BAK1; BCL2; BCL2L11; BID; BMF; CASP3; CASP7; CASP8; CASP9; CYCS; DYNLL2; E2F1; MAPK8; NMT1; PPP1R13B; PPP3CC; PPP3R1; TFDP1; TP53; TP53BP2; YWHAE; YWHAG; YWHAQ; YWHAZ
R-HSA-74158	RNA Polymerase III Transcription	-0.0160513783670105	0.044021208342044	0.715388886760752	25	BRF1; CRCP; GTF3A; GTF3C2; NFIA; NFIB; NFIC; NFIX; POLR1C; POLR1D; POLR2E; POLR2H; POLR2K; POLR2L; POLR3E; POLR3G; POLR3H; POLR3K; POU2F1; SNAPC1; SNAPC2; SNAPC3; SNAPC4; SNAPC5; ZNF143
R-HSA-749476	RNA Polymerase III Abortive And Retractive Initiation	-0.0160513783670105	0.044021208342044	0.715388886760752	25	BRF1; CRCP; GTF3A; GTF3C2; NFIA; NFIB; NFIC; NFIX; POLR1C; POLR1D; POLR2E; POLR2H; POLR2K; POLR2L; POLR3E; POLR3G; POLR3H; POLR3K; POU2F1; SNAPC1; SNAPC2; SNAPC3; SNAPC4; SNAPC5; ZNF143
R-HSA-3000170	Syndecan interactions	0.0290166628015173	0.0804565625852678	0.718361074106953	11	ITGA2; ITGA6; ITGAV; ITGB3; ITGB5; PRKCA; SDC2; SDC3; TGFB1; TNC; TRAPPC4
R-HSA-6794362	Protein-protein interactions at synapses	-0.0319671953205079	0.0899297362429347	0.722238582130912	33	APBA2; BEGAIN; DBNL; DLGAP1; EPB41; EPB41L2; EPB41L5; FLOT1; GRIA1; GRIN2A; GRIN2D; GRM1; HOMER1; HOMER2; HOMER3; IL1RAP; LIN7A; LIN7B; LIN7C; LRFN1; LRFN2; LRFN4; LRRTM1; LRRTM2; NLGN1; NLGN2; NRXN1; PDLIM5; PPFIA1; PPFIA2; PPFIA4; PPFIBP1; PPFIBP2
R-HSA-1257604	PIP3 activates AKT signaling	-0.0107074719624325	0.0311512887565333	0.731053223253681	31	AGO2; AKT1; AKT2; AKT3; ATN1; BTC; CASP9; CBX4; CDKN1A; CDKN1B; CNOT6L; CREB1; CSNK2A2; EGF; EGFR; EGR1; ERBB2; ERBB3; ERBB4; ESR1; ESR2; EZH2; FGF1; FGF10; FGF17; FGF5; FGF9; FGFR1; FGFR2; FOXO1; FRK
R-HSA-8941326	RUNX2 regulates bone development	-0.0172183306514653	0.0505756377971423	0.73351983266837	13	HDAC3; HDAC4; HES1; HEY2; MAPK1; MAPK3; RB1; RBM14; RUNX2; SATB2; SMAD1; SRC; YES1
R-HSA-211976	Endogenous sterols	-0.0303938523896526	0.0904187551901798	0.736761192658184	12	ARNT; ARNT2; CYP1B1; CYP39A1; CYP4V2; CYP51A1; CYP7B1; FDX1; FDXR; NCOA1; POMC; RXRA
R-HSA-75067	Processing of Capped Intronless Pre-mRNA	0.0211338218967545	0.0643391982496108	0.742552499647088	14	CPSF1; CPSF2; CPSF3; CPSF4; CPSF7; CSTF1; CSTF2T; LSM11; NCBP1; NCBP2; PAPOLA; PCF11; SNRPF; ZNF473
R-HSA-6804757	Regulation of TP53 Degradation	-0.00934571888883472	0.0290911647810939	0.748016198016731	22	AKT1; AKT2; AKT3; ATM; CCNA1; CCNA2; CCNG1; CDK2; MDM2; MDM4; MLST8; MTOR; PPP2CA; PPP2R1A; PPP2R1B; PPP2R5C; PRR5; RFFL; RICTOR; TP53; UBA52; UBC
R-HSA-5365859	RA biosynthesis pathway	0.0338857337660232	0.10601205759111	0.749240964490545	14	AKR1C3; ALDH1A1; ALDH1A2; ALDH1A3; ALDH8A1; CYP26A1; CYP26B1; DHRS3; DHRS4; RDH10; RDH11; RDH13; RDH14; SDR16C5
R-HSA-5689880	Ub-specific processing proteases	0.00930504781876619	0.0294612858780235	0.752124076778383	31	ADRB2; ARRB1; ARRB2; AXIN1; BIRC2; CCNA1; CCNA2; CDC25A; CFTR; CYLD; DDX58; FKBP8; HIF1A; HIST1H2AB; HIST1H2AC; HIST1H2BB; HIST1H2BC; HIST1H2BD; HIST1H2BJ; HIST1H2BL; HIST1H2BN; HIST2H2BF; IL33; MAP3K7; MDM2; MDM4; MUL1; MYC; NFKBIA; OTUB1; PSMA1
R-HSA-6806003	Regulation of TP53 Expression and Degradation	-0.00910193883273097	0.0290770265805173	0.754258988221028	23	AKT1; AKT2; AKT3; ATM; CCNA1; CCNA2; CCNG1; CDK2; MDM2; MDM4; MLST8; MTOR; PPP2CA; PPP2R1A; PPP2R1B; PPP2R5C; PRDM1; PRR5; RFFL; RICTOR; TP53; UBA52; UBC
R-HSA-5693537	Resolution of D-Loop Structures	-0.0156169757278574	0.0511673741904151	0.760203515939835	19	ATM; BARD1; BLM; BRCA2; BRIP1; DNA2; EME2; EXO1; NBN; PALB2; RAD50; RAD51B; RAD51C; RMI1; RMI2; SPIDR; TOP3A; WRN; XRCC2
R-HSA-5693568	Resolution of D-loop Structures through Holliday Junction Intermediates	-0.0156169757278574	0.0511673741904151	0.760203515939835	19	ATM; BARD1; BLM; BRCA2; BRIP1; DNA2; EME2; EXO1; NBN; PALB2; RAD50; RAD51B; RAD51C; RMI1; RMI2; SPIDR; TOP3A; WRN; XRCC2
R-HSA-5362517	Signaling by Retinoic Acid	-0.0227078306764196	0.0776005058958302	0.76980897361605	23	AKR1C3; ALDH1A1; ALDH1A2; ALDH1A3; ALDH8A1; CPT1A; CYP26A1; CYP26B1; DHRS3; DHRS4; DLAT; DLD; PDHB; PDHX; PDK2; RARG; RDH10; RDH11; RDH13; RDH14; RXRA; RXRG; SDR16C5
R-HSA-9006931	Signaling by Nuclear Receptors	-0.0227078306764196	0.0776005058958302	0.76980897361605	23	AKR1C3; ALDH1A1; ALDH1A2; ALDH1A3; ALDH8A1; CPT1A; CYP26A1; CYP26B1; DHRS3; DHRS4; DLAT; DLD; PDHB; PDHX; PDK2; RARG; RDH10; RDH11; RDH13; RDH14; RXRA; RXRG; SDR16C5
R-HSA-399954	Sema3A PAK dependent Axon repulsion	0.0179989611214489	0.064495591102643	0.780189005132464	13	CFL1; FES; FYN; HSP90AA1; HSP90AB1; LIMK1; NRP1; PAK1; PAK2; PLXNA1; PLXNA2; PLXNA4; SEMA3A
R-HSA-70268	Pyruvate metabolism	-0.0274143893094807	0.0998923412749397	0.783747005687884	13	BSG; DLAT; DLD; GLO1; HAGH; LDHB; MPC1; MPC2; PDHB; PDHX; PDK2; RXRA; SLC16A1
R-HSA-5339562	Uptake and actions of bacterial toxins	0.0159154912923276	0.0584552376551428	0.785415950887914	18	ANTXR1; ANTXR2; CALM1; CD9; EEF2; FURIN; HSP90AA1; HSP90AB1; MAP2K6; MAP2K7; PDCD6IP; SV2A; SV2C; SYT1; SYT2; TXNRD1; VAMP1; VAMP2
R-HSA-8876384	Listeria monocytogenes entry into host cells	-0.0107163683226641	0.0393608541625133	0.785422458529649	12	CBL; CBLL1; CDH1; EPS15; GRB2; MET; SH3GL2; SRC; STAM; STAM2; UBA52; UBC
R-HSA-3295583	TRP channels	0.0531625116459849	0.196911956822133	0.787174774589209	10	MCOLN1; TRPA1; TRPC1; TRPC6; TRPM2; TRPM3; TRPM7; TRPV2; TRPV3; TRPV6
R-HSA-168273	Influenza Viral RNA Transcription and Replication	0.00645556850364646	0.0242686852103752	0.790236091517075	36	AAAS; DNAJC3; GTF2F2; HSP90AA1; IPO5; NDC1; NUP107; NUP205; NUP214; NUP35; NUP37; NUP43; NUP50; NUP54; NUP62; NUP85; NUP88; NUP93; POLR2A; POLR2B; POLR2D; POLR2E; POLR2H; POLR2I; POLR2K; POLR2L; POM121; POM121C; RAE1; RANBP2; RPL10A; RPL12; RPL13; RPL14; RPL15; RPL17
R-HSA-1483166	Synthesis of PA	0.0291537556750572	0.115555993424513	0.800816020159115	17	ACP6; AGPAT3; AGPAT4; DDHD1; DDHD2; GPAM; GPAT2; GPD1L; GPD2; LCLAT1; LPCAT1; PLA2G12A; PLA2G4B; PLA2G5; PLD1; PLD2; PLD6
R-HSA-76046	RNA Polymerase III Transcription Initiation	-0.0111885926285656	0.0447047423025586	0.802372729555506	21	BRF1; CRCP; GTF3A; GTF3C2; POLR1C; POLR1D; POLR2E; POLR2H; POLR2K; POLR2L; POLR3E; POLR3G; POLR3H; POLR3K; POU2F1; SNAPC1; SNAPC2; SNAPC3; SNAPC4; SNAPC5; ZNF143
R-HSA-8978868	Fatty acid metabolism	0.0151085355383819	0.0623703012315806	0.808594776644883	38	ABCC1; ACAA2; ACACA; ACADL; ACADM; ACADS; ACADVL; ACBD4; ACBD5; ACBD6; ACBD7; ACLY; ACOT1; ACOT11; ACOT2; ACOT4; ACOT8; ACOX2; ACOX3; ACSF2; ACSF3; ACSL1; ACSL5; ACSL6; AKR1C3; ALDH3A2; ALOX5; ALOX5AP; AMACR; CBR1; CBR4; CPT1A; CPT2; CRAT; CYP1B1; CYP2C8; CYP2J2; CYP2U1
R-HSA-5655332	Signaling by FGFR3 in disease	-0.00954585826575013	0.0401062342273106	0.81186998373742	10	FGF1; FGF17; FGF5; FGF9; GAB1; GRB2; KRAS; PIK3CA; PIK3R1; PLCG1
R-HSA-8853338	Signaling by FGFR3 point mutants in cancer	-0.00954585826575013	0.0401062342273106	0.81186998373742	10	FGF1; FGF17; FGF5; FGF9; GAB1; GRB2; KRAS; PIK3CA; PIK3R1; PLCG1
R-HSA-8940973	RUNX2 regulates osteoblast differentiation	0.0115409746264632	0.0522428508274261	0.825162414761541	10	HDAC3; HES1; HEY2; MAPK1; MAPK3; RB1; RUNX2; SATB2; SRC; YES1
R-HSA-196741	Cobalamin (Cbl, vitamin B12) transport and metabolism	-0.0261550194152438	0.120356712278416	0.827964807341485	11	ABCC1; ABCD4; CD320; CUBN; LMBRD1; MMAA; MMAB; MTR; MTRR; PRSS3; TCN2
R-HSA-376176	Signaling by ROBO receptors	-0.00731725101308322	0.034350486461751	0.831313397755731	29	ABL2; AKAP5; ARHGAP39; CASC3; DAG1; DCC; ENAH; ETF1; LDB1; LHX2; MAGOHB; NCBP1; NCBP2; NCK1; NRP1; NTN1; PAK1; PAK2; PAK4; PFN1; PFN2; PPP3CB; PRKACA; PRKAR2A; PRKCA; PSMA1; PSMA4; PSMA5; PSMA7
R-HSA-2559583	Cellular Senescence	0.00707989309918159	0.0338784033527678	0.834464211832896	31	ACD; ANAPC16; ANAPC4; ANAPC5; ASF1A; ATM; CABIN1; CBX4; CCNA1; CCNA2; CDC16; CDK2; CDK6; CDKN1A; CDKN1B; CDKN2B; CDKN2C; CEBPB; E2F1; EHMT1; EP400; ERF; EZH2; H1F0; H2AFV; H2AFZ; H3F3A; HIST1H1A; HIST1H1C; HIST1H1D; HIST1H2AB
R-HSA-428157	Sphingolipid metabolism	0.017340790242547	0.0843327547562665	0.837085074587278	34	ACER2; ALDH3A2; ARSA; ARSB; ASAH1; ASAH2; B4GALNT1; CERS4; CERS5; CERS6; CTSA; DEGS1; ESYT1; ESYT2; ESYT3; GALC; GBA2; GLB1; GM2A; HEXA; HEXB; KDSR; NEU3; NEU4; ORMDL1; ORMDL2; ORMDL3; OSBP; PPM1L; PRKD1; PRKD2; PRKD3; PSAP; SAMD8
R-HSA-1296071	Potassium Channels	0.0112539190031389	0.0550753103230058	0.838090224496562	27	ABCC8; ABCC9; GNB2; GNB3; GNG4; GNG5; GNG7; HCN2; KCNA1; KCNA4; KCNAB1; KCNAB3; KCNB1; KCNB2; KCNC1; KCNC2; KCNC4; KCNG1; KCNH5; KCNH7; KCNH8; KCNJ11; KCNJ14; KCNJ16; KCNJ3; KCNJ4; KCNJ8
R-HSA-168276	NS1 Mediated Effects on Host Pathways	0.00633973321402556	0.0313763456445167	0.839874083434726	23	AAAS; CPSF4; KPNA3; KPNA4; KPNA5; NDC1; NUP107; NUP205; NUP214; NUP35; NUP37; NUP43; NUP50; NUP54; NUP62; NUP85; NUP88; NUP93; POM121; POM121C; RAE1; RANBP2; SEH1L
R-HSA-1483191	Synthesis of PC	-0.0176781415527744	0.0980977862329256	0.856988192281292	18	ACHE; BCHE; CEPT1; CHKA; CHKB; CHPT1; CSNK2A2; LPCAT1; LPIN1; LPIN2; LPIN3; PCTP; PCYT1A; PEMT; SLC44A3; SLC44A5; STARD10; STARD7
R-HSA-420092	Glucagon-type ligand receptors	0.00922869484785849	0.0514411853363501	0.857621399956948	13	ADCYAP1; ADCYAP1R1; GLP2R; GNB2; GNB3; GNB4; GNB5; GNG11; GNG4; GNG5; GNG7; VIPR1; VIPR2
R-HSA-3769402	Deactivation of the beta-catenin transactivating complex	0.00648046643831767	0.0369729518271154	0.860862868220721	18	AKT1; AKT2; ASH2L; BTRC; CBY1; CTNNBIP1; HDAC1; KMT2D; PYGO2; RBBP5; SOX4; SOX6; TLE3; TLE4; UBA52; UBC; XPO1; YWHAZ
R-HSA-420499	Class C/3 (Metabotropic glutamate/pheromone receptors)	-0.0353480549827012	0.206176860451245	0.863873632869359	16	GRM1; GRM2; GRM3; GRM6; GRM7; GRM8; TAS2R10; TAS2R13; TAS2R14; TAS2R19; TAS2R20; TAS2R30; TAS2R31; TAS2R4; TAS2R5; TAS2R50
R-HSA-8948751	Regulation of PTEN stability and activity	-0.00322015310772575	0.0193203249813065	0.867628304975234	39	AKT1; AKT2; AKT3; CSNK2A2; FRK; NEDD4; OTUD3; PREX2; PSMA1; PSMA4; PSMA5; PSMA7; PSMB10; PSMB2; PSMB4; PSMB5; PSMB6; PSMC1; PSMC3; PSMC5; PSMD11; PSMD13; PSMD2; PSMD4; PSMD5; PSMD6; PSMD7; PSME2; PSME4; PSMF1; PTEN; RNF146; TNKS; TNKS2; TRIM27; UBA52; UBC; USP13; WWP2
R-HSA-416482	G alpha (12/13) signalling events	0.00530957419582384	0.0365414372883606	0.884471781599102	37	ABR; ADRA1A; ADRA1B; AKAP13; ARHGEF1; ARHGEF10; ARHGEF10L; ARHGEF11; ARHGEF12; ARHGEF18; ARHGEF3; ARHGEF33; ARHGEF4; ARHGEF40; ECT2; FGD2; FGD3; FGD4; GNA12; GNA13; GNB2; GNB3; GNB4; GNB5; GNG11; GNG4; GNG5; GNG7; ITSN1; KALRN; MCF2L; OBSCN; PIK3CA; PIK3R1; PLEKHG2; PLEKHG5; PLXNB1
R-HSA-381070	IRE1alpha activates chaperones	0.0100522612423349	0.0721550736967492	0.889201487413352	34	ACADVL; ADD1; ATP6V0D1; CUL7; DDX11; DNAJB11; DNAJB9; DNAJC3; ERN1; EXTL2; GOSR2; HDGF; HSPA5; KDELR3; PDIA6; PLA2G4B; PREB; SEC61A2; SEC61B; SEC61G; SEC62; SEC63; SERP1; SRPRB; SSR1; SYVN1; TATDN2; TLN1; TPP1; WFS1; WIPI1; XBP1; YIF1A; ZBTB17
R-HSA-1227986	Signaling by ERBB2	-0.0035460107777342	0.0261272035855912	0.892041828186859	30	AKT1; AKT2; AKT3; BTC; CDC37; CUL5; DIAPH1; EGF; EGFR; ERBB2; ERBB3; ERBB4; FYN; GAB1; GRB2; HSP90AA1; KRAS; NRG2; NRG4; PIK3CA; PIK3R1; PLCG1; PRKCA; PRKCD; PTPN12; PTPN18; SRC; UBA52; UBC; YES1
R-HSA-418360	Platelet calcium homeostasis	0.008507440377042	0.0698478099879666	0.90305767337637	17	ATP2A2; ATP2B1; ATP2B4; CALM1; ITPR2; ITPR3; ORAI2; P2RX4; P2RX5; P2RX6; P2RX7; SLC8A1; SLC8A2; SLC8A3; SRI; STIM1; TRPC6
R-HSA-156827	L13a-mediated translational silencing of Ceruloplasmin expression	0.00462706461982432	0.0420972427584403	0.912477800233464	32	EIF2S1; EIF3A; EIF3B; EIF3C; EIF3E; EIF3F; EIF3H; EIF3I; EIF3L; EIF4A1; EIF4A2; EIF4B; EIF4E; RPL10A; RPL12; RPL13; RPL14; RPL15; RPL17; RPL23; RPL26; RPL26L1; RPL27; RPL27A; RPL29; RPL3; RPL31; RPL35; RPL36; RPL36AL; RPL37A; RPL4
R-HSA-72706	GTP hydrolysis and joining of the 60S ribosomal subunit	0.00462706461982432	0.0420972427584403	0.912477800233464	32	EIF2S1; EIF3A; EIF3B; EIF3C; EIF3E; EIF3F; EIF3H; EIF3I; EIF3L; EIF4A1; EIF4A2; EIF4B; EIF4E; RPL10A; RPL12; RPL13; RPL14; RPL15; RPL17; RPL23; RPL26; RPL26L1; RPL27; RPL27A; RPL29; RPL3; RPL31; RPL35; RPL36; RPL36AL; RPL37A; RPL4
R-HSA-380994	ATF4 activates genes	0.00765502004604322	0.0781036638724559	0.92192353991784	16	ASNS; ATF3; ATF4; ATF6; CCL2; DCP2; EXOSC2; EXOSC3; EXOSC4; EXOSC5; EXOSC6; EXOSC8; EXOSC9; NFYB; NFYC; PARN
R-HSA-69239	Synthesis of DNA	-0.00214708269784934	0.0226151992760718	0.924362636368584	36	CCNA1; CCNA2; CDK2; CDKN1A; CDKN1B; DNA2; FEN1; GINS2; GINS4; LIG1; MCM2; MCM3; MCM4; MCM6; MCM7; MCM8; ORC2; ORC4; ORC5; POLA2; POLD2; POLD3; POLE; PRIM1; PSMA1; PSMA4; PSMA5; PSMA7; PSMB10; PSMB2; PSMB4; PSMB5; PSMB6; PSMC1; PSMC3; PSMC5
R-HSA-977443	GABA receptor activation	0.00476324239727237	0.0504221603688489	0.924738003592219	17	ADCY3; ADCY6; ADCY7; GABRA2; GABRA4; GABRA6; GABRB1; GABRG3; GNAI2; GNB2; GNB3; GNG4; GNG5; GNG7; KCNJ16; KCNJ3; KCNJ4
R-HSA-399955	SEMA3A-Plexin repulsion signaling by inhibiting Integrin adhesion	-0.00829559688879146	0.0925850439474152	0.928605282244407	10	FARP2; FES; FYN; NRP1; PLXNA1; PLXNA2; PLXNA4; RND1; SEMA3A; TLN1
R-HSA-1362409	Mitochondrial iron-sulfur cluster biogenesis	-0.0155376442413881	0.182746213625566	0.932243049350811	11	FDX1; FDXR; FXN; GLRX5; ISCA1; ISCA2; ISCU; LYRM4; NFS1; SLC25A28; SLC25A37
R-HSA-1295596	Spry regulation of FGF signaling	0.00271047742008693	0.0323046594476692	0.933133072454491	12	CBL; GRB2; MAPK1; MAPK3; MKNK1; PPP2CA; PPP2R1A; PTPN11; SPRY2; SRC; UBA52; UBC
R-HSA-2262752	Cellular responses to stress	0.00295599827814342	0.0352563990032341	0.933181349135678	30	AAAS; ACD; ACTR10; AJUBA; ANAPC16; ANAPC4; ANAPC5; ARNT; ASF1A; ATM; BAG2; BAG4; BAG5; CABIN1; CAMK2B; CAMK2D; CAPZA2; CAPZB; CAT; CBX4; CCNA1; CCNA2; CDC16; CDK2; CDK6; CDKN1A; CDKN1B; CDKN2B; CDKN2C; CEBPB
R-HSA-425393	Transport of inorganic cations/anions and amino acids/oligopeptides	-0.00592949793231049	0.0748632087275783	0.936870019365556	34	CALM1; CTNS; SLC12A1; SLC12A2; SLC12A5; SLC12A6; SLC12A7; SLC15A2; SLC15A3; SLC15A4; SLC16A10; SLC17A5; SLC17A6; SLC1A1; SLC1A3; SLC1A4; SLC1A6; SLC24A2; SLC24A5; SLC25A10; SLC25A22; SLC25A26; SLC25A29; SLC26A1; SLC26A11; SLC26A4; SLC36A1; SLC36A4; SLC38A2; SLC38A3; SLC43A1; SLC4A10; SLC4A3; SLC4A4
R-HSA-425407	SLC-mediated transmembrane transport	0.0047778390466731	0.0707155669620996	0.946132573228453	29	BSG; CALM1; CP; CTNS; EMB; LCN12; LCN15; RUNX1; SLC11A1; SLC12A1; SLC12A2; SLC12A5; SLC12A6; SLC12A7; SLC13A3; SLC13A4; SLC14A1; SLC15A2; SLC15A3; SLC15A4; SLC16A1; SLC16A10; SLC17A5; SLC17A6; SLC18A2; SLC1A1; SLC1A3; SLC1A4; SLC1A6
R-HSA-109688	Cleavage of Growing Transcript in the Termination Region	0.00306570817293617	0.0505783773460254	0.951667404519488	34	CASC3; CDC40; CHTOP; CPSF1; CPSF2; CPSF3; CPSF4; CPSF7; CSTF1; CSTF2T; DDX39B; DHX38; FYTTD1; LSM11; MAGOHB; NCBP1; NCBP2; PAPOLA; PCF11; RNPS1; SLU7; SNRPF; SRSF4; SRSF7; SRSF9; THOC1; THOC3; THOC5; THOC6; THOC7; U2AF1L4; U2AF2; ZC3H11A; ZNF473
R-HSA-73856	RNA Polymerase II Transcription Termination	0.00306570817293617	0.0505783773460254	0.951667404519488	34	CASC3; CDC40; CHTOP; CPSF1; CPSF2; CPSF3; CPSF4; CPSF7; CSTF1; CSTF2T; DDX39B; DHX38; FYTTD1; LSM11; MAGOHB; NCBP1; NCBP2; PAPOLA; PCF11; RNPS1; SLU7; SNRPF; SRSF4; SRSF7; SRSF9; THOC1; THOC3; THOC5; THOC6; THOC7; U2AF1L4; U2AF2; ZC3H11A; ZNF473
R-HSA-168255	Influenza Life Cycle	-0.00142192190021792	0.0241821788481331	0.953111086201149	37	AAAS; CALR; CANX; CLTA; DNAJC3; GTF2F2; HSP90AA1; IPO5; NDC1; NUP107; NUP205; NUP214; NUP35; NUP37; NUP43; NUP50; NUP54; NUP62; NUP85; NUP88; NUP93; POLR2A; POLR2B; POLR2D; POLR2E; POLR2H; POLR2I; POLR2K; POLR2L; POM121; POM121C; RAE1; RAN; RANBP2; RPL10A; RPL12; RPL13
R-HSA-379716	Cytosolic tRNA aminoacylation	-0.00778088992730561	0.135395019848497	0.954172343748311	13	AIMP1; CARS; FARSA; FARSB; GARS; HARS; IARS; KARS; LARS; PPA1; QARS; RARS; SARS
R-HSA-5627123	RHO GTPases activate PAKs	0.00387540115260347	0.0687595527880213	0.955053715295798	10	CALM1; LIMK1; MYH10; MYH11; MYH14; MYH9; MYLK; PAK1; PAK2; PPP1CB
R-HSA-4085001	Sialic acid metabolism	0.00456432390834764	0.0823937923960538	0.955822621012425	24	CTSA; GLB1; GNE; NANP; NANS; NEU3; NEU4; NPL; SLC17A5; SLC35A1; ST3GAL1; ST3GAL2; ST3GAL3; ST3GAL4; ST3GAL5; ST3GAL6; ST6GAL1; ST6GAL2; ST6GALNAC2; ST6GALNAC4; ST6GALNAC5; ST8SIA1; ST8SIA3; ST8SIA6
R-HSA-1839124	FGFR1 mutant receptor activation	-0.00193884041350762	0.0421692279771824	0.963328093858318	15	BAG4; BCR; CNTRL; ERLIN2; FGF1; FGF17; FGF5; FGF9; FGFR1; GRB2; LRRFIP1; PIK3CA; PIK3R1; STAT3; TRIM24
R-HSA-432720	Lysosome Vesicle Biogenesis	0.00203529103271601	0.0514992753776155	0.968475194148254	22	AP1B1; AP1M1; AP1S1; AP4B1; AP4E1; AP4S1; APP; ARF1; ARRB1; CHMP2A; CLTA; CLVS2; CTSZ; DNAJC6; DNASE2; DNM2; HSPA8; M6PR; SH3GL2; TXNDC5; VAMP2; VAMP8
R-HSA-5674400	Constitutive Signaling by AKT1 E17K in Cancer	-0.00156721367608718	0.0426953641387131	0.970718721623336	15	AKT1; AKT2; AKT3; CASP9; CDKN1A; CDKN1B; CREB1; FOXO1; GSK3B; MDM2; MLST8; MTOR; NR4A1; PRR5; RICTOR
R-HSA-983712	Ion channel transport	-0.00203789605212047	0.0632362325853084	0.974291251663743	35	ANO10; ANO2; ANO3; ANO5; ASIC1; ASIC2; ASPH; ATP10B; ATP10D; ATP11A; ATP11B; ATP13A2; ATP13A5; ATP1A1; ATP1A3; ATP1B1; ATP1B2; ATP1B3; ATP2A2; ATP2B1; ATP2B4; ATP2C1; ATP2C2; ATP6V0A2; ATP6V0B; ATP6V0C; ATP6V0D1; ATP6V0E1; ATP6V0E2; ATP6V1C1; ATP6V1C2; ATP6V1E1; ATP6V1E2; ATP6V1G1; ATP6V1H
R-HSA-140877	Formation of Fibrin Clot (Clotting Cascade)	0.00368338817685942	0.125488507072141	0.976583540036951	14	A2M; C1QBP; F12; F2R; F3; F5; F7; KLKB1; PRCP; PROCR; PROS1; SERPING1; TFPI; VWF
R-HSA-211897	Cytochrome P450 - arranged by substrate type	0.00208178280286957	0.0771689859116972	0.978478129650827	23	ARNT; ARNT2; CYP1B1; CYP26A1; CYP26B1; CYP2C8; CYP2E1; CYP2J2; CYP2R1; CYP2U1; CYP39A1; CYP4F11; CYP4F3; CYP4V2; CYP51A1; CYP7B1; FDX1; FDXR; NCOA1; POMC; POR; RXRA; TBXAS1
R-HSA-6794361	Neurexins and neuroligins	0.0026038172454303	0.0988844983403817	0.97899260698342	30	APBA2; BEGAIN; DBNL; DLGAP1; EPB41; EPB41L2; EPB41L5; GRIN2A; GRIN2D; GRM1; HOMER1; HOMER2; HOMER3; LIN7A; LIN7B; LIN7C; LRRTM1; LRRTM2; NLGN1; NLGN2; NRXN1; PDLIM5; SHANK1; SHANK2; SIPA1L1; SYT1; SYT10; SYT12; SYT2; SYT9
R-HSA-379724	tRNA Aminoacylation	0.00206235727774905	0.100805791111961	0.983677443246287	27	AARS2; AIMP1; CARS; CARS2; DARS2; EARS2; FARS2; FARSA; FARSB; GARS; HARS; HARS2; IARS; KARS; LARS; LARS2; NARS2; PARS2; PPA1; PPA2; QARS; RARS; RARS2; SARS; TARS2; VARS2; WARS2
R-HSA-421270	Cell-cell junction organization	0.00171807627459332	0.0874913982558449	0.984332877696868	22	CADM3; CDH1; CDH10; CDH13; CDH18; CDH3; CDH4; CDH6; CDH8; CDH9; CLDN1; CLDN11; CLDN12; CLDN15; CLDN16; CTNNA1; F11R; JUP; PARD6A; PARD6B; PARD6G; SDK1
R-HSA-174178	APC/C:Cdh1 mediated degradation of Cdc20 and other APC/C:Cdh1 targeted proteins in late mitosis/early G1	0.000386443905521616	0.020404918826778	0.984889957309476	29	ANAPC16; ANAPC4; ANAPC5; CDC16; PLK1; PSMA1; PSMA4; PSMA5; PSMA7; PSMB10; PSMB2; PSMB4; PSMB5; PSMB6; PSMC1; PSMC3; PSMC5; PSMD11; PSMD13; PSMD2; PSMD4; PSMD5; PSMD6; PSMD7; PSME2; PSME4; PSMF1; SKP2; UBA52
R-HSA-76071	RNA Polymerase III Transcription Initiation From Type 3 Promoter	0.000551949767200106	0.0456159197950197	0.990345882454844	18	CRCP; POLR1C; POLR1D; POLR2E; POLR2H; POLR2K; POLR2L; POLR3E; POLR3G; POLR3H; POLR3K; POU2F1; SNAPC1; SNAPC2; SNAPC3; SNAPC4; SNAPC5; ZNF143
R-HSA-977444	GABA B receptor activation	0.000501493196465752	0.0512357511491015	0.992190466991226	12	ADCY3; ADCY6; ADCY7; GNAI2; GNB2; GNB3; GNG4; GNG5; GNG7; KCNJ16; KCNJ3; KCNJ4
R-HSA-991365	Activation of GABAB receptors	0.000501493196465752	0.0512357511491015	0.992190466991226	12	ADCY3; ADCY6; ADCY7; GNAI2; GNB2; GNB3; GNG4; GNG5; GNG7; KCNJ16; KCNJ3; KCNJ4
R-HSA-1793185	Chondroitin sulfate/dermatan sulfate metabolism	0.000338505392096439	0.0738455225959706	0.996342536815667	26	ARSB; B3GALT6; B3GAT1; B3GAT2; CHPF; CHST11; CHST12; CHST3; CHST9; CHSY3; CSGALNACT1; CSGALNACT2; DCN; DSE; GPC5; HEXA; HEXB; HSPG2; HYAL1; HYAL3; NCAN; SDC2; SDC3; UST; XYLT1; XYLT2
R-HSA-113418	Formation of the Early Elongation Complex	-9.15391864309517e-05	0.0297511250149762	0.997545047849951	21	CDK7; ERCC3; GTF2F2; GTF2H1; GTF2H2; GTF2H3; GTF2H4; NCBP1; NCBP2; NELFA; NELFB; NELFCD; POLR2A; POLR2B; POLR2D; POLR2E; POLR2H; POLR2I; POLR2K; POLR2L; SUPT5H
R-HSA-167158	Formation of the HIV-1 Early Elongation Complex	-9.15391864309517e-05	0.0297511250149762	0.997545047849951	21	CDK7; ERCC3; GTF2F2; GTF2H1; GTF2H2; GTF2H3; GTF2H4; NCBP1; NCBP2; NELFA; NELFB; NELFCD; POLR2A; POLR2B; POLR2D; POLR2E; POLR2H; POLR2I; POLR2K; POLR2L; SUPT5H
R-HSA-168249	Innate Immune System	-6.63352586256777e-05	0.0405035470542531	0.9986932538288	39	ABI2; ACLY; ACTB; ACTG1; ACTR10; ACTR1B; ACTR2; ADAM10; ADAM8; AGA; AGL; AHCYL1; ALAD; ALDOC; ALOX5; AMPD3; ANXA2; AP1M1; AP2A2; APOB; APP; APRT; ARHGAP9; ARMC8; ARPC1A; ARPC1B; ARPC2; ARPC3; ARPC4; ARSA; ARSB; ASAH1; ATAD3B; ATF1; ATG12; ATG7; ATP11A; ATP11B; ATP6V0A2
